# Supplementary material for: In silico analysis of the Mus musculus uterine gene expression landscape during pregnancy identifies putative upstream regulators for labour
Source: PLoS One. 2018 Sep 20;13(9):e0204236. doi: 10.1371/journal.pone.0204236 (PMC6147639; doi:10.1371/journal.pone.0204236)
Supplement: S1 Table — Each worksheet contains the mouse genes expressed in that specific cluster with scaled normalized relative gene expression data. (XLS) [file pone.0204236.s001.xls]

## Sheet: cluster 1
Gene Symbol	E6.5	E8.5	E10.5	E12.5	E15.5	E17.5
0610006I08Rik	1.56633	0.928534	-0.847755	-0.500605	-0.403124	-0.743384
0610009O20Rik	1.66703	0.635747	-0.408004	-0.168846	-1.1203	-0.605626
0610025P10Rik	1.45914	0.922925	-0.534347	-0.0270277	-1.10449	-0.716202
0910001A06Rik	1.26623	1.17003	-0.507763	-1.09452	-0.751743	-0.0822363
1110002N22Rik	1.57578	0.889553	-0.48591	-0.369458	-0.973805	-0.636162
1110007A13Rik	1.72787	0.64874	-0.279916	-0.594946	-0.880637	-0.621109
1110012D08Rik	1.73589	0.68538	-0.666582	-0.634361	-0.41415	-0.706175
1110032E23Rik	0.907392	1.46413	-0.900735	-0.827742	0.0845161	-0.727559
1110038F14Rik	0.813504	1.65195	-0.674002	-0.414126	-0.820896	-0.556432
1110059G10Rik	1.93218	0.181378	-0.458129	-0.418683	-0.823086	-0.413664
1190003M12Rik	1.82412	0.518771	-0.713616	-0.495503	-0.51214	-0.621627
1500011H22Rik	1.5798	0.806081	-0.0320926	-0.746846	-0.756037	-0.85091
1500012F01Rik	1.61618	0.615018	0.133687	-0.541013	-1.04593	-0.777933
1500015O10Rik	1.68237	0.664474	-0.35146	-0.928167	-0.238973	-0.828242
1700025K23Rik	1.6922	0.765211	-0.494661	-0.747145	-0.540254	-0.675356
1700030K09Rik	1.62604	0.804661	-0.892823	-0.631865	-0.678507	-0.227506
1700034H14Rik	1.43458	0.95344	-0.0331669	-0.473641	-0.802759	-1.07846
1700065O13Rik	1.67152	0.590216	0.0680682	-0.661902	-0.943468	-0.72443
1810007M14Rik	1.14753	1.34905	-1.00411	-0.463341	-0.27926	-0.749871
1810007P19Rik	1.42833	1.12235	-0.67047	-0.651034	-0.803515	-0.425663
1810020D17Rik	1.31941	1.21828	-0.959013	-0.418133	-0.521102	-0.639436
1810064F22Rik	1.45373	0.71391	0.386283	-0.725347	-0.792146	-1.03642
2010005J08Rik	1.29412	0.759801	-1.36764	0.434636	-0.386675	-0.734237
2310021P13Rik	1.75378	0.327727	-0.131399	-0.448062	-1.23618	-0.265866
2310037I24Rik	1.60895	0.554793	0.23774	-0.809763	-0.546419	-1.0453
2310046O06Rik	1.61262	0.389911	-0.0534745	-1.40928	-0.0323822	-0.50739
2410018G20Rik	1.69685	0.635996	-0.738111	-0.219265	-0.389929	-0.985538
2410018M08Rik	1.81685	0.416808	-0.113549	-0.802954	-0.669432	-0.647726
2410019G02Rik	1.3804	1.14458	-0.303707	-0.696792	-0.612771	-0.911703
2410137M14Rik	1.5564	0.798995	0.0135834	-0.832891	-0.949102	-0.586982
2610020C11Rik	1.75682	0.639161	-0.43956	-0.789823	-0.644677	-0.521925
2610036D13Rik	1.37531	1.06819	-1.20521	-0.36223	-0.440747	-0.435312
2610109H07Rik	0.412075	1.81391	-0.803179	-0.73415	-0.587968	-0.10069
2610207I05Rik	1.68542	0.435492	-0.11107	-1.1545	-0.787317	-0.0680295
2610301F02Rik	1.75693	0.19751	-0.084825	-0.184993	-0.387436	-1.29718
2610524A10Rik	1.46272	1.04817	-0.261427	-0.692762	-0.747691	-0.809006
2700007P21Rik	1.23557	1.19394	-0.541893	-0.03066	-1.04916	-0.807801
2700060E02Rik	1.41678	0.910885	0.179553	-0.883024	-0.938655	-0.685543
2700081O15Rik	1.79514	0.446311	-0.358895	-0.94918	-0.229041	-0.704331
2700097O09Rik	1.51733	0.647335	0.361842	-0.748438	-0.947386	-0.830684
2810002O09Rik	1.65489	0.826903	-0.572454	-0.721904	-0.702577	-0.484863
2810021B07Rik	1.43314	0.921627	-0.180973	-0.460885	-0.41799	-1.29492
2810030E01Rik	1.50574	1.00538	-0.728387	-0.627742	-0.832779	-0.322216
2810485I05Rik	1.70837	0.645255	-0.379094	-0.974715	-0.689015	-0.310799
3110009E18Rik	0.917568	1.46054	-0.172701	-0.712008	-1.17856	-0.314837
3110057O12Rik	1.77239	-0.192917	0.518694	-0.633056	-0.534664	-0.93045
3300001P08Rik	1.77181	0.394758	0.0893307	-0.740119	-0.770691	-0.745084
3632451O06Rik	1.70211	0.587159	-0.378463	-0.237685	-0.554903	-1.11822
4732471D19Rik	1.84351	0.261526	-0.238497	-1.08025	-0.401012	-0.385284
4833424O15Rik	1.53801	1.00172	-0.678401	-0.660625	-0.682867	-0.517829
4930503E14Rik	1.78038	0.592219	-0.364318	-0.670197	-0.634306	-0.703776
4930555G01Rik	1.73946	0.576384	-0.129308	-0.6694	-0.873452	-0.643683
4932441K18Rik	1.9751	-0.563073	-0.0585961	-0.12915	-0.690848	-0.533433
4933411K20Rik	1.57511	0.8684	-0.728323	-0.902524	-0.618101	-0.194564
4933424B01Rik	1.793	-0.0424094	0.216635	-0.868319	-0.114331	-0.984572
5033414K04Rik	1.85748	0.414297	-0.61248	-0.367839	-0.775678	-0.515777
5730419I09Rik	1.13786	1.15314	-0.475628	-0.953105	-1.09036	0.228093
5730449L18Rik	1.3645	0.891058	0.256249	-0.509469	-0.916678	-1.08566
5730472N09Rik	1.6667	0.799964	-0.726128	-0.61249	-0.711559	-0.416483
5730528L13Rik	1.80716	0.144374	-0.026611	-1.18934	-0.250453	-0.485138
5730593F17Rik	1.48755	0.642532	0.343389	-0.446978	-0.972722	-1.05377
5830415L20Rik	1.46453	0.406867	0.479491	-1.13865	-0.143285	-1.06895
5830427D03Rik	1.69262	0.615394	-0.233956	-1.02713	-0.745449	-0.301479
5930416I19Rik	1.13019	1.25257	0.033811	-0.600707	-1.17541	-0.640441
6030408B16Rik	1.42702	0.798584	0.0694662	-0.165731	-0.949429	-1.17991
6330503C03Rik	1.64601	0.622445	-0.346455	-0.33699	-0.337809	-1.2472
6330503K22Rik	1.42476	0.923271	0.0765825	-0.502156	-1.03766	-0.884799
6430550H21Rik	1.22983	1.32036	-0.440256	-0.568001	-0.631447	-0.910488
6720467C03Rik	1.59506	0.645991	0.188549	-0.706155	-0.763911	-0.959536
8030451F13Rik	1.98655	0.0548902	-0.515491	-0.481943	-0.46013	-0.583872
9030224M15Rik	1.3572	1.18871	-0.812674	-0.372065	-0.581254	-0.779911
9030425E11Rik	1.92257	0.0287157	-0.550867	-0.671118	0.0115835	-0.740885
9130206N08Rik	1.06497	1.37578	-0.636818	-1.04621	-0.68373	-0.0739944
9430015G10Rik	1.38241	1.10124	-0.160548	-0.590113	-0.883503	-0.849486
9430028L06Rik	1.77572	0.456229	-0.111558	-0.42135	-0.797939	-0.901102
a	1.90666	0.251744	-0.461642	-0.665117	-0.754195	-0.277448
A130010J15Rik	1.68467	0.0561417	0.416678	-0.305085	-1.22312	-0.629288
A230050P20Rik	1.79149	0.592016	-0.549651	-0.667755	-0.661091	-0.505006
A730017C20Rik	1.51175	0.82454	-0.26986	-0.125151	-0.794623	-1.14666
AA408296	1.28299	1.03243	0.119895	-0.435403	-1.20519	-0.794727
Aard	1.6584	0.751563	-0.964136	-0.640292	-0.504984	-0.300549
Aasdh	1.53727	0.973556	-0.595329	-0.699583	-0.838103	-0.377811
Abca8a	1.6548	0.721568	-0.315206	-0.321713	-0.757286	-0.982162
Abca9	1.39103	1.02566	-0.298043	-0.178994	-1.04422	-0.89543
Abcb6	1.25915	1.07229	-0.0925747	-0.27448	-1.33677	-0.627607
Abcc10	1.55914	0.52398	-0.313836	-0.0606703	-1.45956	-0.24906
Abcg4	1.92718	0.105094	-0.466996	-0.825378	-0.144276	-0.595627
Abhd8	1.74334	0.662839	-0.469698	-0.609968	-0.506833	-0.819675
Abi2	1.68831	0.693148	-0.200715	-0.740453	-0.867458	-0.572827
Accn3	1.57637	0.91353	-0.600681	-0.861326	-0.356531	-0.671358
Accs	1.76667	0.642174	-0.578073	-0.681254	-0.636101	-0.513414
Acin1	1.83014	0.257473	-0.0538597	-0.784769	-0.929076	-0.31991
Acot11	1.42095	1.06712	-0.204073	-0.964042	-0.661595	-0.658358
Acp6	1.81966	0.392043	-0.398393	-1.01771	-0.287739	-0.50786
Acrbp	1.61784	0.765976	-0.985335	-0.550151	-0.139118	-0.709209
Acss2	1.17537	0.938269	-0.0268628	-0.145822	-1.61566	-0.325298
Acta1	1.70408	0.448092	-0.681742	0.041021	-0.377173	-1.13428
Adal	1.48552	0.795945	-1.19686	0.0378606	-0.34233	-0.780134
Adamdec1	1.92294	-0.603352	-0.012883	-0.0247034	-0.400465	-0.881539
Adamts15	1.63162	0.4847	0.186109	-1.06849	-0.329503	-0.904436
Adamts16	1.76662	0.533044	-0.699796	-0.458188	-0.221857	-0.919818
Adamts18	1.93591	0.0650083	-0.691192	-0.0755782	-0.655772	-0.578378
Adamts19	1.59636	0.920174	-0.699951	-0.649918	-0.660851	-0.505819
Adck5	1.44294	1.01409	-0.999805	-0.411832	-0.817571	-0.227826
Adhfe1	1.72451	0.159486	-0.128111	-0.916658	-1.04883	0.209603
Ahdc1	1.55957	0.830939	-0.132325	-0.607866	-0.571691	-1.07863
AI316807	1.3845	1.18889	-0.703683	-0.62357	-0.55507	-0.69107
AI597468	1.62808	0.361183	0.361269	-0.394396	-0.879073	-1.07706
AI597479	1.68128	0.645206	-0.854525	-0.422049	-0.910643	-0.139269
AI846148	1.67451	0.353624	-0.0655579	-0.832389	-1.17136	0.0411702
AI894139	1.83196	0.427652	-0.538798	-0.679437	-0.809535	-0.231842
AI987692	1.76533	0.359638	-0.59292	0.108628	-0.670322	-0.970354
Aip	1.24318	1.24187	-0.400107	-0.541209	-0.406018	-1.13772
Ak1	1.24895	1.25115	-0.658323	-1.06865	-0.370973	-0.402148
AK129341	1.91366	0.16128	-0.716692	-0.330919	-0.229902	-0.797426
Ak5	1.64027	0.813136	-0.915932	-0.483328	-0.42665	-0.627497
Akap1	1.59371	0.786728	-0.255613	-0.357856	-0.675316	-1.09165
Akap8l	1.74607	0.655217	-0.764252	-0.375524	-0.654383	-0.60713
Akp2	1.4352	1.08385	-0.278835	-0.723835	-0.674261	-0.842117
Aldh2	1.64672	0.813347	-0.89323	-0.569071	-0.43849	-0.559279
Amhr2	1.18311	1.37164	-0.388152	-0.710099	-0.687941	-0.76856
Amph	1.67372	0.740652	-0.271866	-0.773557	-0.54163	-0.827313
Anapc4	1.53743	0.664589	0.305677	-0.859544	-0.869723	-0.77843
Anapc5	1.39372	1.16171	-0.53296	-0.826864	-0.710687	-0.484918
Angel2	1.75317	0.517413	-0.90038	-0.236374	-0.293635	-0.840188
Angpt1	1.09142	1.46025	-0.485953	-0.584748	-0.769903	-0.711073
Ank2	1.84686	0.473091	-0.544178	-0.639597	-0.48259	-0.653588
Ankmy2	1.53115	0.875764	-0.156138	-1.05066	-0.458293	-0.741828
Ankrd10	1.8589	-0.369858	0.24772	-0.213666	-0.496246	-1.02685
Ankrd23	1.26708	1.03027	-0.0574369	-0.113066	-0.897208	-1.22963
Ankrd24	1.43442	1.04724	-0.358455	-0.519564	-1.08594	-0.517697
Ano4	1.77618	0.629013	-0.579721	-0.645321	-0.572497	-0.607658
Anp32a	1.64249	0.784073	-0.7572	-0.907806	-0.383215	-0.378341
Aoc2	1.91205	0.284441	-0.530435	-0.744146	-0.42173	-0.500181
Aox3	1.91798	-0.182267	-0.028569	-0.941488	-0.615012	-0.15064
Ap3d1	1.62652	0.626589	0.0129879	-0.483057	-1.15486	-0.62818
Apbb3	1.26924	0.144963	0.873046	-1.14091	-0.00437181	-1.14197
Aplf	1.40745	1.10378	-0.908688	-0.767451	-0.554249	-0.28084
Aplnr	1.66067	0.658407	-0.0762025	-0.463544	-0.939474	-0.839862
Appbp2	1.60262	0.64411	0.0303516	-1.1202	-0.792648	-0.364236
Aprin	1.69633	0.637731	-0.123667	-0.866478	-0.824665	-0.519249
Aqp1	1.18622	0.0231851	-0.157585	1.0986	-0.919557	-1.23086
Ar	1.60619	0.887633	-0.421269	-0.580662	-0.697273	-0.794622
Arglu1	1.74865	0.428203	-0.368091	-1.05705	-0.710133	-0.0415782
Arhgap12	1.61464	0.81637	-0.204239	-0.786838	-0.840306	-0.599623
Arhgef15	1.52853	0.951403	-0.227042	-0.657847	-0.765531	-0.82951
Arhgef19	1.31101	1.16921	-0.24903	-1.0899	-0.489938	-0.65135
Armcx1	1.87301	0.151605	0.0279467	-0.881622	-0.534245	-0.636698
Armcx2	1.59118	0.850033	-0.211149	-0.580683	-0.867072	-0.782307
Ars2	1.23766	1.18365	0.0361077	-0.635966	-0.874977	-0.946478
Artn	1.78395	0.588864	-0.413	-0.539527	-0.694479	-0.725809
Arv1	1.51355	0.457833	0.534059	-0.584637	-1.07829	-0.842517
Ash2l	1.05583	1.39292	-0.065856	-0.807475	-0.63331	-0.942106
Asphd2	1.79313	0.514034	-0.672361	-0.329429	-0.420453	-0.88492
Atg2b	1.58702	0.556332	0.297767	-0.614729	-0.776363	-1.05003
Atm	1.34795	0.877038	0.354394	-0.940804	-0.993451	-0.645126
Atp1a2	1.45923	0.968966	-0.112538	-0.596855	-0.652373	-1.06643
Atp1b2	1.58082	0.882038	-0.639741	-0.971297	-0.364543	-0.487277
Atp2a2	1.83589	0.456723	-0.672604	-0.757824	-0.32499	-0.5372
Atp2a3	1.61106	0.852505	-0.29156	-0.727876	-0.621629	-0.822496
Atxn7l2	1.78636	0.469544	-0.157821	-0.692343	-0.48359	-0.922146
Auts2	1.63427	0.739018	-0.125585	-0.725815	-0.963884	-0.558002
AV249152	1.73718	0.377859	-0.286092	-0.703445	-1.12371	-0.00179549
AW551984	1.47381	0.994696	-0.337994	-0.335156	-0.908411	-0.886948
Azi1	1.36987	1.13262	-0.46064	-0.659597	-1.03614	-0.346115
B230312I18Rik	1.6766	0.726834	-0.966063	-0.473002	-0.621283	-0.343089
B230317C12Rik	1.25596	1.19322	-0.217784	-0.305001	-0.925364	-1.00103
B230373P09Rik	1.45909	1.00303	-0.389173	-0.276725	-0.78907	-1.00714
Bahcc1	1.87278	0.315063	-0.514012	-0.852859	-0.2304	-0.590571
Bap1	1.69122	0.723036	-0.385451	-0.602244	-0.923244	-0.50332
Bat2	1.49004	0.729233	0.11767	-0.854082	-1.19158	-0.291282
BC017158	1.45844	0.97739	-0.724022	-0.184409	-0.453094	-1.07431
BC018242	1.41172	1.15642	-0.594489	-0.623993	-0.764794	-0.584858
BC018465	1.76262	0.642546	-0.549347	-0.529208	-0.759498	-0.567114
BC023151	1.9062	0.30623	-0.633068	-0.537173	-0.662891	-0.379298
BC028528	1.61694	0.506584	0.108883	-0.24526	-0.790477	-1.19667
BC030476	1.8049	0.296176	-0.12756	-0.69104	-0.229881	-1.0526
BC030499	1.83081	0.483088	-0.363516	-0.583602	-0.620156	-0.746621
BC031781	1.78289	0.469437	-0.0892043	-0.849061	-0.591112	-0.72295
BC034076	1.41821	0.98544	-0.122813	-0.339128	-0.936224	-1.00548
BC037594	1.63136	0.80924	-0.288597	-0.672383	-0.903755	-0.575868
BC043301	1.80855	0.192059	-0.999714	0.112027	-0.731098	-0.381821
BC053749	1.65955	0.809105	-0.705405	-0.638713	-0.725657	-0.398883
BC061237	1.8733	0.307045	-0.217693	-0.539818	-0.560674	-0.862161
BC065397	1.65498	0.669571	-0.0744765	-0.570368	-1.02843	-0.65128
BC066107	1.72002	0.564859	-0.978604	-0.0806159	-0.672698	-0.552963
BC067068	1.5756	0.410006	0.488191	-0.653927	-1.02716	-0.792709
BC068281	1.47224	0.95189	-0.763562	-0.0569073	-0.966608	-0.637049
Bcl2	1.81147	0.482264	-0.256389	-0.771765	-0.523691	-0.741887
Bcl9l	1.74921	0.600261	-0.817219	-0.631782	-0.682096	-0.218378
Bclaf1	1.75236	0.506546	-0.307548	-1.10149	-0.467477	-0.382394
Bdh2	1.96503	0.0344678	-0.252062	-0.767695	-0.441705	-0.538034
Bhlhb9	1.69209	0.731659	-0.30387	-0.777031	-0.714757	-0.628094
Bicc1	1.55443	0.855974	-0.29439	-0.361309	-1.09457	-0.660136
Birc2	1.64396	0.610309	-0.0946038	-1.10217	-0.26227	-0.79523
Bmp1	1.59478	0.906021	-0.502535	-0.592041	-0.554758	-0.851466
Bmp4	1.52864	0.999702	-0.846574	-0.51077	-0.567277	-0.603721
Bms1	1.69161	0.604054	-0.128061	-0.938585	-0.368555	-0.860464
Brd9	1.63302	0.857517	-0.529146	-0.499786	-0.730586	-0.731016
Btbd11	1.50966	0.735623	-1.08182	-0.645769	0.219922	-0.737612
Btla	0.982414	1.53677	-0.539558	-0.815907	-0.441763	-0.721955
Bub3	1.24378	1.20212	-0.0261572	-0.754665	-0.99296	-0.672119
Bzrap1	1.3913	0.806007	-0.543895	0.128507	-0.383658	-1.39826
C1qtnf7	1.73563	0.634492	-0.603761	-0.484544	-0.927421	-0.354394
C1s	1.60289	0.85746	-0.913393	-0.507245	-0.697953	-0.341756
C230021P08Rik	1.538	0.702988	-0.248499	-0.891561	-1.13257	0.0316412
C230078M08Rik	1.63201	0.763498	-0.265192	-0.851911	-0.904117	-0.374292
C2cd3	1.55669	0.747534	-0.45395	-0.986517	-0.914357	0.0505972
C630028N24Rik	1.82329	0.204751	0.057038	-0.368166	-0.756031	-0.960885
C80913	1.56086	0.669146	0.246919	-0.778065	-0.906668	-0.792189
C920005C14Rik	1.54823	0.831658	-0.133551	-0.475365	-0.662593	-1.10838
Cachd1	1.70219	0.703975	-0.292641	-0.565865	-0.731884	-0.815772
Cacnb1	1.91032	0.192379	-0.51163	-0.742194	-0.159156	-0.68972
Cacnb2	1.34801	0.832769	-0.0987958	-1.52206	-0.335568	-0.22435
Calb2	1.43381	1.10201	-0.459047	-0.566279	-0.924926	-0.585565
Calm3	1.10276	1.38252	-0.14017	-0.779773	-0.683338	-0.881996
Camk1d	1.8811	0.2593	-0.82502	-0.347255	-0.234723	-0.733403
Camk2g	1.53415	0.53543	-0.298086	0.0566308	-0.367877	-1.46024
Camta2	1.26982	1.29349	-0.849378	-0.54753	-0.502738	-0.663667
Carm1	1.34942	1.19435	-0.761304	-0.31944	-0.712525	-0.750507
Casc3	1.66348	0.768353	-0.337379	-0.827679	-0.776997	-0.489775
Casc4	1.86306	0.413281	-0.569768	-0.710185	-0.37013	-0.626261
Casp2	1.58515	0.860813	-0.360767	-0.775835	-0.934885	-0.374473
Cbx2	1.01096	1.40811	-0.0773158	-0.751954	-1.07776	-0.512045
Cbx6	1.41623	1.15466	-0.716096	-0.617211	-0.646116	-0.59147
Cbx8	0.918546	1.36764	-1.16009	0.0124236	-0.951203	-0.187316
Cc2d2a	1.46398	0.972498	-0.283156	-0.97138	-0.283757	-0.898185
Ccar1	1.55637	0.766965	0.0096449	-0.91014	-0.98418	-0.438659
Ccdc102a	1.65925	0.491522	-0.485066	-0.779195	-1.0637	0.177191
Ccdc46	1.5958	0.727959	-0.625223	-1.16982	-0.154015	-0.374702
Ccdc77	0.870579	1.27661	-0.156388	-1.23533	-1.00083	0.245366
Ccdc98	1.69801	0.629911	-0.0683614	-0.708429	-0.70339	-0.847743
Ccnd2	1.75988	0.513917	-0.509534	-0.294388	-0.409225	-1.06065
Ccs	1.48892	1.05499	-0.684215	-0.526083	-0.800867	-0.532744
Cd302	1.44061	0.811673	-0.688262	0.208022	-1.18501	-0.58703
Cd93	1.66502	0.0278058	0.388585	-0.286078	-0.46034	-1.33499
Cdan1	1.46318	0.888791	0.108612	-0.665762	-0.856108	-0.938716
Cdc16	1.6246	0.354553	0.419019	-0.550385	-0.766873	-1.08091
Cdc25a	1.31149	1.00552	0.180265	-1.09564	-0.864667	-0.536967
Cdc42ep3	1.44949	0.776639	0.123022	-0.492478	-0.531788	-1.32489
Cdc5l	1.64145	0.721711	-0.181256	-0.894078	-0.892221	-0.395602
Cdca7	1.27829	0.987225	0.294224	-0.967045	-1.02139	-0.571298
Cdh11	1.44204	1.00266	-0.0702916	-0.693811	-0.931584	-0.749017
Cdh3	1.36826	0.950926	-0.0710069	-0.163764	-0.943803	-1.14061
Cdkn2c	1.58868	0.672747	-0.186212	-0.800043	-0.120018	-1.15515
Cebpg	1.6701	0.152049	-0.418725	0.264093	-0.308275	-1.35924
Centg1	1.47401	0.923234	-0.258581	-0.214509	-1.03573	-0.888432
Cep68	1.22728	1.23089	-1.04934	-0.0971457	-0.593084	-0.718605
Cep78	1.26148	1.20059	-0.113244	-0.867077	-0.969792	-0.511959
Chat	0.890933	1.59869	-0.376232	-0.737352	-0.592001	-0.78404
Chd8	1.62681	0.652024	-0.0527397	-0.361708	-1.10064	-0.76375
Chek2	1.38147	1.07395	-0.115037	-0.607698	-0.70121	-1.03148
Cherp	1.44849	0.921561	0.0156687	-0.522428	-1.07913	-0.78416
Chka	1.79899	0.481231	-0.155807	-0.707845	-0.667094	-0.749477
Chodl	1.70511	0.50483	-0.0235498	-0.376948	-0.734315	-1.07513
Chordc1	1.38168	0.826882	0.0286627	-0.0962413	-1.29988	-0.841105
Chrdl2	1.93483	0.232851	-0.400617	-0.612941	-0.573525	-0.580598
Chrna4	1.76573	-0.00370644	0.0489724	-0.965784	0.120475	-0.965684
Chst2	1.6028	0.646959	-0.0857216	-0.187527	-1.07958	-0.896926
Chst3	1.74419	0.661275	-0.420265	-0.611959	-0.801773	-0.571465
Cic	1.55812	0.420081	0.24432	-0.240068	-1.38707	-0.595384
Ckb	1.55566	0.936177	-0.901432	-0.364999	-0.554139	-0.671272
Ckmt2	1.32924	1.11359	-1.15052	-0.356403	-0.696386	-0.239514
Clic6	1.183	1.22213	-0.25677	-0.947455	-1.05992	-0.140984
Clock	1.63565	0.698827	-0.481834	-0.153402	-1.11122	-0.588029
Cluap1	1.47379	0.99037	-0.563694	-0.94377	-0.779211	-0.177481
Cnot10	1.50218	1.00379	-0.552467	-0.588093	-0.958931	-0.406482
Cnot2	1.33102	1.08871	-0.0539344	-0.44752	-0.959671	-0.958609
Cntn1	1.39405	1.11064	-0.410657	-0.561409	-0.479242	-1.05338
Col14a1	1.44056	1.08002	-0.453616	-0.425936	-0.931595	-0.709431
Col16a1	1.80312	0.442354	-0.786804	-0.583355	-0.113129	-0.762185
Col18a1	1.41055	1.14248	-0.585809	-0.85802	-0.627192	-0.482013
Col24a1	1.76214	0.523607	-0.103257	-0.643213	-0.693327	-0.845946
Col27a1	1.38866	1.15145	-0.390578	-0.539554	-0.860115	-0.74987
Col4a5	1.89015	0.36965	-0.473243	-0.624283	-0.609302	-0.552967
Col4a6	1.8492	0.359024	-0.512353	-0.226982	-0.56309	-0.905798
Col6a2	1.40836	1.07046	-0.462112	-0.318468	-0.610706	-1.08753
Col7a1	1.78176	0.340092	-0.161929	-0.337623	-0.45512	-1.16718
Col8a2	1.61648	0.892352	-0.533574	-0.711087	-0.606615	-0.657554
Cox6b2	1.36542	1.06718	-0.105829	-0.480404	-0.764735	-1.08164
Cox8b	1.79064	0.582659	-0.483708	-0.63972	-0.74705	-0.502819
Cpt1b	1.75743	0.20992	0.206175	-0.571969	-0.472716	-1.12884
Cpxm1	1.62999	0.850182	-0.578098	-0.42076	-0.663436	-0.817881
Cpz	1.24232	1.21501	-0.246595	-0.304688	-1.02466	-0.881386
Creb1	1.77514	0.0383827	-0.931453	0.359101	-0.821311	-0.419862
Creb3l1	1.51527	0.827293	-1.16695	-0.224742	-0.753978	-0.196896
Crim2	1.79091	0.590758	-0.573385	-0.477299	-0.639747	-0.691231
Crkl	1.32606	0.911623	-0.41342	-0.02737	-0.339677	-1.45721
Crnkl1	1.1419	1.07619	-0.763882	0.262193	-1.31241	-0.403991
Crtc1	1.4122	0.843316	-0.474093	-0.110663	-1.4106	-0.26016
Csdc2	1.64994	0.826693	-0.428503	-0.670215	-0.766872	-0.611044
Csnk1g3	2.00776	-0.145161	-0.229691	-0.497593	-0.528875	-0.606438
Ctcf	1.61414	0.506108	0.240542	-0.991332	-0.401788	-0.967668
Ctxn1	1.84698	0.441383	-0.641897	-0.75631	-0.52759	-0.362566
Cuedc2	1.76985	0.577712	-0.540595	-0.414317	-0.47246	-0.920192
Cul5	1.45675	0.902652	-0.41848	-0.879735	-1.05546	-0.00572702
Cwf19l2	1.85474	0.318463	-0.169402	-0.89746	-0.631881	-0.474461
Cxcl12	1.35249	1.2133	-0.634145	-0.500523	-0.610835	-0.820292
Cxcr3	1.28892	1.03593	-0.122263	-0.1231	-1.23118	-0.848307
Cxxc1	1.63438	0.852541	-0.44873	-0.775997	-0.661708	-0.600486
Cygb	1.59725	0.784915	-0.15187	-0.472733	-0.734515	-1.02305
Cyp27a1	1.9983	0.00315746	-0.456703	-0.490656	-0.557764	-0.496338
D030013I16Rik	1.68981	0.756409	-0.470919	-0.724265	-0.773057	-0.477975
D030051N19Rik	1.53943	0.873347	-0.763404	-0.811255	-0.790057	-0.0480605
D10Ertd610e	1.53875	0.967083	-0.33938	-0.616243	-0.759805	-0.79041
D11Bwg0517e	1.4496	0.764207	-1.27434	-0.302204	0.126517	-0.763783
D4Bwg1540e	1.70669	-0.0928172	0.521678	-0.278016	-0.973019	-0.88452
D930005D10Rik	1.60048	0.852911	-0.700503	-0.490086	-0.329104	-0.933701
Dact1	1.79578	0.50618	-0.234491	-0.67345	-0.836267	-0.557753
Dapk1	1.92804	0.102018	-0.35898	-0.909307	-0.495792	-0.265978
Dcbld1	1.64629	0.660518	-0.265848	-0.214827	-0.727022	-1.09911
Dclk1	1.43852	0.978186	-0.472916	-0.075972	-0.936985	-0.930832
Dcp1a	1.18778	0.40992	0.419676	-0.918702	0.398681	-1.49735
Ddah2	1.78374	0.383213	-0.317239	-0.847731	-0.0825772	-0.919406
Ddit4l	1.71922	0.722103	-0.482356	-0.612034	-0.608276	-0.738654
Ddx17	1.80035	0.5225	-0.406868	-0.524384	-0.891922	-0.499679
Ddx20	1.43477	0.553379	0.561651	-1.15908	-0.763345	-0.627368
Ddx21	1.55537	0.253452	0.601516	-0.619943	-0.605656	-1.18474
Ddx26b	1.7306	0.655439	-0.536021	-0.703052	-0.312636	-0.834325
Ddx3y	1.90475	0.158422	-0.303908	-0.825838	-0.205172	-0.728256
Depdc5	1.35414	0.830951	0.429792	-0.793499	-0.94774	-0.873643
Dgkb	1.86678	0.374734	-0.341449	-0.445902	-0.758524	-0.695643
Dgkz	1.68408	0.768671	-0.477902	-0.645795	-0.813499	-0.515555
Dguok	1.09832	1.25724	-1.24362	0.0371977	-0.623424	-0.52572
Dhdh	1.77388	0.221171	-0.738238	0.275962	-0.700819	-0.831954
Dhrs3	1.95373	-0.00460586	-0.255456	-0.651845	-0.794813	-0.247014
Dhx30	1.65609	0.683957	-0.0687252	-0.549685	-0.842588	-0.879051
Dhx33	1.74172	0.104165	0.409448	-0.691678	-0.573279	-0.990377
Dhx37	1.15378	1.35797	-0.197997	-0.797025	-0.753804	-0.76292
Dhx57	1.53225	0.825035	-0.395692	-0.745124	-1.11806	-0.0984048
Diablo	1.27896	1.26139	-0.441335	-0.467118	-0.69625	-0.935642
Dido1	1.6166	0.690987	-0.103112	-0.308716	-0.891976	-1.00378
Dkk3	1.9015	0.236477	-0.18708	-0.582553	-0.589803	-0.778544
Dlg4	1.36598	1.18506	-0.45384	-0.788894	-0.805109	-0.503197
Dmwd	1.80191	0.500908	-0.574102	-0.502217	-0.323188	-0.903306
Dnajb5	1.36492	0.306515	0.786252	-0.895113	-0.332507	-1.23007
Dnajc27	1.23681	1.27557	-0.312691	-0.926559	-0.832122	-0.441014
Dnajc7	1.88931	0.178174	-0.429637	-0.749222	-0.803495	-0.0851277
Dnd1	1.11718	1.38859	-0.640716	-0.212996	-0.866033	-0.786023
Drd4	1.87884	0.372793	-0.666343	-0.375704	-0.689297	-0.520287
Dtd1	1.69685	0.197742	-0.173893	-1.35595	0.0880412	-0.452782
Dus4l	1.33746	0.889299	-0.0738009	-0.403319	-1.4755	-0.274139
Dusp12	1.4829	0.96454	-0.900347	-0.169574	-0.891865	-0.485656
Dusp26	1.99362	0.00573312	-0.599765	-0.39513	-0.451455	-0.552999
Dusp7	1.61836	0.184242	0.192696	-0.359587	-0.168708	-1.467
DXBwg1396e	1.5676	0.59732	-0.102525	-0.425293	-0.246536	-1.39057
Dzip1	0.934395	1.56727	-0.814738	-0.388873	-0.56816	-0.729894
E130203B14Rik	1.80627	0.339259	-0.285033	-0.468961	-0.275672	-1.11586
Ebf4	1.81255	0.487612	-0.771409	-0.50998	-0.28269	-0.736086
Ebna1bp2	1.3175	1.11266	-0.764725	-0.161664	-1.1291	-0.374672
Ebpl	1.36133	0.978367	-0.0456956	-0.583839	-0.416738	-1.29343
Edc4	1.84652	0.465338	-0.463981	-0.705187	-0.636152	-0.506536
Ednra	1.42445	1.12858	-0.454242	-0.576978	-0.756224	-0.765589
Efnb1	1.08599	1.21986	-0.333403	-1.32708	-0.67766	0.0322962
Efs	1.56852	0.883214	-0.441594	-0.375455	-0.608023	-1.02666
EG433224	1.67659	0.794959	-0.687258	-0.713867	-0.568736	-0.501689
EG545047	1.78503	0.581014	-0.401896	-0.52174	-0.688949	-0.75346
EG545370	1.50553	1.01042	-0.55582	-0.901347	-0.652991	-0.405794
EG624866	1.4968	0.936213	-0.948142	-0.198055	-0.885226	-0.40159
EG638695	1.76324	0.528818	-0.106614	-0.745516	-0.658765	-0.781161
EG665378	1.48296	0.65526	0.389797	-1.0783	-0.670337	-0.779377
Egfl7	1.31876	1.18925	-0.245435	-0.530811	-0.91611	-0.815656
Egr1	1.75266	0.318797	0.223357	-0.807679	-0.647305	-0.83983
Eif2a	1.74841	0.561953	-0.126725	-0.815763	-0.755337	-0.612539
Eif2c3	1.51079	0.831379	-0.339463	-0.544279	-1.25426	-0.204159
Eif4h	0.997736	1.32462	-0.0999319	-0.86259	-1.21438	-0.145452
Elp3	1.64122	0.635472	-0.356086	-0.384342	-1.24142	-0.294848
Emid2	1.80482	0.550165	-0.429858	-0.550173	-0.627441	-0.747517
Emilin1	1.76075	0.603751	-0.286657	-0.608024	-0.694801	-0.775015
Endogl1	1.54359	0.745393	-0.0944637	-1.19392	-0.248537	-0.752064
Enox1	1.41745	1.01948	-0.197562	-0.350702	-0.998882	-0.889783
ENSMUSG00000043795	1.86866	0.365198	-0.805465	-0.302781	-0.582884	-0.542724
ENSMUSG00000053178	1.49577	0.878026	-0.0844401	-0.462843	-1.13945	-0.687054
ENSMUSG00000068790	1.69003	0.698111	-0.21382	-0.632165	-0.875834	-0.666326
Ep300	1.66072	0.741346	-0.653056	-0.969918	-0.493667	-0.28543
Epb4.1l2	1.35843	1.06494	0.0261188	-0.931644	-0.758507	-0.759339
Epha7	1.73033	0.695145	-0.518795	-0.748145	-0.472627	-0.685912
Ephb2	1.38152	1.09723	-0.117412	-0.687773	-0.848126	-0.82544
Ephb4	1.32467	1.16649	-0.6956	-0.692144	-0.947236	-0.156174
Erdr1	1.46348	1.05743	-0.344486	-0.873822	-0.720003	-0.582601
Erf	1.59321	0.550501	0.282695	-0.542074	-1.01114	-0.873187
Etaa1	1.76927	0.541346	-0.156296	-0.682594	-0.776318	-0.695409
Etv5	1.67623	0.722255	-0.195605	-0.668267	-0.711442	-0.82317
Evc	1.57901	0.929491	-0.473466	-0.609549	-0.837319	-0.588169
Evc2	1.78494	0.580882	-0.486508	-0.586851	-0.472637	-0.819822
Evl	1.98936	-0.39718	-0.0362779	-0.36675	-0.449993	-0.739164
Extl2	1.59118	0.799485	-0.98626	-0.539277	-0.123344	-0.741781
Fads2	1.38247	1.02113	-0.469473	-0.0281787	-1.01843	-0.887517
Fahd1	1.80524	0.432251	-0.21508	-0.785596	-0.869387	-0.36743
Fam110b	1.47325	1.05402	-0.447886	-0.513177	-0.901711	-0.664493
Fam13c	1.8357	0.373377	-0.527271	-0.911173	-0.592229	-0.178399
Fam168b	1.63295	0.769151	-0.61932	-0.802905	-0.83168	-0.1482
Fam171b	1.86648	0.189929	-0.809819	-0.503803	0.0124684	-0.755253
Fam176b	1.41775	0.926917	0.00100792	-1.15522	-0.385849	-0.804602
Fam178a	1.80852	0.421561	-0.80595	-0.490498	-0.802641	-0.130994
Farsa	1.33895	1.00241	-0.127395	-0.522945	-0.354116	-1.3369
Fastkd1	1.76385	0.405764	-0.679805	-0.43323	-1.03632	-0.0202501
Fastkd5	1.40766	0.741446	0.180864	-0.203335	-0.805023	-1.32161
Fbxl22	1.46649	0.892937	-0.305667	-0.252354	-0.531625	-1.26978
Fbxo2	1.2722	1.22225	-0.931492	-0.864424	-0.469113	-0.229422
Fbxo21	1.83597	0.482767	-0.538937	-0.711598	-0.654113	-0.414088
Fermt2	1.86824	0.422377	-0.610905	-0.667486	-0.517283	-0.49494
Fgf10	1.77834	0.450314	-0.48321	-0.180368	-0.514216	-1.05086
Fhod1	1.64231	0.594161	0.158108	-0.711492	-0.808706	-0.874386
Fhod3	1.71066	0.633905	-0.160083	-0.732474	-0.892606	-0.559399
Fjx1	1.20445	1.32224	-0.652413	-0.578095	-0.330976	-0.965201
Fkbp10	1.18422	1.27786	-0.163865	-0.444439	-0.821786	-1.03199
Fkbp4	1.23045	1.26636	-0.218191	-0.632132	-1.02281	-0.623678
Fkbp9	1.26917	1.24587	-0.755103	-0.656224	-0.214874	-0.888838
Fmo1	1.64551	0.845683	-0.524567	-0.637412	-0.742855	-0.586358
Fn3k	1.90919	0.300109	-0.706981	-0.593021	-0.454673	-0.454628
Fndc5	1.70232	0.727404	-0.573131	-0.517641	-0.469254	-0.869695
Fras1	1.39996	1.1184	-0.271313	-0.888246	-0.721407	-0.637394
Frs2	1.3876	0.952561	-0.0580193	-0.397631	-0.603114	-1.2814
Fryl	1.94914	-0.275964	0.0718182	-0.419712	-0.4821	-0.843183
Fscn1	1.56524	0.791789	-0.0269044	-0.503277	-0.899046	-0.927799
Fsd1	1.6538	0.72368	-1.03687	-0.285024	-0.409996	-0.645596
Fstl4	1.68335	0.779932	-0.678716	-0.617456	-0.451149	-0.71596
Fto	1.6367	0.822787	-0.670039	-0.304915	-0.728192	-0.75634
Fubp3	1.47926	0.245979	0.365825	-1.47114	-0.671241	0.0513185
Fusip1	1.45666	0.973893	-0.0438738	-0.683426	-0.780434	-0.922821
Fut10	1.29883	1.25271	-0.498899	-0.844729	-0.764838	-0.443073
Fzd1	1.54157	0.649152	0.0197837	-0.324475	-0.544324	-1.34171
Fzd2	1.57492	0.834912	-0.0963927	-0.693214	-0.709779	-0.910449
G0s2	1.44941	0.661863	-0.0336084	0.118385	-0.966357	-1.2297
Galnt9	1.26444	1.20332	-0.0508236	-0.767198	-0.800432	-0.849312
Gapt	1.95509	-0.145984	-0.104275	-0.398115	-0.395323	-0.911398
Gata2	1.56517	0.914449	-0.270306	-0.794381	-0.640688	-0.774241
Gbl	1.52221	0.846882	-0.40476	-0.964353	-0.931204	-0.0687725
Gdf10	1.80324	0.0309812	-0.0679866	-0.313946	-0.183175	-1.26911
Gdnf	1.79594	0.556241	-0.436545	-0.620145	-0.807267	-0.488223
Gemin5	1.31586	1.10882	-0.067268	-1.01229	-0.901809	-0.443308
Ggt7	1.71567	0.646404	-0.90642	-0.417506	-0.291184	-0.746961
Gimap5	1.78223	-0.194481	0.187861	-0.0791896	-1.23895	-0.457467
Gja4	1.50992	0.773897	0.160067	-0.936869	-0.550611	-0.956404
Gja7	1.66123	0.402658	0.187864	-0.882923	-0.280377	-1.08845
Glg1	1.24511	1.27488	-0.364025	-0.634627	-0.503902	-1.01744
Glis2	1.32915	1.12156	-0.428587	-1.17509	-0.585092	-0.261936
Glt8d1	1.34103	0.939855	-0.939034	0.012851	-0.168073	-1.18663
Gm1673	1.45935	0.811018	-0.274327	-0.739146	-1.26133	0.00443551
Gnb5	1.12797	1.20633	-0.857761	0.240125	-0.911212	-0.805446
Gng7	1.39086	1.1223	-0.531192	-0.29148	-0.774642	-0.915842
Gng8	1.0151	1.5123	-0.684806	-0.62756	-0.809448	-0.405593
Golim4	1.10152	1.42252	-0.665763	-0.954103	-0.471381	-0.432801
Gpr123	1.22445	1.31053	-0.283888	-0.75014	-0.832751	-0.668192
Gpr124	1.74216	0.196447	0.032294	-0.940494	-0.0103138	-1.0201
Gpr135	0.989786	1.45843	-0.310305	-0.408414	-0.605311	-1.12419
Gpr153	1.73762	0.548485	-0.109809	-0.708233	-0.944511	-0.523548
Gpr180	1.57344	0.628801	0.077061	-0.27771	-1.14685	-0.854737
Gpr23	1.48946	0.722139	0.292789	-0.692484	-0.742776	-1.06913
Gpr27	0.852551	1.42313	-1.33383	-0.106177	-0.650567	-0.185109
Gpr83	1.74142	0.44591	-0.3799	-0.152255	-0.487488	-1.16768
Gprasp1	1.79156	0.570102	-0.571272	-0.388776	-0.648271	-0.753346
Gprc5c	1.57091	0.723136	-1.10291	0.055052	-0.70492	-0.54126
Gpsm1	1.71596	0.697055	-0.707594	-0.785	-0.580851	-0.339566
Gpsm2	1.77364	0.572363	-0.367229	-0.692764	-0.849071	-0.436937
Gpx2	1.71096	-0.0465919	0.474967	-0.810509	-1.05494	-0.273891
Grasp	1.57285	0.850557	-0.205125	-1.01245	-0.537501	-0.668331
Gria3	0.926453	1.45458	-0.327491	-0.480006	-0.312313	-1.26122
Grik2	1.35349	1.0719	0.024414	-0.743691	-0.782324	-0.923791
Grlf1	1.64453	0.749676	-0.349598	-0.795561	-0.939412	-0.309636
Gspt2	1.84221	0.304811	-0.278757	-0.200636	-0.784242	-0.883383
Gtf2h3	1.40904	0.778002	0.186102	-0.249455	-0.892424	-1.23127
Gtf3c1	1.57805	0.871721	-0.691896	-0.889106	-0.661581	-0.207191
Gtpbp3	1.39584	1.14437	-0.338334	-0.691856	-0.821558	-0.688457
Gtpbp6	1.71438	0.422387	-0.169313	-0.270751	-1.26134	-0.435364
Gulp1	0.904297	1.56591	-0.237447	-0.697557	-0.701291	-0.83391
H1f0	1.65691	0.631413	-0.190956	-0.791973	-0.240248	-1.06515
H1fx	1.478	0.953479	-0.539366	-0.131525	-1.03577	-0.724815
H2-Ke6	1.37399	1.1654	-0.468676	-0.532866	-0.584673	-0.953176
H2-Oa	1.8436	0.337062	-0.225945	-0.433786	-0.54638	-0.974556
H3f3b	1.81297	0.249081	-0.0417032	-1.10987	-0.494331	-0.416147
Hcfc1r1	0.500922	1.3106	-0.077578	-1.7101	0.212421	-0.236258
Hdac2	1.7005	0.473924	0.038884	-0.686913	-0.412931	-1.11347
Hdac3	1.6218	0.631712	0.0840885	-0.83059	-1.01641	-0.490599
Hdac4	1.2799	1.15801	-0.0274155	-0.631334	-1.02892	-0.750236
Hdac8	1.81731	-0.123417	-0.58297	0.353863	-1.00099	-0.463791
Hdgfrp2	1.16344	1.28787	-0.0669439	-0.610627	-0.750177	-1.02356
Heg1	1.67157	0.70233	-0.27232	-0.858141	-0.875626	-0.367817
Hemk1	1.21369	1.31057	-0.524442	-0.425419	-1.0259	-0.548508
Heph	1.73876	0.601474	-0.170581	-0.758162	-0.791987	-0.619505
Hexdc	1.79241	0.527746	-0.874225	-0.65542	-0.360382	-0.430134
Hey2	1.71126	0.0460764	0.487526	-0.440447	-0.832018	-0.972394
Hhatl	1.66714	0.710375	-0.719386	-0.308436	-0.985106	-0.364587
Hic1	1.33226	1.07313	0.0386657	-0.610934	-0.82022	-1.0129
Hist2h2be	1.87264	0.313162	-0.16539	-0.739844	-0.62438	-0.656187
Hmgn1	1.11358	1.16512	0.23426	-1.21174	-0.778375	-0.522845
Hmgn3	1.42891	1.00074	-0.273251	-0.313938	-0.713656	-1.12881
Hnrpc	1.42574	0.833483	0.247546	-0.597722	-1.08057	-0.828481
Hnrpdl	1.42585	0.256622	0.49343	-0.631944	-0.041787	-1.50217
Hnrpl	1.35545	0.743254	0.432932	-0.871964	-1.20753	-0.452139
Hnt	0.872353	1.62969	-0.509493	-0.655837	-0.666929	-0.669783
Homer1	1.75456	0.484243	-0.47773	-1.09503	-0.195366	-0.470673
Hoxa10	1.41127	0.933849	-0.422173	0.0538673	-0.963549	-1.01326
Hoxa11	1.62469	0.32123	0.121765	-0.155099	-0.515092	-1.39749
Hoxa9	1.4708	1.03588	-0.537629	-0.350067	-0.665337	-0.953645
Hoxd10	1.5274	1.00807	-0.465711	-0.738437	-0.70073	-0.63059
Hoxd3	1.91629	0.247656	-0.357252	-0.706282	-0.681731	-0.418678
Hoxd4	1.80439	0.419804	-0.0901787	-0.837878	-0.553712	-0.74242
Hoxd8	1.89967	0.26268	-0.636049	-0.778764	-0.247615	-0.499919
Hoxd9	1.57168	0.936393	-0.389856	-0.654532	-0.70554	-0.758149
Hp1bp3	1.83753	0.465021	-0.48131	-0.44075	-0.570968	-0.809521
Hs2st1	1.22009	1.17935	-0.485721	-0.933009	-1.00669	0.0259824
Hs3st3a1	1.6931	0.196014	0.448207	-0.887334	-0.891608	-0.558376
Hsd17b1	1.0894	1.42878	-0.558746	-0.311788	-0.773707	-0.873938
Hsf1	1.49051	0.836635	0.0300958	-0.427333	-0.837212	-1.09269
Hspa12b	1.48727	0.986055	-0.407274	-1.04583	-0.643672	-0.376548
Hspa2	1.86409	0.365446	-0.355436	-0.695916	-0.797579	-0.380604
Hspb2	1.09288	1.24873	-0.852181	-1.13491	0.113616	-0.468139
Hspb6	1.46755	0.998136	-0.254408	-0.427339	-0.816226	-0.96771
Htatsf1	1.42064	0.884691	0.174474	-1.10455	-0.64903	-0.726221
Hus1	1.33256	0.948406	0.166656	-0.924825	-1.13709	-0.385711
Hvcn1	1.8951	0.0254847	-0.0780067	-0.235257	-0.969167	-0.638152
Id1	0.915522	1.26768	-0.685515	-1.22416	-0.660651	0.387123
Id3	1.31049	1.09711	-1.01716	-0.85756	-0.555373	0.0224958
Idh2	1.68995	0.0755613	0.308304	-0.555841	-0.219442	-1.29853
Idh3b	1.61625	0.619089	0.165649	-0.66178	-0.984991	-0.754222
Ier5l	1.28214	1.25683	-0.730451	-0.854507	-0.307202	-0.646815
Ifitm5	1.25211	1.05852	0.272732	-0.876151	-0.932504	-0.774707
Ift122	1.17772	1.29783	-0.975055	-0.43375	-0.865609	-0.201139
Ift81	1.70292	0.632515	-0.746247	-0.915153	-0.535041	-0.138996
Igfbp3	1.73797	0.509026	-0.0321522	-0.56403	-0.964286	-0.686532
Igfbp4	1.67039	0.783436	-0.837072	-0.63963	-0.554931	-0.422195
Igfbp5	1.41532	0.941973	0.0817395	-0.627326	-0.721185	-1.09052
Igfbp7	1.48402	0.913795	-0.138055	-1.13791	-0.462228	-0.659626
Ikbkap	1.47199	0.52507	0.562081	-0.805084	-0.711086	-1.04298
Ikzf5	1.78742	-0.0375001	0.0444625	-1.16437	0.0367981	-0.666813
Il13ra2	1.93465	0.244581	-0.462264	-0.597865	-0.557833	-0.561265
Ilf2	1.30718	0.963226	0.293332	-0.650774	-1.0665	-0.846469
Ilkap	1.79858	0.532278	-0.537665	-0.73236	-0.74683	-0.314002
Imap38	1.41736	0.798886	0.356373	-0.966276	-0.834988	-0.771352
Ing2	1.54581	0.92259	-0.678637	-0.222497	-0.886265	-0.681004
Inha	1.53473	0.9743	-0.69127	-0.881895	-0.437642	-0.498222
Ints5	1.35172	0.852692	0.32728	-0.539163	-1.1736	-0.818929
Ipo13	1.84345	0.293752	-0.747633	-0.631184	-0.0114553	-0.746933
Iqcb1	1.90965	0.31702	-0.634646	-0.58604	-0.519247	-0.486734
Iqce	1.60271	0.698289	-0.0246325	-0.985411	-0.38207	-0.908889
Irf2bp1	1.63945	0.809097	-0.897065	-0.378485	-0.690526	-0.482467
Irgm1	1.52821	0.605331	0.338962	-0.686401	-0.651182	-1.13493
Islr	1.29723	1.04641	-0.509748	-1.08405	-0.877952	0.128115
Itfg2	1.2235	1.24285	-0.132756	-0.498999	-0.983943	-0.85065
Itga7	1.19553	1.13449	0.0442862	-0.601508	-0.468986	-1.30381
Itgae	1.52967	0.929494	-0.759795	-0.237553	-0.947682	-0.514132
Itm2a	1.41912	1.00147	-0.0623249	-0.558515	-1.05442	-0.745333
Jmjd1c	1.60663	0.483222	0.348259	-1.04386	-0.663009	-0.731245
Jmjd3	1.67219	0.414356	-0.245635	-1.34795	-0.117447	-0.375511
Kalrn	1.61023	0.791241	-0.406899	-0.352406	-1.08848	-0.553677
Kazald1	1.3077	1.25239	-0.671136	-0.739001	-0.39653	-0.753426
Kbtbd4	1.39317	1.10486	-0.592848	-0.33593	-0.517443	-1.05181
Kcnip1	1.99483	-0.263167	-0.311151	-0.139254	-0.555789	-0.725466
Kcnip3	1.29246	1.15375	-0.106465	-0.478308	-0.817068	-1.04437
Kcnk2	1.34881	0.932449	0.298297	-0.906956	-0.857386	-0.815218
Kcnk3	1.18115	1.35831	-0.832461	-0.767809	-0.604337	-0.334854
Kcnu1	1.5859	0.872081	-0.424261	-0.544526	-1.00825	-0.480952
Kctd12	1.6475	0.846087	-0.546122	-0.583226	-0.660962	-0.703279
Kctd12b	1.51094	0.40682	0.557375	-0.493246	-1.12063	-0.861267
Kdelc1	1.41374	0.753403	0.289231	-0.539858	-1.29152	-0.624995
Khk	1.4814	1.01852	-0.5251	-0.841541	-0.833076	-0.300205
Kif5a	1.24245	1.33029	-0.665285	-0.697038	-0.491998	-0.718417
Klf9	1.83981	0.490631	-0.505052	-0.671274	-0.540191	-0.613922
Klhdc10	1.69024	0.74351	-0.812726	-0.714329	-0.518378	-0.388313
Klhdc2	1.70505	0.314549	-0.0345389	-0.00909862	-0.845858	-1.1301
Klhl17	1.80609	0.55684	-0.687598	-0.634237	-0.446475	-0.594621
Klhl22	1.73954	0.107544	0.01798	0.08909	-0.827396	-1.12676
Klhl23	1.63743	0.814647	-0.554793	-0.554301	-0.408522	-0.934466
Klhl26	1.6327	0.81936	-0.662347	-0.803261	-0.708231	-0.278224
Klhl9	0.935097	1.18844	-0.349552	-0.652731	-1.43708	0.315823
Klra16	1.68682	-0.0212067	0.365765	-0.0344771	-1.11116	-0.885743
Klra22	1.44905	0.714432	0.206482	-0.247929	-0.930261	-1.19178
Krba1	2.02579	-0.182181	-0.416702	-0.531174	-0.392942	-0.50279
Krr1	0.99159	1.53564	-0.63266	-0.479806	-0.590521	-0.824241
Krt10	1.55934	0.845837	-0.36259	-1.08572	-0.272317	-0.684545
Krt23	1.93383	0.0897598	-0.151445	-0.593676	-0.81192	-0.466544
Ktelc1	1.88682	0.352484	-0.413037	-0.565166	-0.507152	-0.753951
Lag3	1.65308	0.651404	-0.0207697	-0.56561	-1.01189	-0.706218
Lama1	1.73334	0.55121	-0.419666	-0.275191	-1.09175	-0.497946
Lama2	1.27644	0.96172	-0.0949292	-0.0222516	-0.754704	-1.36628
Lass4	1.65868	0.533536	0.157581	-0.988385	-0.814264	-0.547145
Lass5	1.07571	1.16501	0.286568	-0.977012	-1.12675	-0.423526
Lbx2	1.59857	0.818609	-0.63678	-0.283988	-1.03864	-0.457768
Lca5	1.54294	0.892822	-0.466102	-0.260723	-1.05033	-0.658609
Ldb2	1.68423	0.761327	-0.522547	-0.415148	-0.781621	-0.72624
Ldoc1l	1.68369	0.656826	-0.495482	-0.80317	-0.908519	-0.133345
Leprel2	1.52408	0.964581	-0.421792	-0.393594	-0.752878	-0.920394
Lgals4	1.78139	0.601733	-0.732734	-0.664678	-0.497132	-0.488584
Lgi2	1.47263	1.08631	-0.625775	-0.548805	-0.703418	-0.68095
Lig3	1.55762	0.709835	-0.346578	-0.116485	-1.29485	-0.509549
Lin7b	1.31096	1.12226	-0.431449	-0.149235	-0.70538	-1.14715
LOC100038894	1.55879	0.558775	0.157768	-0.360613	-1.32474	-0.589984
LOC100039532	1.64948	-0.0888027	0.3728	-0.413601	-0.125015	-1.39486
LOC100041290	1.22458	1.25435	-0.49258	-1.01323	-0.790096	-0.183026
LOC100041729	1.92357	0.216551	-0.272359	-0.725671	-0.57046	-0.571635
LOC100043822	1.35525	1.07801	-0.135012	-0.396065	-0.85905	-1.04313
LOC100044172	1.46977	1.02065	-0.238333	-0.60397	-0.728403	-0.91972
LOC100044439	1.59171	0.855876	-0.326896	-0.615986	-0.511945	-0.992754
LOC100044702	1.82369	-0.387267	0.365636	-0.170716	-0.691772	-0.939572
LOC100044736	1.13468	1.13241	-0.370666	0.220178	-1.10471	-1.01188
LOC100044779	1.54227	0.7243	0.118545	-1.09334	-0.808664	-0.483118
LOC100045005	1.81946	0.534778	-0.656556	-0.51101	-0.532993	-0.653679
LOC100045241	1.93646	0.206937	-0.711114	-0.374631	-0.497748	-0.559908
LOC100045403	1.33429	1.23699	-0.754699	-0.52526	-0.573817	-0.717498
LOC100045628	1.44926	0.807715	-0.272586	-0.087949	-1.37656	-0.519888
LOC100045887	1.18997	1.30081	-0.253548	-0.727848	-1.03638	-0.473005
LOC100045981	1.43586	1.07956	-0.908051	-0.685194	-0.29732	-0.624846
LOC100046044	1.4575	0.922462	0.0370753	-0.708074	-0.678801	-1.03016
LOC100046207	1.60717	0.863695	-0.690315	-0.528911	-0.369468	-0.882175
LOC100046567	2.00559	-0.228895	-0.235554	-0.485765	-0.33163	-0.723743
LOC100046741	1.36552	0.992262	0.157574	-0.925946	-0.742473	-0.846936
LOC100046744	1.73734	0.33617	-0.412116	-0.738679	-1.06445	0.141728
LOC100046953	1.69393	0.720064	-0.885954	-0.587793	-0.610961	-0.329284
LOC100047009	1.6581	0.455364	0.264487	-0.790988	-1.00383	-0.583137
LOC100047200	1.55507	0.795419	-0.0795522	-0.371598	-0.970722	-0.928621
LOC100047285	1.64641	0.0113884	0.348965	0.0671138	-0.958072	-1.11581
LOC100047583	1.56544	0.846681	-0.464367	-0.293815	-0.541661	-1.11228
LOC100047651	1.14763	1.28343	-0.0691799	-0.573547	-0.667291	-1.12104
LOC100047911	1.63324	0.628159	0.100749	-0.813735	-0.95702	-0.591391
LOC100048295	1.49752	0.841085	-0.0753555	-0.370858	-0.705105	-1.18728
LOC100048384	1.97434	-0.465521	-0.0197204	-0.368094	-0.314447	-0.806554
LOC100048436	1.9001	0.269706	-0.459764	-0.632691	-0.288843	-0.788513
LOC100048721	1.71856	0.666574	-0.307861	-0.500797	-0.872005	-0.704468
LOC212390	1.77537	0.478446	-1.00007	-0.169232	-0.508361	-0.576149
LOC545013	1.84205	0.332661	-0.0627547	-0.750742	-0.713674	-0.647539
LOC546015	1.60984	-0.0819842	0.514463	-0.620815	-0.101964	-1.31954
LOC622404	1.42963	1.13031	-0.716674	-0.732009	-0.631916	-0.479345
LOC639396	1.50486	0.60781	0.167039	-0.53536	-1.38699	-0.357354
LOC670044	1.44189	0.914785	-0.683374	-1.08588	-0.658032	0.0706081
Lor	1.87772	0.0441115	-0.825108	-0.169669	-0.0555181	-0.871532
Lphn1	1.53874	0.900303	-0.459227	-0.891548	-0.209618	-0.878654
Lphn3	1.71336	0.595476	-0.156402	-0.59172	-1.02255	-0.538156
Lrch4	1.76124	-0.0494944	0.332825	-0.720358	-1.1032	-0.221009
Lrdd	1.13617	1.27605	-0.11294	-0.379992	-1.16192	-0.757367
Lrig3	1.75574	0.657365	-0.460971	-0.633753	-0.627174	-0.691206
Lrrc28	1.60583	0.895243	-0.511334	-0.693204	-0.784895	-0.511644
Lrrc29	1.83539	0.368633	-0.33353	-0.375315	-0.497025	-0.998154
Lrrc45	1.44529	0.615071	-0.826974	0.381038	-1.25475	-0.359677
Lrrc49	1.70362	0.590391	-0.00539426	-0.780848	-0.717423	-0.79035
Lrrc8	1.83847	0.328305	-0.341825	-0.454442	-1.03864	-0.331867
Lrrn1	1.95958	-0.141369	-0.0256348	-0.472836	-0.509899	-0.809839
Lrrtm1	1.99862	-0.00391316	-0.424312	-0.54425	-0.47597	-0.550178
Lsm14b	1.34453	0.602883	-0.378651	-0.692703	-1.39244	0.516383
Ltb	1.53022	0.537569	0.342137	-0.51192	-0.641524	-1.25649
Ltbp4	1.40347	1.02199	-1.1384	-0.701262	-0.177821	-0.407985
Luc7l	1.44385	1.08821	-0.410209	-0.50398	-0.803185	-0.814689
Maged1	1.68352	0.763704	-0.638687	-0.7504	-0.689806	-0.36833
Maged2	1.51349	0.909569	-0.293586	-0.403713	-0.594785	-1.13097
Magi1	1.4272	0.941836	-0.172651	-0.922231	-1.07525	-0.198899
Mamdc2	1.84766	0.396881	-0.339736	-0.796479	-0.374359	-0.733964
Mamdc4	1.94048	0.197789	-0.707111	-0.480953	-0.395531	-0.554672
Man2a2	1.4396	0.885177	0.00690735	-0.500558	-0.586261	-1.24487
Map2k6	1.6668	0.73555	-0.232275	-0.539088	-0.760289	-0.870702
Map3k12	1.62393	0.863947	-0.434568	-0.675111	-0.794248	-0.583949
Map3k14	1.22114	1.32246	-0.657005	-0.387111	-0.914348	-0.585134
Map4k2	1.25528	1.20678	-0.176976	-0.405047	-0.991488	-0.88855
Map4k5	1.50755	0.652659	-0.322836	-0.961263	-1.10487	0.22876
Mapk8	1.63764	0.753784	-0.611944	-0.890186	-0.750923	-0.138373
Mapk8ip1	1.72562	0.599888	-0.977516	-0.538024	-0.193651	-0.61632
Mapkbp1	1.78102	0.499707	-0.490353	-0.668285	-0.922749	-0.199342
Mapre2	1.84983	0.41004	-0.817713	-0.631873	-0.488187	-0.322098
Marcksl1	1.98947	-0.245385	-0.0834641	-0.736414	-0.514237	-0.409971
Matn2	1.35487	0.985523	-0.0263357	-0.314804	-0.781925	-1.21732
Matn4	1.23336	0.985062	-0.38927	0.292753	-0.960943	-1.16096
Mbd4	1.43289	1.05836	-0.297849	-0.491074	-1.00591	-0.696413
Mboat1	0.568404	0.814503	0.560679	-1.71137	-0.72578	0.493562
Mbtd1	1.94345	0.0893754	-0.360113	-0.868878	-0.462357	-0.341478
Mbtps1	1.37015	1.20277	-0.528265	-0.71968	-0.68729	-0.63769
Mdk	1.74224	0.679221	-0.58771	-0.74731	-0.61107	-0.475371
Med16	1.77299	0.55405	-0.901714	-0.355593	-0.672441	-0.397288
Meis1	1.52831	1.0106	-0.493679	-0.703282	-0.624917	-0.717025
Meis2	1.44058	1.01527	-0.0814817	-0.833667	-0.718225	-0.822477
Men1	1.3419	1.06016	-0.289252	-0.302405	-1.26678	-0.543616
Mest	1.20879	0.842742	0.320352	-0.533551	-1.53218	-0.306149
Mettl3	1.45516	0.836565	-0.0221895	-1.05477	-1.0147	-0.200063
Mex3a	1.8072	0.446009	-0.585268	-0.611439	-0.889231	-0.167269
Mfap2	1.6589	0.74693	-0.281753	-0.461584	-0.742457	-0.920035
Mfap4	1.73971	0.640877	-0.343199	-0.486801	-0.721649	-0.82894
Mib2	1.70394	0.697876	-0.923617	-0.35836	-0.582648	-0.537194
Mid1	1.65497	0.358689	0.33733	-0.885505	-1.01621	-0.449275
Mkrn3	1.60818	0.723488	-0.525045	-0.41952	-1.18172	-0.205382
Mllt1	1.31628	0.937861	-0.395561	-1.22772	-0.827802	0.196943
Mmab	1.38925	1.068	-0.0918386	-0.66509	-0.978669	-0.721655
Mmp23	1.50788	1.00515	-0.484372	-0.43582	-0.68951	-0.903326
Mmp3	1.48714	0.865192	-0.0645962	-0.323754	-0.948259	-1.01572
Moxd1	1.59515	0.605581	-0.0248894	-0.182453	-0.812246	-1.18115
Mpg	1.68683	0.242208	0.307473	-0.352756	-1.16848	-0.71528
Mpnd	1.49351	0.731986	-0.895148	-0.000699261	-0.141207	-1.18844
Mpp3	1.6068	0.532187	0.019725	-0.630864	-0.230339	-1.29751
Mpv17	1.4368	1.08411	-0.418106	-0.4353	-0.887261	-0.780243
Mrp63	1.31146	0.996792	-0.140792	-0.803251	-1.26986	-0.0943427
Msx1	1.5266	0.925827	-0.188077	-0.874364	-0.542662	-0.847327
Mtap	1.07717	1.28067	0.0870878	-0.821383	-1.1275	-0.496051
Mtap2	1.75729	0.607955	-0.357045	-0.456689	-0.739034	-0.812474
Mtap7d3	1.85902	0.307615	-0.21756	-0.804217	-0.348852	-0.796006
Mterf	1.43425	0.920261	0.0336927	-0.588328	-1.15392	-0.645957
Mterfd3	1.78226	0.285886	0.175368	-0.600285	-0.839291	-0.803938
Mtf2	1.74496	0.346618	-0.122948	-1.08263	-0.0857385	-0.800262
Mtif2	1.89241	-0.113723	0.125935	-0.344295	-0.61567	-0.944661
Mtmr4	1.41123	1.07546	-0.732134	-0.19339	-0.953431	-0.607741
Mto1	1.00139	1.29313	-0.371842	-0.00514891	-1.37607	-0.541464
Mum1	1.56628	0.828937	-0.115953	-0.497873	-0.814422	-0.966969
Mxra7	1.56781	0.830325	-0.486577	-1.15213	-0.382626	-0.376796
Myh10	1.48796	0.979746	-0.192057	-0.712257	-0.95458	-0.608813
Myl1	1.72038	0.411208	-0.885659	0.0379318	-0.280534	-1.00333
Myl4	1.7652	-0.0818095	0.234754	-0.0356106	-0.784705	-1.09783
Mylk	1.56976	0.93855	-0.550336	-0.678487	-0.831084	-0.448402
Myom1	1.52849	1.00897	-0.746944	-0.69028	-0.495208	-0.605028
Mysm1	1.81636	0.514413	-0.365973	-0.561302	-0.667812	-0.735689
Myst1	1.52917	0.891453	-0.40377	-0.64752	-1.10126	-0.268079
Myst4	1.71341	0.738825	-0.536175	-0.599669	-0.707431	-0.608957
Mzf1	1.44185	0.992053	-0.142951	-1.02302	-0.815719	-0.452208
Nab2	1.48275	0.141007	0.36671	0.122286	-0.609006	-1.50375
Narg1l	1.58878	0.885427	-0.382711	-0.803638	-0.831315	-0.456539
Narg2	1.65132	0.582977	0.0411738	-1.09964	-0.463201	-0.712622
Nasp	1.28044	0.894557	0.410251	-0.785048	-1.17875	-0.621443
Nat14	1.47555	1.042	-0.455408	-0.415631	-0.849222	-0.797288
Ncam1	0.31942	1.81911	-0.997136	-0.525405	-0.561708	-0.0542856
Ncoa5	1.66281	0.72145	-0.409449	-0.644029	-0.314206	-1.01658
Ncor1	1.37147	1.17743	-0.56008	-0.410461	-0.839048	-0.739305
Ncrna00117	1.42175	0.8747	0.0587406	-0.344834	-0.817575	-1.19278
Ndrg2	1.87193	0.373822	-0.620526	-0.622569	-0.300276	-0.702379
Ndrg3	1.44004	0.739311	0.262133	-0.424714	-1.22851	-0.788268
Ndufa13	1.15954	1.28614	-0.0326293	-0.653164	-0.768017	-0.991863
Nedd4	1.82526	0.48917	-0.35882	-0.554827	-0.776038	-0.624748
Negr1	0.721962	1.64144	-0.807629	-0.91635	-0.109873	-0.529547
Nexn	1.69342	0.47111	-0.0284943	-0.372603	-1.21026	-0.553173
Nfatc4	1.76366	0.63412	-0.449526	-0.599352	-0.76481	-0.584092
Nfic	1.5004	0.818711	-0.0652793	-0.541072	-0.459688	-1.25307
Nfix	1.68672	0.762158	-0.63092	-0.383318	-0.718269	-0.71637
Nfx1	1.83674	0.298432	-0.322063	-0.584957	-1.02472	-0.20343
Nipsnap1	1.61859	0.754121	-0.272871	-0.399207	-0.593822	-1.10681
Nisch	1.64269	0.828643	-0.405785	-0.821077	-0.592852	-0.65162
Nit2	1.21067	1.10425	-0.507615	-0.0570799	-1.38616	-0.364063
Nkd2	1.76571	0.56102	-0.914284	-0.597263	-0.553583	-0.2616
Nlgn2	1.78293	0.56651	-0.600616	-0.709446	-0.300596	-0.738785
Nme4	1.41328	1.02238	-0.15452	-0.576237	-1.12457	-0.580334
Nog	1.75377	0.119726	0.247528	-0.269918	-0.748706	-1.1024
Nono	1.51562	0.839644	-0.402989	-1.15582	-0.700242	-0.0962119
Nope	1.73881	0.665786	-0.402879	-0.595184	-0.585919	-0.820615
Npas4	1.72758	0.709138	-0.584359	-0.483121	-0.696452	-0.67279
Npff	1.81794	0.458046	-0.317943	-0.843202	-0.718337	-0.3965
Nphp4	1.53125	0.95608	-0.470813	-0.740316	-0.91838	-0.35782
Npm1	1.31418	0.696606	0.547094	-0.925973	-1.20285	-0.42905
Nppa	1.80674	0.396921	-0.139683	-0.387338	-0.799173	-0.877462
Npy	1.42984	-0.789779	0.781336	0.361656	-0.870402	-0.91265
Npy1r	1.01399	1.47966	-0.861882	-0.256	-0.805518	-0.570252
Nr2f2	1.59098	0.849549	-0.17203	-0.747211	-0.729064	-0.792219
Nradd	1.43758	1.03159	-0.308686	-0.576784	-1.09776	-0.485945
Nrf1	1.48788	0.884933	-0.506184	-0.682857	-0.0534095	-1.13037
Nrn1	1.54995	0.841877	-0.102056	-0.484582	-0.818065	-0.987128
Nrp1	1.55218	0.951789	-0.330196	-0.713693	-0.713659	-0.74642
Nrxn2	1.90499	0.217163	-0.800131	-0.550184	-0.182106	-0.58973
Nsun2	1.30885	0.9112	-0.0807528	0.0554477	-1.23627	-0.958468
Nsun4	1.26989	1.07895	0.175206	-0.627848	-0.965162	-0.931033
Nthl1	1.2604	1.25158	-0.743735	-0.189949	-0.717668	-0.860625
Ntn2l	1.69086	0.705019	-0.941328	-0.517654	-0.308789	-0.62811
Ntng1	1.52563	1.01087	-0.540515	-0.745741	-0.523284	-0.726964
Ntrk2	1.37366	1.02623	-0.04656	-0.438709	-0.830027	-1.08459
Numa1	1.50647	0.967528	-0.397114	-0.860402	-0.887993	-0.328492
Nup155	1.10472	1.28883	-0.068934	-0.752853	-1.18069	-0.391073
Nutf2	1.249	1.28326	-0.384961	-0.699837	-0.95579	-0.491671
Nxf1	1.95418	0.0757054	-0.519157	-0.61992	-0.19556	-0.695251
Oat	0.658538	0.299078	-1.36764	1.26538	0.137757	-0.993115
Oaz2	1.49856	1.0131	-0.574477	-0.336464	-0.842451	-0.758272
Obsl1	1.63793	0.44277	0.135984	-1.13933	-0.203829	-0.873521
Odz3	1.46477	0.987763	-0.144039	-0.712402	-0.993962	-0.602127
Odz4	1.78981	0.572735	-0.710235	-0.367246	-0.60026	-0.684801
Olfml1	1.70949	0.720862	-0.738936	-0.621098	-0.698578	-0.371742
Olfml2b	1.70705	0.706166	-0.488369	-0.83678	-0.712343	-0.375725
Olfml3	1.42187	1.10535	-0.319261	-0.748775	-0.608547	-0.850633
Olfr1406	1.64435	-0.357837	0.790197	-0.797057	-0.428159	-0.851493
Orai3	1.46455	0.979775	-0.132106	-0.584589	-1.01142	-0.716209
Orc3l	1.35459	1.04006	-0.435525	-0.0902643	-1.19824	-0.670621
Ormdl3	1.71469	0.348926	-1.06759	0.120131	-0.274336	-0.841814
Osr2	1.58198	0.820871	-0.210114	-0.629614	-0.497598	-1.06553
OTTMUSG00000000421	1.56816	0.870051	-0.992489	-0.654416	-0.565229	-0.226075
OTTMUSG00000015852	1.58511	0.633898	-0.623753	0.0572382	-0.421349	-1.23114
Ovca2	1.52138	0.926078	-0.24356	-0.463511	-0.73025	-1.01013
Oxct1	1.3703	0.894928	-0.19844	0.065622	-1.02098	-1.11143
Oxnad1	1.48995	0.697912	0.230616	-1.19778	-0.783667	-0.437031
P2rx6	1.74832	0.66419	-0.523773	-0.476861	-0.749626	-0.662245
P4ha1	1.48516	0.566184	-0.611637	0.435734	-0.662853	-1.21259
Pank4	1.50445	0.911079	-0.0473409	-0.705482	-0.941645	-0.72106
Papolg	1.29903	0.999691	0.210319	-1.11503	-0.861323	-0.532685
Papss1	1.33861	1.2189	-0.42756	-0.840032	-0.613302	-0.676615
Pcbp2	1.74708	0.519141	-0.107502	-0.766629	-0.930535	-0.461555
Pcdhb3	1.67214	0.731704	-0.882173	-0.655118	-0.226271	-0.640279
Pcdhb7	1.80922	0.512827	-0.566514	-0.780446	-0.3168	-0.658285
Pcdhb8	1.64213	0.82175	-0.35627	-0.689448	-0.809732	-0.608434
Pcp4	1.41556	1.13583	-0.419499	-0.657392	-0.663479	-0.811016
Pctk1	1.44413	0.950732	-0.121049	-0.349389	-1.06747	-0.856951
Pde5a	1.9934	-0.136035	-0.189903	-0.656506	-0.627487	-0.383469
Pdgfc	1.36674	0.879298	0.308991	-0.709647	-1.09164	-0.753741
Pdgfra	1.70335	0.504887	0.098563	-0.792201	-0.92964	-0.584956
Pdlim3	1.52717	0.974756	-0.468327	-0.782424	-0.398271	-0.852909
Pdxp	1.61512	0.653999	0.0422195	-0.429891	-0.880907	-1.00054
Pdzrn3	1.55044	0.949585	-0.428147	-0.489054	-0.693202	-0.889619
Pear1	1.37846	0.854403	0.170837	-1.05935	-1.06891	-0.275439
Peli2	1.56397	0.773473	-0.236337	-0.218985	-0.740128	-1.14199
Pelp1	1.51907	0.886164	-0.075726	-0.538255	-0.834795	-0.956457
Per1	1.85694	-0.108856	-0.491065	0.220945	-0.458095	-1.01987
Pes1	1.49107	1.01887	-0.345823	-0.526359	-0.797958	-0.839791
Pex6	1.62536	0.772412	-0.893817	-0.567308	-0.786269	-0.15038
Pfdn5	1.86438	0.377506	-0.861488	-0.44782	-0.511019	-0.421563
Pfkm	1.62204	0.805813	-0.496718	-0.297243	-0.974699	-0.659191
Pftk1	1.80397	0.537152	-0.407604	-0.719514	-0.741907	-0.4721
Phf2	1.63416	0.822929	-0.926928	-0.60154	-0.471321	-0.457299
Phf6	1.01327	1.27756	0.0731486	-0.963822	-1.16192	-0.238238
Phlda1	1.44709	0.585726	0.518398	-0.569073	-1.04514	-0.936996
Phpt1	1.46687	0.963514	-0.326787	-0.22645	-0.935615	-0.941533
Phtf2	2.00174	-0.192476	-0.288399	-0.558163	-0.26011	-0.702587
Pias3	1.65112	0.716774	-0.63706	-0.882648	-0.752288	-0.0958952
Pigc	1.70843	0.305816	-0.978788	-0.125399	0.0926365	-1.0027
Pik3r1	1.81842	0.511606	-0.357595	-0.697003	-0.685453	-0.589977
Pitpnm2	1.984	-0.102462	-0.381014	-0.554803	-0.196192	-0.749526
Pja1	1.7556	0.637856	-0.699595	-0.533632	-0.758633	-0.401598
Pknox1	1.27896	1.12661	-0.113667	-0.8068	-0.337344	-1.14776
Plekha4	1.38182	1.14665	-0.304565	-0.613371	-0.734989	-0.875544
Plekha6	1.83	0.294798	-0.284185	-0.797692	-0.910858	-0.132068
Plekhg2	1.16428	1.34381	-0.213539	-0.608696	-0.815865	-0.86999
Pln	1.81243	0.414962	-0.210677	-0.365171	-0.799334	-0.852204
Plp1	1.67716	0.670971	-0.714855	-0.994412	-0.447835	-0.191032
Plrg1	1.52271	0.715412	-0.292826	-0.913372	-1.11476	0.0828313
Pms2	1.51614	0.269385	0.578042	-0.49942	-0.539853	-1.32429
Pnck	1.63302	0.821597	-0.912431	-0.447294	-0.661947	-0.432946
Podxl2	1.80151	0.536681	-0.673269	-0.606734	-0.735543	-0.322644
Pogz	1.71322	0.63063	-0.316884	-0.31564	-0.893307	-0.818017
Pola2	1.00954	1.46982	-0.414121	-0.323566	-0.988219	-0.753452
Poldip2	1.31005	1.12056	-0.0499459	-0.71689	-0.579295	-1.08448
Polg	1.47855	0.905765	-0.0977334	-0.507336	-1.15764	-0.621603
Polg2	1.77518	0.522572	-0.762246	-0.598859	-0.782444	-0.154204
Polrmt	1.54137	0.90194	-0.25454	-0.414431	-0.89037	-0.883965
Pom121	1.42324	0.273868	0.228539	-0.327502	0.0561633	-1.65431
Pou2f1	1.68698	0.771584	-0.451181	-0.718927	-0.579906	-0.708551
Ppid	1.37373	0.885769	0.29727	-0.750274	-1.0537	-0.752802
Ppil4	0.398871	1.66222	-0.80848	-0.394714	-1.09995	0.242049
Ppm1e	1.70928	0.0203487	-0.43372	0.431526	-0.538424	-1.18901
Ppm1k	1.7248	0.608083	-0.981464	-0.292418	-0.378199	-0.680801
Ppm1m	1.54486	0.851676	-0.190117	-0.364317	-0.814935	-1.02717
Ppp1r14a	1.721	0.413979	-0.157642	-1.07449	-0.0773619	-0.825485
Ppp1r1a	1.48322	1.06053	-0.535138	-0.654763	-0.528909	-0.824936
Ppp1r9b	1.95735	0.141076	-0.654744	-0.492961	-0.362972	-0.587744
Ppp2r5e	1.54492	0.848639	-0.389739	-1.09898	-0.701423	-0.203419
Ppp3ca	1.56449	0.860522	-0.535666	-1.10042	-0.431881	-0.357042
Prcp	1.62593	0.826347	-0.551101	-0.43537	-0.502752	-0.963056
Preb	1.49286	0.594192	0.273149	-0.275661	-1.26027	-0.824274
Prickle1	1.39113	0.922658	0.060516	-0.406882	-0.750402	-1.21702
Prkaca	1.51891	0.828084	-0.592337	-1.20806	-0.119173	-0.427425
Prkacb	1.73779	0.689401	-0.709495	-0.512703	-0.523292	-0.681704
Prkar1a	1.50905	0.71683	-0.388811	-1.20054	-0.773167	0.136636
Prkd1	1.84355	0.461663	-0.625825	-0.658443	-0.655075	-0.36587
Prkg1	1.54331	0.972323	-0.42964	-0.757898	-0.537789	-0.790302
Prkrir	1.06007	1.45291	-0.808345	-0.872629	-0.369661	-0.462341
Prpf38b	1.80893	0.45821	-0.263772	-0.411602	-0.873199	-0.718568
Prpf40b	1.76275	0.369487	-0.808249	0.0514956	-0.409986	-0.965498
Prpf8	1.72732	0.485639	0.0870459	-0.703624	-0.840768	-0.755616
Prr7	1.01193	1.33554	-0.166543	-0.565506	-0.288113	-1.32732
Prss28	1.92558	-0.211052	0.0317983	-0.190871	-0.762987	-0.792469
Psip1	1.36343	0.987887	0.166107	-0.714081	-0.873148	-0.930192
Ptger3	1.78224	0.516234	-0.543905	-0.375945	-0.398078	-0.98055
Pthr1	1.82752	0.436543	-0.460454	-0.266665	-0.716585	-0.820358
Ptk7	1.57444	0.80349	-0.0204436	-0.790528	-0.889598	-0.677358
Ptplb	1.64576	0.758987	-0.490806	-1.02979	-0.549738	-0.33442
Ptprd	1.60921	0.810149	-0.953739	-0.779296	-0.371843	-0.314485
Ptprs	1.73371	0.632628	-0.503479	-0.618387	-0.319112	-0.925363
Ptpru	1.39169	1.10051	-0.366057	-1.03726	-0.387397	-0.701491
Ptprv	1.15023	1.34665	-0.904591	-0.548354	-0.837881	-0.206063
Ptrh2	1.60604	0.784292	-0.125465	-0.970896	-0.717547	-0.576425
Puf60	1.26346	1.06751	0.214047	-0.695542	-0.814699	-1.03478
Purb	1.26384	0.463403	0.501774	-0.502573	-1.63565	-0.0907903
Pygm	1.17491	1.29979	-1.11478	-0.485235	-0.62363	-0.251052
Pygo1	1.53304	0.85894	-0.909943	-0.356401	-0.160656	-0.964979
R74862	1.15529	1.245	-0.73199	-0.597842	0.0344564	-1.10492
Rab11fip2	1.35911	1.12803	-1.10021	-0.580351	-0.465778	-0.340805
Rab34	1.60142	0.909935	-0.619993	-0.517288	-0.762646	-0.611433
Rab36	1.67618	0.739511	-0.557541	-0.413519	-0.479203	-0.96543
Rab3a	1.72103	0.623754	-0.48697	-1.00053	-0.281473	-0.575813
Rab3il1	1.82076	-0.0786179	0.376244	-0.843791	-0.557211	-0.717382
Rad1	1.35033	1.20445	-0.41407	-0.624104	-0.671951	-0.844653
Rapgef6	1.63494	0.564392	-0.364932	-0.848807	-1.0712	0.0856056
Rarb	1.25134	1.26132	-0.2473	-0.75989	-0.9417	-0.563769
Rasa1	1.67918	0.73306	-0.299359	-0.87337	-0.725594	-0.513915
Rasgrp2	1.74301	0.450389	-1.06208	-0.116413	-0.281067	-0.73384
Rbak	1.77093	0.613653	-0.406617	-0.766418	-0.588436	-0.623107
Rbbp6	1.63408	0.52365	0.167016	-0.388035	-0.93947	-0.997244
Rbm38	1.42603	0.266789	0.346684	-0.889481	-1.38822	0.238196
Rbm4b	1.7881	0.580053	-0.721675	-0.661434	-0.385769	-0.599272
Rbm5	1.42698	0.339863	-0.145429	-0.398573	-1.59135	0.368512
Rbms3	1.8092	0.561146	-0.559513	-0.664105	-0.560344	-0.586381
Rbp1	1.36119	0.917726	-0.0935413	-1.02284	-1.11711	-0.0454254
Rcbtb2	1.78227	0.517945	-0.47778	-0.76266	-0.833017	-0.226756
Rccd1	1.35946	1.03297	-0.0227581	-0.819236	-1.1002	-0.450241
Rcn3	1.36914	0.94585	0.0390856	-0.378437	-0.728507	-1.24714
Rdh5	1.31411	0.714017	-0.971941	0.0701391	0.204759	-1.33108
Rdm1	1.40092	1.12147	-0.839113	-0.393915	-0.855918	-0.433439
Reep1	1.58614	0.848189	-0.344633	-0.787887	-0.949093	-0.352719
Retnlg	1.9522	0.166352	-0.502381	-0.624972	-0.379391	-0.611812
Retsat	0.957036	1.48196	-0.493228	-0.151859	-0.975933	-0.817978
Rev1	1.51602	0.83964	-0.56302	-0.461474	-1.20445	-0.126713
Rftn2	1.66692	0.799825	-0.818011	-0.484293	-0.578871	-0.585568
Rg9mtd2	1.1511	1.26904	0.0127943	-1.01956	-0.820791	-0.592577
Rgl2	1.67165	0.539177	-0.152994	-0.945927	-0.990997	-0.120908
Rgs12	1.57304	0.854067	-0.531977	-1.08743	-0.356865	-0.450838
Rgs2	1.73871	0.615401	-0.198441	-0.639421	-0.74379	-0.772463
Rgs5	1.60981	0.895534	-0.52324	-0.536547	-0.72691	-0.718651
Rgs7bp	1.57809	0.942153	-0.670796	-0.558103	-0.530013	-0.76133
Rhbdf1	1.78924	0.232101	-0.107221	-0.250194	-0.453588	-1.21034
Rhbdl2	1.9101	0.303161	-0.422501	-0.509068	-0.658189	-0.623499
Rhbdl3	1.75738	0.596666	-0.377567	-0.699889	-0.871043	-0.405552
Rhebl1	1.49996	0.802696	-0.110619	-0.580626	-1.2843	-0.327115
Rhobtb3	1.79203	0.494527	-0.60664	-0.829001	-0.677229	-0.173688
Rhoj	1.13031	1.21337	0.144709	-0.983382	-0.497949	-1.00707
Rilpl1	1.11399	1.27996	-0.766177	-0.042906	-1.16389	-0.420975
Rit2	1.98511	0.0322949	-0.538032	-0.499082	-0.630224	-0.350067
Rmnd1	1.70422	0.578301	-0.772649	-0.15513	-1.01089	-0.343858
Rnase6	1.61385	0.769624	-0.0787366	-0.805284	-0.859939	-0.639517
Rnasen	1.32648	1.05014	-0.275823	-0.771936	-1.20422	-0.124649
Rnf144a	1.85298	0.367461	-0.526595	-0.699656	-0.789011	-0.205173
Rnf214	1.08812	1.20385	-0.69343	-0.319162	0.0551597	-1.33454
Rnf40	1.5849	0.643784	-0.826289	-0.475652	-1.06968	0.142935
Rngtt	1.46325	1.05622	-0.357803	-0.69151	-0.903014	-0.567144
Rnmt	1.31335	1.0876	-0.091221	-1.0996	-0.872078	-0.33805
Robo1	1.91328	0.135455	-0.107147	-0.800293	-0.66501	-0.47628
Ror2	1.68626	0.72065	-0.59893	-0.781424	-0.778738	-0.247818
Rpap1	1.74376	0.595805	-0.220871	-0.604662	-0.904988	-0.60904
Rpl22	1.66047	0.775158	-0.54649	-0.93083	-0.573238	-0.38507
Rpl23	1.46974	0.538072	0.384611	-0.225307	-1.12512	-1.042
Rpl24	1.63053	0.598195	-0.158757	-0.249265	-0.564887	-1.25582
Rpl36a	1.45349	0.0679361	0.885857	-0.979601	-0.469632	-0.958045
Rpo2tc1	1.42011	0.868333	0.251664	-0.761274	-0.935601	-0.843237
Rps15a	1.28991	1.08155	-0.00725684	-0.399728	-1.17843	-0.786044
Rps25	1.58492	0.192175	0.577374	-0.664882	-0.492431	-1.19716
Rps6ka5	1.63843	0.844796	-0.690076	-0.694835	-0.408209	-0.690103
Rragb	1.91197	0.267023	-0.716742	-0.311783	-0.562371	-0.588101
Rsad1	1.1052	1.40961	-0.57595	-0.953118	-0.673889	-0.311852
Rspo3	1.69682	0.756682	-0.476572	-0.659793	-0.562774	-0.754364
Rtn2	1.85528	0.349961	-0.863345	-0.239011	-0.662782	-0.440104
Rttn	1.26319	1.05759	-0.382094	0.0850244	-1.21791	-0.805801
Runx1t1	1.8943	0.321023	-0.481924	-0.707887	-0.669855	-0.355661
S100a7a	1.50775	0.675493	-0.279895	0.17013	-1.11878	-0.954701
Sall2	1.69961	0.715556	-0.31141	-0.820003	-0.587595	-0.696162
Samd14	1.84608	0.407366	-0.861334	-0.591357	-0.317192	-0.483563
Sap30	1.69216	-0.00187112	-0.366066	0.452861	-0.55803	-1.21906
Sardh	1.33519	1.15312	-0.192987	-0.964292	-0.797134	-0.533899
Sat2	1.54505	0.949899	-0.516515	-0.45285	-0.56923	-0.956357
Satb1	1.89631	0.205733	-0.371166	-0.930733	-0.26307	-0.537073
Scarf2	1.70257	0.694716	-0.42894	-0.823634	-0.797168	-0.347544
Sccpdh	1.73351	0.540905	-0.670891	-0.0359324	-0.678185	-0.889407
Scgb3a1	1.92407	-0.427062	0.192519	-0.288016	-0.618707	-0.782799
Scn1a	1.08516	1.47019	-0.784574	-0.598164	-0.592584	-0.580034
Scn2b	1.85306	0.1918	-0.568368	-0.351409	-0.0882251	-1.03686
Scrn2	1.02627	1.29761	-0.17757	-1.22743	-0.848463	-0.0704192
Scube2	1.84352	0.470671	-0.564052	-0.425126	-0.62252	-0.702491
Sdc2	0.920752	1.52513	-0.941693	-0.830836	-0.230842	-0.442516
Sec16b	1.48485	0.877413	-0.297192	-0.922781	-1.03649	-0.105798
Sec61a2	1.6117	0.776905	-0.125316	-0.562793	-0.951615	-0.748883
Sema3a	1.65104	0.759569	-0.722051	-0.774185	-0.738567	-0.17581
Sema5a	1.53052	0.965999	-0.29098	-0.633219	-0.749805	-0.822511
Senp3	1.53222	0.793238	0.0353708	-0.581581	-1.11404	-0.665211
Sephs1	1.40002	0.799228	-0.0506281	-0.9199	-1.24584	0.0171265
2006-09-01	1.14559	1.28056	-0.0106292	-0.596139	-0.773264	-1.04612
Serbp1	1.53559	0.928087	-0.187904	-0.854594	-0.761204	-0.65997
Setd1a	1.5912	0.714375	-0.0183933	-1.00809	-0.887651	-0.391445
Setd5	1.3311	0.950348	0.188614	-0.421344	-1.10586	-0.942853
Setdb1	1.27534	0.962958	-0.320839	-0.530551	-1.43509	0.0481838
Sez6l2	1.46816	0.766572	0.287146	-0.650077	-0.93369	-0.938108
Sf3b2	1.56356	0.828244	-0.361309	-0.472362	-1.16748	-0.390654
Sfrp1	1.36987	1.0167	0.0943057	-0.694039	-0.855867	-0.930965
Sfrp2	1.74472	0.652692	-0.439113	-0.502805	-0.615776	-0.839719
Sfrs1	1.3579	0.85991	0.376202	-0.801335	-1.01071	-0.781964
Sfrs11	1.63387	0.599419	0.00587873	-0.643655	-0.420923	-1.17459
Sfrs14	1.23694	1.33984	-0.693324	-0.636191	-0.547649	-0.699613
Sfrs16	1.47464	0.649316	0.249964	-0.676144	-0.378285	-1.31949
Sfrs3	1.45407	1.06391	-0.318813	-0.725185	-0.878275	-0.595709
Sfrs4	1.65443	0.772077	-0.252762	-0.779704	-0.804887	-0.589151
Sfrs6	1.67353	0.562871	-0.291078	-1.16746	-0.646074	-0.131793
Sfrs7	1.52589	0.904402	-0.125358	-0.564693	-0.919564	-0.82068
Sfxn4	1.5245	1.01285	-0.572455	-0.804511	-0.610497	-0.54989
Sgca	1.27992	1.21938	-0.22646	-0.525716	-0.771041	-0.976085
Sgsm2	1.5943	0.893795	-0.486713	-0.640945	-0.887866	-0.472574
Sh3bp4	1.53408	0.91681	-0.360444	-1.04965	-0.648343	-0.392459
Shd	1.85886	0.452512	-0.611785	-0.60491	-0.563253	-0.531427
Shf	1.30544	1.12142	-0.283344	-0.259636	-0.701068	-1.18281
Siglech	1.8766	0.392099	-0.525752	-0.430413	-0.684642	-0.627887
Six5	1.80635	0.558893	-0.523988	-0.510785	-0.711038	-0.619433
Slc18a3	0.492133	1.77061	-0.932538	-0.583242	-0.63228	-0.114687
Slc1a3	1.01623	1.35373	-0.474634	-0.0686196	-0.56964	-1.25707
Slc22a17	1.7419	0.644662	-0.405874	-0.479896	-0.630018	-0.870772
Slc25a12	0.86325	1.5466	-0.528836	-0.283449	-1.13546	-0.462113
Slc25a27	1.90687	0.123224	-0.370465	-0.506375	-0.957428	-0.195823
Slc25a36	1.58035	0.863159	-0.748311	-0.91235	-0.562703	-0.220145
Slc29a1	1.3211	0.933169	0.114154	-0.312287	-0.745655	-1.31048
Slc2a12	1.48669	0.961085	-0.177353	-0.631202	-0.604361	-1.03486
Slc2a4	1.5426	0.986901	-0.570361	-0.768982	-0.491276	-0.698877
Slc6a13	1.40528	1.08592	-0.840858	-0.781757	-0.708672	-0.15991
Slc9a3r2	1.65277	0.800719	-0.374581	-0.601432	-0.608885	-0.868587
Slitrk3	1.22562	1.25159	-0.436514	-0.195529	-0.934441	-0.910726
Smad5	1.78905	0.581732	-0.591964	-0.699937	-0.678325	-0.400552
Smarca1	1.61964	0.889528	-0.556602	-0.657164	-0.59863	-0.696769
Smarcd2	1.6444	0.756235	-0.146364	-0.706127	-0.827312	-0.720826
Smarce1	1.55831	0.862537	-0.227828	-0.39182	-0.893079	-0.90812
Smc3	1.43044	0.545757	0.27929	-1.38571	-0.0610454	-0.808733
Smg7	1.74176	0.237265	-0.00808063	-1.11737	-0.812194	-0.0413798
Smo	1.46928	1.07163	-0.737892	-0.648838	-0.402007	-0.752166
Smoc1	1.87316	0.340463	-0.425843	-0.528209	-0.383058	-0.876513
Snai1	1.77571	0.616423	-0.491909	-0.722709	-0.65706	-0.520453
Snapc4	1.48478	0.915918	-0.00973404	-0.621659	-0.836032	-0.933278
Snx18	1.62694	0.721646	-0.288918	-0.581225	-1.13802	-0.340428
Son	0.613956	0.801123	-0.24757	-0.344562	-1.72727	0.904321
Sorcs2	1.60497	0.836719	-0.996864	-0.565415	-0.330529	-0.548886
Sox12	1.65211	0.825859	-0.492043	-0.524259	-0.771369	-0.6903
Spin2	1.42666	1.06368	-0.240781	-0.549699	-0.968906	-0.730957
Spink8	1.86322	0.414383	-0.557023	-0.770091	-0.446491	-0.504001
Spock2	1.63141	0.831042	-0.745654	-0.539279	-0.356601	-0.820914
Spred1	1.83116	0.428283	-0.293433	-0.676107	-0.855067	-0.434832
Srpk3	1.6755	0.405166	-0.292108	-0.179206	-0.249657	-1.3597
Ssbp2	1.30076	1.02973	-1.36184	-0.10159	-0.492038	-0.375018
Ssbp3	1.59952	0.861182	-0.336085	-0.644854	-0.935142	-0.544624
St3gal3	1.72807	0.651105	-0.856834	-0.729635	-0.328839	-0.463867
St3gal5	1.79808	0.512418	-0.543447	-0.399322	-0.922831	-0.444897
St5	1.77266	0.632204	-0.514526	-0.59929	-0.664444	-0.626602
Stab1	1.55461	0.0976708	-0.137606	0.541402	-0.756127	-1.29995
Stac	1.88546	-0.201788	0.0652306	-0.94626	-0.703421	-0.0992249
Stag1	1.92677	-0.253038	-0.00847625	-0.911597	-0.143969	-0.609689
Statip1	1.57811	0.854366	-0.167446	-0.724359	-0.911896	-0.628771
Stra6	1.49228	0.938066	-0.0910057	-0.842894	-0.913596	-0.582852
Stx5a	0.994885	1.22784	-0.580557	0.36987	-0.957915	-1.05412
Stxbp4	1.44019	1.0985	-0.356968	-0.680533	-0.720144	-0.781036
Suhw2	1.27064	0.536055	-0.234513	-1.29805	0.67553	-0.949661
Suhw4	1.56833	0.811515	-0.332278	-1.17876	-0.387121	-0.481689
Sulf1	1.33911	1.11666	-0.0571112	-0.71042	-0.728292	-0.959944
Sult4a1	1.60474	0.545955	0.308501	-0.717979	-0.861972	-0.879247
Sumo1	1.40533	1.09182	-0.245828	-0.907862	-0.823211	-0.520248
Sumo2	1.44163	0.736822	0.3875	-0.870487	-0.718114	-0.977349
Suv420h1	1.56245	0.83419	-0.663094	-0.928813	-0.74639	-0.0583397
Suv420h2	1.69634	0.76153	-0.578196	-0.536015	-0.576466	-0.76719
Suz12	1.32295	1.09292	0.055806	-0.81939	-0.737347	-0.914944
Sv2a	1.78194	0.404434	-0.247218	-0.771104	-0.182012	-0.986041
Svil	1.5832	0.782992	-1.08988	-0.333469	-0.733049	-0.20979
Sypl2	1.82221	0.524501	-0.443011	-0.645544	-0.628096	-0.630057
Syt13	1.4541	1.0891	-0.773011	-0.462087	-0.782114	-0.525993
Syt4	1.51002	0.965673	-0.24979	-0.713183	-0.94624	-0.566486
Tal1	1.03233	0.717914	-0.0589779	-0.917668	-1.45312	0.679526
Tardbp	1.76899	0.630672	-0.743072	-0.515949	-0.615202	-0.525441
Tbc1d1	1.17915	1.22019	-1.30715	-0.461686	-0.306076	-0.324438
Tbl1x	1.73471	0.604979	-0.189554	-0.887839	-0.675183	-0.587117
Tbx2	1.39232	0.994512	-0.11561	-0.289665	-0.913933	-1.06763
Tcea2	1.714	0.681473	-0.752088	-0.84143	-0.364843	-0.437107
Tceal5	0.969402	1.47697	-0.931985	-0.505572	-0.854956	-0.153858
Tceb1	1.3478	1.12317	-0.83488	-1.01006	-0.246928	-0.379104
Tcf21	1.80936	0.535424	-0.401685	-0.534204	-0.716786	-0.692112
Tcf4	1.69961	0.46452	0.140921	-0.515276	-0.960302	-0.829467
Tcf7	1.72878	0.640382	-0.225638	-0.807958	-0.614653	-0.720914
Tchp	1.49867	1.05614	-0.650689	-0.679256	-0.654946	-0.569922
Tdp1	1.67759	0.512518	-0.017459	-0.452311	-0.514947	-1.20539
Tdrd3	1.96384	0.121484	-0.578758	-0.642989	-0.371422	-0.492157
Tead2	1.82635	0.505358	-0.466818	-0.602657	-0.756277	-0.505956
Tef	1.82807	-0.51574	-0.0175267	-0.406495	0.200865	-1.08917
Terf2	1.59055	0.474184	-0.00182879	-1.08413	0.0541865	-1.03296
Tfb2m	1.53965	0.725613	-0.182832	-0.941425	-1.0864	-0.0546011
Tgfb1i1	1.71151	0.664331	-0.90799	-0.724806	-0.329511	-0.413539
Tgs1	1.44648	0.939293	0.00365583	-0.61973	-0.690637	-1.07906
Thsd1	1.54731	0.393747	-0.0393567	0.153421	-1.42376	-0.631356
Tie1	1.36406	1.01261	-0.253622	-0.103712	-1.01039	-1.00895
Timm13	1.16944	1.19615	-0.254247	-0.18406	-0.61297	-1.31431
Tlcd2	1.35973	1.21284	-0.600006	-0.733487	-0.534416	-0.70466
Tle1	1.83458	0.432819	-0.701085	-0.780548	-0.255967	-0.529801
Tmcc2	1.80275	0.373069	-0.132639	-0.702592	-0.987387	-0.353201
Tmem107	1.55069	0.571309	0.239329	-0.748774	-1.22512	-0.387439
Tmem110	1.37682	0.858247	0.114202	-0.323751	-0.697653	-1.32786
Tmem118	1.24059	1.20408	-0.607974	-0.301696	-0.336026	-1.19898
Tmem121	1.6228	0.725403	-0.434632	-0.903638	-0.101935	-0.907996
Tmem131	1.38741	1.17179	-0.681977	-0.557561	-0.826117	-0.49354
Tmem161a	1.16493	1.34996	-0.784345	-0.389719	-0.948413	-0.392411
Tmem204	1.39205	0.772436	0.345375	-0.635818	-1.24195	-0.632094
Tmem25	1.61223	0.629922	-1.17214	0.0215669	-0.415873	-0.675705
Tmem35	1.86847	0.217415	-0.85202	-0.0212973	-0.60407	-0.608496
Tmem38a	1.65695	0.616983	-0.0946018	-0.666574	-1.1281	-0.38466
Tmem9	1.81404	0.410928	-0.872492	-0.438303	-0.166245	-0.747931
Tmtc2	1.71345	0.695218	-0.405916	-0.837626	-0.716013	-0.449112
Tnfsf13b	1.29168	1.26068	-0.515195	-0.805685	-0.429466	-0.802021
Tnnt1	1.67392	0.746681	-0.40366	-0.541473	-0.518875	-0.956597
Tnnt3	1.61642	0.633878	-0.143567	-0.373347	-0.464784	-1.2686
Tnrc6a	1.90123	0.247641	-0.251146	-0.602744	-0.47556	-0.819424
Tnrc6c	1.71272	0.677803	-0.859453	-0.30066	-0.512365	-0.718047
Tob2	1.49404	1.02063	-0.398846	-0.890018	-0.504113	-0.721688
Tpd52l1	1.77722	0.434948	-0.576114	-0.750153	-0.8703	-0.0156032
Tpm2	1.54657	0.97948	-0.509041	-0.529596	-0.705312	-0.782101
Tpst1	1.69178	0.776686	-0.549868	-0.605021	-0.615119	-0.698463
Tra2a	1.54884	0.878148	-0.18305	-0.788798	-0.96791	-0.48723
Traf3ip2	1.77136	0.244891	-0.231952	-0.464215	-1.23524	-0.084839
Trfp	1.52211	1.00258	-0.585423	-0.414593	-0.785791	-0.73888
Trhde	1.89183	0.28552	-0.648741	-0.204573	-0.672307	-0.651728
Trib2	1.75174	0.431628	-0.105916	-0.370068	-0.589703	-1.11768
Trim28	1.34703	1.08767	-0.266866	-0.596911	-1.19842	-0.372497
Trim3	1.43392	0.970095	-0.352284	-0.960857	-0.96996	-0.120912
Trim45	1.60566	0.844351	-0.716585	-0.317276	-0.922586	-0.493563
Tro	1.69683	0.54207	-0.22606	-0.174562	-0.752252	-1.08603
Trp53bp1	1.65897	0.310651	0.0715789	-0.0020786	-1.20283	-0.836292
Trp53i11	1.7039	0.4169	-0.990146	0.207072	-0.718453	-0.619268
Trpc2	1.7398	0.669354	-0.555538	-0.403031	-0.756149	-0.694437
Trps1	1.74506	0.599545	-0.396323	-0.815174	-0.309862	-0.823243
Trrap	1.95338	-0.0585421	-0.262897	-0.913681	-0.261686	-0.456576
Tsen34	0.83478	1.64142	-0.438417	-0.643842	-0.820664	-0.573278
Tsen54	1.19436	0.846139	0.080953	-1.24762	-1.11243	0.2386
Tshz3	1.77759	0.609835	-0.689222	-0.711066	-0.479075	-0.508061
Tspan13	1.49148	1.01073	-0.369474	-0.503779	-0.950258	-0.678696
Tspan18	1.32537	1.07419	-0.970962	-0.547443	-0.919557	0.0384072
Tspan3	1.51371	0.948251	-0.583491	-0.569138	-0.275221	-1.03411
Tspan7	1.67906	0.616096	-1.01114	-0.0485279	-0.699057	-0.53643
Tspyl3	1.39278	1.05835	-0.188375	-0.417656	-0.804399	-1.04071
Ttc23	1.32331	0.525352	0.271997	-1.53734	0.135741	-0.719063
Ttc27	1.78154	0.102833	0.320315	-0.687357	-0.547302	-0.970026
Ttc3	1.87937	0.0976827	-0.27729	-0.858415	-0.0394243	-0.801927
Ttc4	1.5797	0.622863	-0.396906	-0.524108	-1.29773	0.0161757
Tulp1	1.48744	0.882506	-0.169281	-1.11704	-0.272398	-0.81122
Tulp3	1.54217	0.572388	0.319512	-0.436995	-0.939834	-1.05724
Twist1	1.569	0.921537	-0.417888	-0.509547	-0.65294	-0.910165
Twist2	1.7379	0.588232	-0.667515	-0.381424	-0.301704	-0.975493
Txlna	1.76202	0.44725	-0.0737986	-0.526074	-1.04759	-0.561803
Txndc5	1.23178	1.20668	-0.193297	-0.403964	-0.664595	-1.17661
Ube2n	1.39499	1.1336	-0.415466	-0.766868	-0.899024	-0.447231
Ublcp1	1.51655	0.915537	-0.248001	-0.993654	-0.823727	-0.36671
Ubtd2	1.68408	0.574828	-0.367264	-0.431377	-0.257738	-1.20252
Ubtf	1.50641	0.787065	-0.103091	-0.353344	-1.29827	-0.538768
Unc5b	0.823574	1.45282	-0.087044	-1.10521	-0.986085	-0.0980536
Unk	1.56884	0.763525	-0.0619209	-0.372824	-1.02769	-0.869935
Urm1	1.36781	1.02085	-0.0411956	-0.53674	-1.18627	-0.624455
Usp10	1.8842	0.19743	-0.0504236	-0.533361	-0.717296	-0.780554
Usp11	1.38577	1.16196	-0.454482	-0.887653	-0.538525	-0.667076
Usp21	1.11735	1.38412	-0.531561	-0.687058	-1.00078	-0.282068
Usp28	1.48674	0.827131	0.00312887	-1.23128	-0.541063	-0.544663
Utp6	1.63833	0.754837	-0.994113	-0.647023	-0.543955	-0.20808
Vegfc	1.48083	1.07065	-0.677111	-0.756393	-0.610395	-0.507586
Vps16	1.33753	0.740677	0.421961	-1.03807	-1.14209	-0.319997
Vps26b	1.82448	-0.461142	-0.170604	-0.484307	0.332829	-1.04125
Vps37d	1.99516	-0.390916	-0.148794	-0.638704	-0.181572	-0.635179
Vrk1	1.9456	0.200568	-0.543601	-0.60164	-0.410978	-0.589948
Vstm2b	1.81422	0.529129	-0.731337	-0.556996	-0.643666	-0.411353
Wasf1	1.58199	0.931252	-0.522683	-0.817687	-0.571087	-0.601781
Wbp7	1.58933	0.777701	-0.42318	-0.394617	-1.18348	-0.365758
Wdr18	1.57963	0.663517	0.0530811	-0.649287	-1.20024	-0.446704
Wdr34	1.59436	0.835036	-0.221799	-0.641825	-0.590856	-0.974921
Wdr5	1.62417	0.304566	0.275829	-0.460824	-1.35175	-0.391984
Wdr51b	1.54349	0.706538	0.175704	-0.535592	-1.02995	-0.860187
Wdr60	1.40402	1.15518	-0.478799	-0.574465	-0.776678	-0.729254
Wdr77	1.53153	0.801222	0.0604413	-0.966881	-0.544691	-0.881621
Wisp1	1.71187	0.674668	-0.891169	-0.488577	-0.696579	-0.310209
Wnk4	1.30114	1.0989	-0.168129	-1.25012	-0.605823	-0.375971
Wnt2	1.20661	0.914242	0.265457	-0.866226	-1.36507	-0.155014
Wnt5a	1.33653	1.14071	-0.851215	-0.948197	-0.510808	-0.167021
Wrn	0.807875	1.65443	-0.592153	-0.385285	-0.8083	-0.676571
Wsb1	1.53292	0.246593	0.514596	-1.04265	-1.10236	-0.149099
X99384	1.611	0.567215	-0.605668	-0.758623	-1.04311	0.229187
Xkr8	1.64863	0.641135	-0.198536	-0.370233	-0.533713	-1.18728
Xylt2	1.5019	1.02449	-0.549272	-0.416171	-0.808167	-0.752783
Yeats2	1.63171	0.857438	-0.466229	-0.598258	-0.634208	-0.790454
Ylpm1	1.9209	0.0855661	-0.0613983	-0.789935	-0.640324	-0.514811
Ypel1	1.86453	0.374974	-0.787319	-0.32892	-0.671137	-0.452133
Ythdf1	1.81721	0.384552	-0.157164	-0.849013	-0.809499	-0.386085
Zadh2	1.54938	0.887756	-0.254233	-0.4111	-0.822526	-0.949277
Zbtb2	1.81627	0.498715	-0.524076	-0.555996	-0.387087	-0.847829
Zbtb3	0.572681	1.60012	-0.699875	-0.0276687	-1.25959	-0.185667
Zbtb39	1.85644	-0.282457	-0.196001	0.0403368	-0.246554	-1.17176
Zbtb5	1.71496	0.641396	-0.150652	-0.780151	-0.719634	-0.705919
Zc3h18	1.39669	0.618588	0.407134	-0.574463	-0.442632	-1.40532
Zc4h2	1.31376	0.929643	-1.05715	-0.258612	-1.09433	0.166699
Zcchc14	1.76952	0.62211	-0.580301	-0.571509	-0.777721	-0.462104
Zcchc18	1.61873	0.633255	-0.0351274	-0.306393	-0.78402	-1.12645
Zcchc3	1.80993	0.438137	-0.586889	-0.452785	-0.248781	-0.959611
Zdhhc15	0.896608	1.54263	-0.447993	-0.60127	-1.07455	-0.315428
Zeb1	1.87978	0.308912	-0.574425	-0.724636	-0.690005	-0.199623
Zer1	1.72416	0.653474	-0.946596	-0.589019	-0.458107	-0.383915
Zfp101	1.57482	0.552996	0.220816	-0.317162	-0.989865	-1.04161
Zfp128	1.24846	1.18914	-0.721035	-1.05403	-0.628718	-0.0338133
Zfp131	1.64328	0.241325	0.450854	-0.401027	-0.911066	-1.02336
Zfp148	1.64361	0.753957	-0.147459	-0.639576	-0.839922	-0.770607
Zfp202	1.65715	0.796522	-0.684524	-0.830288	-0.367581	-0.571275
Zfp213	1.1633	1.2117	-0.0110203	-1.01831	-0.329289	-1.01637
Zfp235	1.86775	0.123181	-0.593517	-0.72415	0.10667	-0.779935
Zfp239	1.48527	0.842015	-0.237355	-0.125798	-0.777246	-1.18689
Zfp251	1.83834	0.433483	-0.762904	-0.749044	-0.400208	-0.359663
Zfp27	1.53099	0.841029	-0.300991	-0.309203	-0.556467	-1.20536
Zfp275	1.55923	0.793372	-0.13909	-0.456432	-0.588714	-1.16837
Zfp288	1.55743	0.898892	-0.355102	-0.407085	-0.706428	-0.987703
Zfp316	1.79808	0.496755	-0.604634	-0.79685	-0.69217	-0.201186
Zfp329	1.11516	1.37862	-0.226217	-0.991148	-0.576378	-0.70004
Zfp334	1.58697	0.878152	-0.740183	-0.756354	-0.237944	-0.730637
Zfp37	1.7437	0.631537	-0.74781	-0.769261	-0.573085	-0.285079
Zfp39	1.67995	0.757666	-0.827631	-0.670874	-0.587249	-0.351861
Zfp41	1.22504	1.17253	-0.027537	-0.475109	-0.720953	-1.17397
Zfp428	1.53125	0.975302	-0.405074	-0.562104	-0.909618	-0.629759
Zfp446	1.73603	0.49988	-0.0438057	-0.64929	-0.523716	-1.01909
Zfp46	1.56304	0.90962	-0.800758	-0.710622	-0.726871	-0.234413
Zfp532	1.78886	0.55037	-0.757222	-0.751868	-0.498167	-0.331974
Zfp551	1.84412	0.440864	-0.609044	-0.572721	-0.772272	-0.330944
Zfp57	1.62371	0.80254	-0.383546	-0.857822	-0.333057	-0.851824
Zfp60	1.64228	0.745233	-0.772883	-0.872018	-0.610085	-0.13253
Zfp639	1.79666	0.435116	-0.119972	-0.524807	-0.66391	-0.923088
Zfp641	1.69339	0.63627	-0.565974	-0.744269	-0.918205	-0.101208
Zfp667	1.32467	0.66741	0.219621	-1.26863	-1.06207	0.119005
Zfp672	1.53052	0.80224	-1.17645	-0.579852	-0.0357253	-0.540729
Zfp748	1.67443	0.677621	-0.116078	-0.731384	-0.583743	-0.920847
Zfp770	1.82447	0.387289	-0.218006	-0.95929	-0.613355	-0.421112
Zfp87	1.68147	0.602425	-0.775402	-0.38543	-1.02483	-0.098239
Zfp90	1.54817	0.93984	-0.757988	-0.80904	-0.643061	-0.277924
Zfpm2	1.34585	1.06107	-0.852879	-0.953745	-0.650579	0.050284
Zfyve20	1.59875	0.81494	-0.866607	-0.244328	-0.896935	-0.405817
Zmat1	1.35358	1.01184	-0.284089	-0.0994184	-1.20243	-0.779483
Zmym3	1.63138	0.811239	-0.315569	-0.708107	-0.900229	-0.518718
Znrf1	1.94748	-0.123212	-0.337535	-0.537019	-0.0632374	-0.886474
Zranb2	1.81664	0.474879	-0.487192	-0.876788	-0.601653	-0.325887
Zranb3	1.35001	1.1322	-0.144317	-0.786816	-0.613139	-0.937942
Zscan12	1.72735	0.592187	-0.624055	-1.02509	-0.352674	-0.317716
Zscan20	1.44488	0.965118	-0.552584	-0.79286	-1.02231	-0.042247
Zxda	1.83193	0.279098	-0.099803	-0.843247	-0.298499	-0.869482
2410005O16Rik	1.60937	0.882305	-0.472025	-0.849783	-0.618341	-0.551526
Ccdc85b	1.73254	0.686659	-0.7063	-0.413166	-0.729182	-0.570553
Hsd3b2	1.52073	0.738428	0.237836	-0.883215	-0.847551	-0.766233

## Sheet: cluster 2
Gene Symbol	E6.5	E8.5	E10.5	E12.5	E15.5	E17.5
1200003I07Rik	1.88162	0.125174	-0.862228	-0.418226	-0.00143571	-0.724904
1200009O22Rik	1.91482	0.251196	-0.768491	-0.602649	-0.379221	-0.41566
1700001O22Rik	1.73923	0.425756	-1.16887	-0.234572	-0.177582	-0.583952
1700027N10Rik	1.53232	0.514831	-1.43352	-0.478301	-0.284497	0.14917
1700029G01Rik	1.29904	0.810711	-0.934672	-0.748452	-0.965125	0.538494
1700029J07Rik	1.90088	-0.224241	-0.599429	-0.536918	-0.791119	0.250828
1700049G17Rik	1.99676	-0.626947	-0.558264	-0.498905	-0.228648	-0.0839932
1700094C09Rik	1.22258	-0.234895	-1.25521	-0.953067	0.27766	0.942933
1700123D08Rik	1.43275	0.206476	-1.64856	0.271501	-0.329518	0.0673519
2210012G02Rik	1.6877	-0.363602	-1.19421	-0.176681	-0.506236	0.553022
2310005P05Rik	1.24463	0.436569	-0.353977	-1.66446	-0.223629	0.560869
2510009E07Rik	1.64601	0.543309	-1.3141	-0.338446	-0.197736	-0.339035
2610020O08Rik	1.84372	0.252387	-1.08981	-0.366024	-0.392163	-0.2481
2810002I04Rik	1.37789	-1.09258	0.0201338	0.577138	-1.21094	0.328361
2810046L04Rik	1.84019	0.304006	-0.648443	-0.656686	-0.818005	-0.0210598
2810046M22Rik	1.90867	0.0665453	-0.750679	-0.551088	-0.69628	0.0228299
2810055F11Rik	1.80683	0.171276	-0.270968	-1.22981	-0.182648	-0.29468
2810403A07Rik	1.88985	0.108677	-0.58499	-0.954212	-0.400608	-0.0587137
2810426N06Rik	1.97227	-0.169952	-0.181995	-0.859222	-0.481107	-0.279999
3110049J23Rik	1.26276	-0.916696	-1.08572	-0.346066	-0.0390066	1.12473
4121402D02Rik	1.73575	0.370014	-0.869461	-0.949029	-0.419649	0.132371
4833442J19Rik	1.13797	-0.294165	-1.29141	-0.905444	0.348217	1.00483
4921505C17Rik	1.56928	-1.04163	-0.694401	-0.74421	0.428881	0.482083
4921511K06Rik	1.50733	0.800095	-0.858642	-0.853459	-0.76933	0.174005
4930519N13Rik	1.85119	0.0622485	-0.50272	-1.11249	-0.280256	-0.0179744
4933403G14Rik	1.39609	0.0491977	-0.645423	-0.657898	-1.11718	0.97521
4933439C20Rik	0.972365	-0.0427418	-1.79989	-0.192584	0.206492	0.856358
5830434P21Rik	1.7605	0.481434	-0.958822	-0.7361	-0.44388	-0.103136
6430510M02Rik	1.52102	-0.42354	-1.34396	-0.426974	-0.0452338	0.718692
8430410K20Rik	1.30945	0.502518	-1.24248	-0.957833	-0.303932	0.692269
9530068E07Rik	1.35108	0.453848	-1.53948	-0.534901	-0.236879	0.506333
9630015D15Rik	1.30081	0.135932	-0.986756	-1.1233	-0.306486	0.979791
9630058J23Rik	1.42278	0.236449	-1.38078	-0.873547	0.106369	0.488727
9930023K05Rik	1.69989	-0.348526	-0.476149	-1.04591	-0.486356	0.657046
A130042E20Rik	1.51214	0.67486	-1.01225	-0.856412	0.314767	-0.633107
A730069N07Rik	1.92842	-0.0367919	-0.320281	-0.926439	-0.558079	-0.0868242
AA536749	1.56518	0.157719	-1.03093	-0.990483	-0.318135	0.61664
Aatk	1.0554	0.191163	-1.77067	0.085633	-0.333417	0.77189
Acadvl	1.24268	1.0389	-1.41994	-0.327163	-0.502115	-0.0323644
Acot1	1.7214	-0.0346999	-0.903849	-1.03283	-0.120623	0.370604
Acpl2	1.72857	0.326466	-0.976546	-0.883998	-0.372439	0.177949
Adamts7	1.96121	0.0619511	-0.727181	-0.471373	-0.583842	-0.240763
Adcy6	1.72174	0.494372	-0.996947	-0.655648	-0.604757	0.0412401
Adh1	1.57064	0.777791	-1.02531	-0.88082	-0.261242	-0.18106
Adnp	1.66425	0.220077	-0.49244	-1.17991	-0.618192	0.406212
Adrb2	1.16215	0.567931	-1.32216	-0.960093	-0.226175	0.778346
Agap1	1.29301	-0.240749	-1.23108	-0.888494	0.0889086	0.978403
Agrn	0.970955	0.366388	-0.974047	-1.2714	-0.233491	1.1416
Agtr1a	1.75325	0.322175	-0.821922	-0.781892	-0.696344	0.224729
Ahsa2	1.62466	0.581083	-1.23415	-0.671388	-0.194181	-0.106019
AI662250	1.22217	-0.380365	-1.38583	-0.750037	0.50339	0.790673
Akap12	1.13879	0.246563	-1.17581	-0.872386	-0.468291	1.13114
Akap8	1.97442	-0.250451	-0.767211	-0.545758	-0.38992	-0.0210784
Akr1c19	1.57027	-0.179596	-0.511106	-0.904365	-0.830983	0.855778
Alkbh8	1.4424	-0.10532	-0.308175	-1.61081	0.133772	0.448136
Alox12	1.04166	-0.426834	-1.58584	-0.433715	0.555513	0.849215
Amigo2	1.45164	-0.253044	-0.800568	-1.02886	-0.3666	0.99743
Ank3	1.76093	0.231826	-0.930401	-0.971212	-0.172714	0.0815712
Ankle2	1.62993	0.0806673	-1.4091	-0.498644	-0.105379	0.30253
Anks6	1.84136	0.28901	-0.464091	-1.04004	-0.441029	-0.18521
Anpep	1.6314	-0.157752	-1.36753	0.0137894	0.407024	-0.526931
Aof2	1.77332	-0.0965834	-0.904915	-0.876537	-0.303554	0.408273
Ap3s2	0.984391	-0.399524	-0.96691	-0.80287	-0.299123	1.48404
Apbb1	1.34964	0.563039	-1.5641	-0.352109	-0.379716	0.383241
Aplp2	0.950092	-0.285239	-1.61344	-0.496654	0.475893	0.969348
Apoe	0.896315	0.0432937	-1.78817	-0.3818	0.397796	0.832568
Arhgap20	0.492042	0.806374	-1.47689	-1.06841	0.561836	0.685049
Arhgap24	1.08185	0.454555	-1.33193	-1.11742	0.153509	0.759438
Arhgap6	1.88028	0.149421	-0.848192	-0.808085	-0.193238	-0.180182
Arhgef18	1.45711	0.300949	-0.893608	-1.17325	-0.376419	0.685215
Arpp19	1.51994	0.556695	-1.06545	-0.892563	-0.528883	0.410262
Asb2	1.71611	0.310536	-1.22628	0.133535	-0.487508	-0.446392
Asf1a	1.56905	0.679893	-0.561524	-1.2599	-0.415964	-0.0115618
Asph	1.64987	0.443269	-1.27553	-0.665457	-0.071374	-0.0807822
Atp6v1g2	1.44965	0.0434575	-1.57536	-0.456618	0.0945242	0.444342
Atxn2	1.83584	0.286453	-0.446775	-0.997112	-0.587866	-0.0905439
AU018829	2.00298	-0.78304	-0.30527	-0.29016	-0.347927	-0.27658
AU019823	1.44523	0.318817	-0.342722	-1.12092	-0.984052	0.683652
AW049604	1.81453	0.320925	-0.984302	-0.428709	-0.670158	-0.0522851
AW549877	1.91476	0.146428	-0.83446	-0.627509	-0.445617	-0.153601
AW554918	1.81591	-0.781573	-0.250976	-0.435668	-0.797691	0.449994
B3gat1	1.97326	-0.673692	-0.597077	-0.414502	0.0592392	-0.347226
B930037P14Rik	1.48768	-0.244328	-1.59701	0.351803	0.163582	-0.161731
B930041F14Rik	1.21993	0.202839	-1.04394	-1.08704	-0.334509	1.04272
Bace1	1.77127	0.307343	-0.993613	-0.853157	-0.00165048	-0.230195
Bach2	2.00697	-0.20215	-0.6983	-0.215258	-0.451388	-0.439876
Bbs4	1.60088	-0.675422	-1.17291	-0.499613	0.17785	0.569216
BC002199	1.05035	0.709998	-1.53716	-0.785912	-0.0748906	0.637613
BC021381	1.23869	0.0189046	-1.33063	-0.727145	-0.250222	1.05041
BC031353	1.9163	-0.0297885	-0.985803	-0.510367	-0.0991378	-0.291203
BC038156	1.52601	0.276913	-1.27743	-0.754786	-0.313611	0.5429
BC039093	1.78574	0.00327774	-0.942142	-0.895892	-0.220112	0.269131
BC049806	1.70793	0.167209	-0.706498	-0.87441	-0.758667	0.464434
BC057627	1.31007	1.03118	-1.04438	-0.920464	-0.51344	0.13703
Bcas3	1.10561	-0.725844	-1.27114	-0.635607	0.582984	0.943993
Bcl2l11	1.63855	-0.19142	-0.766058	-0.869467	-0.583279	0.771676
Bik	1.59752	0.464377	-1.20202	-0.563731	-0.609465	0.313318
Bmf	1.74597	0.203272	-1.06716	-0.590955	-0.581355	0.290233
Bmp2k	0.681156	-0.207955	-1.92924	0.509699	0.295356	0.650986
Brd2	1.79293	0.205508	-0.654068	-0.795791	-0.789848	0.241266
Brp17	1.85452	0.370964	-0.830508	-0.699654	-0.31476	-0.380558
Btbd1	1.92902	-0.156959	-0.816565	-0.611274	-0.450115	0.105894
C130022K22Rik	1.63288	0.619827	-1.05285	-0.851385	-0.340738	-0.00773534
C1rl	-0.0605833	1.10487	-1.41955	-0.205034	-0.590206	1.17051
Cacna1g	1.90367	0.144793	-0.892426	-0.611284	-0.137111	-0.407645
Cacnb3	1.65592	0.561957	-1.22107	-0.60213	-0.270398	-0.124279
Calcoco1	1.75139	-0.746928	-0.586841	-0.753617	-0.282542	0.618543
Camk2n1	1.78344	0.00113763	-1.03602	-0.818095	-0.158012	0.227551
Car11	1.83231	0.390455	-0.946434	-0.524259	-0.240377	-0.511692
Car14	1.79462	0.289627	-0.858269	-0.686403	0.143805	-0.683379
Caskin2	0.687118	0.251805	-1.25999	-1.26865	0.751167	0.83855
Cbs	1.8183	-0.315891	-0.381384	-0.821023	0.453924	-0.753929
Cbx7	1.45169	-1.10866	-0.868249	-0.146845	-0.239391	0.911456
Ccdc114	1.39007	0.105944	-1.68604	-0.268693	0.0946073	0.364113
Cd1d1	1.58962	-0.234795	-1.23249	-0.811446	0.383612	0.305503
Cd200	1.22224	0.709587	-0.160422	-1.67171	-0.347585	0.24789
Cd44	1.6892	0.240574	-0.770652	-1.14227	-0.316551	0.299696
Cdc42ep4	1.76494	0.167617	-1.0812	-0.787316	-0.213674	0.149634
Centg3	1.27464	0.221101	-0.579015	-1.49434	-0.254914	0.832535
Cep120	1.71802	-0.385095	-1.02095	-0.784499	-0.0193533	0.491883
Ces3	1.40792	0.7972	-1.03406	-1.09399	-0.276381	0.199316
Cfh	0.811291	-0.306439	-1.25567	-0.545616	-0.227321	1.52375
Cfi	1.12926	-0.792515	-1.10945	-0.528861	0.0428835	1.25868
Chst1	1.78314	0.34686	-1.14634	-0.517934	-0.301071	-0.16466
Ciao1	1.53319	-0.239334	-0.581187	-1.40423	0.492885	0.198679
Clk1	2.00716	-0.559829	-0.425988	-0.605262	-0.09959	-0.316492
Clstn1	1.83721	-0.0883825	-1.05844	-0.704432	0.0174799	-0.00344135
Cml3	1.75758	0.118429	-0.724765	-1.04363	0.318105	-0.425721
Cnksr2	2.00432	-0.590088	-0.439756	-0.109984	-0.598583	-0.265909
Cops2	1.74494	-0.0663085	-0.304761	-0.845658	-0.972364	0.444149
Crbn	1.67666	-0.52873	-0.894261	-0.925465	0.218804	0.452996
Crhr2	0.647627	0.493992	-0.52856	-1.05329	-0.973793	1.41403
Crocc	0.79042	0.217383	-1.69393	-0.681898	0.513944	0.854081
Crtc3	1.93161	0.156228	-0.799313	-0.496768	-0.546478	-0.245277
Csad	1.21296	0.707391	-1.65614	-0.207307	-0.375521	0.318621
Csnk1e	1.72367	0.540344	-0.812682	-0.902413	-0.510607	-0.0383133
Ctsf	1.75506	-0.016287	-1.35895	-0.0616295	-0.0633306	-0.254863
Cuedc1	1.23158	-0.866478	-1.35186	-0.291862	0.605662	0.672957
Cyhr1	1.39222	0.868859	-1.22924	-0.882786	-0.126199	-0.0228532
Cyp2d22	1.58851	0.690406	-0.945946	-1.02695	-0.195985	-0.110037
Cyp2j9	1.32589	0.387568	-1.4436	-0.891304	0.209984	0.411457
D10Ertd641e	1.08221	0.157191	-1.48935	-0.853647	0.19946	0.904138
D12Ertd553e	1.9394	0.0944856	-0.658387	-0.59998	-0.648188	-0.127327
D15Wsu169e	1.33964	-0.0918493	-1.28363	-0.956777	0.761974	0.230645
D4Wsu132e	1.76959	0.195898	-0.853537	-0.658822	-0.758043	0.304913
D630014A15Rik	0.828328	-0.341955	-0.319508	-0.924758	-0.836059	1.59395
D8Ertd82e	0.618985	0.743065	-1.18586	-1.26362	0.0587224	1.02871
Dab1	1.49559	-0.585399	-0.912765	-0.826795	-0.114402	0.943772
Dbp	1.6925	-0.0457111	-0.991573	-1.01525	0.345255	0.0147821
Dctn4	1.70856	0.119932	-0.515375	-1.01198	-0.755293	0.454151
Ddb2	1.88806	-0.278737	-0.830048	-0.441276	-0.625458	0.28746
Dennd5b	1.06688	1.20705	-1.10481	-1.08605	-0.0165961	-0.0664765
Dlg3	1.43753	0.00753601	-1.29919	-0.822452	-0.0741749	0.750746
Dnaja1	1.35924	-0.168252	-0.569155	-1.17087	-0.52503	1.07407
Dner	1.71446	0.49039	-0.932654	-0.929181	-0.290008	-0.0530093
Dpysl4	1.87354	0.288129	-0.897565	-0.529556	-0.207582	-0.526964
Dtx1	1.10208	-0.541312	-1.4959	-0.321319	0.202718	1.05373
Dync2li1	1.59978	0.695001	-1.08092	-0.746293	-0.481808	0.0142414
E130014J05Rik	1.73511	0.187033	-1.16287	-0.366813	-0.638142	0.245679
E430002G05Rik	1.49371	-1.61944	0.192459	-0.289641	0.126646	0.0962623
E4f1	1.75891	0.0972658	-0.697613	-1.16553	-0.157219	0.164185
Echdc3	1.69588	-0.317091	-0.6584	-0.985218	-0.408066	0.672898
Efna4	1.21239	-0.137577	-0.685318	-0.945096	-0.720691	1.27629
Efna5	1.50267	0.679069	-0.746569	-1.13235	-0.596064	0.293242
EG330503	1.76907	-0.306366	-0.681574	-0.364525	-0.947329	0.530719
Eif4a2	1.55946	0.0565993	-0.94233	-1.01366	-0.373907	0.713836
Eltd1	1.71619	-0.429428	-1.24186	-0.478461	0.166094	0.267467
Eml1	1.76695	0.464218	-1.04031	-0.566164	-0.49193	-0.132766
Emp1	0.782393	0.720814	-0.300217	-1.58471	-0.581797	0.963517
Emp2	0.886852	-0.279677	-1.51913	-0.686789	0.602069	0.996674
Epb4.1l1	1.43017	0.735469	-1.1782	-0.931383	-0.307758	0.251698
Epb4.1l3	1.49512	0.225019	-1.37877	-0.718592	-0.147123	0.524344
Epb4.1l5	1.85314	0.358291	-0.827916	-0.730777	-0.276383	-0.376353
Epc1	1.96396	0.0123054	-0.72468	-0.579744	-0.502869	-0.168976
Ephb1	0.734177	0.892501	-1.87596	-0.204982	0.225236	0.229027
Eps15l1	1.73313	0.336487	-1.24821	-0.511675	-0.242147	-0.0675753
Evi5	1.58806	0.245884	-1.05643	-0.828234	-0.528859	0.579576
Exdl2	1.96388	0.111491	-0.707045	-0.520965	-0.438339	-0.40902
Extl3	1.88806	0.148438	-0.854855	-0.378723	-0.730572	-0.072351
F8	1.50928	0.762161	-1.0082	-0.888072	-0.552057	0.17689
Fam116b	1.81903	0.329737	-0.994719	-0.584132	-0.073634	-0.496284
Fam168a	1.83877	0.158342	-1.09408	-0.440175	-0.450476	-0.0123898
Fat4	2.02058	-0.322029	-0.625715	-0.477217	-0.389795	-0.205823
Fbf1	1.54646	-0.00359225	-1.23945	-0.479909	-0.554523	0.731015
Fblim1	1.81093	0.46194	-0.858367	-0.686746	-0.49406	-0.233701
Fbxl10	1.69001	0.629033	-0.899522	-0.675937	-0.692477	-0.051111
Fbxl13	1.40116	-1.16937	-0.700364	0.371235	0.768484	-0.671148
Fbxo30	1.64999	0.446127	-1.27298	-0.474405	-0.467746	0.119009
Fbxo32	1.6457	0.274427	-1.30077	-0.550036	-0.365883	0.29656
Fbxo44	1.64107	-0.283397	-1.1319	-0.861341	0.34513	0.290447
Fbxw16	1.91316	-0.44803	-0.482796	-0.824349	0.248078	-0.406067
Flna	1.47982	0.384141	-0.953699	-1.26103	-0.0496628	0.400429
Flywch2	1.82942	0.272817	-1.07242	-0.485463	-0.122409	-0.421951
Foxl2	0.24462	-0.127921	-0.901916	-0.127667	1.81242	-0.899539
Foxn3	1.71356	-0.33633	-1.27748	-0.086275	-0.401149	0.387676
Fyco1	1.58458	-0.409932	-1.12673	-0.620576	0.787553	-0.214901
Fzd7	1.11426	0.077456	-1.31292	-0.880432	-0.112316	1.11395
G430022H21Rik	1.31641	0.715815	-0.474499	-1.30794	-0.752429	0.502642
Gaa	1.52589	0.00735055	-1.14704	-0.873435	0.730604	-0.243364
Gab1	1.43753	-0.380036	-0.480683	-1.04114	-0.594352	1.05868
Galnt10	1.51599	0.552024	-1.47817	-0.242286	-0.389356	0.0418008
Gas1	1.54499	0.741174	-1.10738	-0.686085	-0.596565	0.103869
Gas6	1.17296	-0.241627	-1.52827	-0.636885	0.438869	0.79495
Gata6	1.23263	0.997704	-0.859607	-1.14767	-0.561115	0.338055
Gdpd3	1.82339	-0.950068	-0.84447	-0.18767	0.00301185	0.15581
Ggn	1.75488	0.0300135	-1.16532	-0.736447	0.136995	-0.0201276
Gimap8	1.86916	0.202396	-0.874828	-0.507125	-0.024644	-0.664959
Glb1l2	1.67052	0.200838	-0.635142	-0.585042	-1.10383	0.452661
Glcci1	1.85064	-0.00847392	-0.861156	-0.476354	0.237168	-0.741825
Gm347	1.71362	0.521657	-1.13289	-0.548643	-0.440595	-0.113157
Gpc2	1.56455	-0.614857	-1.08516	-0.758344	0.341924	0.551885
Gpr33	1.95977	-0.583622	-0.586291	0.121489	-0.605538	-0.305808
Grik5	1.59895	0.651331	-0.995532	-0.766102	-0.645407	0.156759
Grp	1.94913	-0.189375	-0.756302	0.00658371	-0.301449	-0.708593
Gsta4	1.5989	0.676239	-0.995118	-0.964762	-0.0695837	-0.245675
Gstm1	1.50046	0.396298	-1.20589	-0.99995	-0.0572727	0.366347
Gstt1	1.7047	0.487679	-1.24577	-0.375262	-0.294802	-0.276548
Gtf2ird1	1.50307	-0.218163	-1.09973	-0.8334	-0.214006	0.862228
Gtf2ird2	1.63086	0.582506	-1.1195	-0.476495	-0.714941	0.0975775
Gtf3c2	1.74011	0.436288	-0.646746	-0.965142	-0.651412	0.0869026
Gypc	1.75256	0.0915152	-0.384242	-1.23182	-0.452476	0.224466
Hand2	1.9039	0.175374	-0.517907	-0.696333	-0.762024	-0.103013
Hdac5	1.93316	-0.132727	-0.889373	-0.530394	-0.414527	0.0338613
Hectd2	1.28713	0.049774	-1.52516	-0.564929	-0.0772346	0.830416
Hexim1	1.81319	0.420323	-0.924127	-0.661113	-0.45538	-0.192895
Hist1h2be	1.5026	-0.279749	-1.51961	0.024491	-0.262031	0.534296
Hist1h4h	1.90048	-0.15565	-1.10823	-0.233455	-0.202891	-0.200254
Hmg20a	1.8786	-0.330496	-0.211811	-0.820705	-0.762919	0.247334
Hmgcs2	1.62089	0.154719	-1.34222	-0.566336	-0.263414	0.396356
Hpx	1.57756	-0.548877	-0.682742	-0.578748	-0.714816	0.947625
Hr	0.945718	-0.168708	-1.38084	-0.962398	0.877118	0.689114
Htr2a	0.67658	1.4535	-0.948643	-0.982385	-0.621427	0.422375
Ick	1.7022	0.0781537	-1.09521	-0.88877	-0.105887	0.309511
Id4	1.5361	0.399737	-1.07556	-1.12091	0.259491	0.0011402
Idua	1.43117	-0.0147333	-1.62377	-0.128721	-0.179733	0.515786
Ift88	1.29229	0.243584	-1.24115	-0.591772	-0.668752	0.965807
Igsf9	1.27734	0.853197	-1.22292	-1.06139	0.0196884	0.134083
Ihpk1	1.75903	-0.00919982	-1.00427	-0.539433	-0.643869	0.437748
Il17d	1.78982	-0.0409744	-0.731443	-1.08852	-0.154744	0.225862
Il17rd	1.70497	-0.585973	-1.2754	-0.217568	0.240897	0.133076
Inmt	1.82646	-0.781017	-0.881658	0.365743	-0.227698	-0.301834
Inpp5a	1.67851	0.429912	-1.13609	-0.662078	-0.487234	0.176984
Inpp5e	1.59367	0.640551	-0.896141	-0.537715	-0.964723	0.164359
Ints12	1.54994	0.266659	-1.32981	-0.616162	-0.365521	0.494899
Itga11	1.78314	0.229086	-1.00238	-0.866494	-0.0393406	-0.104008
Itpr1	1.02674	-0.298077	-1.58808	-0.275743	0.0132273	1.12194
Itpr2	1.90388	-0.27852	-0.772383	-0.69228	-0.403546	0.242844
Jam3	1.72949	0.464663	-0.956375	-0.89572	-0.264486	-0.0775755
Kank1	1.60884	-0.0338675	-1.39373	-0.565687	-0.0002753	0.38471
Kbtbd7	1.75739	0.306781	-0.632755	-1.09748	-0.447032	0.113105
Kcmf1	1.80707	0.162782	-0.876489	-0.807271	0.208478	-0.494575
Kcnb1	1.54248	0.345242	-1.41076	-0.695844	0.069584	0.149304
Kcng4	2.01223	-0.102493	-0.567108	-0.530994	-0.344691	-0.466946
Kcnh2	1.68469	0.45515	-1.20025	-0.427967	-0.572075	0.06045
Kcnj8	0.69337	-0.143435	-1.86145	0.0633384	0.270049	0.978127
Kctd15	1.46649	0.870954	-1.0557	-0.929255	-0.335467	-0.0170265
Kif3a	1.2137	-0.0603955	-1.60781	-0.468936	0.079644	0.843797
Kifc2	1.94047	-0.427013	-0.963486	-0.302756	-0.152688	-0.0945309
Klhl7	1.93225	-0.714469	-0.514401	-0.646002	0.161544	-0.218919
Klhl8	1.53331	0.120474	-1.40431	0.501198	-0.120978	-0.629701
L2hgdh	1.29854	0.671254	-1.04793	-0.954103	-0.637418	0.669662
Lamb1-1	1.56567	-0.648676	-1.26063	-0.41293	0.58078	0.175781
Laptm4a	0.585261	0.678538	-0.863319	-1.51411	0.0376106	1.07601
Lbh	1.76847	0.0611779	-0.22947	-1.21525	-0.556595	0.171667
Ldb1	1.80076	0.21987	-1.03177	-0.780377	-0.186882	-0.0215986
Leng8	1.50755	-1.16812	0.288044	-0.714681	0.662166	-0.57496
Leprel1	1.13991	0.432961	-1.5688	-0.818458	0.248245	0.566144
Leprotl1	1.92844	0.0150372	-0.62333	-0.862474	-0.0808982	-0.376772
Letmd1	1.05629	0.973257	-1.40221	-0.544502	-0.620609	0.537768
Lipf	2.02961	-0.504968	-0.320758	-0.436848	-0.246049	-0.520987
Lmo4	1.71719	0.319411	-0.999773	-0.970042	-0.0902898	0.0235022
Lmod1	0.51932	0.384711	-1.68816	-0.644228	0.328649	1.09971
LOC100044475	1.75465	-0.0473285	-0.44632	-1.10772	-0.567033	0.413745
LOC100044566	1.73081	0.429714	-1.19399	-0.53499	-0.130064	-0.301483
LOC100044776	1.60013	-0.345151	-0.967787	-0.763012	-0.348795	0.824611
LOC100045882	1.48117	0.54166	-0.901904	-1.24184	-0.213256	0.334164
LOC100046056	1.74138	-0.0150487	-1.1682	-0.732315	-0.0729628	0.247144
LOC100046120	1.4092	-0.412745	-0.748252	-0.772783	-0.617804	1.14239
LOC100047480	1.47763	0.466372	-1.35051	-0.527423	-0.530455	0.464388
LOC100047834	1.01782	0.71379	-1.22287	-0.998362	-0.404239	0.893864
LOC100048020	1.50666	0.34076	-0.537349	-1.32207	0.543208	-0.5312
LOC100048076	1.6395	0.321207	-0.760245	-1.09592	-0.512923	0.408382
LOC100048638	1.55937	0.0601494	-0.884251	-0.598234	-0.909818	0.772785
LOC237408	1.72764	0.125842	-0.537569	-1.29974	0.0943812	-0.110559
LOC384806	1.24183	0.954518	-1.29508	-0.0822679	-0.923006	0.104004
LOC654494	1.0262	-0.653002	-0.424719	-0.420492	-0.999287	1.4713
Lonp2	1.9629	-0.290367	-0.727626	-0.706751	-0.171168	-0.0669862
Lpcat2	1.51862	-0.180268	-0.498178	-0.591165	-1.13263	0.883626
Lrfn2	1.56152	-0.817232	-0.805529	-0.0759465	0.852735	-0.715543
Lrfn3	1.28883	-0.399546	-1.42267	-0.496434	0.0798264	0.94999
Lrrn2	1.84699	-0.316311	-0.847549	-0.620555	0.406426	-0.469002
Lsm14a	1.38773	0.406565	-0.438121	-0.941603	-1.1412	0.726631
Ltbp1	1.6791	0.343626	-1.30137	-0.554881	-0.236883	0.0704113
Ltbp3	0.77803	1.45219	-1.2188	-0.888758	-0.023023	-0.0996372
Lypd6	1.49136	0.440581	-1.441	-0.625284	-0.162213	0.296555
Lysmd1	0.866972	0.1347	-1.57213	-0.835037	0.510903	0.894596
Lysmd2	1.92283	-0.119892	-0.357626	-0.879315	0.0539614	-0.619958
Lztr1	1.08889	-0.513159	-1.33156	-0.456409	-0.039974	1.25221
Lzts2	1.73257	-0.1604	-1.10479	-0.647684	-0.307445	0.487755
Magee1	1.8674	0.16427	-1.06523	-0.371209	-0.16311	-0.432115
Maml1	1.86019	-1.0225	-0.303905	-0.586196	-0.142353	0.194765
Mapk1ip1	1.50685	0.319598	-1.23588	-0.330337	-0.82181	0.561575
Mapk9	1.69408	0.504779	-0.840485	-1.01481	-0.371812	0.0282546
Mark1	1.75419	0.527736	-1.03698	-0.594722	-0.280904	-0.369317
Mbd5	1.65464	-0.72719	-0.904363	-0.163005	-0.59304	0.732959
Mmd	1.88053	0.0466524	-0.706388	-0.744992	-0.621467	0.145665
Mmp2	1.90962	0.253598	-0.811207	-0.47422	-0.540941	-0.336854
Mmp7	1.43278	-0.603053	-0.752741	-0.496016	-0.707825	1.12686
Mmp9	1.22446	-0.526419	-1.42581	-0.387317	0.0998835	1.01521
Morc2a	1.7815	0.506524	-0.843842	-0.769484	-0.475042	-0.199653
Mrvi1	1.7271	0.574845	-0.991504	-0.637842	-0.524153	-0.148443
Mterfd2	1.65569	0.516881	-1.23035	-0.624307	-0.0220871	-0.295827
Mybpc2	2.00571	-0.405525	-0.35481	-0.745632	-0.304494	-0.195245
Myh11	1.53498	0.636258	-1.17247	-0.774293	-0.458358	0.233884
Nacc2	0.955231	-0.138442	-1.60105	-0.600983	0.389003	0.996242
Nap1l5	1.96669	-0.362867	-0.58178	-0.557985	0.116528	-0.580584
Ndor1	1.1921	-0.642144	-1.37899	-0.552637	0.74096	0.640707
Nelf	1.7802	0.137565	-1.04819	-0.523774	0.262478	-0.608285
Neo1	1.76823	0.525128	-0.873128	-0.800256	-0.34652	-0.273451
Nfat5	1.67566	-0.62138	-0.6194	-1.05274	0.0606619	0.557199
Nfib	1.78691	-0.191521	-0.713266	-1.10002	-0.00885399	0.226752
Ngfb	1.94097	0.0521985	-0.572075	-0.600582	-0.730676	-0.0898314
Nicn1	1.66644	0.184639	-0.445634	-1.3878	0.17026	-0.187902
Nmb	1.46553	-1.40715	-0.0447352	0.458638	0.287438	-0.759718
Nme5	1.12171	0.56706	-1.63882	-0.482739	-0.235144	0.667938
Nmur2	2.03975	-0.371344	-0.353167	-0.435636	-0.430313	-0.449288
Nnat	1.34888	-0.30934	-0.798042	-0.712832	-0.720564	1.1919
Npr2	1.69718	-0.402766	-1.00614	-0.0860743	0.576105	-0.778301
Nr6a1	0.332316	-0.508551	1.07751	-1.69065	0.782028	0.00734996
Nrbp2	1.62606	0.303766	-1.39439	-0.564358	7.06594e-05	0.0288565
Nuak1	1.57959	0.415357	-0.666295	-1.37303	-0.0110664	0.0554434
Nub1	1.33944	0.740607	-1.28383	-0.836778	-0.372247	0.412814
Nudt11	1.88241	-0.139617	-1.09912	-0.460526	-0.0986848	-0.0844609
Nudt3	0.646113	1.31891	-1.06763	-0.437646	-1.06831	0.608567
Ogt	1.88121	-0.394745	-0.626245	-0.920953	-0.147156	0.207884
Olfr1423	1.63075	-0.999694	-0.835256	0.122196	0.600157	-0.518156
Ophn1	1.75268	0.0869251	-1.11993	-0.704377	-0.299235	0.283944
Oplah	1.05495	-0.207641	-1.44171	-0.680607	0.142842	1.13217
P2ry1	1.59488	0.132318	-1.35181	-0.722284	0.051765	0.295128
Palld	1.76362	0.228395	-1.12988	-0.499748	-0.531503	0.169114
Parva	1.31889	0.847721	-1.50501	-0.45454	-0.259706	0.0526429
Patz1	1.93311	-0.754496	0.0694069	-0.738616	-0.337422	-0.171987
Pcbp3	1.4119	0.792637	-1.40916	-0.548846	-0.297779	0.0512509
Pcdh7	1.58137	0.73039	-0.68713	-1.16081	-0.370865	-0.092947
Pcdhb16	1.89345	-0.0816615	-0.993378	-0.634681	-0.0629735	-0.120759
Pcdhb19	1.97041	0.0227754	-0.667751	-0.621323	-0.488323	-0.215791
Pcdhgc4	0.762613	1.32087	-1.14617	-1.00936	-0.375434	0.447485
Pcgf6	1.05332	-0.0191591	-0.300222	-1.34523	-0.643963	1.25526
Pcmtd2	1.57738	-0.834069	-1.0934	-0.504594	0.447627	0.407062
Pde2a	0.980788	0.284154	-0.199639	-0.45445	-1.6329	1.02205
Pde4c	1.97462	-0.774236	-0.503222	0.00176222	-0.393893	-0.305032
Pdk2	1.01906	-0.748899	-0.91226	-0.717406	-0.0717951	1.4313
Pdlim4	1.29996	0.43889	-1.17891	-1.13297	-0.0875562	0.660587
Per2	1.38437	-0.860028	-1.33974	-0.171261	0.621583	0.365073
Per3	1.831	-0.158941	-0.627546	-0.956853	-0.436862	0.349201
Pex5	1.77517	-0.522285	-0.417584	-1.05399	-0.255911	0.474597
Pgm5	0.916067	0.710843	-1.75464	-0.432879	-0.0604463	0.621058
Phc1	1.03518	-0.499675	-1.13786	-0.987999	0.527556	1.0628
Pik3r3	1.3101	0.159043	-1.00753	-1.22018	-0.103775	0.862339
Pja2	1.14686	0.427438	-0.569496	-1.36322	-0.612966	0.971389
Pkd2	1.76573	0.0518504	-1.02588	-0.632642	-0.534611	0.375561
Plekha5	1.86516	0.286446	-0.815921	-0.789856	-0.255861	-0.289965
Plekhg5	1.08308	-0.164414	-1.65509	-0.426022	0.262266	0.900172
Plxnb1	1.63298	-0.564666	0.448554	-1.33729	-0.0231557	-0.156421
Porcn	0.826328	-0.060766	-1.64195	-0.578971	0.393586	1.06177
Pou6f1	1.22878	-0.52721	-1.42836	-0.502303	0.327949	0.901146
Ppargc1a	1.73979	-1.12298	-0.803068	0.0974213	-0.119447	0.208281
Ppm1d	0.969651	0.582225	-0.539195	-1.23171	-0.862335	1.08136
Ppnr	1.79949	0.257254	-0.548228	-1.04361	-0.54703	0.0821193
Ppp1r2	1.55524	-0.735292	-0.846697	-0.91843	0.343204	0.601973
Ppp1r3c	0.982889	-0.341849	-1.65452	-0.125832	0.0623203	1.07699
Ppp1r9a	1.28131	-0.101504	-1.38018	-0.694803	-0.0813867	0.976558
Pqlc1	1.29976	-0.483322	-0.641389	-0.671884	1.27087	-0.774029
Prkar1b	1.70698	0.435743	-1.206	0.00336676	-0.467098	-0.472998
Prkd3	1.91636	0.0947926	-0.882879	-0.635148	-0.330556	-0.162568
Prkra	1.86774	0.289099	-0.663799	-0.718298	-0.680018	-0.0947219
Pros1	1.17484	1.16735	-1.09522	-0.939367	-0.406607	0.098995
Prx	1.12072	-1.50013	-0.322827	1.13462	-0.28154	-0.150837
Psd2	1.98898	-0.528546	-0.781641	-0.226587	-0.222371	-0.22984
Pskh1	1.4861	-0.518241	-1.49828	0.223018	0.454623	-0.147222
Ptpdc1	1.57409	0.533187	-1.36404	-0.566692	-0.230785	0.0542387
Qprt	1.791	0.151984	-1.22138	-0.0743584	-0.500322	-0.146921
R3hdm2	1.24874	-0.740441	-1.02882	-0.737382	1.12847	0.129444
Rab11b	0.789997	0.071283	-1.34216	-1.09231	0.523169	1.05003
Rab11fip3	1.13063	-0.3045	-1.45268	-0.665027	0.297695	0.99388
Rab4a	1.548	0.479336	-0.802334	-0.784543	-0.93356	0.493099
Rab5b	0.904009	-0.882648	0.955619	-0.35326	-1.35378	0.730058
Rac3	0.72079	1.25897	-1.24808	-0.314067	-0.967725	0.550111
Rad52	1.88768	-0.565328	-0.463285	-0.737938	0.358091	-0.47922
Rasgrf1	0.796072	-0.0635805	-1.96078	0.311348	0.469462	0.447478
Rassf2	1.57152	0.399316	-1.09452	-0.867613	-0.462669	0.453965
Rcan3	0.914194	0.151316	-1.3316	-1.16023	0.663728	0.762588
Rdh10	1.35269	-0.446514	-0.592927	-0.539356	-0.959986	1.18609
Reck	1.70433	0.0504048	-1.39436	-0.378217	0.0602931	-0.0424554
Rev3l	1.97777	-0.171566	-0.450021	-0.830673	-0.381841	-0.143672
Rgma	1.76442	-0.242162	-0.805924	-0.808654	0.556305	-0.463982
Rgs9	1.46237	-0.742157	-1.34603	-0.277538	0.368562	0.534791
Rhot1	1.48505	0.642862	-0.835932	-0.982083	-0.733766	0.423864
Rin2	1.49815	-0.894577	-0.780838	-0.752477	0.0482518	0.881494
Ring1	1.97494	-0.0375001	-0.68886	-0.679441	-0.278186	-0.290952
Rnase4	1.44625	-1.09481	-0.86866	-0.339883	-0.0574171	0.914523
Rnf145	1.44315	-0.677826	-0.969207	-0.889755	0.293021	0.800622
Rnf216	1.20451	0.432644	-0.943112	-1.29622	-0.251637	0.853822
Rpe	1.99232	-0.450721	-0.701277	-0.493553	-0.0468893	-0.29988
Rtkn2	0.583929	-0.123191	-0.520941	-0.935357	1.72294	-0.727375
Rufy3	1.94407	-0.0563066	-0.508267	-0.901234	-0.366613	-0.111649
Rundc1	1.18818	0.106483	-1.81086	-0.198374	0.396271	0.318298
Rxfp1	1.93023	0.177977	-0.77004	-0.614005	-0.434149	-0.290009
Rxrb	1.03248	0.890281	-1.0021	-1.31133	-0.217758	0.608426
Ryr3	1.18003	-0.332793	-1.62186	-0.283491	0.192787	0.865327
S3-12	1.5508	-0.408979	-1.53018	0.263415	0.129902	-0.00496094
Sall1	1.99939	-0.151055	-0.696568	-0.269244	-0.568741	-0.313781
Sbk	1.61848	0.31078	-1.08296	-1.00779	-0.122302	0.283793
Scara3	1.81025	0.426705	-0.880918	-0.765926	-0.340619	-0.24949
Scnm1	2.00157	-0.318296	-0.293234	-0.644722	-0.134972	-0.610349
Sdc1	1.71801	0.148821	-1.20066	-0.674008	-0.251421	0.259259
Sdf4	1.93965	0.131802	-0.840765	-0.43814	-0.335082	-0.45746
Seh1l	0.771368	1.19712	-1.06751	-0.430903	-1.11144	0.641358
Senp7	1.79968	0.299871	-0.856263	-0.775253	-0.571286	0.103251
Serpinf1	1.25678	0.995778	-1.35012	-0.768425	-0.12471	-0.00929969
Sesn1	1.92596	0.134367	-0.718383	-0.746754	-0.193287	-0.401907
Setd1b	2.02549	-0.451746	-0.238802	-0.607603	-0.399714	-0.327626
Sfrs5	1.63212	0.382857	-0.307698	-1.17812	-0.797003	0.267837
Sgcb	1.31641	-0.548748	-1.55573	-0.146328	0.257789	0.676606
Sh2b1	1.47026	0.706792	-1.07959	-1.06152	0.133356	-0.169291
Sh3kbp1	1.4015	0.886226	-0.706992	-1.20686	-0.521715	0.147844
Sh3pxd2b	1.39405	-0.147056	-1.53163	-0.447117	0.0330969	0.698654
Shprh	1.63361	0.568627	-0.760792	-1.00847	-0.615502	0.182523
Siah1a	1.58689	-0.0986363	-0.707402	-1.28756	-0.0511466	0.557849
Sirt1	1.66699	-0.569352	-1.12944	-0.340096	-0.281245	0.653137
Slc15a2	1.20276	-0.975008	-1.08873	-0.542226	0.438068	0.965133
Slc16a4	1.16166	-0.667175	-1.5679	0.593147	-0.133996	0.614267
Slc16a9	1.68714	0.386853	-1.28523	-0.56827	-0.0610523	-0.15944
Slc22a1	1.87604	-0.377487	-1.00351	-0.43233	-0.297882	0.235177
Slc24a3	1.74557	0.418414	-1.18783	-0.483886	-0.169759	-0.322504
Slc25a23	1.29734	0.0984404	-1.67324	0.0561788	0.600463	-0.379178
Slc27a1	1.87397	-0.392069	-0.917105	-0.629755	-0.185148	0.250104
Slc27a3	1.64833	0.452666	-0.703673	-1.19847	0.152403	-0.351261
Slc30a9	1.91895	-0.453194	-0.923402	-0.490518	-0.119774	0.0679367
Slc35a5	1.43986	-0.503841	-0.830417	-0.796952	-0.399053	1.09041
Slc35f3	1.83708	-0.554834	-0.674863	-0.816393	0.399042	-0.190035
Slc39a3	1.47222	0.581	-1.36214	-0.44093	-0.579987	0.329834
Slc39a4	1.75698	0.10647	-0.395053	-0.724966	-1.05863	0.315195
Slc6a17	1.3712	0.255607	-1.55958	-0.61875	0.484597	0.0669259
Slc6a9	0.939345	0.0119874	-1.63468	-0.596546	1.00762	0.272283
Slc7a8	0.996985	-0.66778	-1.69057	0.67512	0.269649	0.4166
Slc8a1	1.73134	0.516584	-0.749508	-1.00822	-0.381477	-0.108712
Slu7	1.61862	0.298019	-0.847813	-1.15303	-0.30391	0.388105
Smad1	2.01354	-0.394435	-0.273821	-0.692855	-0.431615	-0.220814
Smarcad1	1.80683	0.175082	-0.858975	-0.972705	-0.143773	-0.00646137
Smarcd3	1.54016	0.803902	-0.91513	-0.705677	-0.800181	0.0769267
Smg6	0.905059	0.376751	-1.34058	-0.776425	-0.385574	1.22077
Smox	1.68104	-0.246244	-1.3695	-0.281046	-0.152599	0.368345
Smpd2	1.32671	0.489954	-1.38466	-0.816652	-0.220945	0.605593
Smtn	1.51443	0.810269	-1.13755	-0.677544	-0.543777	0.0341747
Snn	1.57034	0.281582	-1.17771	-0.823099	-0.360964	0.509846
Sntg2	1.69603	0.13845	-1.11189	-0.884856	-0.10843	0.270701
Socs5	1.68491	0.183887	-0.904785	-1.10445	-0.128492	0.268933
Sorcs3	1.98029	-0.155699	-0.760404	-0.258186	-0.60859	-0.197408
Sort1	1.33018	-0.119513	-1.31671	-0.868418	0.131098	0.843361
Sox18	1.8269	0.319055	-0.607365	-1.01876	-0.356836	-0.162994
Sp5	2.03585	-0.418989	-0.476268	-0.358682	-0.487319	-0.294595
Sparcl1	1.94412	-0.319238	-0.706427	-0.274443	0.0883397	-0.732348
Spata2L	1.28155	0.675055	-1.573	-0.16832	0.325997	-0.541282
Specc1l	1.64158	0.625481	-1.00639	-0.706393	-0.629685	0.0754037
Spg20	0.974622	1.00801	-1.40107	-0.547638	-0.637665	0.603745
Spin	0.994616	1.29807	-1.34639	-0.67124	-0.0266063	-0.248445
Spink3	1.80793	-0.0121515	-0.354235	-0.816826	-0.92204	0.297324
Spon2	1.01203	1.20635	-0.948233	-1.2583	0.131869	-0.143715
Spop	0.870312	-0.209052	-1.32159	-0.91547	0.356273	1.21953
Sppl3	1.6082	0.506901	-1.347	-0.511287	-0.28324	0.0264184
Spsb4	0.873758	-0.335497	-1.07515	-0.872438	-0.0743793	1.4837
Srr	1.20231	-0.935944	-1.08438	-0.532235	1.06737	0.282881
Stard13	1.40534	-0.341303	-0.771525	-0.871454	-0.543073	1.12201
Stau1	1.76522	0.424991	-0.826327	-0.971345	-0.196244	-0.196297
Stk36	1.55707	0.645126	-0.716591	-0.722829	-1.02654	0.263761
Stk38l	1.56012	0.639341	-1.04371	-1.02247	0.01586	-0.149133
Strn4	1.83363	-0.945142	-0.148807	-0.617772	0.347259	-0.469171
Stx1a	1.1867	0.687156	-1.13469	-1.28837	0.171297	0.377907
Suds3	1.55834	0.394715	-1.13005	-1.05402	0.139017	0.0920053
Syt15	1.42875	0.892554	-1.28389	-0.661854	-0.238157	-0.137396
Sytl4	0.674934	0.442519	-1.56754	-0.905482	0.40142	0.954153
Tapt1	1.96755	-0.216559	-0.272791	-0.902671	-0.403933	-0.171598
Tbc1d16	1.65974	0.0925123	-0.728599	-1.21427	-0.231206	0.421818
Tcf3	1.68586	0.484338	-1.17055	-0.709459	-0.207013	-0.0831766
Tek	1.83771	0.407999	-0.804296	-0.74213	-0.433938	-0.265344
Tes	1.61207	0.252684	-1.00594	-1.05855	-0.204256	0.403993
Tgfbi	1.81295	-0.552633	-0.895139	0.0708063	0.285243	-0.721226
Thap11	1.94976	0.075355	-0.500361	-0.841823	-0.325025	-0.357904
Thtpa	1.60334	0.302966	-1.03009	-0.905653	-0.462663	0.492099
Tia1	1.82301	0.304575	-0.804596	-0.525986	-0.812163	0.0151623
Tle2	1.41392	0.724479	-1.43735	-0.0945493	-0.632735	0.0262362
Tlk2	1.9293	0.00893134	-0.728564	-0.758537	-0.412351	-0.0387793
Tmem100	1.76603	0.361115	-1.15154	-0.533419	-0.366639	-0.0755473
Tmem132a	1.89134	0.0771197	-0.566508	-0.926404	-0.487427	0.0118781
Tmem136	1.80891	-0.040919	-0.643818	-0.264546	-1.09019	0.230567
Tmem168	1.63341	-0.107722	-0.980106	-1.0386	0.528946	-0.0359214
Tmem51	0.784734	1.13366	-0.567265	-1.32057	-0.733906	0.703345
Tmem55a	1.35731	0.250037	-0.774284	-1.3554	-0.249777	0.772113
Tmem57	1.29505	-0.915761	-1.06441	-0.549527	0.238435	0.996209
Tmem63a	1.15427	0.033946	-1.16361	-1.15689	0.158056	0.974234
Tmem98	1.60206	0.328695	-0.727569	-0.97764	-0.751052	0.525511
Tmod4	1.69636	0.407415	-1.13509	0.00452775	-0.79833	-0.174888
Tnfrsf25	1.55385	0.123742	-1.45227	-0.206558	-0.466724	0.447961
Tnnc2	1.93435	-0.490054	-0.675544	0.233914	-0.548175	-0.454492
Tns4	1.69969	0.0678113	-0.723061	-1.22239	0.280759	-0.102806
Top3b	1.51255	0.665982	-0.94718	-0.397297	-1.07499	0.24094
Traf3ip1	1.34204	0.322763	-1.35871	-0.988062	0.482128	0.199838
Traf4	1.46477	0.693984	-0.951721	-1.08588	-0.435142	0.313994
Trfr2	1.48726	-1.23446	-0.216015	-0.896396	0.28062	0.57899
Trim39	1.93406	-0.327996	-0.831987	-0.188793	0.0628105	-0.648097
Trim8	1.57561	-0.80651	-0.340956	-1.18729	0.216909	0.542235
Trove2	1.49353	0.368243	-1.18445	-0.666157	-0.632885	0.621724
Trpt1	1.41691	0.468398	-1.51204	0.318949	-0.615734	-0.0764877
Tspan6	1.41778	0.112819	-1.04011	-1.06714	-0.254944	0.831595
Ttc14	1.4689	0.361261	-0.346366	-1.5753	0.276069	-0.184562
Ttc26	1.92798	-0.404033	-0.935113	-0.37297	-0.311431	0.0955711
Ttc33	1.58781	0.265193	-0.53608	-1.38577	0.349395	-0.280553
Ttc8	1.89968	0.128935	-0.885756	-0.678771	-0.335982	-0.128107
Ttyh3	1.824	0.282149	-0.73848	-0.779463	-0.659818	0.0716075
Ube2d2	1.12553	0.997572	-0.996981	-1.18571	-0.380319	0.439899
Ube4b	2.02308	-0.2453	-0.490228	-0.580602	-0.452582	-0.254373
Unc45b	1.42839	-0.178865	-1.65999	-0.116717	0.164697	0.362484
Unc84b	1.85174	-0.253873	-0.898044	-0.749256	-0.237506	0.286941
Upf2	1.69895	0.198363	-0.748405	-1.07915	-0.451471	0.381712
Usp33	1.74573	-0.643899	-0.613713	-0.971953	0.0189387	0.464898
Usp47	0.953286	-0.0487555	-0.909611	-1.4185	0.368255	1.05533
Usp52	1.32825	-0.141715	-0.456865	-1.36132	-0.374925	1.00658
Usp54	1.55051	-0.322882	-1.42343	-0.393259	0.0324414	0.55662
Usp6nl	1.57313	0.0795848	-0.285541	-1.41593	-0.440018	0.488774
Vamp2	1.63068	0.585794	-1.14238	-0.545016	0.093011	-0.622095
Vamp4	1.54127	-0.0762563	-1.58783	-0.142562	0.277495	-0.0121126
Vangl2	1.55473	0.0820512	-0.607156	-1.45482	0.196051	0.229139
Vcam1	1.1558	-0.246556	0.0452586	-0.483547	-1.51152	1.04056
Vegfb	1.593	0.171008	-1.26104	0.302311	0.0595655	-0.864846
Vezf1	1.69759	0.247616	-1.17933	-0.802781	-0.0837926	0.120694
Vezt	1.7518	0.383557	-0.903739	-0.364546	-0.91236	0.0452911
Vtn	1.33097	-0.598066	-0.902743	-0.814661	-0.181396	1.16589
Wdr22	1.76802	0.266538	-1.12007	-0.721039	-0.167108	-0.0263347
Wdr6	1.87184	0.299215	-0.750943	-0.806142	-0.260056	-0.353919
Wipi2	1.03028	-0.486578	-1.67792	0.219952	-0.00114393	0.915405
Wnt5b	1.85543	-0.27871	-1.16991	0.0542687	-0.260253	-0.200822
Xpc	1.82288	0.149263	-1.00498	-0.667319	-0.427916	0.128074
Xpr1	1.32134	0.274573	-1.59136	-0.520673	-0.0897518	0.60588
Yap1	0.90947	-0.272922	-1.54048	-0.357386	-0.00262495	1.26395
Zdhhc1	1.53548	0.129148	-1.16264	-1.05794	0.271134	0.28482
Zfp11	1.32437	0.537119	-0.492232	-1.4846	-0.44461	0.559953
Zfp12	1.79704	0.496852	-0.933717	-0.562545	-0.492082	-0.305546
Zfp160	1.77716	0.364828	-0.806429	-0.870827	-0.542156	0.0774205
Zfp184	1.99536	-0.0578539	-0.627005	-0.610255	-0.39737	-0.302878
Zfp219	1.82093	-0.516393	-1.07296	-0.257565	-0.302947	0.328933
Zfp276	1.63374	-0.305205	-1.34951	-0.470703	0.0533423	0.438334
Zfp277	1.712	0.190156	-0.845049	-0.594826	-0.886169	0.42389
Zfp281	1.90353	0.174142	-0.510825	-0.872292	-0.551251	-0.143304
Zfp292	1.7348	-0.545183	-0.660967	-1.05604	0.296006	0.23138
Zfp30	1.66709	0.619125	-1.08758	-0.704594	-0.381541	-0.112498
Zfp317	1.46489	-1.0523	-0.101505	-1.16739	0.48747	0.368837
Zfp318	1.85925	0.267708	-0.724578	-0.459062	-0.853014	-0.0902983
Zfp354a	1.94049	-0.645301	-0.777124	-0.454961	-0.082536	0.0194351
Zfp395	2.0024	-0.287672	-0.48581	-0.740113	-0.197475	-0.291328
Zfp451	1.95183	0.00722187	-0.815539	-0.426197	-0.566351	-0.150967
Zfp512	1.67117	0.54042	-0.965991	-0.740935	-0.643275	0.138612
Zfp516	1.27707	0.588993	-0.717693	-1.18003	-0.730531	0.762194
Zfp521	1.74298	0.425857	-1.01431	-0.790847	-0.355415	-0.00827034
Zfp560	1.4695	0.309112	-1.041	-0.363156	-1.04143	0.666979
Zfp579	1.64843	0.468541	-1.24717	-0.702141	-0.101756	-0.0659096
Zfp612	1.75607	0.278496	-0.888179	-0.992493	-0.239625	0.0857361
Zfp62	1.51705	0.279238	-1.08034	-0.259213	-1.02898	0.572246
Zfp623	1.36089	0.521962	-1.00645	-0.876904	-0.739214	0.739713
Zfp629	1.35844	1.00241	-1.2949	-0.603348	-0.199573	-0.263033
Zfp637	1.683	0.223462	-1.22572	-0.714175	-0.211951	0.245375
Zfp644	1.85716	-0.284394	-0.623211	-0.996084	-0.186989	0.233517
Zfp68	1.69797	-0.558251	-0.495078	-1.18558	0.334605	0.206332
Zfp771	1.68625	0.398513	-0.859264	-0.300221	-1.07142	0.146141
Zfp790	1.12988	-0.511932	-1.19751	-0.933884	0.686502	0.826947
Zfp93	2.01928	-0.163918	-0.604558	-0.491974	-0.389288	-0.369543
Zfp94	1.36436	0.943403	-1.33032	-0.650522	-0.196224	-0.130692
Zfyve27	0.987255	-0.535075	-0.31518	-0.266591	-1.26941	1.399
Zkscan1	1.6777	0.389589	-1.10685	-0.681654	-0.529844	0.251063
Zkscan17	1.34315	-0.22523	0.607798	-1.51859	-0.576973	0.369851
Zmat4	1.83066	0.00824675	-0.86308	-0.419587	-0.813358	0.25712
Zmym5	1.97184	-0.342009	-0.677498	-0.633879	-0.363396	0.0449438
Zmynd11	1.82581	0.423711	-0.81729	-0.775632	-0.357938	-0.298661
Zranb1	1.86754	-0.00412267	-1.00343	-0.498108	0.128759	-0.490632
Zscan21	1.68398	0.168601	-0.565115	-1.02779	-0.732479	0.4728
Cdc23	1.5347	0.528816	-0.901688	-1.24227	-0.0124038	0.0928532
Hoxa5	0.620836	1.27024	-1.1754	-0.983606	0.688992	-0.421062

## Sheet: cluster 3
Gene Symbol	E6.5	E8.5	E10.5	E12.5	E15.5	E17.5
0610007P14Rik	-0.0274647	1.04354	1.06966	0.216384	-0.964771	-1.33735
0610037L13Rik	0.84358	1.41341	-0.0446572	-0.217757	-0.642263	-1.35231
0910001L09Rik	0.259404	0.966671	0.316315	0.592512	-0.271138	-1.86376
1110001A07Rik	0.758044	1.29368	0.473206	-0.345115	-1.21822	-0.961598
1110001J03Rik	0.820913	1.00072	0.682276	-0.419496	-0.53683	-1.54758
1110007M04Rik	0.823485	1.00592	0.873622	-0.736487	-0.795194	-1.17134
1110013L07Rik	1.36948	0.571546	0.495711	-0.219318	-0.957768	-1.25965
1110034A24Rik	0.0838882	0.919769	1.2605	-0.0584288	-0.855793	-1.34994
1110036O03Rik	0.951385	1.44235	-0.0955523	-0.483637	-1.15746	-0.657078
1190017O12Rik	0.95303	1.24556	0.249536	-0.293705	-0.8888	-1.26563
1200011O22Rik	0.571321	1.18458	0.712636	-0.12465	-1.16609	-1.1778
1300001I01Rik	0.599181	0.90294	1.16814	-0.668263	-0.928308	-1.07369
1300018I05Rik	0.981297	1.22798	0.293741	-0.420619	-1.26227	-0.820122
1500001L15Rik	1.39261	0.685223	0.488268	-0.531988	-0.996145	-1.03797
1500001M20Rik	0.0747435	0.968065	1.25738	-0.105559	-1.26599	-0.928639
1700023M03Rik	1.20043	0.820592	0.340776	-0.136627	-0.741693	-1.48348
1700029P11Rik	0.637608	0.476308	0.589849	-0.0341235	0.310528	-1.98017
1700037H04Rik	0.0877478	1.09474	1.13523	-0.494917	-0.364201	-1.4586
1700040I03Rik	-0.204574	1.37651	0.596057	0.420408	-0.83265	-1.35575
1810009N02Rik	0.834117	1.15535	0.550665	-0.402309	-0.737874	-1.39995
1810015A11Rik	0.411506	0.934226	0.909315	-0.135056	-1.71787	-0.402116
1810027O10Rik	0.324841	1.32249	0.410927	0.108997	-0.528525	-1.63873
2010003J03Rik	0.962814	0.970816	0.112973	0.2846	-1.56529	-0.765917
2010305A19Rik	1.34925	0.692246	0.460521	-0.378134	-0.849997	-1.27388
2310003F16Rik	0.47122	0.909784	0.978996	0.0763686	-1.31315	-1.12322
2310031L18Rik	0.843634	0.630844	1.20503	-0.76084	-0.862696	-1.05598
2310039H08Rik	0.858023	1.16875	0.384507	-0.135779	-0.870729	-1.40477
2310061F22Rik	0.239487	0.884231	1.03685	0.218256	-0.866377	-1.51244
2310066E14Rik	0.834169	1.50849	-0.0460628	-0.779499	-1.12468	-0.392416
2410004L22Rik	0.374792	0.969596	0.632606	0.537208	-1.06998	-1.44422
2410015N17Rik	0.540123	1.07028	0.926111	-0.278783	-0.93053	-1.3272
2410016O06Rik	0.77923	0.565865	1.03773	-0.0818962	-1.56392	-0.737005
2410017P07Rik	1.15109	1.20005	0.140222	-0.530178	-1.05475	-0.906436
2510012J08Rik	0.837612	1.11126	0.592015	-0.270341	-1.31167	-0.958881
2610024G14Rik	0.867309	1.02229	0.729042	-0.370586	-1.18312	-1.06494
2610039C10Rik	-0.350564	1.26267	1.26102	-0.591273	-1.00528	-0.576568
2610204M08Rik	-0.0773337	1.09098	1.11609	0.123009	-1.07351	-1.17923
2610510J17Rik	0.547908	1.1179	0.851894	-0.211131	-1.05419	-1.25238
2610524H06Rik	0.922472	1.22652	0.357686	-0.352251	-0.887641	-1.26679
2610528E23Rik	0.866676	0.792533	0.656797	0.0165595	-0.682196	-1.65037
2700094K13Rik	0.63153	1.06945	0.810395	-0.162828	-1.08379	-1.26475
2810417H13Rik	0.617745	1.19935	0.855388	-0.692978	-1.05624	-0.92326
2810432D09Rik	1.25892	1.02666	0.0725591	-0.273016	-0.810802	-1.27432
2810452K22Rik	0.825483	1.25114	0.377745	-0.184577	-1.11891	-1.15087
2900062L11Rik	0.967604	1.17731	0.443649	-0.469211	-1.14593	-0.973423
2900073G15Rik	1.04281	1.07797	0.139238	0.0253016	-0.898564	-1.38675
3000004C01Rik	0.678736	1.00245	0.941549	-0.408657	-0.984956	-1.22913
3110001D03Rik	0.922046	1.29787	0.251779	-0.371475	-0.879069	-1.22115
3110007F17Rik	1.24018	0.69191	0.692622	-0.504362	-1.03622	-1.08414
3110082I17Rik	0.585603	1.60921	0.147136	-0.507611	-0.68719	-1.14715
4632417K18Rik	-0.0492314	1.58317	0.615368	-0.134162	-0.828612	-1.18654
4833426J09Rik	1.25326	0.981401	0.235834	-0.389309	-0.824526	-1.25666
4930427A07Rik	0.00561802	1.68446	-0.282798	-0.669408	-1.19424	0.456362
4930547N16Rik	0.833388	1.05821	0.715011	-0.388486	-1.28721	-0.930912
4930572J05Rik	0.294462	1.50135	0.585189	-1.23011	-0.841279	-0.309617
4930573I19Rik	0.915831	0.954868	0.704839	-0.559433	-0.556734	-1.45937
4931406P16Rik	1.16775	0.967145	0.257009	-0.325068	-1.4769	-0.589943
4933421E11Rik	0.322535	1.65009	0.229343	-0.389044	-1.31012	-0.502806
4933428G20Rik	0.264314	1.649	0.121506	-0.103839	-0.564828	-1.36615
5133400G04Rik	1.13646	0.524262	0.939357	-0.431283	-1.16621	-1.00259
5330401P04Rik	1.10576	1.23718	0.0828487	-0.389262	-1.1036	-0.932931
5430420C16Rik	0.134318	1.69305	0.39997	-0.686997	-0.384635	-1.1557
5630401D24Rik	-0.355628	1.59992	0.830293	-1.0452	-0.547497	-0.481884
5730410E15Rik	0.189157	0.744082	0.975021	0.368212	-0.532781	-1.74369
5730437N04Rik	0.940228	1.26276	-0.422735	0.0343163	-0.31771	-1.49686
6230416J20Rik	1.01453	0.904975	0.78394	-1.07491	-0.98114	-0.647393
6230427J02Rik	1.29059	0.637956	0.643875	-0.817086	-1.26791	-0.487427
6430706D22Rik	0.776483	1.25852	0.617938	-0.687502	-0.866011	-1.09942
6720458F09Rik	1.08512	1.14577	0.352601	-0.774904	-0.63093	-1.17765
6720460F02Rik	0.0407634	1.05776	1.27165	-0.717142	-1.26346	-0.389572
6720463M24Rik	0.916448	1.07477	0.717581	-0.732581	-0.969479	-1.00674
732482	0.786571	1.59616	-0.515683	-0.122979	-0.997814	-0.746255
9530058B02Rik	0.234513	0.929031	0.393514	0.63416	-0.345884	-1.84533
9530096D07Rik	0.0424274	1.76828	-0.122851	-0.327137	-0.0386764	-1.32204
A230054D04Rik	0.410861	1.12612	-0.276482	0.0456234	-1.80013	0.494015
A430107D22Rik	0.286511	1.01398	1.08578	-0.225608	-0.676793	-1.48387
A830059I20Rik	1.16324	1.15414	0.194265	-0.503221	-1.06322	-0.945205
Abcd4	-0.721671	1.6482	0.75032	-0.977137	-0.345554	-0.354163
Abhd14a	0.659761	1.42646	-0.0491926	0.168673	-0.920493	-1.28521
Abi3	0.676941	1.45009	0.232954	-0.259078	-0.815202	-1.28571
Acad8	-0.241869	1.88696	-0.60064	0.31309	-0.696684	-0.660856
Acad9	0.717544	0.968564	0.702393	-1.19319	-1.27426	0.0789435
Acat2	0.585078	0.749531	1.0163	-0.0397509	-1.59756	-0.713597
Acd	1.00438	0.98914	0.40759	-0.178506	-0.696052	-1.52655
Actr5	0.504738	0.851816	0.0516375	0.351872	-1.96268	0.202617
Adam12	0.348579	1.4295	0.642007	-0.266162	-1.20409	-0.949834
Adam23	0.26452	0.51198	1.29658	-0.663498	-1.58601	0.176435
Adck1	0.419447	1.7498	-0.253493	-0.119559	-1.08589	-0.710305
Adcy2	1.03282	0.967555	0.280269	0.00466007	-0.750702	-1.5346
Adrbk1	0.427399	0.825746	0.702806	0.477399	-0.740738	-1.69261
Adsl	0.691304	1.18759	0.619675	-0.17768	-1.19866	-1.12223
Agxt2l2	1.15509	0.641838	0.509391	-0.337852	-0.297669	-1.6708
Ahcy	0.954075	-0.146663	1.17346	0.290656	-1.01995	-1.25158
Ahi1	1.20166	1.04092	-0.0724881	0.0398689	-0.99622	-1.21375
Ahsa1	0.797074	1.07299	0.703325	-0.311015	-1.30837	-0.954007
AI480653	0.934785	1.3705	-0.0555418	-0.476681	-0.414439	-1.35862
Akna	-0.328617	1.60285	0.352557	0.393374	-0.96951	-1.05066
Aldh18a1	1.23672	0.794802	0.263257	-0.0285586	-0.816248	-1.44998
Aldh4a1	0.466891	1.21958	0.888443	-0.473573	-1.24198	-0.859367
Alkbh7	0.263494	1.43388	0.372829	0.230991	-1.01939	-1.28181
Alpk3	1.07983	0.972107	0.660199	-0.887253	-0.932407	-0.892475
Amica1	0.742243	0.611254	0.894045	-0.19596	-0.273051	-1.77853
Ampd2	0.823686	1.10478	0.441863	0.0281221	-1.31895	-1.0795
Ankrd39	0.551613	1.1409	0.65408	-0.184986	-0.53503	-1.62658
Ankrd49	0.610727	1.32618	0.66308	-0.586307	-1.17622	-0.837457
Anp32e	0.99035	1.27964	0.289946	-0.632112	-0.822757	-1.10507
Apbb2	0.996706	1.02266	0.399031	-0.0720633	-1.32096	-1.02538
Apitd1	0.283221	1.19558	1.02502	-0.357315	-1.13761	-1.0089
Arap1	0.486064	1.3969	0.560294	-0.234722	-1.15217	-1.05636
Ard1	0.613626	1.24458	0.410725	0.0603985	-0.857039	-1.47229
Arhgap25	0.27213	0.79284	0.713829	0.705347	-0.922077	-1.56207
Arhgef1	0.965265	0.341261	0.928364	0.0818262	-0.711334	-1.60538
Arhgef2	1.11126	1.19539	-0.054919	-0.181528	-0.754671	-1.31554
Arl16	0.740322	1.22936	-0.167739	0.278548	-0.461168	-1.61932
Armc6	0.760266	1.19298	0.52289	-0.151373	-1.17202	-1.15275
Arsj	0.425847	1.43828	0.278279	-0.0810419	-0.510394	-1.55097
Asf1b	0.31828	1.01748	0.992301	-0.0195997	-1.48124	-0.82722
Aspm	1.00205	0.719243	0.935529	-0.507331	-1.20857	-0.940929
Atad3a	0.775886	1.07859	0.737255	-0.338797	-0.987767	-1.26516
Atic	0.183427	1.14431	1.03605	-0.142236	-0.89211	-1.32944
Atp12a	1.43317	0.3445	0.654227	-0.312452	-0.892858	-1.22659
Atp1b3	0.976417	1.17567	0.484929	-0.607149	-1.03011	-0.999758
Atp5g2	0.368862	1.36159	0.343943	0.235141	-0.863709	-1.44583
Atp5g3	-0.0933441	1.62974	0.725905	-0.989303	-0.538181	-0.734813
Atp5j2	0.864297	1.38492	0.0738403	-0.211412	-0.889493	-1.22215
AU014645	0.79416	1.19124	0.525241	-0.280028	-1.34785	-0.882759
Aurka	0.377765	1.13735	0.939581	-0.159225	-1.25011	-1.04536
Aurkaip1	0.117052	1.59351	0.674175	-0.616363	-1.04076	-0.727615
Avpr1a	0.797742	1.6418	-0.295269	-0.610328	-0.893281	-0.640668
AW540478	0.842654	1.34087	0.31738	-0.771898	-1.25227	-0.47673
AW548124	1.25311	1.01918	0.224626	-0.459911	-0.853707	-1.1833
B4galnt4	0.425199	1.37731	0.79657	-0.800456	-1.02068	-0.777939
B4galt7	0.970375	-0.0813375	0.877992	0.558358	-0.798408	-1.52698
B9d2	0.392121	1.65047	0.191975	-0.524949	-0.437457	-1.27216
Bai2	0.281306	0.669619	0.852641	0.729894	-1.22476	-1.3087
Banf1	0.821585	1.47452	0.0799335	-0.741225	-1.17705	-0.457763
Bax	-0.0248424	0.911257	1.2367	0.154756	-1.03576	-1.24211
Bbs12	1.14431	1.24873	0.039875	-0.535096	-0.803164	-1.09465
BC002230	1.08662	1.21438	0.153285	-0.48885	-1.25711	-0.708334
BC003885	1.02953	1.0924	0.214358	-0.0433835	-1.33382	-0.959074
BC004701	0.819442	1.37285	0.0767951	-0.110418	-1.29817	-0.860498
BC017612	0.864382	1.27304	0.42391	-0.481522	-1.20996	-0.869852
BC026585	0.609565	0.752785	0.647081	0.32298	-0.526422	-1.80599
BC030183	1.12355	0.822328	0.464849	-0.145681	-0.77275	-1.4923
BC048355	0.447398	1.1642	0.68074	0.109574	-0.995421	-1.40649
BC055324	0.470147	0.987468	1.10466	-1.17754	-1.03752	-0.347211
BC055368	-0.118017	1.19432	1.13302	-0.268237	-0.5705	-1.37059
BC057552	0.370565	1.4454	0.49742	-0.437707	-0.401457	-1.47422
BC085271	0.958579	0.754094	0.8883	-0.601091	-0.574316	-1.42557
Bccip	0.84831	1.26534	0.401821	-0.316664	-1.09027	-1.10853
Bckdhb	0.844362	0.97467	0.757393	-0.254645	-1.12056	-1.20122
Bcl2l12	0.814685	1.56527	-0.367069	-0.468671	-0.36008	-1.18413
Bcl3	-0.198231	1.32834	0.684101	0.414959	-0.925607	-1.30356
Bcs1l	0.475441	1.37576	0.468532	-0.116204	-0.769767	-1.43376
Bdnf	-0.251435	1.25934	1.17069	-0.227825	-1.08868	-0.86209
Birc5	0.347232	1.13466	0.919024	-0.0692771	-1.05556	-1.27607
Blm	0.626174	1.23216	0.713361	-0.367048	-1.19138	-1.01326
Blmh	1.26689	0.923535	0.224664	-0.252097	-1.29218	-0.870818
Bloc1s1	0.956406	1.39793	-0.186153	-0.236865	-0.669568	-1.26175
Brca2	0.60349	1.71254	-0.163763	-0.623348	-1.00823	-0.520689
Brip1	0.439051	1.51584	0.580949	-0.865687	-0.95308	-0.717071
Brp16	1.03678	0.923192	0.387945	-0.06086	-0.754109	-1.53295
Btf3	0.905605	1.21161	0.348651	-0.272472	-1.33186	-0.861533
Bub1b	0.594571	1.07983	0.758801	-0.0256873	-1.25833	-1.14919
C1qbp	0.435795	1.22951	0.730809	-0.05199	-1.08802	-1.25611
Cacybp	0.606092	1.05834	1.02998	-0.864039	-0.792699	-1.03768
Cad	0.735761	1.29068	0.420615	-0.196076	-0.977216	-1.27377
Capn6	0.798313	1.4957	0.205285	-0.804181	-0.845527	-0.849592
Cbx5	0.629638	1.24867	0.667426	-0.367563	-0.875053	-1.30312
Ccdc127	1.32809	0.863358	0.390086	-0.583745	-1.03275	-0.965036
Ccdc137	0.797909	1.29602	0.218778	-0.33652	-0.45428	-1.52191
Ccdc23	1.05954	1.15718	0.244524	-0.293322	-0.938082	-1.22983
Ccdc58	0.391022	0.972782	0.847286	0.262536	-1.07164	-1.40199
Ccdc99	0.567835	1.2573	0.661123	-0.231196	-1.30583	-0.949232
Cchcr1	0.782478	1.3402	0.264508	-0.164758	-0.999715	-1.22272
Ccl27	1.07891	0.54881	-0.110037	0.772501	-0.755592	-1.53459
Ccna2	0.242733	1.25796	0.906904	-0.175796	-1.03001	-1.2018
Ccnb1	0.624116	0.940458	0.97064	-0.191339	-1.15801	-1.18587
Ccnd1	0.675768	1.22042	0.713803	-0.445228	-1.04316	-1.1216
Ccnd3	0.390454	1.56101	-0.101078	-0.229366	-1.52957	-0.0914516
Ccne1	0.800441	0.989118	0.806709	-0.298723	-1.12077	-1.17677
Ccne2	0.535962	1.33486	0.707886	-0.488404	-0.987754	-1.10255
Ccnf	0.930148	0.62045	1.14723	-0.885216	-0.845709	-0.966903
Cct3	-0.297514	1.4779	0.652705	0.273492	-1.11507	-0.991512
Cct4	0.90323	1.03693	0.610459	-0.902705	-1.35481	-0.293103
Cct6a	0.868325	1.24261	0.468535	-0.473429	-1.19547	-0.910571
Cd160	-0.0434992	1.47673	0.884761	-0.385589	-0.869282	-1.06312
Cd27	0.942282	-0.529529	1.40112	0.110457	-0.913025	-1.01131
Cd3eap	0.538799	1.75607	-0.37539	-0.298216	-0.60839	-1.01288
Cdc20	0.475945	1.05382	0.895352	-0.0337619	-1.17491	-1.21644
Cdc25b	1.27325	0.768164	0.607141	-0.67161	-0.902094	-1.07485
Cdc25c	0.740012	1.16968	0.714068	-0.45213	-1.00866	-1.16297
Cdc2a	0.440464	1.02346	0.905546	0.0424614	-1.32432	-1.08761
Cdc45l	0.312151	1.19311	0.729522	0.174844	-1.12386	-1.28577
Cdc6	0.641506	1.13354	0.852892	-0.463941	-0.983376	-1.18062
Cdca2	0.267813	1.09435	0.981691	0.00272451	-1.09044	-1.25614
Cdca3	0.305124	1.11587	0.965757	-0.0546413	-1.10815	-1.22396
Cdca4	-0.039036	1.49164	0.560452	0.0559287	-0.637066	-1.43192
Cdca5	0.212242	1.06796	0.99537	0.0270586	-0.858184	-1.44445
Cdca8	0.0888006	1.18099	1.06871	-0.184659	-0.851524	-1.30232
Cdk2	0.589824	1.00896	0.77968	-0.479136	-0.245075	-1.65426
Cdk5rap2	0.641279	1.04696	0.609779	-0.0334989	-0.605174	-1.65935
Cdkn2d	0.521657	1.13137	0.86307	-0.210207	-1.16361	-1.14228
Cdt1	0.461003	1.07917	1.0207	-0.393456	-0.887009	-1.28041
Cenpa	0.393369	1.09124	1.0008	-0.200569	-1.10818	-1.17666
Cenph	0.928728	0.461163	1.12939	-0.28436	-0.929069	-1.30585
Cenpi	0.23247	1.27223	0.923901	-0.228085	-1.08265	-1.11787
Cenpk	0.579407	1.03308	1.0694	-0.706096	-0.949495	-1.0263
Cenpl	0.0733614	0.939361	1.17855	0.0159577	-0.724771	-1.48246
Cenpm	0.465751	1.34815	0.599257	-0.141772	-1.07747	-1.19391
Cenpp	0.621088	1.06307	0.837478	-0.195715	-1.30353	-1.02239
Cep55	0.721616	0.730715	1.20475	-0.628702	-0.870149	-1.15823
Chaf1a	0.597209	1.26455	0.726172	-0.442145	-1.17102	-0.974764
Chaf1b	-0.0776845	1.36588	1.03749	-0.377015	-1.04901	-0.899659
Chchd1	1.02739	1.29093	0.213347	-0.686535	-0.750986	-1.09414
Chtf18	0.693867	1.1752	0.675367	-0.277821	-1.0003	-1.26632
Cirh1a	0.398063	0.575286	1.27071	-0.0830645	-0.554182	-1.60682
Cit	-0.109984	1.31785	0.927281	0.049556	-1.05774	-1.12696
Ckap2l	0.93195	0.793199	0.927022	-0.449689	-1.18856	-1.01392
Ckap5	1.14631	0.985935	0.4168	-0.357169	-1.16816	-1.02372
Ckm	0.0346079	1.15614	1.1612	-0.246	-1.18657	-0.919386
Cks1b	0.119101	1.38504	0.811852	-0.192541	-1.30336	-0.820087
Cks2	0.263514	1.26888	0.956038	-0.372203	-0.938254	-1.17798
Clec11a	0.435649	1.45215	0.378128	-0.0983416	-0.767869	-1.39971
Clec1a	0.445011	0.853061	1.26191	-0.450099	-0.891485	-1.2184
Clspn	0.462107	1.28011	0.775684	-0.304672	-1.06139	-1.15184
Cnot3	1.09455	1.02653	0.506145	-0.612086	-0.799013	-1.21612
Col15a1	0.702447	0.986846	0.735454	-0.010862	-1.00911	-1.40477
Col3a1	0.673628	1.20693	0.551801	-0.119666	-0.936724	-1.37597
Col5a1	0.856229	1.39445	0.170342	-0.366992	-0.8702	-1.18383
Col5a2	0.580747	0.577132	1.14655	-0.391765	-0.237834	-1.67483
Copg	0.602719	1.19673	0.336086	0.0770555	-0.541538	-1.67105
Coq7	0.795836	1.23882	0.358787	-0.0714214	-1.12743	-1.19459
Cox18	-0.308641	1.47952	1.01104	-0.51784	-0.974882	-0.6892
Cox4i1	0.853914	0.551382	1.07118	-0.225495	-0.782636	-1.46834
Cox5b	-0.211295	1.497	0.695124	0.0981125	-0.865493	-1.21345
Cse1l	0.837158	1.01097	0.76092	-0.873241	-1.33107	-0.40474
Csk	0.384708	1.14599	1.0185	-0.408667	-0.922935	-1.2176
Csrp2	0.9246	1.46623	0.0485089	-0.733988	-0.858346	-0.847008
Cst6	-0.0492413	1.85715	0.240701	-0.530947	-0.92775	-0.589915
Cstf1	0.205357	1.40628	0.668945	-0.0478459	-0.978741	-1.25399
Ctnnbl1	0.301374	1.66726	0.220228	-0.365686	-1.2892	-0.533977
Ctps	-0.118686	1.3145	0.165524	-0.715902	-1.44294	0.797509
Ctsw	0.264376	0.919102	0.950885	0.33531	-1.33256	-1.13711
Cugbp1	0.102285	1.13218	0.587942	0.409589	-0.522964	-1.70903
Cul7	1.25653	1.00115	0.304304	-0.550383	-1.00138	-1.01022
Cx3cr1	1.24188	-0.0511321	1.09882	-0.266596	-1.26686	-0.756117
Cxcl14	0.896075	0.882805	0.609473	0.0774007	-1.22086	-1.2449
Cxcl9	-0.0568213	0.931894	1.34528	-0.102148	-0.879194	-1.23901
Cyp7b1	1.01028	1.31664	0.110444	-0.406697	-1.07196	-0.958706
D10Ertd322e	0.260859	1.51454	0.380873	0.0739425	-1.13341	-1.0968
D10Jhu81e	0.995459	1.22192	0.426616	-0.832332	-0.913825	-0.897839
D16Ertd472e	0.952798	0.8247	0.54391	0.110516	-0.944975	-1.48695
D2Ertd750e	0.247908	0.429042	1.59103	-0.347479	-1.31954	-0.600957
D3Wsu161e	1.12172	1.08289	0.454888	-0.936303	-0.881557	-0.84164
D4Wsu114e	0.467594	0.860381	0.72245	0.422398	-1.61279	-0.860037
Dap3	0.213387	1.07772	0.824476	0.288171	-0.936209	-1.46755
Dazap1	1.13406	0.525245	0.995097	-0.648305	-0.915597	-1.0905
Dbf4	0.501383	0.753774	1.24263	-0.229986	-1.21116	-1.05665
Dbt	1.01095	0.74295	0.776443	-0.177358	-1.06828	-1.2847
Dcakd	1.227	1.05407	0.250772	-0.504463	-0.939742	-1.08763
Dctd	1.00738	1.1101	0.491928	-0.4754	-1.12967	-1.00434
Ddx27	0.436049	1.24282	0.806879	-0.259586	-0.927423	-1.29874
Ddx39	-0.0135136	0.940286	1.31277	-0.183541	-0.677946	-1.37805
Ddx42	1.07553	0.70322	0.647	-1.00099	-1.38808	-0.0366762
Ddx47	0.694465	1.06783	0.567422	-0.0132982	-1.58974	-0.726677
Ddx51	1.40033	0.692469	0.457161	-0.506618	-0.965605	-1.07774
Deb1	1.189	0.632127	0.476717	-0.0480186	-0.66325	-1.58658
Depdc1b	0.366718	0.850034	1.15362	-0.119559	-0.761579	-1.48924
Dhdds	0.552885	1.3653	0.270649	-0.712247	-1.49973	0.0231489
Dhodh	0.948982	1.18676	0.23443	-0.808041	-0.163397	-1.39873
Dhx29	0.855193	1.18022	0.206845	-0.400157	-1.61968	-0.222421
Dio3	-0.439638	1.58718	0.574493	-1.14195	-0.782616	0.202532
Dlgap5	0.0855646	1.75177	0.272295	-0.321967	-0.621529	-1.16613
Dlk2	0.22695	0.970379	0.917014	0.0477743	-0.438299	-1.72382
Dnmt1	0.550213	1.06303	1.03151	-0.621514	-0.824275	-1.19896
Dnmt3b	1.11838	0.857171	0.666359	-0.479839	-1.11941	-1.04266
Dpm3	0.975547	1.09887	0.254323	-0.0436709	-0.856688	-1.42838
Drctnnb1a	0.648824	1.20347	0.635481	-0.607894	-0.39665	-1.48323
Drp2	0.388073	1.78524	-0.277337	-0.225089	-1.09888	-0.572007
Dscr2	0.77645	1.22652	0.131106	0.207376	-1.38447	-0.956979
Dsn1	0.415779	1.13764	1.04525	-0.792427	-0.602129	-1.20411
Dtymk	-0.0366133	1.40487	0.835369	-0.106394	-0.807111	-1.29012
Dusp2	-0.110872	1.38358	1.04726	-0.460944	-0.794963	-1.06406
Dut	0.880177	0.730256	0.516984	0.370499	-0.959404	-1.53851
E130016E03Rik	0.556037	1.19309	0.712641	-0.120525	-1.21681	-1.12443
E130306D19Rik	1.05136	1.00367	0.386253	-0.12848	-1.30985	-1.00295
E130309D02Rik	0.786972	-0.226334	1.30053	-1.35077	-0.839672	0.329273
E330016A19Rik	0.0784552	0.75274	0.914256	-0.964361	0.694886	-1.47598
Ear4	0.233984	0.977582	0.949322	0.181068	-0.775245	-1.56671
Ece2	-0.165895	1.30467	0.660696	0.179496	-1.63888	-0.340085
Edg8	0.740625	1.66301	-0.274285	-0.831671	-0.452641	-0.845036
Eef1d	0.948014	0.824983	0.353576	0.33308	-0.947187	-1.51247
Eef1g	0.451315	0.939783	0.840536	0.254293	-1.08166	-1.40427
Efemp2	1.06467	0.933811	0.180066	-0.155452	-0.343938	-1.67916
Eftud2	0.716709	1.33725	0.391651	-0.468483	-1.41909	-0.558037
EG432879	0.359342	1.05405	1.01542	-0.0978758	-1.20122	-1.12972
EG434858	0.967103	0.976256	0.625845	-0.368106	-0.815914	-1.38518
Egr2	0.888073	1.24525	0.393872	-0.488251	-0.712447	-1.32649
Eif3d	0.771101	1.42747	0.303311	-0.47877	-1.01289	-1.01022
Eif3eip	1.18336	0.964321	0.399145	-0.439011	-0.834516	-1.2733
Eif3s4	1.01405	1.0839	0.54794	-0.778182	-1.20485	-0.662859
Eif4e3	0.891769	1.32666	0.306473	-0.583778	-1.2216	-0.719523
Elac2	0.0295594	1.29247	0.765558	0.133976	-0.752333	-1.46923
Elof1	-0.179451	1.38892	0.886234	-0.0160443	-0.827046	-1.25261
Elovl6	0.62775	1.38683	0.531021	-0.462951	-0.947452	-1.13519
Emcn	1.34685	0.7867	0.319698	-0.416502	-0.688781	-1.34796
Eml4	0.765121	0.0701697	1.3221	-0.215068	-0.367352	-1.57497
Emp3	0.396796	1.57464	0.522621	-0.844023	-0.915186	-0.734846
Eno3	1.12826	1.05497	0.0308598	0.0685671	-1.10151	-1.18115
Ep400	1.30367	0.98141	0.127396	-0.300846	-1.03281	-1.07881
Epha3	0.575501	1.67163	0.00587118	-0.682715	-0.488972	-1.08131
Esam	1.35937	0.753627	0.307411	-0.278503	-0.827839	-1.31407
Esco2	0.549681	1.0458	0.93607	-0.261307	-0.931857	-1.33839
Espl1	0.496939	1.18578	0.884553	-0.379272	-1.21025	-0.977754
Ets1	1.38025	0.359449	0.748931	-0.368938	-1.16506	-0.954629
Exoc3l	0.569155	0.392413	1.30741	0.0985858	-1.19708	-1.17048
Exoc4	0.933696	1.34553	0.182154	-0.414844	-1.11903	-0.927499
Exod1	1.17858	0.841779	0.584589	-0.775697	-1.29267	-0.536583
Exosc1	0.56489	1.33389	0.72087	-0.625404	-1.03151	-0.96273
Exosc10	1.18565	1.1985	0.0278193	-0.445846	-1.09592	-0.870198
Exosc2	0.25593	1.29033	0.919759	-0.332467	-0.930729	-1.20283
Exosc3	0.725649	1.23896	0.58612	-1.21996	-0.997881	-0.332882
Exosc4	1.06618	1.25933	0.0310191	-0.39736	-0.663869	-1.29529
Exosc7	0.760571	1.42331	0.395996	-0.744587	-0.931113	-0.904175
Exosc8	0.945616	0.685348	0.851578	-0.210319	-0.758493	-1.51373
Ext1	0.756396	1.5392	-0.368495	0.0315148	-1.02314	-0.935483
Ezh2	0.588416	1.24516	0.785459	-0.508082	-1.06491	-1.04605
F2rl3	0.949138	0.68021	0.754662	0.0481485	-0.984865	-1.44729
F630043A04Rik	0.056544	1.35528	0.998613	-0.421422	-0.934937	-1.05408
F730047E07Rik	0.385891	0.809313	1.24092	-0.799742	-1.40033	-0.23605
Fads1	1.10821	1.08086	0.252904	-0.231271	-0.959493	-1.25121
Fam132a	0.792132	1.549	-0.0412129	-0.397761	-0.996386	-0.905773
Fam149b	0.00867668	1.48924	-0.303232	0.678187	-1.42448	-0.448387
Fancd2	0.378845	1.20877	0.837479	-0.169476	-1.37413	-0.881488
Fanci	0.702886	1.40166	0.446026	-0.610448	-1.17941	-0.760717
Fap	1.25479	0.633772	0.597472	-0.390204	-0.648956	-1.44688
Fbn1	-0.063915	1.57999	0.5455	-0.108871	-0.599771	-1.35293
Fbxl6	0.767967	1.20711	0.0567847	0.326253	-1.3567	-1.00142
Fbxo27	0.9655	1.38049	-0.105223	-0.335341	-0.618632	-1.28679
Fchsd2	1.09354	0.977462	0.575636	-0.533504	-1.06247	-1.05067
Fen1	-0.0026433	1.20649	1.14391	-0.267812	-1.01742	-1.06253
Fignl1	0.377278	1.03147	1.088	-0.27545	-1.29372	-0.927581
Fkbp14	1.05218	1.01389	0.377935	-0.180872	-0.878085	-1.38505
Fnta	1.31464	0.824586	0.447961	-0.774481	-0.634008	-1.1787
Foxm1	0.345044	1.38936	0.716963	-0.279568	-1.08011	-1.09169
Fstl1	0.640869	1.03985	0.945576	-0.473614	-0.885885	-1.2668
Fus	0.271278	1.6282	0.216146	-1.24456	-0.823048	-0.0480119
Fxc1	0.0280005	1.29825	0.712315	0.284395	-1.04438	-1.27858
Fxn	0.979798	0.909676	0.768164	-0.480585	-1.19261	-0.984438
Fzd10	1.06363	0.460044	0.896231	-0.424103	-0.413797	-1.582
Fzr1	0.85693	1.32817	0.363634	-0.651645	-0.679025	-1.21807
G3bp1	1.09639	1.22126	0.253308	-0.725332	-0.842082	-1.00354
Galk1	0.28621	0.924363	0.897641	0.218816	-0.662284	-1.66475
Galr2	0.235669	1.81922	0.143746	-0.690996	-0.765933	-0.741702
Gamt	0.859868	1.4264	0.0252658	-0.315631	-0.739179	-1.25673
Gart	0.917396	0.867506	0.662137	-0.049824	-0.984607	-1.41261
Gas5	1.10439	1.1864	0.0531025	-0.350098	-1.3573	-0.636497
Gata3	1.18479	1.11868	0.134213	-0.426255	-0.758529	-1.2529
Gbf1	0.956745	1.47973	-0.211132	-0.414763	-1.04551	-0.765075
Gchfr	0.253387	1.01688	0.776807	0.415971	-1.01708	-1.44597
Gemin4	1.13186	1.05071	0.485338	-0.867643	-0.9552	-0.845065
Gemin6	0.691339	1.13386	0.700838	-0.225511	-0.995036	-1.30549
Gfm1	0.486224	0.450794	1.4798	-0.351256	-1.27142	-0.794144
Gimap9	0.983037	0.924058	0.78951	-0.753188	-1.1961	-0.74732
Gins3	0.671058	0.725132	1.17131	-0.305803	-1.11138	-1.15031
Gins4	0.675649	1.53978	0.254067	-0.6074	-0.982851	-0.87925
Gja1	0.579907	1.40574	0.543453	-0.43451	-1.11739	-0.977194
Gjc2	0.586218	1.61501	0.0188054	-0.340096	-1.22719	-0.652745
Glis1	-0.123967	1.29157	0.988197	0.00190037	-1.00099	-1.1567
Gna14	0.939709	1.25789	0.37976	-0.640621	-0.739698	-1.19704
Gnao1	0.0874842	1.35462	0.892695	-0.176424	-1.08235	-1.07603
Gnl3	0.785833	1.29724	0.394585	-0.338107	-0.804466	-1.33509
Gnptab	0.988546	0.879706	0.652323	-0.167736	-1.29327	-1.05957
Got2	0.778947	1.27917	0.5783	-0.640193	-0.897521	-1.0987
Gpatch4	1.11009	0.666516	0.838603	-0.449291	-0.892273	-1.27365
Gpc1	1.18806	0.964861	0.112922	-0.0872718	-0.725888	-1.45268
Gpn1	0.567025	0.447962	1.2679	0.107585	-1.22276	-1.16771
Gpn3	0.232527	1.47621	0.615098	-0.175887	-0.914867	-1.23308
Gpr171	-0.252991	1.29867	1.19105	-0.416431	-0.92872	-0.891579
Gpr20	0.616527	0.484664	1.30572	-0.133342	-0.939627	-1.33394
Gprk6	-0.132253	1.47326	0.66623	0.120583	-1.27581	-0.852008
Gpsn2	0.389844	1.5213	0.311092	-0.0198641	-1.17619	-1.02618
Gpx7	1.04327	1.25146	-0.0340346	-0.146081	-0.848575	-1.26604
Grwd1	0.812832	1.07594	0.758411	-0.517632	-1.25326	-0.876289
Gsg2	0.669332	1.36459	0.564596	-0.582937	-1.01133	-1.00425
Gspt1	0.575822	1.28365	0.801828	-0.993226	-0.832313	-0.835763
Gstk1	0.91337	1.10905	0.453798	-0.152957	-1.09974	-1.22352
Gstp2	0.0893148	1.82916	-0.142531	-0.0479744	-0.608384	-1.11958
Gtf2e1	1.34912	0.826812	0.316961	-0.376817	-0.971625	-1.14445
Gtf2h2	0.806716	1.38393	0.394562	-1.02519	-0.707731	-0.852286
Gtf2h4	0.623163	1.37171	0.535379	-0.406064	-0.956095	-1.16809
Gtf2h5	0.428482	1.26505	0.525052	-0.284455	-1.67028	-0.263851
Gtf3c5	0.273246	1.2577	-0.243151	0.412255	-1.76364	0.0635929
Gtpbp4	0.903541	0.874018	0.861021	-0.396345	-1.18216	-1.06007
Gtse1	0.348408	1.20449	0.88535	-0.153732	-1.06867	-1.21585
Gucy1a3	0.627471	1.31272	0.632417	-0.4298	-1.10716	-1.03564
Gucy1b3	0.90011	0.935955	0.77743	-0.345822	-1.23036	-1.03732
H2afx	0.737695	1.24533	0.62087	-0.471232	-0.958361	-1.1743
H2afy	1.01649	0.784098	0.824181	-0.660735	-1.37405	-0.589987
H2afz	1.20488	1.07452	0.239958	-0.474655	-0.921454	-1.12325
Hap1	1.27215	0.100861	0.71793	0.130674	-0.680021	-1.5416
Hapln3	0.732138	1.65038	-0.218226	-0.889395	-0.426627	-0.84827
Hat1	0.461347	1.21396	0.913304	-0.480527	-0.939059	-1.16902
Hccs	0.467959	1.13346	0.753164	-0.337725	-0.383478	-1.63338
Hdhd2	-0.263787	1.20921	0.241648	0.514807	-1.77197	0.0700946
Heatr1	0.811295	1.15936	0.587849	-0.3031	-1.21943	-1.03597
Heatr3	0.649196	0.781018	0.81092	0.247201	-0.966724	-1.52161
Helb	0.563011	1.49361	0.437178	-0.493409	-0.908545	-1.09184
Hhat	0.989114	0.97367	0.640139	-0.362169	-1.01506	-1.2257
Hip1	0.746413	1.49613	0.0412535	-0.299869	-0.722826	-1.2611
Hirip3	0.808374	1.12934	0.637637	-0.34938	-0.932691	-1.29328
Hist1h2ad	0.627915	1.15731	0.762356	-0.275778	-1.01637	-1.25543
Hist1h2af	0.610032	1.04067	0.880778	-0.238162	-0.94326	-1.35005
Hist1h2ag	0.572096	1.13384	0.84113	-0.285698	-0.987367	-1.27401
Hist1h2ah	0.614572	1.1455	0.794792	-0.292767	-1.00027	-1.26182
Hist1h2ak	0.595746	1.13748	0.800384	-0.249837	-0.9998	-1.28397
Hist1h2an	0.643554	0.946483	0.947413	-0.258784	-0.885081	-1.39358
Hist1h2ao	0.616665	1.12097	0.802817	-0.241367	-1.05606	-1.24303
Hist1h3a	0.31256	1.37304	0.58011	0.0115043	-0.929389	-1.34783
Hist1h3d	-0.290261	1.60685	0.632821	-0.143057	-1.27827	-0.528087
Hist2h2ab	0.5068	1.0142	1.02667	-0.38298	-0.790046	-1.37465
Hist2h2ac	0.518279	1.20921	0.840367	-0.370082	-1.02504	-1.17274
Hmgb2	0.416119	1.10219	0.995059	-0.253876	-1.17855	-1.08095
Hmgn2	1.23142	0.953741	0.42446	-0.593494	-0.940246	-1.07588
Hmha1	0.159436	1.20768	0.835001	0.113947	-1.40685	-0.909208
Hnrnpa2b1	0.594517	1.25664	0.728897	-0.401406	-1.11885	-1.0598
Hnrnpab	1.09316	0.949224	0.656481	-1.06805	-0.780201	-0.850621
Hnrnpd	0.593167	1.47668	0.50381	-0.842835	-0.812864	-0.917953
Hnrnpr	0.0879284	1.49658	0.373849	-0.413409	-1.56254	0.017591
Hnrpa1	0.826391	0.860588	0.851872	-0.16622	-1.12128	-1.25135
Hnrph1	0.464202	1.65933	0.174705	-0.616485	-0.519622	-1.16213
Hnrpm	1.07725	0.736586	0.895023	-0.720932	-1.00496	-0.982969
Hoxc8	0.037434	1.84071	-0.346805	-1.12	-0.480536	0.0691949
Hpca	0.772019	1.28192	0.537511	-0.557664	-1.23209	-0.80169
Hrc	0.783548	1.19412	0.601803	-1.292	-0.42021	-0.867257
Hrmt1l2	-0.430207	1.68415	0.692763	-0.273464	-0.727118	-0.946125
Hspa9	0.986667	0.89339	0.549957	-0.147811	-1.52828	-0.753922
Hspd1	1.05904	0.613256	0.907689	-0.334848	-0.970863	-1.27427
Hspe1	1.08045	0.104367	0.956744	0.0189808	-0.545454	-1.61509
Idh3g	-0.0183715	1.49389	0.388575	0.363925	-1.07881	-1.14921
Ifitm1	1.3625	0.337038	0.865843	-0.640467	-0.868939	-1.05597
Ifitm2	1.18687	1.11626	0.241895	-0.606289	-0.828176	-1.11056
Ifitm3	0.82215	1.34356	0.417267	-0.577368	-1.01297	-0.992639
Ifrd2	1.01375	0.554847	0.954409	-0.208796	-1.28392	-1.0303
Ift80	1.00077	0.388894	0.233018	0.769548	-0.784193	-1.60803
Igf1	1.20267	1.00788	0.220819	-0.256067	-0.918131	-1.25717
Il11ra1	1.26592	-0.0842334	0.434994	0.544704	-0.547471	-1.61391
Il15	0.381399	1.19758	0.916029	-0.251329	-1.09922	-1.14445
Il15ra	-0.0163102	1.55388	0.755943	-0.60824	-0.508207	-1.17707
Il1r1	1.16441	1.02089	0.208823	-0.482103	-1.45501	-0.457014
Il1rl1l	0.324004	1.55887	0.0359716	-0.146642	-0.225868	-1.54633
Il33	1.01735	1.39077	0.057998	-0.825524	-0.811714	-0.828876
Ilf3	0.404415	1.69683	-0.158883	-0.00945253	-0.787843	-1.14507
Imp3	1.01332	0.934211	0.5453	-0.218063	-0.847351	-1.42742
Impdh2	0.983946	1.16072	0.383524	-0.336203	-1.20104	-0.990938
Incenp	0.528154	1.03511	0.90174	-0.0954166	-1.28455	-1.08504
Insc	0.408268	1.54635	-0.202379	-0.102135	-0.107664	-1.54244
Ints1	1.13043	1.10404	0.181086	-0.226711	-0.986022	-1.20283
Ints7	0.998387	1.17707	0.487881	-0.887095	-0.975383	-0.800864
Ipo4	0.877476	1.25663	-0.00794089	0.159292	-1.05964	-1.22582
Ipo5	0.696995	1.42879	0.465858	-0.941814	-0.76267	-0.88716
Iqgap3	0.275624	1.14456	0.996184	-0.137687	-1.19623	-1.08246
Isg20l2	1.38479	0.640582	0.492842	-0.545641	-0.681444	-1.29113
Isy1	0.503114	1.45437	0.526056	-0.437147	-1.21025	-0.836151
Jag2	0.3735	1.62989	0.168079	-0.091651	-1.08725	-0.992573
Jmjd5	0.702515	1.14576	0.751085	-0.540032	-0.699886	-1.35945
Jmjd6	0.669066	0.980164	0.617855	0.131398	-0.801587	-1.5969
Josd2	0.940751	1.02931	0.272822	0.168059	-1.05296	-1.35798
Kank4	1.02998	1.3698	0.0756688	-0.748679	-0.810145	-0.916627
Kars	0.793023	0.990542	0.79815	-0.270288	-1.22089	-1.09054
Kat2a	1.28789	0.969361	0.258372	-0.451163	-1.01838	-1.04607
Kcna1	0.284214	1.39627	0.694697	-0.156979	-1.14206	-1.07615
Kdelr3	0.768224	1.00749	-0.407438	0.599038	-0.29999	-1.66732
Khdrbs1	0.576689	1.07517	0.873283	-0.207038	-1.06126	-1.25685
Khdrbs3	0.0646563	1.95005	-0.38926	-0.290518	-0.485578	-0.849353
Khsrp	1.29395	0.792611	0.109174	0.100339	-1.00752	-1.28856
Kif11	0.498542	1.3264	0.636221	-0.204921	-1.12394	-1.1323
Kif15	0.458929	1.04388	0.9741	-0.159153	-1.01836	-1.2994
Kif18a	0.759061	0.902769	1.05345	-0.795962	-1.06834	-0.850979
Kif22	0.373554	1.14701	0.896433	-0.0885528	-1.05796	-1.27048
Kif23	0.19269	1.27619	0.976134	-0.308006	-1.10792	-1.02909
Kif2c	0.420293	1.1864	0.842717	-0.130531	-1.16043	-1.15845
Kif4	0.348752	1.0632	1.00107	-0.0721021	-1.15186	-1.18906
Klhl6	1.10344	1.14795	0.381056	-0.94521	-0.879838	-0.807397
Klre1	0.304678	0.909571	0.984771	0.202202	-0.895438	-1.50578
Kntc1	0.349528	1.14466	0.872698	-9.57231e-05	-1.2341	-1.13269
Kptn	1.12797	1.22088	0.209953	-0.769509	-0.903291	-0.885997
Krt24	-0.604173	2.01241	-0.403855	-0.303652	-0.555743	-0.144989
Krt26	-0.330554	1.9119	-0.163453	-0.319964	-0.0471817	-1.05074
Krtcap2	0.54155	1.17469	0.541281	0.161597	-1.00752	-1.41161
L1td1	-0.0716079	1.69911	0.534291	-0.309061	-0.999168	-0.853565
l7Rn6	0.219798	1.50867	0.532122	-0.0862058	-0.984563	-1.18982
Lage3	0.924029	1.29763	0.191326	-0.394495	-0.667953	-1.35053
Lamb2	-0.0887066	1.57095	0.722659	-0.352443	-1.21085	-0.641609
Lars2	1.26169	0.886803	0.480415	-0.887241	-0.662251	-1.07942
Lbr	1.05333	0.92511	0.697013	-0.568578	-0.998208	-1.10867
Lck	0.622345	1.12512	0.841411	-0.350831	-1.04384	-1.19421
Lepre1	0.963997	1.30047	-0.0184594	-0.0668711	-1.10256	-1.07658
Lgals1	0.281007	0.840229	1.30496	-0.280418	-0.816645	-1.32913
Lgi4	0.030739	1.99255	-0.487966	-0.484071	-0.482094	-0.56916
Lig1	0.418019	1.0681	1.11665	-0.521838	-1.036	-1.04494
Lima1	0.922898	0.633222	1.00812	-0.738647	-0.403386	-1.42221
Lman2	0.769332	1.04505	0.385689	0.255672	-1.43586	-1.01989
Lmf2	1.12472	0.806691	0.718984	-0.609172	-0.783013	-1.25822
Lmnb1	0.730426	0.993082	0.935604	-0.505121	-1.19932	-0.954671
Lmnb2	0.540432	1.37024	0.63171	-0.430207	-0.967839	-1.14434
LOC100039571	0.946624	1.17513	0.425811	-0.422339	-1.29174	-0.83348
LOC100041500	0.912947	1.07359	0.675565	-0.528236	-1.09697	-1.0369
LOC100042777	0.963712	0.88205	0.793859	-0.538956	-0.762092	-1.33857
LOC100043671	0.745948	1.59887	-0.0477831	-0.488768	-0.978522	-0.829748
LOC100044829	0.662549	1.29767	0.600852	-0.386276	-1.05598	-1.11882
LOC100045430	0.151448	1.18558	1.04684	-0.185909	-1.21194	-0.986018
LOC100045697	0.682266	1.1176	0.59295	-0.00788598	-0.980439	-1.40449
LOC100046136	0.298254	1.54399	0.202082	-0.000684502	-0.575701	-1.46794
LOC100046232	0.648639	0.957371	0.662091	0.246876	-1.23699	-1.27798
LOC100047155	-0.0708741	1.12804	1.23043	-0.206367	-1.03022	-1.05101
LOC100047490	1.06679	1.22526	0.2043	-0.558761	-0.714216	-1.22337
LOC100047615	1.32498	0.605521	0.50551	-0.195285	-0.928441	-1.31229
LOC100047653	-0.0271667	1.70587	-0.0195243	0.29579	-1.19013	-0.764846
LOC100047856	1.11785	0.816425	0.727379	-0.548876	-1.16032	-0.952452
LOC100047998	1.35667	0.288465	0.878763	-0.49451	-1.02586	-1.00353
LOC100048301	0.841505	1.07222	0.243203	0.179231	-0.766741	-1.56941
LOC100048445	1.25834	0.545349	0.538652	-0.0275801	-0.884247	-1.43052
LOC100048483	0.842788	1.30273	0.262752	-0.2671	-0.787794	-1.35337
LOC100048613	0.850731	1.3989	0.303116	-0.729015	-1.04032	-0.783408
LOC100048710	0.898797	0.467333	1.15791	-0.259704	-1.16325	-1.10109
LOC100048796	0.0617777	1.65694	0.524221	-0.639042	-1.17698	-0.426916
LOC237877	0.835499	1.24915	0.536707	-0.551178	-1.09384	-0.976336
LOC386486	1.21535	0.915683	0.0889092	0.0792865	-1.26586	-1.03337
LOC654467	1.09881	1.05383	0.356786	-0.363666	-1.3182	-0.82756
LOC665250	0.348663	1.55699	0.0674715	0.181667	-1.29546	-0.859328
LOC677205	0.871245	1.08407	0.669699	-0.413171	-1.09171	-1.12013
Lrp4	0.942137	1.3825	0.12895	-0.884777	-1.07683	-0.491987
Lsg1	0.368067	1.37261	0.785261	-0.855025	-1.17955	-0.491356
Lsm2	1.1059	0.687131	0.765691	-0.819985	-0.352381	-1.38636
Lsm3	1.01657	1.18039	0.413863	-0.662747	-1.15467	-0.793406
Lsm4	-0.172388	1.37162	0.965179	-0.104244	-0.919784	-1.14039
Lsm5	0.834359	0.987745	0.855543	-0.523403	-1.04615	-1.10809
Ltv1	0.23275	0.965255	1.19514	-0.582516	-1.45633	-0.354301
Ly6g5b	0.762103	1.26651	0.547112	-0.885144	-0.455855	-1.23472
Lyar	0.908301	0.473041	1.13232	-0.324668	-0.804851	-1.38415
Mad2l1	-0.0528592	1.05952	1.2627	-0.189619	-0.83785	-1.24189
Mbd3	0.905493	1.36039	0.250491	-0.652618	-0.703888	-1.15987
Mcm10	0.437686	1.17344	0.896894	-0.243369	-1.09043	-1.17421
Mcm2	0.61122	1.1997	0.758685	-0.34426	-1.2047	-1.02064
Mcm3	0.518447	1.32518	0.689183	-0.380818	-1.21667	-0.935321
Mcm4	0.794126	1.21223	0.601903	-0.447836	-1.03949	-1.12093
Mcm5	0.362939	1.22079	0.876646	-0.203849	-1.02351	-1.23302
Mcm6	0.5619	1.08201	0.907022	-0.277658	-1.25883	-1.01445
Mcm7	0.0450591	1.34651	0.993346	-0.373149	-0.87303	-1.13874
Mcph1	0.872517	1.26187	0.328148	-0.243575	-1.01591	-1.20305
Mdn1	1.10069	0.992707	0.492205	-0.43652	-0.899982	-1.2491
Mef2c	1.09108	1.08336	0.271597	-0.297365	-0.78689	-1.36179
Melk	-0.320914	1.17216	1.34091	-0.683149	-0.999216	-0.509792
Metrn	0.97499	1.15191	0.330499	-0.186496	-1.13366	-1.13724
Mettl1	0.899749	1.40054	-0.00585838	-0.206629	-0.985903	-1.1019
Mettl2	1.04191	1.36719	0.00775217	-0.549863	-0.932968	-0.934018
Mfap5	0.481818	1.39393	0.382574	-0.0312045	-0.799359	-1.42776
Mgmt	-0.0255941	1.51918	0.78406	-0.414722	-1.22255	-0.640375
Mgst2	-0.382472	1.43803	0.352483	-1.43553	-0.534169	0.561652
Mki67ip	0.659251	0.907539	1.03764	-0.365072	-1.23015	-1.00921
Mllt3	0.703224	0.996439	0.271542	0.312719	-0.536611	-1.74731
Mnd1	0.790867	1.31468	0.42037	-0.525442	-1.3104	-0.690069
Mns1	0.407887	0.698823	0.910531	0.414186	-0.774837	-1.65659
Mov10	0.964308	0.945493	0.380378	-0.672827	-1.60581	-0.0115396
Mpo	0.376711	1.30454	0.307658	0.404973	-1.32396	-1.06992
Mre11a	0.134709	0.773951	1.23474	0.203772	-1.34985	-0.997321
Mrpl10	0.829864	1.31594	0.405555	-0.462339	-0.946039	-1.14298
Mrpl12	0.0839253	1.26333	0.898767	0.00338667	-0.952571	-1.29683
Mrpl17	-0.219539	1.42712	0.863378	-0.183021	-0.523228	-1.36471
Mrpl23	0.261249	1.50064	0.36243	0.0839455	-1.33128	-0.876993
Mrpl27	0.179675	1.56323	0.631024	-0.525781	-0.658021	-1.19013
Mrpl28	0.385309	1.46814	0.588831	-0.380419	-0.832129	-1.22973
Mrpl3	-0.0895341	1.41472	1.05047	-0.844144	-0.736178	-0.795327
Mrpl34	-0.0254209	1.35683	0.573342	0.403681	-1.12074	-1.1877
Mrpl36	0.275018	0.943411	1.27863	-0.424222	-0.847803	-1.22503
Mrpl50	1.17191	0.815974	0.643839	-0.535964	-0.870529	-1.22523
Mrps11	0.257849	1.36191	0.54477	0.180422	-1.17146	-1.17349
Mrps12	0.617502	1.10879	0.79978	-0.262014	-1.37492	-0.889144
Mrps16	0.0864922	1.35961	0.680327	0.129658	-0.883774	-1.37232
Mrps17	0.989326	1.04994	0.439462	-0.178798	-0.993555	-1.30637
Mrps22	0.33156	1.46275	0.73688	-0.838625	-1.03571	-0.656856
Mrps24	0.774513	1.3677	0.0396816	-0.0270137	-0.756914	-1.39797
Mrps26	0.0619048	1.23847	0.829596	-0.0161122	-0.537459	-1.57639
Mrps5	0.801289	1.27373	0.377504	-0.533636	-1.44277	-0.476121
Mrps7	0.799896	1.39971	-0.00077602	-0.138314	-1.39011	-0.670411
Mrps9	0.546123	1.28049	0.651936	-0.23816	-0.932185	-1.3082
Mrto4	0.271713	1.1215	0.811121	0.226592	-1.26262	-1.16831
Msh6	1.21004	1.07063	0.322371	-0.743784	-0.974258	-0.885003
Msl3l2	0.516165	1.19046	0.854224	-0.580035	-1.37016	-0.610648
Mt4	0.636848	0.868808	0.998087	-0.136631	-1.29113	-1.07599
Mtbp	0.983069	1.30781	0.244051	-0.578248	-1.06486	-0.891827
Mtfmt	0.380074	1.05073	1.11067	-0.846706	-1.27451	-0.42027
Mthfd1	0.415896	0.890228	1.07389	-0.00213613	-1.35343	-1.02445
Mtx1	0.50089	1.63557	-0.0568571	-0.578799	-1.30248	-0.198328
Mxd3	0.271192	1.62059	0.371114	-0.218883	-0.909085	-1.13493
Mybbp1a	0.593749	1.2168	0.685734	-0.193608	-1.21455	-1.08812
Mybl2	0.475289	1.30107	0.740827	-0.37821	-0.843817	-1.29516
Myc	0.887819	0.746296	0.279254	0.28825	-0.369308	-1.83231
Mycl1	1.39603	0.177328	0.254111	0.389167	-0.69185	-1.52479
Myg1	0.410492	1.6818	-0.149834	0.0308871	-1.11435	-0.858992
Nanos1	0.0274189	1.73818	0.392225	-0.321877	-0.785319	-1.05063
Nap1l1	1.01672	1.07776	0.394144	-0.811436	-1.37918	-0.297999
Nap1l4	1.13551	1.1699	0.258453	-0.635085	-1.04097	-0.887806
Ncapd2	0.589981	1.1687	0.72261	-0.140818	-1.22106	-1.11941
Ncapd3	0.861659	1.25532	0.486142	-0.515017	-1.03856	-1.04954
Ncapg2	-0.0174319	1.56456	0.635674	-0.134991	-0.895839	-1.15197
Ncaph	0.498486	1.15967	0.848028	-0.245666	-1.32029	-0.940224
Ncaph2	0.91007	1.27181	0.399539	-0.546368	-0.904842	-1.13021
Ndc80	0.325349	0.779053	1.2796	-0.125076	-1.33296	-0.925965
Nde1	0.447168	1.23924	0.768141	-0.156426	-1.08149	-1.21664
Ndufa10	0.516605	1.49713	0.352512	-0.211075	-1.09338	-1.0618
Ndufa4	0.938963	1.37067	0.177364	-0.601879	-1.1284	-0.756719
Ndufa8	0.803918	1.3242	0.182359	-0.0494569	-1.06576	-1.19527
Ndufb3	0.979326	1.05982	0.487268	-0.682417	-1.42916	-0.414831
Ndufc1	-0.045803	1.33208	0.326443	0.562124	-0.620544	-1.5543
Ndufc2	0.692246	1.21268	0.383686	-0.172083	-0.495446	-1.62108
Ndufs6	0.66646	1.46736	0.172228	-0.158433	-0.929233	-1.21838
Ndufs8	0.368067	1.23239	0.619969	0.152776	-0.939649	-1.43356
Ndufv2	0.599875	1.52598	0.356845	-0.646262	-1.11856	-0.717884
Nes	1.17139	0.913331	0.608447	-0.850767	-0.956183	-0.886217
Nfatc3	0.745651	0.709841	0.973324	0.00403771	-1.08726	-1.34559
Nfkb1	0.330452	1.38841	0.570871	-0.0150522	-1.29528	-0.979406
Nfkbil2	0.958167	1.19797	0.309415	-0.426675	-1.40056	-0.638315
Nfyc	1.09118	1.25915	0.164045	-0.843006	-1.04729	-0.624083
Nid2	0.900172	1.19942	0.291603	-0.151068	-0.861074	-1.37905
Nip7	0.33185	1.00626	1.14411	-0.3143	-0.839424	-1.3285
Nkrf	1.15464	0.937131	0.591403	-0.96704	-0.982779	-0.733357
Nktr	0.335758	0.172107	0.179954	-0.477424	1.40728	-1.61768
Nle1	0.343762	1.09056	0.983799	-0.258777	-0.675763	-1.48358
Nmral1	0.82267	1.29033	0.508657	-0.634734	-1.10003	-0.886893
Nob1	0.494771	1.64488	0.163536	-0.689396	-1.15718	-0.456615
Noc3l	0.277247	1.23501	0.929063	-0.418784	-0.61501	-1.40752
Noc4l	0.565736	0.907397	0.988961	-0.0653202	-1.16675	-1.23003
Nol1	0.283213	0.900066	0.877657	0.391797	-0.928094	-1.52464
Nol10	1.05016	0.941825	0.683398	-0.589856	-0.941586	-1.14394
Nol11	0.91255	1.08738	0.63569	-1.29899	-0.674683	-0.661946
Nol5	0.636619	1.16459	0.822787	-0.474196	-1.18846	-0.961335
Nol5a	0.131763	1.31411	0.919867	-0.187192	-1.06149	-1.11705
Nol6	1.17513	0.891588	0.609957	-0.774893	-1.09792	-0.803867
Nola1	0.724597	1.2293	0.677477	-0.515549	-1.07571	-1.04012
Nos3	0.486749	1.57717	0.202839	-0.168817	-1.10043	-0.997511
Notch4	0.0687537	1.64838	0.579921	-0.429317	-1.01538	-0.852352
Npm3	0.783449	1.13119	0.800904	-0.93254	-0.94617	-0.836836
Npm3-ps1	0.921741	1.1453	0.6165	-0.726392	-1.06729	-0.889861
Nr1h2	1.21778	1.08134	0.1562	-0.361071	-1.04409	-1.05015
Nrm	-0.0765365	1.46007	0.785794	-0.140821	-0.724771	-1.30374
Nsbp1	0.879264	1.37886	0.317881	-0.82932	-0.797999	-0.948688
Nsmce1	0.0806296	1.60993	0.58266	-0.424007	-1.21834	-0.630873
Nt5c3l	1.08951	1.24029	-0.0941147	-0.130088	-0.926146	-1.17946
Nucks1	0.929031	1.20743	0.511856	-1.07866	-0.888721	-0.680942
Nudc	-0.208343	1.80983	0.350679	-0.222908	-0.946072	-0.783188
Nudt16l1	1.20451	0.700443	0.601571	-0.321911	-0.770802	-1.41382
Nudt21	1.16388	0.54908	0.778915	-0.780534	-0.279639	-1.4317
Nudt5	0.705328	1.20249	0.615496	-0.357649	-1.40278	-0.762883
Nup107	0.870165	1.1812	0.597619	-0.570661	-1.08958	-0.988739
Nup133	1.09766	1.00559	0.517415	-0.793066	-1.24332	-0.584284
Nup160	0.848257	0.971746	0.858716	-0.617162	-1.24628	-0.81528
Nup188	0.891513	1.35585	0.339128	-0.78189	-0.824176	-0.980429
Nup37	0.327508	1.16258	1.0066	-0.29648	-1.00123	-1.19898
Nup43	0.518535	1.49952	0.397931	-0.47811	-1.29905	-0.638828
Nup85	1.01657	1.05978	0.561088	-0.590397	-1.2295	-0.817545
Nup93	-0.133528	1.31315	1.1508	-0.726026	-0.557958	-1.04644
Nupl2	1.02498	0.927705	0.492621	-0.119722	-0.910212	-1.41537
Nusap1	0.32995	0.799965	1.18727	0.051679	-1.05567	-1.31319
Nvl	0.93509	1.17826	0.102344	0.0113864	-1.46479	-0.762298
Oaf	0.180896	1.87528	0.0232785	-0.63137	-0.68543	-0.762649
Obfc1	0.678343	0.863099	0.882905	-0.033572	-0.915782	-1.47499
Ogfr	0.835219	0.945031	0.69778	-0.163708	-0.827325	-1.487
Olfr558	0.923566	1.32561	0.294	-0.647136	-1.15666	-0.739382
Orc6l	0.719165	1.24816	0.587622	-0.433945	-1.32694	-0.794063
Osbpl6	0.695881	1.33484	0.453357	-0.647366	-1.37802	-0.458694
Osgep	0.751775	1.33933	0.476369	-0.582996	-1.22151	-0.762971
P4ha2	0.45955	0.973875	0.594037	0.331085	-0.633146	-1.7254
Pa2g4	0.433211	0.346829	1.4293	-0.221257	-0.435506	-1.55258
Pabpc4	-0.135672	1.20863	0.78185	0.433034	-1.37293	-0.91491
Paf1	0.755853	1.32538	0.15678	0.0387851	-0.97396	-1.30284
Pank1	0.780287	0.520973	0.63682	0.51621	-0.760261	-1.69403
Papola	0.271436	1.3339	0.792163	-0.225737	-0.851088	-1.32068
Pard3	0.52304	0.980927	0.744853	-0.890383	-1.5435	0.185057
Parp1	0.997686	1.05114	0.527895	-0.353369	-1.00095	-1.22241
Parp11	-0.6738	1.70348	0.593794	-1.05929	-0.353849	-0.21034
Parp3	0.639591	0.960775	0.408497	0.529199	-1.27292	-1.26514
Pbk	0.326699	1.06269	0.983973	-0.0105959	-1.13496	-1.22781
Pcolce	0.880756	1.37411	0.123264	-0.284074	-0.892674	-1.20138
Pcsk9	0.082227	1.81001	0.19565	-0.44464	-0.565724	-1.07753
Pcyt2	-0.0225692	0.895911	1.08079	0.357604	-1.49407	-0.817666
Pdcd11	1.13272	0.875821	0.269276	0.0438019	-1.46123	-0.860385
Pde1a	0.925938	0.847051	-0.189652	0.526002	-0.388394	-1.72094
Pde1b	1.31189	-0.0166962	0.851526	-0.165747	-1.52151	-0.459455
Pdgfrl	0.919136	1.23395	0.341165	-0.354492	-0.844897	-1.29486
Pdlim2	0.521178	1.46981	0.426641	-0.316418	-1.24854	-0.852666
Pelo	-0.0343407	0.966416	1.29227	-0.0468171	-1.19344	-0.984079
Pfkfb4	0.00702752	1.68133	-0.721431	0.623171	-0.801916	-0.788176
Pgp	-0.483263	1.71564	0.68329	-0.93148	-0.537796	-0.446393
Phb2	0.342347	1.09203	1.1157	-0.439051	-0.944823	-1.1662
Phf19	0.725854	1.07636	0.756261	-0.766282	-1.42026	-0.371937
Phf5a	0.84813	1.04537	0.694989	-0.310234	-1.05732	-1.22094
Phgdh	0.205578	1.17712	0.661075	0.349087	-0.922257	-1.47061
Phkg2	0.769087	1.30473	0.000790515	0.0597418	-1.52809	-0.606266
Phlpp	0.42399	1.8445	-0.475937	-0.752506	-0.72545	-0.314602
Phtf1	1.1526	0.982129	-0.02299	0.0349769	-1.52113	-0.625584
Pigt	0.216207	0.975365	1.34897	-0.882393	-0.949161	-0.70899
Pih1d1	0.00933896	1.42674	0.841408	-0.429179	-0.497502	-1.3508
Pik3cd	0.18998	0.966261	1.23487	-0.265531	-1.35925	-0.766335
Pip4k2b	1.34337	0.801572	0.273196	-0.234778	-0.951012	-1.23234
Pknox2	1.43591	0.477077	0.419012	-0.170014	-0.790284	-1.3717
Plac8	0.809281	0.840681	0.97563	-0.368752	-1.17214	-1.0847
Plekhg3	0.428059	1.81912	-0.431669	-0.774755	-0.819887	-0.220864
Plk1	0.233302	1.12939	1.05228	-0.171082	-1.0326	-1.21129
Plk4	1.20848	0.895865	0.547996	-0.97295	-0.639811	-1.03958
Plxnd1	0.438618	1.27179	-0.290989	0.793681	-0.99114	-1.22196
Pmvk	-0.369432	1.0439	1.24259	-0.30205	-1.45341	-0.161605
Pnma2	1.17697	0.953775	0.532481	-0.711965	-0.901745	-1.04952
Pold1	0.123755	1.56883	0.582331	-0.556889	-0.412687	-1.30534
Pold2	0.433716	1.32528	0.65947	-0.15597	-0.995538	-1.26696
Pole	0.683935	1.15899	0.780043	-0.439374	-1.05043	-1.13316
Polh	0.357273	1.56211	0.178055	0.0897571	-1.07768	-1.10951
Polr1a	0.816481	1.12166	0.414579	0.0240987	-0.990755	-1.38607
Polr1e	0.45009	1.2351	0.871474	-0.391816	-0.99388	-1.17097
Polr2d	0.464801	1.30164	0.740581	-0.305157	-1.21045	-0.991423
Polr2j	0.406568	1.38399	0.703754	-0.36589	-1.17611	-0.952312
Pomt1	1.03126	1.17521	-0.10107	0.0890904	-0.842983	-1.35152
Pomt2	0.0176743	1.18006	0.700818	0.452028	-0.902286	-1.44829
Ppa1	-0.227052	1.30486	1.11077	-0.203323	-0.988011	-0.997239
Ppan	1.26014	0.537573	0.819411	-0.717961	-0.691968	-1.2072
Ppia	0.066704	1.06687	1.09892	-0.00347814	-1.40212	-0.8269
Ppm1g	-0.233364	1.30832	1.01687	0.00561235	-1.04094	-1.0565
Ppp1r8	1.17131	1.04192	0.168053	-0.175325	-1.26159	-0.944366
Ppp4c	-0.196063	1.19307	1.1126	0.0113841	-0.901027	-1.21996
Ppp5c	0.595556	1.40478	0.225249	0.0623401	-1.1433	-1.14462
Prc1	0.503385	1.12435	0.855685	-0.155376	-1.07399	-1.25405
Prim2	-0.16997	1.28418	1.19797	-0.989333	-0.532757	-0.790092
Prkcbp1	0.931203	1.23694	0.0690929	-0.185113	-1.5047	-0.547431
Prmt3	0.999006	1.11329	0.441584	-0.397328	-0.872932	-1.28362
Prmt5	-0.0126588	1.54815	0.217435	0.141586	-0.338502	-1.55601
Prmt7	0.56695	1.74363	-0.21968	-0.815235	-0.874248	-0.40142
Prnpip1	0.210702	1.79233	0.0650282	-0.396549	-0.531859	-1.13965
Prpf19	1.049	1.17704	0.406546	-1.03814	-0.801014	-0.793433
Prrx1	0.719198	1.34786	-0.365816	0.184171	-0.342338	-1.54308
Psma2	-0.193436	1.24723	1.21282	-0.946984	-0.950125	-0.369512
Psma4	0.0747285	1.12435	1.21524	-0.352013	-1.06964	-0.992672
Psma5	0.532332	1.28906	0.809302	-0.630763	-1.03364	-0.966291
Psmb4	0.107846	1.55992	0.650063	-0.3709	-0.750299	-1.19663
Psmc3ip	0.88724	1.19698	0.14318	0.112263	-1.09934	-1.24033
Psmc4	0.0788491	1.06678	1.15909	-0.200451	-0.692883	-1.41138
Psmd7	0.0435442	0.841394	1.39464	-0.402346	-0.479661	-1.39757
Psmg2	1.26276	0.441411	0.791174	-0.446363	-0.646167	-1.40281
Ptgir	0.620129	0.889702	1.08033	-1.37489	-0.489293	-0.725972
Pthlh	-0.515512	1.56288	0.963386	-0.648215	-0.594434	-0.768109
Ptn	1.03021	1.1525	0.291873	-0.306745	-0.882252	-1.28559
Ptplad1	1.18486	1.06111	0.211465	-0.35327	-0.843642	-1.26052
Ptpre	0.990181	0.0870018	0.897269	-0.243986	0.0430883	-1.77355
Ptprg	0.630705	0.515525	1.16362	0.123429	-1.15841	-1.27487
Punc	1.16465	0.916113	0.540184	-0.505972	-0.957603	-1.15737
Purg	0.687015	1.68948	-0.461247	-0.486493	-0.395346	-1.03341
Pus7l	1.0327	0.826595	0.802357	-0.859405	-1.25032	-0.551932
Pwp2	1.09573	1.0444	0.388843	-0.310502	-1.11888	-1.09959
Pycrl	0.77837	1.21557	0.471024	-0.162444	-1.05783	-1.2447
Qtrt1	1.49155	-0.00324142	0.708075	-0.12637	-0.794736	-1.27528
Rabggtb	1.01474	1.14588	0.401187	-0.410366	-1.15803	-0.993412
Rabif	1.13832	1.12992	-0.00807158	-0.137624	-1.34046	-0.782086
Rabl4	0.843595	1.57504	-0.266869	-0.358526	-0.897171	-0.896065
Rad51	-0.157413	1.39482	0.737193	0.230917	-1.12238	-1.08313
Rad51ap1	0.355552	1.19532	0.65875	0.161872	-1.47956	-0.891928
Rad51c	1.06544	1.30588	-0.181233	-0.184164	-0.801834	-1.20409
Rad54l	0.559942	1.10833	0.831601	-0.16021	-1.12612	-1.21354
Rad9	1.02465	0.843716	0.557363	-0.0647418	-0.919492	-1.4415
Rae1	0.936648	0.914398	0.733111	-0.325582	-1.34438	-0.914191
Rag1ap1	1.2827	0.604114	0.343032	-0.0217725	-0.638325	-1.56975
Ran	0.318094	1.23037	0.92389	-0.27263	-0.962557	-1.23717
Ranbp1	-0.16933	1.35268	1.03441	-0.212845	-0.911826	-1.09309
Rangrf	0.495776	1.33078	0.589711	-0.137086	-1.0412	-1.23798
Rasl12	1.14188	1.07505	-0.00740291	-0.0111935	-0.850331	-1.34801
Rbl1	0.0170862	0.988276	1.34571	-0.292521	-0.967135	-1.09141
Rbm26	0.844704	1.32174	0.122889	-0.645429	-1.43701	-0.20689
Rbm43	1.33061	0.733314	0.452106	-0.388305	-0.872892	-1.25483
Rbmx	0.818889	0.73679	1.1144	-0.643323	-1.20953	-0.817219
Rbx1	0.984913	1.44729	-0.0257407	-0.81421	-0.841196	-0.751056
Rcc1	0.553968	0.983475	1.06592	-0.490221	-1.29814	-0.814999
Rcn1	0.687961	1.64563	-0.1781	-0.523825	-1.11696	-0.514706
Recql4	0.482477	1.63729	0.267572	-0.836121	-1.01294	-0.538284
Ren1	0.532244	1.69852	-0.0941037	-0.273379	-0.853456	-1.00983
Rfc2	0.137244	1.63531	0.555554	-0.446819	-0.820166	-1.06112
Rfc3	0.393107	1.27428	0.859803	-0.393917	-0.905647	-1.22762
Rfc4	0.680374	0.796893	1.17017	-0.558254	-0.905339	-1.18384
Rfc5	0.327491	1.25906	0.979527	-0.541848	-0.958709	-1.06552
Rfng	0.961736	1.33895	0.145057	-0.604321	-0.604009	-1.23742
Rhou	-0.0478282	1.31308	1.11897	-0.720701	-0.588495	-1.07503
Rilpl2	0.074057	1.16433	0.690463	0.45262	-0.944215	-1.43726
Riok1	0.949937	0.173962	1.28421	-0.432166	-0.614345	-1.3616
Rnmtl1	1.05375	1.08052	0.365366	-0.273571	-0.978753	-1.24731
Rnps1	0.775255	0.180193	1.19418	0.246801	-1.13461	-1.26182
Rpa1	0.526966	1.34539	0.624192	-0.304348	-0.979685	-1.21252
Rpa2	0.180644	1.40349	0.775568	-0.222319	-0.89197	-1.24541
Rpa3	0.589369	1.05677	0.892271	-0.402226	-1.45299	-0.683197
Rpl12	0.792171	0.683996	0.913086	0.0825918	-1.16863	-1.30322
Rpl13a	0.875418	0.894878	0.763691	-0.17056	-1.06417	-1.29925
Rpl18	0.580648	1.05408	0.733892	0.0719321	-1.09814	-1.34242
Rpl19	1.20476	0.388027	0.85387	-0.181065	-0.946174	-1.31942
Rpl21	1.01646	1.32294	-0.128579	-0.232867	-1.29698	-0.680972
Rpl22l1	0.737284	-0.267785	1.1553	0.431051	-0.415174	-1.64068
Rpl27	0.685034	0.911559	0.74196	0.0108039	-0.733415	-1.61594
Rpl27a	1.34231	0.750265	0.44983	-0.448419	-0.906499	-1.18749
Rpl28	1.16972	0.513292	0.740294	-0.0558968	-1.09769	-1.26972
Rpl30	0.8861	0.826312	0.707637	-0.164404	-0.648088	-1.60756
Rpl31	1.01161	0.798305	0.655715	-0.299462	-0.596488	-1.56968
Rpl34	1.04889	0.738341	0.763851	-0.224164	-1.0807	-1.24622
Rpl35	0.721365	0.65412	0.846456	0.280624	-1.00118	-1.50139
Rpl37	1.16474	0.256188	0.914354	-0.0535936	-0.880301	-1.40139
Rpl39	1.24909	0.315099	0.665799	-0.202109	-0.38141	-1.64647
Rpl4	1.27521	0.8638	0.40018	-0.453918	-1.25158	-0.833695
Rpl7a	0.900548	0.987932	0.772387	-0.527928	-0.88899	-1.24395
Rpp38	0.923326	0.72451	0.910433	-0.22912	-1.04477	-1.28438
Rps10	0.843805	0.778491	0.93831	-0.225772	-1.05601	-1.27882
Rps12	0.850361	1.0712	0.146912	0.289271	-0.829093	-1.52865
Rps13	0.766905	0.837477	0.895361	-0.134117	-0.967479	-1.39815
Rps15	0.913576	1.00883	0.424666	0.0859862	-1.2175	-1.21556
Rps16	1.01135	0.762253	0.716863	-0.127472	-0.988988	-1.37401
Rps19	0.100041	1.07333	0.985014	-0.0464283	-0.492337	-1.61962
Rps2	0.159307	1.22971	0.790358	0.173299	-1.31807	-1.03461
Rps21	1.35708	0.632721	0.530445	-0.374017	-0.943472	-1.20275
Rps24	0.448252	0.705646	1.04776	0.284637	-1.36866	-1.11763
Rps26	0.81856	0.739816	0.857274	0.0519992	-1.24736	-1.22029
Rps27a	0.0141391	1.10386	1.06534	0.0608668	-0.872711	-1.3715
Rps4x	1.17139	0.476009	0.526524	-0.00824398	-1.7069	-0.45878
Rps5	1.17719	0.519451	0.765646	-0.139828	-1.01683	-1.30563
Rps6	0.722273	1.11659	0.536793	0.0231873	-1.01828	-1.38057
Rps7	0.867559	0.792676	0.712952	0.104752	-1.11723	-1.36071
Rps8	1.05448	0.766632	0.462049	0.186954	-1.21094	-1.25918
Rrad	1.09624	0.227241	0.217939	0.790705	-0.745053	-1.58707
Rrm1	-0.0735983	1.13613	1.00552	0.157762	-0.804109	-1.4217
Rrp12	0.427538	1.04011	1.03545	-0.22894	-1.02541	-1.24875
Rrp15	0.394528	1.27219	0.897496	-0.464493	-1.06023	-1.03949
Rrp1b	0.491688	1.13583	0.816527	-0.108227	-0.992324	-1.3435
Rrp9	-0.252787	1.39891	0.85528	0.0800682	-0.847133	-1.23434
Rsl1d1	0.872406	1.17868	0.530443	-0.55211	-1.3342	-0.695221
Ruvbl1	0.732016	1.23917	0.594579	-0.359608	-1.18122	-1.02494
Ruvbl2	0.302866	1.19415	0.842361	0.0136682	-1.13112	-1.22192
Samd5	0.263983	1.69626	0.330518	-0.724321	-1.09326	-0.473189
Sass6	0.747299	1.14895	0.801931	-0.837738	-1.08176	-0.778683
Scye1	0.881322	1.12058	0.608119	-0.57422	-1.33078	-0.705024
Sdad1	1.31306	0.924847	0.318904	-0.547351	-0.992712	-1.01674
Sec22b	0.556483	1.00477	0.583448	0.0870415	-0.466863	-1.76488
Senp1	0.704971	1.27455	0.418813	-0.15143	-1.40266	-0.84425
Sepm	1.27398	0.950003	0.0285813	-0.178097	-0.656279	-1.41818
2005-09-01	0.204634	1.56607	0.497059	-0.203075	-0.82528	-1.23941
Serpinh1	1.04904	0.958096	0.570402	-0.371562	-0.896855	-1.30912
Sertad4	1.20247	0.57786	0.89323	-0.737261	-0.922894	-1.01341
Setd6	0.560211	0.945145	1.12862	-0.71438	-1.24817	-0.67143
Sf3a3	1.19683	1.07817	0.29497	-0.660089	-1.12615	-0.783725
Sf3b3	1.22258	1.08732	0.232832	-0.573513	-1.00701	-0.962203
Sf3b5	0.0172087	1.25535	0.934191	0.0268561	-0.949648	-1.28396
Sfrs9	1.35774	0.694556	0.503917	-0.565547	-0.751405	-1.23926
Sgol1	0.154093	1.25181	0.972737	-0.178496	-1.02654	-1.1736
Shcbp1	-0.129838	1.30128	0.989666	-0.0207341	-1.16855	-0.971827
Siah1b	1.18176	1.11306	0.301745	-0.816231	-0.996154	-0.784179
Sidt1	0.519936	1.37674	0.670812	-0.682852	-0.675814	-1.20882
Sipa1	1.01382	1.28611	0.182349	-0.551039	-1.20681	-0.724428
Siva1	0.767266	1.31404	0.469027	-0.415453	-0.98635	-1.14853
Skp2	1.08649	1.01455	0.495524	-0.422032	-1.12088	-1.05366
Slc19a1	1.15184	0.988738	0.420743	-0.411717	-0.935644	-1.21396
Slc22a5	0.693762	0.708125	1.06738	-0.118185	-1.39938	-0.951701
Slc26a6	0.793204	1.53361	-0.345919	-0.106259	-1.19306	-0.681574
Slc35a4	0.718223	1.17132	0.590202	-0.145719	-1.07016	-1.26386
Slc35f2	0.300837	1.67604	0.352165	-0.443927	-0.907367	-0.977746
Slc39a13	0.548726	1.15606	0.251684	0.471695	-0.96051	-1.46765
Slc6a2	0.860741	1.06113	0.579302	-0.209083	-0.894065	-1.39802
Slc9a1	0.239712	1.63723	0.339819	-0.156934	-1.04507	-1.01475
Slit3	-0.224834	1.44976	0.371743	0.558351	-0.88301	-1.27201
Smarca2	0.932724	1.2316	0.15547	-0.135454	-0.788018	-1.39632
Smarcb1	0.774904	1.3163	0.0155295	-0.180545	-0.339028	-1.58716
Smn1	0.658815	1.3267	0.605302	-0.496784	-1.0553	-1.03874
Smyd5	0.613196	1.03537	0.807785	-0.0720186	-1.03125	-1.35308
Snai3	0.412088	1.06303	0.958763	-0.372555	-0.521942	-1.53938
Snora65	0.962471	1.09243	0.586915	-0.537417	-0.924297	-1.1801
Snrp70	0.224847	1.65371	0.287792	-0.124732	-1.14773	-0.893885
Snrpa	0.373916	1.48176	0.507164	-0.233775	-0.856892	-1.27218
Snrpb	0.382413	1.23347	0.831744	-0.199086	-1.31523	-0.933311
Snrpd1	0.468813	1.20659	0.793149	-0.205707	-0.916078	-1.34676
Snrpd2	0.6391	1.17574	0.660793	-0.142374	-1.04368	-1.28958
Snrpd3	1.06375	0.772848	0.78066	-0.377917	-1.19577	-1.04357
Snrpg	0.590531	1.15944	0.808995	-0.302274	-1.04233	-1.21436
Snupn	-0.544297	1.76577	0.158171	-0.180295	-1.2357	0.0363494
Sorbs3	0.0392739	1.23874	0.7498	0.0272677	-0.399299	-1.65578
Sp100	0.749291	0.622217	1.24642	-0.807124	-1.22703	-0.583767
Spag5	0.575984	1.0703	0.968704	-0.422363	-1.06373	-1.1289
Spag7	0.758237	1.53878	-0.0254402	-0.589538	-1.22468	-0.457361
Spc24	0.529733	1.067	0.841377	-0.0741501	-0.99047	-1.37348
Spc25	0.682712	0.829157	0.986389	-0.276578	-1.51644	-0.705244
Spef1	1.16732	1.21907	-0.0473872	-0.336271	-0.877996	-1.12474
Spnb2	1.03244	1.11713	0.338488	-0.247415	-1.12634	-1.1143
Srf	1.08376	0.682735	0.783677	-0.368903	-1.42984	-0.751436
Srfbp1	0.669359	1.19001	0.3534	0.117128	-0.78878	-1.54112
Srm	0.203198	1.25655	0.699945	0.193032	-0.970278	-1.38245
Ssb	1.1921	0.149759	1.14812	-0.854119	-1.11013	-0.525725
Ssna1	0.43094	1.45552	0.271187	0.0664977	-0.843365	-1.38077
Ssr2	0.187549	0.886675	0.687538	0.69835	-0.920088	-1.54002
Ssrp1	0.988373	1.14995	0.420076	-0.440602	-1.26819	-0.849607
Sssca1	0.253629	1.27706	0.985693	-0.572399	-0.73114	-1.21284
St3gal4	0.0809364	0.802396	1.39389	-0.137968	-0.846661	-1.2926
St6galnac4	-0.381072	1.63958	0.669633	-0.122195	-1.0934	-0.712543
Stag3	0.531506	0.925094	0.70957	0.075072	-1.76908	-0.472164
Stip1	0.794614	1.36116	0.147546	-0.121577	-1.31369	-0.868052
Stk17b	0.720068	0.797965	0.71794	0.307462	-1.26045	-1.28298
Stk32b	-0.425155	1.29984	1.23919	-0.938002	-0.694963	-0.480902
Stmn1	0.874472	0.955314	0.735891	-0.25511	-1.30808	-1.00248
Stmn2	0.506221	1.83016	-0.482714	-0.65893	-0.679015	-0.515727
Stoml2	0.922077	1.38111	0.23298	-0.710742	-0.821084	-1.00434
Stt3a	0.930664	1.02174	0.597352	-0.722385	-0.393306	-1.43407
Styx	1.20539	0.922257	0.442815	-0.446682	-1.21296	-0.910818
Sult5a1	1.1644	0.817864	-0.0786265	0.220096	-0.484999	-1.63873
Supt3h	0.837452	0.85677	0.541071	0.281705	-1.147	-1.37
Suv39h1	0.791777	1.3283	0.249684	-0.131729	-1.00806	-1.22997
Syncrip	-0.104746	0.965077	1.17798	0.131722	-1.47112	-0.69891
Synj2bp	0.465351	0.719539	0.418111	0.855432	-0.818618	-1.63982
Tac2	1.11536	1.27917	0.116232	-0.787634	-0.836828	-0.886302
Tada1l	1.25284	0.759229	0.489117	-0.284934	-0.911098	-1.30516
Taf15	0.926497	0.850891	0.863268	-0.944186	-1.26167	-0.434796
Tas1r2	0.577424	0.394616	1.50086	-0.441709	-1.0275	-1.00369
Tbl2	0.620187	1.21519	0.539504	0.00900778	-1.13689	-1.247
Tbp	0.795214	0.962722	0.729385	-0.798793	-1.49433	-0.194202
Tcf19	0.584115	1.17801	0.775614	-0.292863	-0.943485	-1.30139
Tcof1	0.781893	0.544243	1.15545	-0.489696	-0.479348	-1.51255
Tdo2	0.829315	1.01039	0.77792	-0.355625	-1.15747	-1.10453
Tex10	1.09623	0.322807	1.00018	-0.869213	-1.38201	-0.168007
Tex9	0.688572	1.14085	0.694483	-0.270403	-0.872031	-1.38147
Tfb1m	0.688327	1.19367	0.801723	-0.726963	-0.889811	-1.06694
Tfdp1	0.808177	1.29584	0.49887	-0.541419	-1.01082	-1.05065
Tfpt	0.103342	0.730007	1.08542	0.35851	-1.66624	-0.611039
Th1l	0.969825	1.2119	0.367102	-0.409848	-1.05583	-1.08315
Thbs4	1.07726	0.035419	0.255927	0.991044	-1.12233	-1.23732
Thg1l	-0.286299	1.62316	0.493247	-0.0520807	-0.411146	-1.36688
Thoc1	0.846473	0.0649575	0.689581	0.838713	-1.46904	-0.970687
Thoc3	0.51872	1.02458	1.08439	-0.721517	-1.24285	-0.66333
Thoc4	0.553838	1.3583	0.688882	-0.585797	-1.00649	-1.00873
Thoc6	-0.176863	1.32306	0.975584	-0.0186527	-0.886435	-1.2167
Thop1	0.199995	1.26415	0.919874	-0.217478	-0.836776	-1.32976
Thyn1	0.593079	1.4254	0.40708	-0.23874	-1.13007	-1.05675
Tiam2	1.40375	0.582151	0.405899	-0.186771	-0.929509	-1.27552
Timeless	0.730188	1.16957	0.738764	-0.494297	-1.14275	-1.00147
Timm10	0.145378	0.650493	1.40406	-0.288452	-0.375107	-1.53637
Timm23	-0.455412	1.4303	0.933169	-1.17941	-0.695663	-0.0329806
Timm8a1	0.649535	0.735288	1.207	-0.387296	-1.12001	-1.08451
Timm9	1.13135	0.958339	0.530146	-0.535663	-0.866344	-1.21783
Tipin	0.465779	1.21735	0.859298	-0.335363	-1.01779	-1.18927
Tjap1	0.228497	0.851117	1.18033	0.108063	-1.09802	-1.26999
Tk1	0.391561	1.30589	0.73607	-0.165869	-1.11246	-1.15519
Tlcd1	0.36766	1.83893	-0.276073	-0.730545	-0.876841	-0.323127
Tmem101	1.11154	1.30619	-0.170421	-0.268943	-0.988358	-0.99001
Tmem11	1.21082	0.789858	0.692429	-0.862543	-0.840646	-0.989912
Tmem147	0.380918	1.47626	0.453307	-0.158013	-0.822743	-1.32973
Tmem167	1.15624	1.19372	0.107032	-0.542751	-1.18068	-0.733561
Tmem39a	1.34175	0.774778	0.185282	-0.0396954	-1.18089	-1.08122
Tmem48	0.307565	0.868957	1.34204	-0.51436	-0.806795	-1.1974
Tnni1	-0.701793	1.40668	-0.206676	-0.445721	-1.09535	1.04286
Tnni2	1.25059	-0.333879	0.733392	0.363438	-0.446671	-1.56687
Tomm34	1.06042	0.716341	0.725908	-0.360536	-1.52443	-0.617698
Top1mt	0.21706	1.45769	0.713091	-0.389571	-0.70654	-1.29173
Top2a	0.422372	1.19558	0.80364	-0.089263	-1.06991	-1.26242
Topbp1	0.742648	1.32895	0.389323	-0.49041	-0.567615	-1.40289
Tpx2	0.780761	0.944935	0.950839	-0.558695	-1.19793	-0.919907
Trp53	0.962447	1.16327	0.307842	-0.157298	-1.06639	-1.20987
Trub1	1.20304	0.991424	0.20632	-0.165038	-1.09908	-1.13666
Tsen2	1.20571	1.12473	0.165607	-0.527277	-0.846942	-1.12183
Tsfm	0.233224	1.16908	0.853939	0.0246827	-0.788509	-1.49241
Ttf2	0.0799358	1.63429	0.661722	-0.754969	-0.833753	-0.787222
Tuba1b	0.374459	1.13506	0.807368	0.0837835	-1.32476	-1.0759
Tubb5	0.85906	1.14642	0.640607	-0.513955	-1.07633	-1.0558
Tube1	0.880167	1.31484	0.201907	-0.244967	-0.875608	-1.27634
Tubg1	-0.359903	1.47712	0.854172	-0.029021	-0.781761	-1.1606
Tubgcp3	0.359381	1.23227	0.491345	0.207286	-1.61699	-0.673297
Tufm	0.597426	1.28929	0.559128	-0.148007	-1.20475	-1.0931
Tut1	1.05302	0.972367	0.370599	-0.0881923	-0.891607	-1.41618
Twf2	0.771225	0.943305	0.566278	0.218214	-1.36029	-1.13873
Txn2	0.524463	0.635208	1.00637	0.108675	-0.541659	-1.73305
Tyms	0.499635	1.22124	0.711029	-0.0891946	-1.14617	-1.19654
Tyms-ps	0.329439	1.37137	0.753854	-0.292518	-1.17987	-0.982274
Uba2	1.06138	1.23922	0.275841	-0.690997	-1.00105	-0.884388
Ubap2	0.549402	1.42211	0.498397	-0.66586	-1.32433	-0.479723
Ubap2l	0.124259	1.50076	0.782345	-0.449692	-1.00851	-0.949158
Ube2c	0.461039	1.31806	0.69486	-0.261884	-0.944596	-1.26748
Ube3a	0.283332	1.5573	-0.147473	0.441213	-1.05385	-1.08052
Ube3c	1.02109	1.32578	0.0521294	-0.405222	-0.846581	-1.1472
Uhrf1	0.718589	1.02468	0.842992	-0.298904	-1.04969	-1.23767
Umod	0.989105	-0.300686	1.31936	0.0814957	-1.07066	-1.01862
Unc5c	0.371376	1.49952	0.664628	-0.757556	-0.982067	-0.795897
Ung	0.293795	1.66431	0.407429	-1.05549	-0.602191	-0.707854
Uqcr	0.896249	1.1924	0.225823	-0.0138573	-0.95366	-1.34695
Urb2	0.953909	0.876016	0.807686	-0.43534	-1.26813	-0.93414
Usf2	1.23809	0.672987	0.444289	-0.474504	-1.58185	-0.299013
Usp1	0.686529	1.2368	0.647459	-0.404565	-0.896186	-1.27003
Usp5	0.836351	1.26809	0.397885	-0.407688	-1.34242	-0.752223
Uspl1	1.13223	1.16741	0.192445	-0.436655	-0.940736	-1.11469
Utp11l	0.995214	1.22034	0.313195	-0.463965	-1.22645	-0.838335
Vars	1.0944	1.05949	0.437368	-0.458118	-1.02506	-1.10809
Vav3	1.16064	0.887398	0.419544	-0.368712	-0.630606	-1.46827
Vip	1.00706	1.41984	-0.170206	-0.355865	-1.01242	-0.888417
Vkorc1	0.808682	1.25402	0.160356	0.0596185	-0.877816	-1.40486
Vps33b	-0.637531	1.90767	-0.253282	0.199712	-0.373436	-0.843131
Vsig2	0.176528	0.768514	1.07077	0.377917	-0.862281	-1.53145
Wdhd1	0.42804	1.28714	0.881862	-0.576392	-1.07599	-0.94466
Wdr75	1.15053	0.750725	0.735405	-0.558012	-0.815599	-1.26305
Wdr76	0.746521	0.945263	0.974726	-0.622632	-0.774249	-1.26963
Whsc2	1.14797	0.867026	0.623045	-0.545103	-0.880785	-1.21216
Wnt10a	0.240223	1.2815	0.991873	-0.49138	-1.1338	-0.888418
Wnt6	0.985381	1.39215	0.0842282	-0.710944	-0.724162	-1.02665
Xcl1	0.869811	1.1834	0.454987	-0.255712	-0.996365	-1.25612
Xkr5	0.791029	1.51479	0.102477	-0.565398	-0.76117	-1.08173
Xrcc6	0.316069	1.62292	0.426151	-0.503853	-1.15265	-0.708635
Yeats4	0.510097	1.36867	0.328634	0.133461	-1.14908	-1.19178
Zbed3	0.733245	1.56762	-0.00653542	-0.711293	-0.440854	-1.14218
Zbtb46	0.974031	0.890834	0.846421	-0.795324	-1.14936	-0.766599
Zbtb7c	0.599215	1.09146	0.862607	-0.343482	-0.834717	-1.37508
Zcchc5	1.30313	0.86373	0.441178	-0.822752	-0.679751	-1.10553
Zfp326	0.779637	1.46987	-0.024761	-0.244459	-1.31457	-0.665716
Zfp473	0.638621	0.673596	0.335368	0.89327	-1.27562	-1.26524
Zfp597	1.18314	1.18626	0.0785177	-0.479419	-0.88563	-1.08287
Zfp69	0.772632	0.302251	1.00079	-0.256607	-1.80109	-0.0179727
Znhit3	0.534915	0.969905	0.945131	-0.0515636	-1.22252	-1.17587
2410002F23Rik	1.14314	0.006099	0.397756	0.524114	-0.288722	-1.78239
C79407	0.876403	0.868852	0.970729	-1.04796	-0.984554	-0.683466
Bcor	1.09434	0.238894	1.21393	-0.999389	-0.967707	-0.580071

## Sheet: cluster 4
Gene Symbol	E6.5	E8.5	E10.5	E12.5	E15.5	E17.5
1110019N10Rik	-0.519029	0.238111	1.08692	1.04819	-0.346242	-1.50795
1190020J12Rik	-1.38548	0.328811	1.15261	0.895888	-0.0779856	-0.913851
1200013B08Rik	-0.610284	0.206862	1.29364	0.906134	-0.409937	-1.38641
1600002K03Rik	-0.94104	0.456063	0.818463	1.19526	-0.198955	-1.32979
1700025G04Rik	0.331287	0.223829	0.791141	0.944617	-0.554721	-1.73615
2310008M10Rik	-0.0193565	0.846765	0.84027	0.660785	-0.701063	-1.6274
2410091C18Rik	-0.873904	1.51348	0.25374	0.708296	-0.580577	-1.02104
2610029G23Rik	-0.430375	1.04739	1.15209	0.170654	-0.479999	-1.45976
2810004N23Rik	0.0793655	0.429098	1.3703	0.451682	-1.08659	-1.24385
2810428I15Rik	-0.863336	1.18037	0.412875	0.88895	-0.266135	-1.35272
3200002M19Rik	-1.49374	0.770914	0.827369	0.899526	-0.204826	-0.799244
3300001G02Rik	-0.697351	0.678457	1.05682	0.928636	-0.718272	-1.2483
4930434E21Rik	0.255024	-0.389277	-0.0684856	1.84944	-0.858582	-0.788122
4930519N16Rik	-1.43753	0.373474	1.13132	0.927284	-0.214683	-0.779869
5031414D18Rik	-1.18602	0.955667	1.22286	0.276731	-0.245651	-1.02359
5830468K18Rik	-0.313817	0.90064	1.37219	-0.179342	-1.43375	-0.345917
A130092J06Rik	-0.555415	1.09567	1.10404	0.37048	-0.778057	-1.23672
A430005L14Rik	-0.657588	1.17186	0.774555	0.398789	-0.132706	-1.55491
A430084P05Rik	-1.37103	0.753924	1.37724	-0.451621	-0.603454	0.29494
Aacs	-1.34919	0.798091	1.05792	0.606055	-0.0889979	-1.02387
Aars	-1.42077	0.275769	1.09739	1.02462	-0.193551	-0.783458
Abcb9	-0.56618	1.24977	1.14873	0.0582053	-0.884013	-1.00651
Acaa1b	-1.53971	0.936424	1.20097	0.134641	-0.475244	-0.257083
Acot9	-0.583803	0.619265	1.49832	0.373122	-0.761906	-1.14499
Acy1	-0.482945	1.48005	0.657772	0.323905	-1.19044	-0.788347
Adap1	-1.2309	1.00314	1.41307	-0.489948	-0.34887	-0.346492
Adck4	-0.243084	0.622373	1.08794	0.68344	-1.61855	-0.532125
Add3	-0.738229	0.718205	1.4133	0.460553	-0.851556	-1.00227
Adk	-0.258478	1.34446	0.467426	0.269953	-0.146193	-1.67717
Aebp2	-1.38463	0.598294	1.02365	0.509578	-1.12789	0.381002
Ak2	-1.16679	0.908704	1.22143	0.49765	-0.675529	-0.785473
Alg3	-1.05136	1.22346	0.524897	0.878355	-1.02208	-0.553268
Ang4	-0.287758	-0.73115	1.70707	0.69923	-0.600991	-0.786399
Angpt4	-1.61177	0.549937	1.02458	0.796065	-0.126033	-0.632781
Ankrd25	-0.175832	0.118171	0.0799241	1.24888	0.500464	-1.7716
Anln	-0.494884	1.30356	1.24104	-0.426275	-0.901622	-0.721816
Apbb1ip	-1.16844	1.22839	0.783365	0.367272	-0.0376158	-1.17297
Aqp9	-0.483966	0.464476	1.33237	0.559604	-0.341027	-1.53146
Arhgap30	-1.10444	-0.198236	1.48236	0.855474	-0.146141	-0.889014
Arhgap4	-0.202923	0.72924	1.10463	0.686544	-1.00048	-1.31701
Arhgap9	-0.951617	0.740038	1.19635	0.764711	-0.88841	-0.861076
Armet	-0.498455	1.07382	1.01559	0.537249	-0.981092	-1.14711
Arpc4	-1.13862	0.141701	1.44375	0.855495	-0.553283	-0.749036
Arrb2	-0.647116	1.43135	0.377332	0.749778	-0.929823	-0.981517
Arsb	-0.180866	0.665191	1.22535	0.46193	-0.610407	-1.5612
Atl3	-1.59553	1.00304	0.640833	0.672411	-0.763883	0.0431266
Atp10a	-1.21022	0.922397	1.19785	0.484134	-0.549611	-0.84455
Atp5f1	-0.551637	1.34866	0.816099	0.391776	-0.848316	-1.15658
Atp5o	-0.583799	1.02135	1.1933	0.15254	-0.353859	-1.42953
Atp8b4	-0.895569	0.0105996	1.33128	1.09986	-0.671779	-0.87439
Aven	-0.0537648	0.813928	0.84689	0.796343	-0.983646	-1.41975
B3galnt1	-1.01875	0.586828	1.25458	0.814637	-0.677591	-0.959712
B4galnt2	-1.17671	-0.0582232	1.1953	1.12206	-0.129888	-0.952538
Bag3	-0.341054	0.750706	1.10361	0.633195	-0.627351	-1.5191
Bag4	-0.554303	-0.238341	1.66721	0.518427	-0.140904	-1.25209
Batf	-0.928185	0.772704	1.00862	0.836581	-0.399529	-1.29019
BC003993	0.0545548	-0.311509	1.95885	-0.810566	-0.511346	-0.379986
BC006779	-0.352598	0.258824	1.45086	0.420899	-0.201283	-1.57671
Blvra	-1.35462	1.12137	0.816192	0.581107	-0.245756	-0.918293
Bmper	-1.06457	0.370599	1.66178	0.338512	-0.656577	-0.64974
Bola2	-0.526095	0.680697	1.02775	0.926645	-0.80853	-1.30047
Bola3	-1.48564	1.13246	0.575673	0.706288	-0.111647	-0.817127
Bscl2	-1.2195	0.538806	0.55035	1.04519	0.381847	-1.29669
C1qtnf6	-0.284016	0.825866	1.22421	0.229413	-0.408254	-1.58722
C330023M02Rik	-1.0857	0.273163	1.61825	0.436383	-0.332874	-0.909219
Cacna2d3	-0.0514868	0.905093	0.663462	-0.15995	0.502861	-1.85998
Calml4	-1.47159	0.406704	1.50957	0.310621	-0.312484	-0.442817
Calr	-1.48057	0.641017	0.966741	0.890117	-0.232373	-0.784936
Car13	-1.78104	1.0259	0.672924	0.41527	0.0510637	-0.384116
Card11	0.0451273	0.708752	0.810969	0.837078	-0.845546	-1.55638
Ccdc88b	-0.567055	0.0714609	1.59261	0.379763	-0.0667204	-1.41006
Ccl1	-0.69093	-0.622387	1.8899	0.357109	-0.4601	-0.473597
Ccl4	-1.35967	0.164001	1.46747	-0.0938455	0.598874	-0.776828
Ccr5	-0.888926	0.686053	1.37766	0.538043	-0.650505	-1.06233
Cd247	-1.04838	0.563309	1.17374	0.928266	-0.944466	-0.672471
Cd3d	-0.637373	0.0927168	0.995799	1.17904	-0.153786	-1.4764
Cd52	-0.403865	0.803913	1.32939	0.271825	-0.584143	-1.41712
Cdk2ap2	-1.37548	1.30712	0.548364	0.605579	-0.275566	-0.810016
Cdk6	-0.131836	0.637214	0.967846	0.887661	-1.00013	-1.36075
Chchd4	-0.590321	0.761602	1.57503	-0.108851	-1.16389	-0.473571
Clca5	-0.0755102	0.326957	1.19353	0.872676	-1.07057	-1.24708
Clnk	-0.925488	0.251901	1.69188	0.33674	-0.372456	-0.982574
Cmtm7	-0.16286	1.15099	0.924902	0.320684	-0.804078	-1.42964
Col11a1	-0.978069	0.118507	1.75493	0.35363	-0.475348	-0.773652
Cope	-0.843499	0.288791	0.709971	0.99633	0.435464	-1.58706
Coro1a	-1.29506	0.83008	1.10537	0.684639	-0.48175	-0.843281
Cotl1	-0.566762	0.849871	1.3303	0.375157	-0.808727	-1.17984
Cox10	-0.708686	1.41459	1.10617	-0.275586	-0.676713	-0.859772
Cthrc1	-1.09024	0.784793	0.961368	0.95919	-0.65441	-0.960702
Cxcl10	-0.677295	0.821228	1.4608	0.04754	-0.398556	-1.25372
Cyfip1	-1.23953	0.880577	0.613648	-1.03514	-0.2937	1.07415
Cyfip2	-0.104066	0.570131	1.46012	0.0798995	-0.496301	-1.50979
Cyp26a1	-1.2574	0.276631	0.990818	1.1493	-0.150855	-1.00849
Cyp51	-0.55224	0.965909	1.1857	0.458443	-0.909064	-1.14874
D17Wsu104e	-1.06487	0.287927	0.934344	1.08704	0.0684979	-1.31294
D19Bwg1357e	-0.579706	-0.0192085	1.50466	0.786999	-0.429525	-1.26322
D230014K01Rik	-0.505459	0.207054	1.8814	-0.144758	-0.48806	-0.950173
D3Ertd300e	-0.38187	0.892924	1.28652	0.329004	-0.936221	-1.19036
D4Ertd22e	-0.966558	0.654924	1.53287	0.247597	-0.463214	-1.00562
Darc	-0.82182	0.608131	1.54486	0.268638	-0.471019	-1.12879
Dck	-0.638972	0.272169	1.58959	0.459117	-0.413356	-1.26854
Dcps	-0.39771	1.0466	1.21554	0.200937	-0.813961	-1.2514
Ddx46	0.416113	-0.258716	1.74877	-0.148681	-0.618686	-1.1388
Ddx54	-0.274984	0.818749	1.42469	0.0788058	-0.776217	-1.27105
Def6	-0.933542	0.125379	1.02855	1.32641	-0.550662	-0.996132
Dennd3	-0.894754	-0.191627	1.35445	1.038	-0.207043	-1.09902
Dhcr7	-0.871364	0.627815	1.30581	0.641161	-0.477873	-1.22555
Dhps	-1.11682	0.00604925	1.14378	1.16788	-0.176508	-1.02437
Dhrs7b	-0.675913	1.48505	0.229639	0.600318	-1.35868	-0.280411
Diap3	-0.823877	0.309449	1.78997	0.139782	-0.720984	-0.694342
Dip2b	-0.695891	-0.269647	2.00415	-0.135775	-0.43735	-0.465491
Dis3l2	-0.0689183	0.214339	-0.477696	1.72097	-1.32488	-0.0638193
Dnajc15	-0.860201	0.212764	1.562	0.69374	-0.791052	-0.817253
Dnajc3	-1.42003	0.786178	0.519069	0.98595	0.174517	-1.04569
Dock8	-1.28838	0.316817	1.61653	0.289737	-0.697305	-0.237393
Dok2	-1.35659	0.907345	1.16005	0.350926	-0.141053	-0.920671
Dot1l	-0.319522	1.03625	1.28571	0.0470997	-0.839664	-1.20987
Dph2	-0.867849	1.87846	0.164612	-0.0449285	-0.406505	-0.723788
Dph4	-0.238011	1.17414	1.10186	0.0154252	-0.678773	-1.37465
Dpm2	-0.0957925	0.498909	1.00081	0.753075	-0.427781	-1.72922
Dusp23	0.362057	0.389733	0.144247	1.32072	-0.610931	-1.60583
E2f1	-0.41482	1.13386	1.16436	0.0645773	-0.596443	-1.35153
E2f2	-1.4436	0.153532	1.43138	0.699562	-0.438833	-0.402046
E2f3	-1.48228	0.24715	1.29233	0.824131	-0.485777	-0.395551
E2f4	-0.0164422	0.320859	1.62403	0.136573	-0.799624	-1.2654
Ear2	0.0594915	0.811684	1.16272	0.129035	-0.520247	-1.64268
Ect2	-0.105119	0.788413	1.39351	0.0480877	-1.35021	-0.774681
Edg5	0.563703	-0.0882034	1.05724	0.349643	-0.0293927	-1.85299
EG240916	-1.55505	0.550282	0.838684	0.794207	0.297323	-0.925446
EG433923	-0.842677	1.00478	1.11058	0.564521	-0.776127	-1.06107
Eif2b1	-0.641141	1.42788	0.890948	0.0993581	-1.17792	-0.599121
Eif4a1	0.0783129	0.632455	1.48585	-0.118437	-0.712976	-1.3652
Eif4e2	-1.71128	0.730724	0.869516	0.740204	-0.448123	-0.181038
Eif5a	-0.331368	1.40125	0.802335	0.220977	-0.899337	-1.19386
Eomes	-0.917337	0.779969	1.17473	0.570203	-0.277999	-1.32956
Erlin1	-1.28642	0.456281	1.32528	0.62867	-0.141283	-0.982534
Ero1lb	-0.336177	0.0884127	0.589317	1.58964	-0.70089	-1.23031
Erp29	-0.485123	1.35527	0.936023	0.102934	-0.623764	-1.28534
F2rl2	-1.31904	-0.116698	1.55308	0.583267	0.00241645	-0.703026
Fam110a	-1.53991	0.911678	0.74138	0.0904436	0.678899	-0.882489
Fam162a	0.17344	0.231504	1.2125	0.761968	-1.05788	-1.32153
Fasl	-1.26602	0.344865	1.13821	0.825044	0.0950034	-1.1371
Fcho1	-1.14768	0.586358	1.05957	0.83126	-0.0983871	-1.23112
Fdxr	-0.510872	1.20616	1.07034	0.234995	-0.797702	-1.20292
Fermt3	-0.81944	0.555717	1.16409	0.805658	-0.323739	-1.38228
Fgf22	-0.809663	0.270073	1.69955	0.286787	-1.07991	-0.366835
Fgfbp1	-0.818077	-0.0341283	1.69124	0.624353	-0.79769	-0.6657
Fgr	-0.857395	-0.0146457	1.06306	1.37078	-0.64695	-0.914857
Fkbp5	-1.37605	0.57189	1.38535	0.475631	-0.334044	-0.722775
Fkhl18	-0.903126	1.40245	0.964674	-0.0620725	-0.313425	-1.0885
Flot1	-0.74476	1.14701	1.10606	0.332799	-0.696117	-1.14499
Fyb	-1.24556	-0.125682	1.36794	0.882934	0.00462768	-0.884265
Gfi1	-1.19458	0.537799	1.35315	0.565974	-0.221514	-1.04083
Gimap7	-0.539063	0.46242	1.22446	0.810742	-1.43808	-0.520477
Gm71	-1.22599	0.341974	1.29724	0.907553	-0.634917	-0.685853
Gnaq	0.0279943	-0.699467	1.49738	0.890727	-0.880473	-0.836166
Gng10	-0.828361	1.14861	0.128406	0.914995	0.0963316	-1.45998
Gng13	-1.116	0.288201	1.52948	0.634205	-0.805167	-0.530723
Gng2	-0.142717	0.254811	1.65395	0.28195	-1.05952	-0.988474
Gnpda1	-0.894566	0.0123161	1.20286	1.04455	-0.0785156	-1.28665
Gpd2	-1.40117	0.211509	1.44739	0.614014	-0.17121	-0.70053
Gpr18	-0.943472	1.25583	0.367225	0.975649	-0.632517	-1.02271
Gpr68	-0.57628	0.0227348	0.740385	1.19084	0.24714	-1.62482
Gpr84	-0.888496	-0.420381	1.4852	1.03757	-0.521136	-0.692755
Gpr87	-1.4154	0.290739	1.10173	0.81367	0.20614	-0.996873
Grik1	-0.547607	1.085	1.44591	-0.592538	-0.456582	-0.934178
Guca2a	-0.812864	0.223885	1.28365	1.00633	-0.54888	-1.15213
Gzmb	-1.29445	0.718477	1.03464	0.766667	-0.165906	-1.05944
Hba-x	-0.800034	0.322222	1.83853	-0.0391322	-0.637259	-0.684326
Hbb-bh1	-0.604572	0.549095	1.80009	-0.364058	-0.630387	-0.750165
Hbb-y	-0.946905	-0.0562179	1.46028	0.97194	-0.745813	-0.683286
Hcls1	-0.610102	0.975486	1.13161	0.456788	-0.603799	-1.34998
Hcst	-0.822828	-0.0948963	1.27771	1.05821	-0.181853	-1.23634
Hif1a	-0.674659	0.058979	1.69439	0.545705	-0.975378	-0.649035
Hmga1	-1.01863	0.15509	1.66153	0.497939	-0.435822	-0.860109
Hnrnpf	-1.74473	0.941435	0.602419	0.622408	-0.550242	0.128706
Hnrnpk	-0.466285	1.55781	0.619519	0.231364	-0.844749	-1.09766
Hsd17b7	-1.37178	0.972191	1.24111	0.222571	-0.439723	-0.624371
Hspa5	-1.04567	0.485397	0.510885	1.46318	-0.339707	-1.07408
Htra2	-0.897664	0.878458	1.12198	0.628321	-0.497768	-1.23333
Idh1	-1.60379	0.536668	1.34444	0.35865	-0.344977	-0.29099
Idi1	-0.837344	1.11237	1.2918	0.0527149	-0.611676	-1.00787
Ifi27	-1.44339	0.669704	1.44426	0.146863	-0.293489	-0.523955
Ifi35	-1.66344	1.35041	0.605446	-0.020193	-0.187858	-0.0843636
Igfl3	-0.126389	0.228042	0.615035	1.01492	0.140287	-1.8719
Il12rb1	-1.03925	0.90879	1.02643	0.777268	-0.701499	-0.971731
Il1b	-1.5457	0.502843	0.92483	0.759373	-0.920816	0.279469
Il1rn	-0.98795	-0.22619	1.89322	0.0925837	-0.183121	-0.588548
Il20ra	-1.57149	0.78717	1.27381	-0.151582	-0.491532	0.153622
Il27ra	0.0419541	0.784393	0.662894	0.69282	-0.355215	-1.82684
Il2rb	-0.987801	0.674991	1.39884	0.496086	-0.552044	-1.03007
Imp4	-1.54093	0.524983	1.01519	0.905043	-0.665852	-0.238431
Impa2	-0.204377	-0.134124	1.14306	1.05437	-0.299319	-1.55961
Impdh1	-0.976951	0.441112	1.13781	1.04315	-0.582753	-1.06236
Ing5	0.00177251	-0.335633	1.97622	-0.618327	-0.705966	-0.31807
Insig1	-0.0790882	0.304182	1.49108	0.468	-0.900298	-1.28388
Irak3	-1.28532	0.652519	1.28671	0.553708	-0.264121	-0.943498
Irf8	-0.632983	0.330424	1.38016	0.531553	-0.0946278	-1.51453
Itgb1bp1	-1.54335	0.644662	1.18624	0.604074	-0.317573	-0.574053
Itgb2	-1.29713	0.55476	1.17674	0.79124	-0.260757	-0.964849
Itgb7	-1.04265	0.491704	0.713523	1.35817	-0.476628	-1.04412
Itk	0.00669557	0.516235	0.763601	1.09158	-0.933036	-1.44508
Jtv1	-0.759151	1.26049	0.902596	0.47651	-1.0522	-0.828248
Kcnab2	-1.05995	0.850466	1.00299	0.843912	-0.601398	-1.03602
Kcnk10	-1.13545	-0.176935	1.63768	0.621244	-0.187335	-0.759207
Kdelr2	-0.852382	0.885837	0.985164	0.762303	-0.47139	-1.30953
Kif12	-0.875959	-0.373631	1.4466	1.05296	-0.389937	-0.860036
Klf5	-1.1103	1.22877	1.0659	0.25055	-0.597197	-0.837722
Klhl30	-0.867004	0.980845	1.44066	0.00088782	-0.80161	-0.753775
Klra17	-0.599993	0.230337	1.70739	-0.984355	-0.742547	0.38917
Klrd1	-0.621188	0.208413	1.22992	0.574363	0.242312	-1.63382
Klrg1	-1.40231	0.503777	0.987125	0.806833	0.166068	-1.06149
Krt84	-0.649245	1.55271	0.933693	-0.316747	-0.900948	-0.619468
Krtdap	-1.23966	0.624283	1.07789	0.788249	-0.121323	-1.12943
Lamc1	-0.675477	1.28389	1.04623	0.162916	-0.661345	-1.15622
Lat2	-1.29667	0.624395	1.20733	0.671273	-0.220475	-0.985856
Lcp1	-1.1902	0.458915	1.23105	0.898384	-0.508253	-0.889897
Ldha	-0.927014	0.404412	1.37661	0.822557	-0.83481	-0.84175
Ldlr	-0.793307	1.12784	1.10152	0.373679	-0.672358	-1.13737
Lime1	0.186941	0.218314	1.17314	0.781233	-0.908791	-1.45083
Limk1	-0.759335	0.347804	1.3614	0.729202	-0.335733	-1.34334
LOC100038882	-1.40241	0.753909	1.13867	0.661197	-0.390917	-0.760449
LOC100040592	-0.259313	1.09218	1.26369	-0.0316532	-1.10327	-0.961639
LOC100041835	-0.476491	1.18521	0.676907	0.708409	-0.718631	-1.37541
LOC100045268	-0.543349	1.08711	1.46334	-0.540621	-0.816981	-0.649504
LOC100045304	-0.343967	0.822897	1.58118	-0.312898	-0.67345	-1.07376
LOC100045877	-0.855046	0.337672	1.07115	1.03841	-0.220906	-1.37128
LOC100046930	-0.871514	0.720897	1.32447	0.606257	-0.975551	-0.804557
LOC100047619	-0.676662	-0.295231	1.36114	1.02094	-0.173293	-1.2369
LOC100047937	-1.24392	0.427864	0.877786	1.25393	-0.482816	-0.83285
LOC100048530	-1.06078	1.00086	0.459852	1.05321	-0.228324	-1.22482
LOC100048556	-0.82528	0.504075	1.60251	0.215521	-0.342159	-1.15467
LOC234374	-0.270006	0.819924	1.59941	-0.435475	-0.995561	-0.718289
Lrrc8c	-1.169	-0.165578	1.64456	0.654405	-0.418332	-0.546056
Lss	-0.688997	0.789891	1.3355	0.497528	-0.956692	-0.977235
Ltb4r1	-0.571994	0.543498	1.63056	0.166077	-0.631143	-1.137
Lzic	-0.672918	1.17885	1.11621	0.179846	-0.543451	-1.25853
Man2a1	-0.292874	0.122969	1.22543	0.974769	-0.575707	-1.45458
Map3k6	-0.511874	1.39773	0.899292	0.149965	-1.16852	-0.766594
Mapk6	-1.06416	0.125738	1.69621	0.439703	-0.778033	-0.419456
Mar-10	-0.643773	-0.564763	1.26584	1.24828	-0.296583	-1.009
Mbc2	-0.29053	1.08717	1.03769	0.308494	-0.706825	-1.436
Mcc	-0.0908084	0.978406	0.792261	0.65598	-0.815487	-1.52035
Mecr	-0.476639	0.953538	1.01238	-0.0198505	0.203009	-1.67244
Med11	-1.65155	1.07913	0.892517	0.282589	-0.143542	-0.459141
Mfsd10	-0.0221636	-0.0255116	1.31426	0.881426	-0.76764	-1.38037
Mif	-0.0047653	0.787653	1.40634	-0.135961	-0.655581	-1.39768
Mitf	-1.01442	-0.417775	1.77594	0.462873	-0.176498	-0.630119
Mpp6	-1.26531	0.016657	1.31008	0.990281	-0.798543	-0.253165
Mrpl33	-1.10339	0.462074	1.07196	1.03868	-0.372989	-1.09634
Mrpl40	-1.22483	0.909156	1.22149	0.474688	-0.728855	-0.65164
Mrpl46	-1.57502	0.346316	1.48442	-0.0705616	-0.387336	0.202179
Mrpl54	-0.995041	1.04887	0.984083	0.588849	-0.444979	-1.18178
Mrps28	-0.755248	1.1079	1.23941	0.169423	-0.67345	-1.08803
Mst1r	-1.14422	1.16362	0.858135	0.333111	0.00972026	-1.22037
Mtch2	-1.6835	0.665725	1.03072	0.58983	-0.0457659	-0.557014
Mthfd2	-0.552113	0.517679	1.25698	0.797538	-0.717838	-1.30224
Mutyh	-0.906598	-0.0169273	1.9382	-0.270862	-0.560552	-0.183262
Mvd	-0.468126	1.15759	1.08214	0.249413	-1.29804	-0.722977
Myo1f	-1.06542	0.552081	1.22251	0.782704	-0.333585	-1.1583
Myo1g	-1.34984	0.240379	1.21463	0.885596	-0.0654209	-0.925345
N6amt2	-0.685899	1.60498	0.47008	0.357711	-0.674867	-1.07201
Nans	-0.315981	1.01379	1.18294	0.285567	-0.933142	-1.23318
Ncr1	-0.482823	1.36514	1.14238	-0.380289	-0.596798	-1.0476
Ndufb7	-0.556224	1.42782	0.629182	0.481194	-0.817195	-1.16478
Nfkb2	-0.270619	-0.159696	1.24403	1.07916	-1.39229	-0.500586
Nfkbid	-0.261228	1.17629	0.728443	0.414382	-0.425494	-1.63239
Nhp2l1	-1.06723	0.682952	1.54193	-0.0784609	-0.0766959	-1.0025
Nin	-0.214637	0.708713	0.949186	0.825071	-0.748618	-1.51971
Nkg7	-0.505811	0.847586	1.24485	0.409312	-0.600042	-1.39589
Nme1	-0.566338	1.08101	1.15118	0.269823	-0.621973	-1.3137
Nnmt	-1.35211	0.754599	1.32068	0.242144	-0.0742254	-0.891087
Nol12	-0.315943	1.34308	0.979534	-0.0132163	-0.723113	-1.27034
Nola2	-0.839998	0.944644	1.37473	0.224939	-0.784264	-0.920053
Nomo1	-1.23454	0.231329	0.794308	1.34858	-0.167726	-0.971947
Nrcam	-0.211443	0.87606	1.38263	-0.00118383	-0.720593	-1.32547
Nuak2	-1.07945	1.40199	1.04951	-0.152056	-0.624818	-0.595173
Nubp1	-1.70759	0.652248	1.25415	-0.0536893	0.117713	-0.262836
Nudt19	-1.41446	0.0474564	1.50912	0.609757	-0.19546	-0.556418
Nudt2	-1.13628	1.31237	0.900931	0.258534	-0.996536	-0.339018
Nup210	-0.810606	0.818925	1.29258	0.528042	-0.756085	-1.07286
Nxf3	-0.2978	-0.62656	1.89266	0.27043	-0.838699	-0.400031
Odc1	-0.165147	0.487171	1.76163	-0.352114	-0.932654	-0.798886
Odf2	-1.23319	0.548063	1.63027	0.0611053	-0.428736	-0.577514
Olfr667	-0.884308	0.409368	0.654087	1.48856	-0.744021	-0.923689
Olfr78	-1.29872	1.06067	1.10885	0.184284	-0.95662	-0.0984565
Oprs1	-1.70078	0.631116	0.915906	0.76945	-0.097405	-0.51829
Osm	-1.20949	0.197169	1.45219	0.706354	-0.231383	-0.914838
Pacs2	0.0161329	-0.0597598	1.09222	1.03059	-0.501249	-1.57793
Panx1	-0.767607	1.01377	1.27574	0.236996	-0.603314	-1.15559
Parvg	-1.29411	0.373	1.10581	1.0374	-0.34612	-0.875977
Pcna	-0.26822	0.973491	1.04423	0.247303	-0.352195	-1.64461
Pdcd1lg2	-0.448124	-0.277951	1.95599	-0.0274552	-0.307694	-0.894766
Pdgfb	0.183157	0.615729	0.86784	0.729748	-0.734498	-1.66198
Pdss1	-0.316447	0.189783	1.89044	-0.182325	-0.734503	-0.846952
Pgam1	-1.01494	0.177813	1.31314	1.03496	-0.730176	-0.780803
Phf11	-0.542097	1.28381	1.1961	-0.311795	-1.13561	-0.490405
Pi16	-1.2097	1.08164	0.963064	0.618551	-0.735849	-0.717707
Pilrb1	-0.895035	-0.0506754	1.34728	1.08462	-0.967151	-0.519037
Pitpnc1	0.135133	-0.552222	1.96754	-0.51009	-0.566178	-0.474177
Piwil2	-0.68777	0.652198	1.28211	0.616156	-0.517017	-1.34568
Pkmyt1	-0.745675	1.87803	0.3061	-0.191415	-0.556121	-0.690918
Plekho2	-0.603612	0.131413	1.18247	1.09387	-0.457011	-1.34713
Pole3	-0.644114	0.9585	1.37581	0.102777	-1.17543	-0.617541
Polr3g	-0.236471	-0.225916	1.42633	0.968245	-1.1311	-0.801085
Pomp	-0.409823	1.29088	0.984927	0.200826	-0.934895	-1.13191
Pop5	-0.579168	1.2464	0.724349	0.496714	-0.416507	-1.47179
Ppat	-0.496249	0.627415	1.54672	0.233478	-0.747596	-1.16376
Ppif	-0.406681	0.756103	1.29965	0.421712	-0.680489	-1.3903
Ppp1ca	-1.16337	1.35412	0.733971	0.37064	-0.261767	-1.0336
Ppp3cc	-0.929788	0.0306472	1.38287	0.681204	-1.3172	0.152267
Prdx2	-0.300149	1.06095	0.80857	0.695503	-1.33489	-0.929982
Prkg2	-0.968625	1.26168	1.09872	-0.012688	-0.294796	-1.08429
Prmt6	-0.137296	0.82603	1.39806	-0.339344	-0.281145	-1.46631
Prtn3	-0.728756	1.14604	-0.258305	1.35821	-0.542786	-0.974397
Psat1	-0.325289	1.11229	1.11807	0.258138	-1.06484	-1.09836
Psma7	-1.22045	0.666967	1.2375	0.727714	-0.641894	-0.769843
Psmb10	-0.594116	1.54446	0.775016	0.058736	-0.71032	-1.07378
Psmb3	-0.326702	1.04578	1.10928	0.349482	-1.28317	-0.894676
Psmb8	-1.59774	0.466118	1.02823	0.759981	0.107364	-0.763949
Psmb9	-1.38645	0.837804	0.91838	0.344122	0.404388	-1.11824
Psme1	-0.646107	1.56996	0.855942	-0.129161	-0.88085	-0.769782
Ptprcap	-0.844796	1.10069	0.986708	0.598136	-0.763399	-1.07734
Ptx3	-1.34196	0.321805	1.3932	0.643655	-0.174108	-0.842596
Pus1	-1.20832	0.967603	1.27415	0.292572	-0.574993	-0.75101
Qdpr	-0.838261	1.36173	0.550924	0.723448	-0.896471	-0.901367
Rab27a	-0.808246	0.447731	0.337267	0.960649	0.686791	-1.62419
Rab4b	-0.779973	0.969708	0.703269	0.459997	0.280008	-1.63301
Rab8b	-0.338205	0.520948	1.19893	0.819714	-0.898416	-1.30297
Rac2	-1.35985	0.606418	1.18886	0.73931	-0.329406	-0.845339
Raet1b	-0.896797	0.74844	1.33229	0.461678	-0.439776	-1.20584
Rangap1	-1.01952	1.32097	0.955277	0.265276	-0.568081	-0.953919
Rbm10	-0.509179	1.02594	0.198854	1.26602	-0.787804	-1.19382
Rbm28	-0.418816	1.20791	1.23635	-0.174924	-0.708253	-1.14226
Ret	-0.593797	-0.143079	1.93841	0.080187	-0.496563	-0.785162
Rgs16	-1.07024	0.344468	1.09887	0.781413	0.213737	-1.36825
Rin1	-1.58832	0.661887	1.22852	-0.621797	0.374484	-0.0547684
Ripk3	-0.719621	0.680411	1.60853	0.0033581	-0.473972	-1.09871
Rpia	-0.514702	0.410328	1.76078	0.0427862	-0.747387	-0.951809
Rpl38	-0.245463	1.13053	1.11927	0.150102	-0.896172	-1.25827
Rrm2	-1.25171	0.424215	1.04569	0.918023	0.0113517	-1.14756
Rsad2	-0.573603	-0.503912	1.16726	1.36669	-0.477091	-0.97934
Runx1	-1.44424	0.695873	0.881559	0.856378	-0.0312221	-0.958352
Rwdd1	-0.761251	1.33129	0.602452	0.533182	-0.330222	-1.37545
Samd7	-1.09942	0.215402	1.51949	-0.893418	-0.420825	0.678773
Sav1	-1.16476	0.0454947	1.3199	1.0246	-0.390442	-0.83479
Sc4mol	-1.48908	0.534745	1.37056	0.472048	-0.465352	-0.422922
Sec61b	-0.591806	0.72121	1.14281	0.569832	-0.28764	-1.5544
Selplg	-0.923586	0.47246	1.44816	0.634054	-0.598323	-1.03276
Sema4d	-1.13427	-0.0140127	1.18319	1.15884	-0.237787	-0.955957
Serf2	-0.382935	0.821347	1.18679	0.504859	-0.713746	-1.41632
Sh2d2a	-1.14485	0.701121	1.08301	0.539768	0.131029	-1.31008
Sh3gl1	-0.769867	1.38739	0.922033	0.194261	-0.652979	-1.08083
Shmt1	-0.778522	0.694452	1.60036	-0.220992	-1.12867	-0.166628
Shmt2	-0.949585	1.10414	1.19452	0.300557	-0.850349	-0.799284
Sipa1l1	-1.10345	1.10297	1.31705	-0.195272	-0.847395	-0.273902
Sirpb1	-0.939424	0.603475	1.58924	0.18161	-0.430089	-1.00481
Slamf7	-0.910976	0.0903019	1.41231	0.945707	-0.555021	-0.982319
Slc12a8	-0.0305431	0.375521	1.24675	0.696704	-0.828125	-1.4603
Slc25a1	-1.41786	0.829054	0.492878	1.0361	0.0514308	-0.991598
Slc25a28	-0.806522	0.600627	0.975205	1.00778	-0.417861	-1.35923
Slc27a6	-0.40768	0.54919	1.31015	0.528226	-0.452971	-1.52692
Slc2a6	-0.62408	0.627314	1.50911	0.363995	-0.78526	-1.09108
Slc35e1	-1.08334	0.969575	0.635642	1.07946	-0.932751	-0.668585
Slc7a3	-1.08232	0.171004	0.777444	1.42753	-1.04702	-0.246637
Slfn1	-1.65184	0.914714	1.16728	-0.105435	-0.226878	-0.0978374
Slmo2	-0.388262	0.981491	1.44045	-0.149038	-0.862059	-1.02258
Snx30	-0.911213	0.0789014	1.46315	0.901209	-0.630238	-0.901814
Socs3	-0.633875	1.15724	0.934491	0.569887	-1.06422	-0.96353
Spata5	-0.883597	1.8056	-0.27056	0.454426	-0.368685	-0.737182
Spcs3	-1.25632	0.0935132	1.08954	1.11113	-0.0432038	-0.994654
Speer1-ps1	-0.711099	-0.0429353	1.81041	0.380734	-0.855142	-0.581967
Sqle	-1.63334	0.495896	1.0342	0.851613	-0.298563	-0.449812
Srebf2	-0.569937	0.972796	1.23327	0.378579	-0.874999	-1.13971
Stk39	-1.24211	-0.0308524	1.54867	0.726802	-0.384876	-0.617626
Suox	-1.26769	0.00298284	1.38363	0.925269	-0.325598	-0.7186
Sys1	-1.23518	1.26195	0.966272	0.241195	-0.36384	-0.870391
Sytl2	-0.522436	0.391653	1.37735	0.649389	-0.469685	-1.42627
Taf11	0.0653667	0.607861	1.43714	-0.138923	-0.438779	-1.53266
Tapbpl	-1.47912	0.902993	0.969574	0.676182	-0.417654	-0.651971
Tbc1d10c	-0.269823	0.850574	1.13795	0.395054	-0.547582	-1.56617
Tbcb	-1.6412	0.735557	0.828118	0.851292	-0.553591	-0.220177
Tbrg4	-1.48779	1.40262	0.701333	0.038721	-0.0915157	-0.563378
Tdg	-0.580762	1.21706	1.29609	-0.232425	-0.813411	-0.886552
Tead4	-1.39196	0.354587	1.10797	1.02286	-0.366427	-0.727038
Tha1	0.0250437	0.758115	1.03949	0.435209	-0.578599	-1.67926
Them5	0.249811	-0.448267	1.81651	-0.0253956	-1.08617	-0.506483
Thy1	-0.189492	0.616044	1.00661	0.599353	-0.259112	-1.7734
Timm50	-0.609468	1.39549	0.927494	0.156373	-0.779678	-1.09021
Timp1	-0.709597	1.4211	0.83236	0.277029	-0.753009	-1.06788
Tm6sf1	-0.971667	1.18154	0.961361	0.481287	-1.08949	-0.563031
Tmem119	0.793662	-1.1426	0.135959	1.40096	-0.159407	-1.02858
Tmem150	-1.14006	0.127895	1.19135	1.09945	-0.294101	-0.98453
Tmem97	-0.0748629	1.05587	1.04089	0.249665	-0.858511	-1.41305
Tmsb10	-1.64565	0.519749	0.950731	0.83973	-0.0225623	-0.642
Tnfrsf18	-1.02254	0.569741	1.31265	0.751531	-0.657901	-0.953476
Tpbg	-1.45596	1.02235	1.25122	-0.299464	-0.409921	-0.108226
Tpm3	-1.57681	0.779597	1.21408	0.223804	-0.0231921	-0.61748
Trmt2a	-0.970653	1.54247	0.344051	0.47614	-1.12303	-0.268972
Trpv6	-0.792806	-0.596564	1.70614	0.672134	-0.780752	-0.20815
Tuba4a	-0.904117	0.158436	1.68994	0.00643052	0.17643	-1.12712
Tuba6	-1.69346	0.467856	1.26975	0.350372	0.0268627	-0.421379
Tubgcp2	0.0962176	0.119403	0.0536057	1.42248	0.0257037	-1.71741
Txn1	-0.883739	0.108141	1.56256	0.504458	-0.0637424	-1.22767
Txnl4a	-1.18619	1.12818	0.903218	0.377901	-0.0576731	-1.16544
Tyrobp	-1.3132	0.0568682	1.22738	1.00444	-0.112813	-0.862672
Ubac2	-0.121539	1.00568	0.937688	0.406162	-0.64089	-1.5871
Ube2l6	-1.41542	0.75728	0.954772	0.86093	-0.35478	-0.802786
Ube2t	-0.719865	0.786088	1.28292	0.563784	-1.14416	-0.768768
Uck2	-0.253783	0.588973	1.23545	0.646792	-0.804168	-1.41327
Upp2	-0.710836	-0.590109	1.79012	0.568254	-0.701881	-0.355546
Usp2	-0.147978	-0.378997	0.992931	1.19736	-0.113477	-1.54984
Uvrag	-1.02309	0.368783	1.59154	0.491584	-0.818974	-0.609842
Vav1	-1.25855	0.763209	1.30055	0.503423	-0.526944	-0.781692
Vkorc1l1	-1.62007	0.810265	0.926418	0.668321	-0.162386	-0.622546
Wars	-0.994868	0.505421	0.709639	1.34027	-0.435745	-1.12472
Was	-0.597657	0.753431	1.3925	0.347137	-0.616571	-1.27884
Wbscr22	-0.645734	1.17413	0.990824	0.476497	-1.04378	-0.951943
Wnt10b	-0.895209	-0.0326062	1.69375	0.602947	-0.803396	-0.565482
Xpnpep1	-1.34235	0.773226	1.22163	0.537562	-0.359717	-0.830351
Yif1b	-0.255852	1.38084	0.241461	0.689424	-0.59153	-1.46434
Zap70	-0.895114	0.743796	1.11966	0.632567	-0.204508	-1.3964
Zbtb32	-0.63074	-0.622157	1.54428	0.813674	-0.0244937	-1.08056
Zfp259	-0.637489	1.05418	1.42675	-0.234207	-0.584366	-1.02487
Hlx	0.13144	0.365841	0.428105	1.386	-1.34723	-0.964153
Med27	-0.759242	0.916427	0.583816	1.14834	-1.20865	-0.680699

## Sheet: cluster 5
Gene Symbol	E6.5	E8.5	E10.5	E12.5	E15.5	E17.5
0610010K14Rik	-1.705	0.463358	0.485722	1.23321	-0.300463	-0.176834
1110007L15Rik	-1.90567	0.571636	0.688498	0.732891	0.0717851	-0.159136
1110008F13Rik	-1.51319	-0.299068	1.24034	0.831225	0.29331	-0.552614
1110031I02Rik	-1.63114	0.193339	-0.360557	1.16781	0.867279	-0.236735
1300013J15Rik	-1.44743	-0.598779	0.232349	1.31082	0.82057	-0.317535
1700019H03Rik	-1.60838	-0.630735	0.585735	1.13942	0.60472	-0.0907544
1700109H08Rik	-0.332321	-0.0365605	-0.829613	1.96917	-0.272725	-0.497951
1700127D06Rik	-0.77943	-0.76353	1.4586	0.867337	0.166724	-0.9497
1700129I15Rik	-1.48144	0.0573116	1.06247	0.78576	0.48288	-0.906976
1810007E14Rik	-0.924508	-0.877661	1.61202	0.760789	-0.417174	-0.153466
2310001A20Rik	-1.5274	-0.684063	0.368797	1.05828	0.955891	-0.171498
2310005G13Rik	-1.37733	-0.67035	1.46265	0.699544	0.0385301	-0.153045
2310008H09Rik	-1.75436	0.272771	1.00146	-0.280903	-0.107531	0.868568
2310016C08Rik	-1.16869	-0.18	-0.151643	1.67592	0.526469	-0.702052
2310046K01Rik	-1.86779	0.612678	0.450904	-0.344651	0.296976	0.85188
2410042D21Rik	-1.90304	-0.0503778	0.66223	0.852228	-0.0200278	0.458985
2500002L14Rik	-1.97812	0.365158	0.339318	0.821716	0.400939	0.0509883
2610103J23Rik	-1.64404	-0.684046	1.15586	0.40355	0.516492	0.252186
2810004N20Rik	-1.73846	-0.267844	1.07862	0.854313	-0.0342303	0.107598
4930506M07Rik	-1.91657	0.132304	0.933462	-0.0362801	0.296656	0.590424
5730502D15Rik	-1.30095	-0.946356	0.689618	1.24307	0.570628	-0.256006
6330406I15Rik	-1.92793	0.355808	0.949269	0.413038	0.282046	-0.0722285
6332401O19Rik	-1.2022	-1.30097	0.648414	1.05384	0.328197	0.472719
9030607L17Rik	-1.3415	-0.601849	-0.329386	1.55024	0.542099	0.180388
AA407270	-1.49886	-0.323377	0.792673	1.36406	0.060675	-0.395169
AA467197	-1.64562	-0.174524	0.894668	0.918885	0.558575	-0.551985
AA960436	-1.81325	-0.451711	0.323456	0.92072	0.642178	0.378606
Abhd2	-1.71277	-0.532044	0.780913	0.971004	0.480106	0.0127939
Abp1	-1.49706	-0.142798	1.0701	1.09601	0.0929566	-0.619212
Abr	-0.607609	-0.71932	1.0136	1.33888	0.106704	-1.13226
Acot10	-1.79622	-0.459564	1.0069	0.479803	0.490831	0.278254
Acot2	-0.807061	-0.670588	0.24604	1.55479	0.665709	-0.988887
Acsl5	-1.93617	-0.167598	0.232044	0.633054	0.645621	0.593053
Actn2	-0.989134	-0.609714	1.42672	1.07833	-0.310042	-0.596161
Ada	-1.29278	-0.614234	0.253307	1.62492	0.365459	-0.336676
Adam8	-1.38926	-0.153224	1.05675	1.0996	0.208935	-0.822802
Adamtsl5	-1.58543	-0.565565	0.588915	0.896687	0.962903	-0.297514
Adora2b	-1.61612	-0.239337	1.02578	0.82209	0.552786	-0.545193
Adss	-1.81752	0.317465	1.19015	0.398449	0.0470893	-0.135636
Adssl1	-1.69867	-0.37667	0.364183	1.03996	0.851959	-0.180763
Afg3l1	-1.15543	-1.02753	0.913546	1.30247	0.180454	-0.213506
Agfg1	-1.95557	-0.00389267	0.31564	0.849062	0.537728	0.257027
Agpat9	-1.95181	0.089067	0.719374	0.512553	-0.00345663	0.634269
Agps	-1.6451	-0.423119	0.864391	1.15409	0.155808	-0.106077
AI413582	-1.50575	-0.458987	0.924261	1.17064	0.315003	-0.445161
Ak3l1	-0.879482	-1.10968	1.00547	1.32828	0.110975	-0.455559
Alas2	-1.7451	-0.42355	0.400099	1.17433	0.469674	0.124552
Aldoa	-0.897185	-1.23864	0.957602	1.30379	0.0715063	-0.197077
Alox5	-1.24407	-0.570144	0.886762	1.26804	0.410635	-0.751218
Ankrd1	-1.61018	0.0561909	1.46464	0.383161	0.0388763	-0.332684
Ankrd13a	-1.38846	-1.13643	0.912092	0.690591	0.308408	0.613803
Anxa13	-0.706583	-0.886161	0.143428	1.76251	0.362732	-0.675925
Anxa3	-1.93574	-0.0804234	0.421951	0.453428	0.244711	0.896068
Anxa8	-1.81045	-0.417488	0.374723	1.01188	0.542618	0.298721
Anxa9	-0.235988	-1.23765	-0.0628291	1.45677	0.840852	-0.761161
Ap1g2	-1.7086	-0.0962724	0.00518192	1.29299	-0.114892	0.621592
Ap1s1	-1.96044	0.0386397	0.71423	0.487765	0.632025	0.0877756
Ap2s1	-1.93691	-0.217196	0.460062	0.487785	0.712821	0.493442
Apaf1	-1.47552	-0.131652	0.690953	1.42628	0.0311066	-0.541161
Apob48r	-1.73943	-0.656075	0.801076	0.341364	0.643767	0.609301
Apol9b	-1.50033	-0.310383	0.684544	1.39411	0.185911	-0.453852
Arfgap3	-1.32199	-1.14247	0.42754	1.17048	0.335865	0.530564
Arhgdib	-1.55358	0.257489	1.18483	0.80251	-0.00406189	-0.68719
Arl11	-1.42908	-1.09278	0.59795	0.979288	0.49278	0.451848
Arl4a	-1.73968	-0.089538	0.654904	1.15978	0.316606	-0.302074
Arl6ip5	-1.9022	-0.120383	0.193192	0.61286	0.280973	0.935559
Arpc1a	-1.95748	0.33475	0.726735	0.70147	0.189677	0.00485015
Arpc5	-1.91828	0.320708	0.793433	0.682068	0.300978	-0.178908
Asns	-1.94075	0.0227041	0.588751	0.886689	0.188431	0.254179
Asprv1	-1.13302	-0.589189	1.7979	-0.312695	0.0449279	0.192075
Atp13a4	-1.05718	-1.3606	0.607383	1.21132	0.387512	0.211573
Atp7b	-1.389	-0.722077	1.0061	1.23627	-0.0717217	-0.0595711
Avil	-1.96243	-0.135959	0.616928	0.603976	0.437075	0.440411
Batf2	-1.92984	0.328342	0.261803	0.870495	0.574835	-0.105631
BC005682	-1.81027	0.0727885	0.781837	1.03358	0.0933808	-0.171319
BC022224	-1.17025	-0.232137	0.79123	1.47014	0.0289524	-0.887937
BC022687	-1.53571	-0.781999	0.952681	0.984031	0.392447	-0.0114463
BC037034	-1.4418	0.0127472	1.05174	1.17097	-0.143087	-0.650566
BC050210	-1.30059	-0.303297	1.26482	1.0328	0.0464752	-0.740201
BC051227	-1.87187	-0.374875	0.459769	0.713658	0.708213	0.365107
BC067047	-1.1261	-0.269363	1.0286	1.13801	0.324681	-1.09583
Bcl2l1	-1.53671	-0.965811	0.641295	0.821032	0.719302	0.320895
Bcmo1	-1.49907	-0.769959	1.08198	0.970789	0.216403	-0.000145765
Bet1	-1.47758	-0.334076	0.424047	1.20209	0.821832	-0.636317
Bhlhb2	-1.59163	-0.610725	0.783293	0.998623	0.654381	-0.233947
Bmp8a	-1.79847	-0.134816	0.763539	0.982174	0.395525	-0.207956
Btbd3	-1.59418	0.0520041	1.00107	1.00572	0.176542	-0.641156
C130032J12Rik	-1.61402	-0.264324	1.20175	0.858864	0.160465	-0.342727
C1galt1	-1.83516	-0.259053	0.536532	0.896363	0.687772	-0.0264499
C1qtnf1	-1.70791	-0.00227849	0.00313773	1.06029	0.935615	-0.28886
C2	-1.81503	-0.397353	0.627109	0.754922	0.761494	0.0688548
Calca	-1.45979	-0.757235	0.18554	0.867396	1.22673	-0.0626445
Capg	-1.827	-0.515361	0.605608	0.679143	0.596626	0.460987
Carhsp1	-1.86025	-0.28328	0.667518	0.175452	0.388426	0.912133
Casp1	-1.9793	0.0109278	0.734389	0.412384	0.543738	0.277863
Casp8	-2.01481	0.243521	0.586542	0.319873	0.257973	0.606903
Cblc	-1.12202	-1.35633	0.773615	0.970961	0.153613	0.580164
Ccl17	-0.470553	-0.735547	-0.134671	2.0003	-0.349073	-0.31045
Ccng1	-1.81467	-0.246707	1.08395	0.604832	0.0522465	0.32034
Cd2ap	-1.69475	-0.267992	0.854385	1.1158	0.197522	-0.204964
Cd3g	-1.16987	-0.454088	0.980137	1.11035	0.516012	-0.982541
Cd55	-1.75652	-0.537661	0.52595	0.750118	0.875091	0.143027
Cd6	-1.11494	-0.523608	1.29012	1.14795	-0.0990035	-0.700523
Cd69	-1.35405	-0.423247	0.904106	1.1537	0.492056	-0.772565
Cd80	-1.88533	-0.268628	0.838034	0.281317	0.348931	0.685681
Cdh23	-1.23906	-0.595223	1.0131	1.26004	0.227822	-0.666685
Cdh5	-1.4474	-0.806984	0.531954	1.19232	0.717104	-0.186994
Celsr3	-1.61975	-0.11287	0.578416	1.37703	-0.343857	0.121039
Cep170	-1.85326	0.708748	0.0110631	1.0091	0.19809	-0.0737379
Cgnl1	-0.882175	-1.31997	0.864072	1.30041	0.162071	-0.124411
Ch25h	-0.851265	-0.683709	1.57073	0.85635	-0.122456	-0.76965
Cldn1	-1.48138	-0.950306	0.796257	0.942794	0.610578	0.0820597
Clec4n	-1.29511	-0.485424	0.219142	1.64224	0.371172	-0.452024
Clec7a	-1.41156	-0.967677	0.805658	0.759388	0.913999	-0.0998115
Clic3	-1.40714	-0.605199	0.809858	1.28744	0.367816	-0.452775
Cltb	-1.92631	-0.100267	0.719698	0.76435	0.148941	0.393586
Cnnm2	-0.698947	-0.747611	1.06691	1.44924	-0.268384	-0.801206
Coch	-0.728656	-0.929753	-0.0145634	1.13162	1.31406	-0.772711
Col4a3bp	-1.79382	-0.4803	0.938285	0.568617	0.220029	0.547187
Commd4	-1.54048	0.227525	1.03698	1.08197	-0.356438	-0.449564
Coq5	-1.96291	0.629662	0.485058	0.703506	0.142542	0.00213861
Coro1b	-1.62188	-0.570731	0.952763	0.891449	-0.200391	0.548791
Cox17	-1.82803	0.573665	0.765691	0.827327	-0.192906	-0.145743
Cox7b	-1.64247	-0.0482713	0.81252	0.994607	0.509148	-0.625529
Cpb2	-1.48821	-0.85796	0.446245	0.895456	1.02362	-0.0191514
Cpne8	-1.85692	-0.197691	0.477932	0.964247	0.595219	0.0172102
Creb5	-1.47516	-0.775027	0.147353	1.17278	0.908642	0.0214116
Creld1	-1.81107	-0.142889	0.09665	1.20236	0.45016	0.204796
Creld2	-1.39369	0.0459806	0.760383	1.16069	0.408216	-0.98158
Csnk1d	-1.37306	-0.34868	1.20802	0.780668	0.533142	-0.800088
Cst7	-1.41166	-0.410131	0.52386	1.13386	0.877486	-0.713414
Cstb	-1.67259	-0.766446	0.781082	0.791462	0.393894	0.472599
Ctdspl	-1.37874	0.180184	0.700674	1.45191	-0.397839	-0.556194
Ctgf	-1.93602	-0.154246	0.477767	0.258824	0.767786	0.585894
Ctla4	-1.00703	-0.850838	0.644286	1.45215	0.476387	-0.714956
Ctsc	-1.71334	-0.616501	0.851002	0.884487	0.272411	0.321946
Ctsg	-1.74246	0.171223	0.90728	0.779161	0.441211	-0.556414
Cxcl1	-1.0263	-1.21509	0.606834	1.42728	-0.0436645	0.250938
Cyba	-1.83844	-0.258032	0.684053	0.997456	0.159489	0.255476
Cyp39a1	-1.27079	-0.610212	0.200772	1.17117	1.11221	-0.603142
Cyp4f39	-1.95845	-0.121958	0.425127	0.386286	0.719531	0.549467
Cysltr1	-1.967	0.296919	0.199947	0.060297	0.653279	0.756555
Cytip	-1.78713	-0.310652	0.497352	1.0261	0.636801	-0.0624675
D030070L09Rik	-1.76723	-0.524254	0.955244	0.695542	0.336547	0.304154
Dap	-1.71333	-0.647994	0.479827	0.749589	0.89143	0.240481
Dapk2	-1.42904	-0.718715	0.328547	1.47395	-0.0523238	0.397581
Dapp1	-1.81685	-0.418433	0.835427	0.146763	0.528144	0.724951
Dbi	-1.31905	-0.171642	1.23307	1.11793	-0.217591	-0.642716
Dcbld2	-1.39876	-0.829652	0.457952	1.27993	-0.194561	0.685097
Dctn3	-1.93851	0.0469653	0.230988	0.913974	0.563804	0.182776
Dhx58	-1.76494	-0.216016	1.26674	0.361537	0.0335061	0.319167
Dmkn	-1.95333	0.171939	0.737057	0.725181	0.291643	0.0275065
Dnajc4	-1.98571	0.156942	0.157328	0.740114	0.579916	0.351413
Dpagt1	-1.74356	-0.492353	0.171016	1.08405	0.617227	0.363621
Dpp3	-1.73825	-0.415478	1.01998	0.825441	0.0188098	0.2895
Dsc2	-1.22102	-0.724622	1.10948	1.1299	0.318573	-0.612318
Dscr6	-1.07348	-1.08455	1.38636	0.632347	0.481864	-0.34254
Dusp14	-1.49622	-0.990119	0.757162	0.612262	0.881784	0.235133
E430028B21Rik	-1.92209	-0.163713	0.753699	0.162144	0.58339	0.586571
Ebp	-1.82462	0.199337	0.764885	0.905056	0.313725	-0.358388
Edem1	-1.5436	-0.0902724	0.213294	1.59484	-0.037387	-0.136873
Edem2	-1.55137	-0.513382	0.441237	1.23353	0.713326	-0.323338
EG622339	-1.57797	0.0619042	1.38201	0.619495	-0.0252075	-0.460234
EG70793	0.0225464	-1.17019	1.64111	-0.583119	0.589275	-0.499628
Egfbp2	-0.775347	-1.14361	0.75851	0.946656	1.00038	-0.786598
Eif2ak2	-1.9671	0.772355	0.402283	-0.0643894	0.407128	0.449724
Eif4ebp1	-1.60184	-0.303852	1.2798	0.714739	0.26307	-0.35192
Eif5	-1.74742	-0.67351	0.602091	0.739363	0.51639	0.563088
Eif6	-1.77671	-0.0810595	1.01019	0.691158	0.482148	-0.325726
Elmo1	-0.464304	-0.703648	0.874027	1.32367	0.273503	-1.30325
Elovl1	-1.90214	0.805507	0.400972	0.481114	0.505867	-0.291319
Elovl2	-0.693328	-0.933635	1.53919	0.911821	-0.180083	-0.643959
Eno2	-0.565182	-1.03335	0.081523	1.67151	0.555296	-0.709792
Enpp4	-1.95274	0.474716	0.536966	0.772102	0.261554	-0.0926007
Esm1	-1.31528	0.0602205	1.06014	0.909745	0.37039	-1.08521
F7	-1.45866	-0.789961	0.625229	1.17928	0.651032	-0.206918
Fads3	-1.5529	-0.261735	1.02575	1.08276	0.208223	-0.502099
Fam129a	-1.78158	-0.615553	0.598062	0.640438	0.516	0.642632
Far1	-1.75062	-0.0385192	0.357324	1.32585	-0.0930682	0.199036
Fcgr3	-1.74282	-0.350072	0.488608	1.16943	-0.0463565	0.481214
Fcgr4	-1.99922	0.167088	0.578332	0.175863	0.418952	0.658989
Fdps	-1.65246	0.389572	0.807074	1.10612	-0.200066	-0.450246
Fgd3	-0.801531	-1.40699	1.338	0.322915	-0.134528	0.68213
Fgl1	-0.957193	-0.756194	0.700374	1.51642	0.293809	-0.797221
Foxred2	-1.72471	0.350642	0.448885	1.02393	0.519677	-0.618421
Fpr2	-1.98603	0.224976	0.650568	0.622029	0.438668	0.049791
Frrs1	-1.96502	0.209228	0.862538	0.453848	0.0640853	0.37532
Fvt1	-1.68885	-0.252801	0.463723	1.22131	0.543224	-0.286615
Fxyd5	-1.63579	0.471079	0.628046	0.995407	0.323697	-0.782436
Gale	-1.68076	-0.697488	0.797674	0.826835	0.582493	0.171243
Galnt11	-1.06	-0.877261	1.33367	1.09751	-0.275592	-0.218325
Gapdh	-1.80385	-0.0822898	1.09017	0.741178	0.0310654	0.0237298
Gas7	-1.92336	0.233712	0.816751	0.726264	0.216097	-0.0694643
Gatm	-1.32315	-0.637648	1.01421	1.17545	0.336226	-0.565088
Gbp3	-1.6521	-0.387741	0.807517	1.17365	0.240246	-0.181573
Gdf15	-1.2731	-1.02443	1.03325	1.11738	0.111119	0.0357818
Gfod1	-1.14989	-0.601954	1.02807	1.18871	0.37471	-0.839657
Gfpt2	-1.82277	-0.363567	0.130959	0.926692	0.69172	0.436967
Gltp	-1.91062	-0.210027	0.263978	0.550037	0.852733	0.453902
Gmfg	-1.72974	-0.383035	0.721666	0.888527	-0.209538	0.712115
Gmppa	-1.78007	0.67761	0.516488	0.897501	0.198787	-0.51032
Gnb1	-1.94174	0.205441	0.832048	0.678026	0.0430541	0.183174
Gorasp2	-1.43621	0.225971	0.843183	0.969289	0.424974	-1.0272
Gp38	-1.79853	-0.455332	0.481963	0.780016	0.831596	0.16029
Gpihbp1	-1.50973	-0.997778	0.911596	0.687114	0.387004	0.52179
Gpr108	-1.77204	-0.420272	0.360931	1.07232	0.619319	0.139743
Gpr112	-1.21294	-0.508299	1.51087	0.853804	-0.160967	-0.482477
Gpr137b	-1.99702	0.35818	0.600626	0.669429	0.126426	0.242362
Gpr141	-1.01847	-0.479929	1.34846	1.1706	-0.403338	-0.617317
Gpr64	-1.68146	-0.130734	1.27698	0.666539	0.124107	-0.255435
Gpr89	-0.892578	-0.627547	1.39577	1.11834	-0.738455	-0.255536
Gpr97	-1.78336	0.14282	1.16735	0.646765	-0.0470367	-0.126533
Gpx5	-1.78527	-0.381395	0.261948	0.656766	1.06482	0.183134
Gramd1b	-1.12058	-1.072	0.792735	1.24851	0.52089	-0.369549
Grhpr	-1.41917	-0.831481	0.904368	1.15807	0.336876	-0.148663
Grk5	-1.71749	-0.330566	0.807034	0.98968	0.4989	-0.24756
Grpel1	-1.51716	0.0840763	1.4215	0.666367	-0.249668	-0.405107
Gusb	-1.52574	0.426212	0.127715	1.23444	0.545379	-0.808
Gvin1	-1.79898	-0.11507	1.23189	0.149654	0.0809032	0.451606
Gzmc	-1.61042	-0.020336	0.73028	1.01664	0.587097	-0.703269
Gzmd	-1.83636	-0.0291173	0.762785	0.712464	0.675393	-0.28516
Gzme	-1.78072	-0.039906	0.753414	0.761937	0.71507	-0.409794
Gzmf	-1.67225	-0.252137	0.748373	0.90896	0.732721	-0.465663
Gzmg	-1.73912	-0.192429	0.816273	0.717249	0.781452	-0.383424
Gzmn	-1.59843	-0.317258	0.78397	0.950201	0.727312	-0.545792
H13	-1.68691	-0.195469	0.425243	1.37184	0.200319	-0.115022
H2-M3	-1.31467	0.983981	-0.262975	0.378325	1.12452	-0.909177
Haao	-1.002	-0.168221	0.59363	1.47971	0.261858	-1.16498
Havcr2	-1.75704	-0.122971	0.764849	0.897232	0.600859	-0.38293
Hba-a1	-1.95129	0.0021648	0.472781	0.856427	0.457169	0.162744
Hbb-b1	-1.84777	-0.444357	0.489254	0.809772	0.490971	0.502131
Hipk2	-1.81898	-0.325951	0.617994	0.966955	0.515945	0.0440404
Hipk3	-1.29689	-0.917007	0.275007	1.48512	0.442523	0.0112495
Hmgcl	-1.43728	-0.921536	1.0491	0.763526	0.628226	-0.0820354
Hnf1b	-1.15641	-1.30112	0.681886	1.13984	0.35954	0.276269
Hoxd1	-0.448459	-0.270609	-0.0386978	1.94095	-0.233175	-0.950006
Hpcal1	-1.65231	-0.818231	0.500742	0.758301	0.748447	0.463057
Hpse	-1.64772	-0.342044	0.344017	1.07619	0.888642	-0.319087
Hsd17b12	-1.50438	0.107046	1.27691	0.891333	-0.345112	-0.4258
Hsd3b4	-0.569646	-0.595409	-0.504929	1.96372	0.141829	-0.435567
Hspa4l	-1.18865	-0.253226	0.0259239	1.29826	-0.897682	1.01538
Htatip2	-1.82423	-0.285093	0.243549	0.780292	0.95114	0.134346
Ica1l	-1.21696	-0.911677	1.42597	0.24747	-0.267174	0.722375
Icos	-1.30191	-0.335738	0.767088	1.1248	0.681079	-0.93532
Ifi30	-1.80141	0.749287	0.580284	0.653131	-0.545481	0.364189
Igfbp6	-1.9082	-0.26121	0.449838	0.524559	0.375051	0.819967
Il10ra	-1.19746	-0.569382	0.566437	1.67239	-0.156081	-0.315909
Il1r2	-1.60925	-0.643039	0.357843	1.01146	0.918929	-0.035939
Il1rl1	-1.17592	-0.935016	1.06134	1.26209	-0.129222	-0.0832765
Il23a	-1.01108	-0.670252	1.21219	1.16236	0.136999	-0.830213
Il2rg	-1.28746	0.0256615	0.939179	1.19503	0.134354	-1.00677
Indo	-1.36822	-0.736488	0.972285	1.20174	0.276498	-0.345819
Iqgap1	-1.85304	-0.173089	0.951446	0.503997	0.612585	-0.0418977
Ireb2	-1.66243	-0.514633	0.80817	0.82133	-0.223127	0.770692
Irf7	-1.684	-0.261587	1.15179	0.843493	0.143051	-0.192753
Isyna1	-1.31105	-0.568699	0.715577	1.42677	0.30203	-0.564624
Itga1	-1.94012	0.14085	0.686211	0.761405	-0.0518254	0.403478
Itgb3	-0.468852	-1.36361	0.068002	1.49211	0.707412	-0.435067
Itgbl1	-1.91112	-0.116	0.986194	0.333704	0.362668	0.34455
Itpr3	-1.74573	-0.233194	0.869708	0.96726	0.384022	-0.242069
Ivd	-0.997897	-0.728746	1.06914	1.38011	-0.0747206	-0.647893
Jam2	-0.644734	-1.3418	0.624338	1.18116	0.791441	-0.610401
Kcnn4	-1.26636	-0.205106	0.830993	1.17975	0.480854	-1.02013
Kctd9	-1.79884	-0.53721	0.784418	0.660123	0.562184	0.329325
Klhl25	-1.46408	0.445798	0.610605	1.10713	0.288444	-0.987899
Klk1	-1.07403	-1.39073	0.819706	0.822052	0.747631	0.0753748
Klk15	-1.19765	-0.845767	0.388368	1.27689	0.895306	-0.517151
Klk1b24	-0.937233	-0.779816	1.00429	0.943402	0.775825	-1.00647
Klk1b27	-1.23182	-1.22226	0.757767	0.932144	0.738189	0.0259807
Klk1b4	-1.18086	-1.24899	0.830428	0.945183	0.679685	-0.0254486
Klk1b5	-1.20039	-1.24725	0.805934	0.908387	0.727119	0.00619879
Klk1b8	-1.27159	-1.07585	0.528143	0.930165	1.03031	-0.141175
Klrb1b	-1.36734	0.0403094	0.860964	1.15507	0.294221	-0.983224
Laptm5	-1.40717	-0.289947	0.846833	1.25964	0.318858	-0.728212
Lbp	-1.79462	-0.154698	0.597351	0.890038	0.730825	-0.268895
Lcmt1	-1.18416	-1.05988	0.718751	1.38221	0.207656	-0.0645726
Lgals3	-1.85669	-0.384806	0.484435	0.716082	0.760662	0.280315
Lgals3bp	-1.8346	0.0914828	0.725779	1.0176	0.178209	-0.178469
Lgsn	-1.40962	-0.220635	0.834635	1.36043	0.0763585	-0.641164
Lhfpl2	0.0080016	-1.07802	0.183978	1.69741	0.139107	-0.950475
Lifr	-1.33986	-1.04636	0.353173	1.2513	0.152255	0.62949
Lilrb4	-1.24114	-0.947453	1.11981	0.976504	0.464535	-0.372262
LOC100042427	-1.81289	-0.0578124	1.12787	0.647465	0.131997	-0.0366288
LOC100044190	-1.43149	-1.03619	1.03803	0.632326	0.601097	0.196226
LOC100044322	-1.63793	-0.691858	0.777082	0.884106	0.673061	-0.00446524
LOC100046393	-1.17698	-0.86783	0.141183	1.61875	0.443035	-0.158158
LOC100046650	-1.69686	0.405639	1.06222	0.749454	-0.0045868	-0.515866
LOC100047762	-1.4741	-0.648013	1.07488	1.07872	0.193559	-0.225042
LOC100047934	-1.14232	-0.260421	0.507236	1.45824	0.455251	-1.01798
LOC100047963	-1.3863	-0.811067	0.492382	0.467094	1.39145	-0.153555
LOC100048537	-1.4699	-7.32205e-05	1.13867	0.969529	0.12763	-0.765856
LOC100048589	-1.12697	-0.565163	1.69229	0.58916	-0.180798	-0.408519
LOC677144	-1.86579	0.523671	1.0201	0.433109	0.0159632	-0.127051
Lrat	-1.73316	-0.599022	0.717168	0.912901	0.497913	0.204199
Lrrc20	-1.75134	-0.548442	0.364466	1.01822	0.603263	0.313833
Ly6a	-1.99267	0.552722	0.686033	0.396037	0.0519623	0.305914
Ly6c1	-1.95407	0.156562	0.661021	0.73352	0.426109	-0.0231446
Map3k8	-1.61995	-0.70566	0.606857	1.16364	0.250964	0.304147
Mapkap1	-1.90836	-0.0776376	0.347201	0.995276	0.191453	0.452066
Mat2b	-1.74541	-0.532624	0.160367	0.921644	0.797374	0.398645
Mcf2l	-1.37901	-0.918004	1.03634	1.06554	0.214177	-0.0190391
Mcpt8	-1.39462	-0.734434	0.56657	1.0165	0.98444	-0.438459
Med8	-1.97926	0.44517	0.727734	0.572101	0.114884	0.119373
Mef2b	-1.96271	-0.0237187	0.79238	0.273356	0.562325	0.358364
Metrnl	-1.3959	-0.935441	0.902344	0.875836	0.746741	-0.193579
Mfsd2	-1.60155	-0.290638	1.21652	0.598447	0.543352	-0.466137
Mfsd7a	-1.5512	-0.751653	0.665887	0.656778	1.07046	-0.0902703
Mgat2	-1.81408	-0.162279	0.638064	1.11218	0.194147	0.0319637
Mgat4a	-1.19622	-0.993993	0.247651	1.39513	0.733858	-0.18643
MGC41689	-1.74864	0.198493	0.746336	0.831534	0.557985	-0.585711
Mical2	-1.61686	-0.862021	0.885763	0.48484	0.487513	0.620769
Mlkl	-1.87536	0.540209	0.890177	0.435453	0.328116	-0.318595
Mmp13	-1.16714	-1.05357	0.258408	1.30266	0.852558	-0.192912
Mobkl2b	-1.3571	-0.871449	0.916819	1.17146	0.366909	-0.226645
Mocs1	-1.79984	0.159924	1.1767	0.117199	0.545006	-0.198991
Mras	-1.53893	-0.184624	0.86005	1.24692	0.147135	-0.530547
Msi2	-1.48992	-0.348873	1.04806	1.21106	-0.160191	-0.260135
Msn	-1.91045	0.533873	0.160975	0.957637	0.339804	-0.0818336
Mt1	-2.03509	0.253434	0.455798	0.439918	0.458394	0.427543
Mt2	-1.85689	-0.327279	0.730509	0.517058	0.788643	0.14796
Mtss1	-1.5707	-0.847058	0.489636	1.07884	0.584527	0.264755
Myo10	-1.25847	-0.492192	1.34569	1.06504	-0.255943	-0.404117
Nars	-1.428	-0.583106	1.34385	0.793263	-0.361049	0.23505
Ncf4	-1.68622	0.0610359	0.915415	0.976664	0.269955	-0.536853
Nckap1l	-1.65855	-0.130178	1.07361	0.973111	0.0939557	-0.351948
Ndrg4	-1.96505	0.511048	0.0180159	0.660699	0.652233	0.123057
Ndufb4	-0.8037	-0.259802	0.811787	0.431397	1.21885	-1.39853
Necap2	-1.68626	-0.717617	0.456046	0.880792	0.743866	0.323173
Nek7	-2.016	0.580822	0.259137	0.220734	0.363138	0.592165
Nfkbiz	-1.08378	-1.34298	1.0229	0.631064	0.0131539	0.759645
Nme2	-1.73081	0.774227	0.420154	0.579725	0.645928	-0.689222
Nmnat2	-1.42401	-0.736771	0.404836	1.32547	-0.240795	0.671272
Npas2	-0.960667	-1.072	0.410074	1.62049	-0.257599	0.259703
Npb	-1.00027	-0.506109	-0.361445	1.29568	1.22687	-0.654726
Nqo2	-1.76101	0.519604	0.458967	0.982331	-0.565375	0.365484
Nr1h4	-1.26968	-1.04779	0.220318	1.35278	0.631484	0.112878
Nr4a2	-1.14571	-0.7869	0.122719	1.1158	1.23225	-0.538167
Nrap	-1.97177	0.292251	0.253091	0.0400191	0.692487	0.69392
Nsdhl	-1.9145	0.461316	0.877218	0.574938	-0.10387	0.104904
Nubp2	-1.75565	0.331909	1.08957	0.674151	0.0624982	-0.402477
Nudt22	-1.70842	-0.507019	0.611089	0.653526	1.01005	-0.0592328
Nus1	-1.76809	-0.496565	0.697028	0.922088	0.526267	0.119273
Oas1g	-2.02251	0.161496	0.504165	0.410631	0.553493	0.392721
Oas2	-1.80892	0.225073	1.0037	0.802908	-0.0999933	-0.122769
Obfc2a	-1.60889	-0.320622	1.06414	0.97401	0.278603	-0.387242
Olr1	-1.45964	-0.796527	0.461968	1.19523	0.754246	-0.15528
Os9	-1.09453	-1.26679	0.449151	1.05786	0.932889	-0.078578
Osbpl3	-1.79729	-0.457291	0.75557	0.433821	0.190358	0.874828
Ostf1	-1.87622	0.506891	0.892733	0.615046	0.0686624	-0.207114
Oxsr1	-1.97457	0.221532	0.734043	0.672142	0.148249	0.1986
P2ry6	-1.88648	-0.122666	0.11755	1.00747	0.499074	0.385051
P4hb	-1.39678	-0.534977	0.406796	1.55179	0.293916	-0.320748
Padi2	-1.73719	-0.0875743	0.944281	0.947967	0.267842	-0.335322
Pdcd6ip	-1.8691	-0.399768	0.404681	0.733604	0.512269	0.61831
Pde6h	-1.70686	-0.662233	0.442557	0.951286	0.677003	0.298246
Pdia3	-1.57578	0.404689	0.811469	1.16887	-0.382554	-0.426689
Pdk1	-1.17201	-0.499832	1.5916	0.732101	-0.108053	-0.543807
Pfkp	-1.67584	-0.638408	0.600176	1.07019	0.51061	0.133272
Pgd	-1.71067	0.782854	1.06918	-0.471045	0.0209997	0.308672
Pgs1	-1.8247	-0.482938	0.432591	0.852121	0.531323	0.491606
Phospho1	-0.81863	-0.933944	0.111525	1.83929	0.0467133	-0.24495
Pi4k2b	-1.52891	-0.392213	0.971962	1.1657	0.193041	-0.409582
Piga	-1.12226	-0.480216	0.656021	1.61945	0.0029605	-0.675955
Pign	-1.85749	-0.158763	0.655569	1.00427	0.284698	0.071718
Pik3cg	-1.43537	-0.117379	1.56104	0.567335	-0.315618	-0.26001
Pik3r6	-1.20923	-0.532572	0.671486	1.5414	0.16217	-0.633252
Pkm2	-1.37465	0.0443326	1.17153	1.08544	-0.716664	-0.209989
Plcg2	-1.72509	-0.425653	1.00526	0.827762	0.378711	-0.0609854
Plekha8	-1.59496	-0.639339	0.615253	1.12088	0.628784	-0.130618
Plk3	-1.42419	-0.864383	0.639611	1.14649	0.684112	-0.18164
Plscr1	-1.68228	-0.69955	0.500751	1.02572	0.350609	0.504754
Pold4	-1.7747	-0.26441	0.38632	1.24198	0.158507	0.252304
Popdc3	-1.52843	-0.715482	0.347152	1.13425	0.85783	-0.0953197
Ppapdc1b	-1.49098	-0.144844	0.37163	1.47881	0.344345	-0.558956
Ppp1r15b	-1.883	0.170975	0.884636	0.787332	0.124433	-0.0843734
Pqlc3	-1.82926	-0.0286633	0.0181925	0.638103	1.11245	0.0891769
Prf1	-1.64206	0.119219	0.899315	0.874157	0.459964	-0.710596
Prkch	-1.69853	-0.294046	1.33548	0.47175	0.0411054	0.144241
Prl8a2	-1.84097	-0.292317	0.562425	0.848673	0.698765	0.0234205
Prodh	-1.68109	-0.734531	0.895673	0.591015	0.304148	0.624787
Prom2	-1.06315	-0.969835	1.36035	0.895781	0.242869	-0.466018
Prr15	-1.70733	-0.69713	0.683754	0.83632	0.585394	0.298993
Prrc1	-1.835	-0.205155	0.824817	0.752158	0.576087	-0.112908
Psd4	-1.61607	0.271922	1.02355	0.78715	0.285513	-0.752059
Psen1	-1.7848	-0.253206	0.154579	1.12322	0.676669	0.0835396
Psma6	-1.41999	0.348466	0.216402	0.26032	-0.836331	1.43114
Psmd8	-1.00295	-0.912345	0.647042	0.642616	1.34587	-0.720232
Pstpip1	-1.29585	-0.00824543	1.15162	0.943598	0.233391	-1.02452
Ptgdr	-0.847416	-0.647049	0.034813	1.93013	-0.349134	-0.121339
Ptp4a3	-1.22502	-0.143548	0.549468	1.38387	0.459991	-1.02476
Ptpn22	-1.79016	-0.316211	0.945708	0.717792	0.527778	-0.0849115
Ptprc	-1.73497	-0.101064	1.11241	0.834188	0.0865652	-0.19713
Ptrh1	-1.72547	-0.490778	0.578945	1.1383	0.364604	0.134391
Pvr	-1.27793	-1.01376	0.327703	1.30744	0.719973	-0.0634147
Rab3gap2	-1.5689	-0.728058	0.772835	1.15707	0.133237	0.233813
Rab7	-1.86622	0.266464	-0.0872735	1.01425	0.639363	0.0334183
Ramp3	-1.80687	-0.0140526	0.845657	0.939515	0.279176	-0.243423
Ranbp2	0.132288	-1.76968	1.24723	0.528112	-0.0110296	-0.126918
Rbks	-1.85796	-0.333131	0.772827	0.768615	0.462614	0.187031
Rbms1	-1.76951	0.219544	1.00725	0.840155	0.0185969	-0.316031
Reep2	-1.27297	0.106435	1.15022	-0.297935	-0.819365	1.13361
Reep4	-1.39924	0.0613943	1.22113	1.00191	-0.167257	-0.717933
Renbp	-1.69441	-0.69596	0.628367	0.822798	0.726231	0.212975
Rhof	-1.91747	-0.170971	0.689268	0.647882	0.617535	0.133755
Rmnd5b	-1.35836	-1.03781	0.766753	0.872194	-0.0917564	0.848977
Rnase1	0.0892975	-1.40163	0.822903	1.29355	0.0184812	-0.822607
Rnpep	-1.89256	0.0926886	0.81033	0.360216	-0.146439	0.775761
Rock2	-1.86352	0.746556	0.57714	0.170622	-0.334813	0.704016
Rpn2	-1.69542	-0.112099	-0.0663771	1.13893	0.887738	-0.152773
Rps6ka1	-1.45472	-0.0194773	1.48195	0.662845	-0.228037	-0.442561
Rrbp1	-1.8218	-0.526009	0.721621	0.536826	0.512352	0.577008
S100a1	-1.34224	-0.500038	-0.239321	1.29901	1.06115	-0.278558
S100a11	-1.98279	0.0139519	0.432714	0.741899	0.309697	0.484531
S100a4	-1.88638	-0.125468	0.875039	0.497939	0.642019	-0.00314926
Saa3	-1.78113	-0.0594609	1.1199	0.654345	-0.230934	0.297284
Samhd1	-1.53696	-0.583603	0.86816	1.10302	0.471963	-0.322578
Samsn1	-1.44611	-0.0472833	0.955449	1.16469	0.156067	-0.782808
Sars	-0.949856	-1.18525	0.837537	1.39175	0.111161	-0.205333
Sbno2	-1.42989	-0.281624	0.538406	1.51509	-0.511779	0.169796
Scgn	-0.745471	-0.756524	0.895105	1.60192	-0.428484	-0.566547
Scin	-1.95867	-0.00188654	0.547664	0.184136	0.420926	0.80783
Scly	-1.76123	-0.489506	0.247334	1.05972	0.592239	0.35145
Scotin	-1.76622	-0.631593	0.521823	0.700947	0.70492	0.470123
Scp2	-1.53019	0.175265	-0.13247	1.45184	0.518663	-0.483108
Sema6d	-1.64948	-0.26667	0.831168	1.20738	0.100091	-0.222487
Sephs2	-1.62102	-0.61276	1.05317	0.710021	-0.134036	0.604619
Sergef	-1.70057	0.414551	1.00558	0.554294	0.401718	-0.675571
Serpinb6a	-1.71933	-0.525033	0.533765	1.10909	0.490971	0.110535
Serpinb6c	-1.45498	-0.748218	1.07862	0.988755	0.361961	-0.226136
Serpinb9b	-1.8832	0.19258	0.566548	0.764821	0.651859	-0.292606
Sgcd	-1.81026	0.556085	0.89955	-0.489024	0.490768	0.352885
Sgip1	-1.72662	-0.566096	0.936329	0.762557	0.475529	0.1183
Sgk3	-1.44022	-1.0352	0.660969	1.04818	0.271384	0.49489
Sgpp1	-1.31599	-0.943315	0.441711	1.2961	0.689341	-0.167848
Sgpp2	-1.11203	-1.10105	0.87314	1.26759	0.335591	-0.263247
Sh2d1b1	-1.54489	-0.0222052	0.936295	0.99728	0.397473	-0.763954
Sh2d1b2	-1.09334	-0.351337	1.06743	1.29008	0.0235986	-0.936435
Sh3bgrl3	-1.9005	-0.163599	0.536049	0.889532	0.517861	0.120652
Sh3bp2	-1.53532	-0.838471	0.232061	1.05828	0.840896	0.24256
Sidt2	-1.21913	-0.306366	0.561242	1.67078	-0.174718	-0.531809
Sigirr	-1.78251	-0.550272	0.282954	0.818343	0.692626	0.538862
Siglec1	-1.55075	0.028089	1.12945	1.0463	-0.253326	-0.399772
Six6	-0.662064	-0.89025	1.69523	0.710246	-0.542594	-0.31057
Skap2	-1.83137	-0.512573	0.500464	0.615108	0.620842	0.607528
Slc10a3	-1.50008	-0.98159	0.424436	0.974093	0.729527	0.353611
Slc16a6	-1.46105	-0.846094	1.29192	0.551242	0.417588	0.0463929
Slc25a19	-1.64631	-0.0740231	0.768022	1.19736	0.217047	-0.462092
Slc25a29	-1.35308	-0.543288	0.904953	1.31446	0.209355	-0.532404
Slc27a2	-1.5695	-0.902051	0.852522	0.824808	0.412669	0.38155
Slc34a2	-1.4687	-1.01295	0.523734	1.00999	0.665265	0.282664
Slc35e4	-1.61318	-0.327076	0.279467	1.41879	0.412831	-0.170824
Slc38a5	-0.080611	-0.325398	-1.02191	1.39246	0.99337	-0.957913
Slc38a8	-0.494531	-0.977469	1.22276	1.30807	-0.400498	-0.658333
Slc39a8	-1.66169	-0.477684	1.12197	0.707275	-0.163893	0.474023
Slc44a1	-1.73393	-0.420666	0.69219	1.05183	0.476164	-0.0655873
Slc6a12	-1.69274	0.296044	0.898744	0.900707	0.215075	-0.61783
Slc7a15	-1.29143	-0.777816	0.661716	1.18844	0.762593	-0.543507
Slco3a1	-1.84974	0.88427	-0.363417	0.403965	0.270753	0.654175
Slfn2	-1.77918	-0.506093	1.00666	0.364331	0.541835	0.372446
Snca	-1.71255	-0.144911	0.765678	1.19965	0.0324376	-0.140306
Snta1	-1.41175	-1.00547	0.73058	0.931742	0.77061	-0.0157056
Snx12	-1.97218	-0.0526242	0.275047	0.654096	0.592705	0.502952
Snx2	-1.9505	-0.133345	0.540213	0.759734	0.419261	0.364637
Snx9	-1.6654	-0.728659	0.677729	0.802684	0.161423	0.752219
Socs4	-1.30595	-0.861166	1.03058	1.18811	0.17151	-0.223077
Sorbs2	-1.46418	-0.998423	0.601194	1.06991	0.537056	0.254442
Spp1	-1.68449	-0.210145	0.898401	0.852135	0.608098	-0.464001
Sprr2d	-1.5196	-0.31409	1.09567	1.1439	-0.222711	-0.183172
Sprr2h	-0.414269	-0.189543	-0.215476	2.00608	-0.500078	-0.686717
Spryd4	-1.8958	0.720203	0.674475	0.622512	0.0761353	-0.197527
Spsb2	-1.60001	-0.664735	0.281634	1.29336	0.408665	0.281085
Sptlc1	-1.31192	-0.596042	0.863303	1.38478	0.148408	-0.488533
Srgn	-1.54406	-0.415432	0.711931	0.829814	0.970648	-0.552902
Sri	-1.74684	-0.10878	0.819478	0.891506	0.551868	-0.407234
Ssr4	-1.33878	-0.465629	0.818106	0.984565	0.82312	-0.821387
Stap1	-1.10665	-0.0895183	0.825594	1.41032	0.00745592	-1.0472
Stard10	-1.76113	-0.594378	0.407086	0.67079	0.8768	0.400835
Stard4	-1.63449	-0.0316074	1.35332	0.409684	-0.450577	0.353671
Stard5	-1.42104	-1.1113	0.938714	0.610812	0.426524	0.556292
Stat1	-1.95838	0.0187012	0.878282	0.340508	0.453212	0.267681
Stc2	-1.36176	-0.447733	0.792961	1.33231	0.337823	-0.653596
Stim1	-1.58296	-0.777098	0.71422	0.788411	-0.0134808	0.870906
Stk24	-1.28979	-0.194021	1.47801	0.586384	0.258306	-0.838889
Suclg2	-1.47758	-0.733809	0.421894	1.42115	0.264032	0.104313
Syngr2	-1.95953	0.371277	0.250081	0.906588	0.365523	0.0660563
Sytl3	-1.68951	-0.455383	0.852923	0.833399	-0.224039	0.68261
Taf10	-1.59062	0.303917	1.16275	0.649137	0.220269	-0.745453
Tap1	-1.3457	0.369058	0.521032	1.22915	0.310157	-1.0837
Tgfbr2	-1.69598	0.184856	0.726743	1.11554	0.196416	-0.527578
Tinagl	-1.83753	0.326282	0.800833	0.399833	-0.422456	0.73304
Tmem106a	-1.80494	-0.343459	0.600538	1.05456	0.368705	0.124597
Tmem120a	-1.32945	-0.591237	0.715636	1.51242	-0.288277	-0.0190893
Tmem154	-1.11153	-0.546639	-0.227804	0.946059	1.48904	-0.549129
Tmem160	-1.8573	-0.06658	0.711759	0.886262	0.479835	-0.153978
Tmem164	-1.69909	-0.00404832	0.978097	1.04982	-0.190058	-0.134726
Tmem179b	-1.56007	-0.532473	0.202798	1.46681	0.228485	0.19445
Tmem192	-1.64732	-0.532253	0.86844	0.949892	0.555661	-0.194419
Tmem199	-1.605	-0.819139	0.743245	0.631394	0.879152	0.170346
Tmem38b	-1.22115	-1.09731	0.691845	1.16227	0.660761	-0.196412
Tmem62	-1.85418	-0.353449	0.410125	0.909231	0.598544	0.289727
Tmprss7	-0.990892	-0.561179	1.03489	1.45202	-0.259017	-0.675829
Tnfaip2	-1.44244	0.18829	1.01305	1.07966	-0.00673196	-0.831822
Tnfrsf10b	-1.04821	-0.22987	-0.266188	0.749003	1.60186	-0.806591
Tnfrsf9	-1.5388	-0.184888	0.896744	0.926543	0.632224	-0.731818
Tnfsf9	-1.3944	-0.514421	0.610127	1.34846	0.522469	-0.572231
Tollip	-1.90791	0.0171348	0.352844	1.04685	0.342027	0.149045
Tpi1	-1.48159	-0.675705	1.34608	0.67327	0.260785	-0.122845
Tpmt	-1.17068	-1.03038	1.25059	0.947573	0.231639	-0.228745
Traf1	-1.06751	-0.328403	1.04304	1.33612	-0.0466288	-0.936619
Tram1	-1.60068	-0.487291	0.935275	0.822003	0.710903	-0.380212
Trem2	-1.15976	-0.972622	0.361202	1.09412	1.09754	-0.420477
Tsc22d3	-1.83918	-0.253086	0.0393278	0.961778	0.67102	0.420144
Tspan14	-1.65378	-0.802754	0.830056	0.696865	0.381466	0.548147
Tspo	-1.85616	0.789375	0.554971	0.652817	0.235651	-0.376656
Tssc1	-1.75132	0.300246	0.473312	1.15147	0.285788	-0.459498
Ttf1	-1.33644	-0.179463	1.1023	0.594783	-0.984026	0.802851
Txndc4	-1.20408	-0.847874	0.598755	1.49407	0.325772	-0.366644
Ubash3b	-0.651829	-1.22122	1.25958	-0.207772	1.15789	-0.336639
Ube2g2	-1.62222	-0.40106	0.388194	1.3371	0.484118	-0.18614
Ube2m	-1.76676	-0.0474689	0.640733	1.21021	-0.0336276	-0.00308962
Ubl4	-1.79621	-0.0523634	0.751308	1.00396	0.358196	-0.264887
Ugcg	-1.72591	-0.288841	0.57049	1.00396	0.723868	-0.283563
Unc13d	-1.91165	-0.188434	0.749939	0.426314	0.198109	0.725725
Usp18	-1.88696	-0.372354	0.45662	0.643148	0.635991	0.523555
Usp53	-1.41016	-0.021779	0.613976	1.27874	0.437699	-0.898471
Uxt	-1.80318	0.523798	0.771423	0.838283	0.0816259	-0.41195
Vamp3	-1.91199	0.00206271	0.38166	0.49822	0.973221	0.0568296
Vat1	-1.43608	-1.06073	0.635479	1.02147	0.499326	0.340539
Vill	-1.84608	-0.44782	0.581369	0.76351	0.574934	0.374091
Vti1a	-1.81251	-0.454907	0.57525	0.664123	0.836079	0.191969
Wdfy1	-1.49273	-0.221528	1.25356	0.773066	0.346248	-0.658615
Wdr21	-1.05796	-0.749119	0.543491	1.47644	0.534521	-0.747377
Wipi1	-1.88885	0.694225	0.389905	0.476678	0.672569	-0.344528
Zdhhc24	-1.76027	-0.117107	0.865643	0.768089	-0.387476	0.631118
Zfand2b	-1.94546	0.420673	0.0879044	0.922905	0.104273	0.409706
Zfyve21	0.0523963	-0.739847	-0.223418	1.69692	0.385279	-1.17133

## Sheet: cluster 6
Gene Symbol	E6.5	E8.5	E10.5	E12.5	E15.5	E17.5
0610031J06Rik	-1.27982	-1.11035	0.0766431	1.15227	0.826921	0.334344
1110008P14Rik	-1.53397	-0.740839	-0.10059	0.47604	0.780036	1.11933
1110038D17Rik	-1.32312	-0.34331	-0.711793	0.334405	0.561251	1.48257
1190002H23Rik	-0.982043	-1.26494	0.158191	1.03263	1.15515	-0.0989925
1190003J15Rik	-1.37525	-1.13246	0.252614	0.542354	0.82881	0.883931
1190007F08Rik	-1.68948	0.197866	-0.415512	-0.00979929	1.17807	0.738854
1300014I06Rik	-1.91779	-0.121498	0.148414	0.487047	0.524872	0.87896
1600016N20Rik	-0.881443	-1.42802	0.0703659	0.200358	0.84542	1.19331
1700007G11Rik	-0.871528	-1.097	-0.713277	0.60014	1.0139	1.06776
1700019D03Rik	-1.30792	-1.10202	-0.0553691	0.810874	0.675986	0.978448
1700019E19Rik	-1.70031	-0.345623	0.0635169	0.224643	0.437226	1.32054
1700088E04Rik	-0.812035	-1.21198	-0.545062	0.459295	1.31762	0.792165
1810046J19Rik	-1.52742	-0.881484	0.141454	0.976165	0.849798	0.441487
1810074P20Rik	-0.688332	-1.28231	-0.572622	0.398721	0.85381	1.29074
2010001M09Rik	-0.923599	-1.01607	-0.617671	0.5791	1.45869	0.519548
2200002K05Rik	-1.09128	-0.947236	-0.280891	-0.0411813	1.03015	1.33044
2210010L05Rik	-1.18621	-0.624473	-0.62858	0.071736	1.17788	1.18965
2310005E10Rik	-0.949868	-1.24711	-0.0268471	1.17523	1.07693	-0.0283322
2310007F21Rik	-1.23915	-1.19042	0.420143	0.233775	0.541606	1.23405
2310033E01Rik	-1.34192	-1.21078	0.478255	0.877209	0.694364	0.502877
2310040C09Rik	-1.40508	-0.999746	0.150366	0.316766	1.08277	0.854923
2310044G17Rik	-1.38999	-1.00562	0.0274238	0.439919	1.00459	0.923673
2310045A20Rik	-0.968068	-1.33001	-0.149153	0.390931	0.97984	1.07646
2310057J16Rik	-0.935582	-1.28203	0.107936	0.662881	0.0221832	1.42461
2310076L09Rik	-1.13731	-1.40886	0.523476	0.897661	0.629515	0.495514
2400010D15Rik	-1.45335	-1.08979	0.633423	0.48156	0.560468	0.867689
2600011E07Rik	-0.867803	-1.58653	0.253879	0.909996	0.597111	0.693352
2610003J06Rik	-0.60614	-0.59905	-1.40344	1.00668	0.86253	0.739417
2610528J11Rik	-1.03823	-1.107	-0.375455	0.304347	1.16722	1.04911
2810003C17Rik	-1.49448	-1.00253	0.244483	0.681531	0.825629	0.74536
2810410C14Rik	-1.12405	-0.747283	-0.563703	0.0611884	1.3266	1.04724
2900064A13Rik	-1.22275	-0.850589	0.299286	0.50613	1.53724	-0.269325
3110001A13Rik	-1.53386	-0.728183	0.750174	-0.195745	0.683562	1.02405
4632417N05Rik	-1.16242	-0.856921	-0.380319	0.0795909	0.970119	1.34995
4930486L24Rik	-1.54977	-0.703153	-0.188472	0.643709	1.03684	0.760838
4930504E06Rik	-1.55531	-0.855765	0.123114	0.52517	0.926251	0.836535
4930539E08Rik	-1.70064	-0.700482	0.299385	0.645933	0.568848	0.886957
4930570C03Rik	-1.30534	-0.856458	-0.183937	0.102147	1.09491	1.14869
5330417C22Rik	-0.857932	-1.48826	-0.111636	0.71745	0.930844	0.809539
6330416G13Rik	-0.97807	-1.04882	-0.637083	1.08101	1.03233	0.550625
9030409G11Rik	-1.03317	-0.983492	-0.489006	0.198742	1.04007	1.26685
9130017N09Rik	-1.261	-1.02983	0.0786588	0.0504381	1.03568	1.12605
9530027K23Rik	-1.19624	-1.28931	0.335409	0.319332	0.825166	1.00564
9530066K23Rik	-1.27361	-1.01799	-0.0863622	0.245535	1.07783	1.0546
9630031F12Rik	-1.17958	-0.809283	-0.400029	0.136566	0.780843	1.47148
A830007P12Rik	-1.2903	-1.19754	0.248341	1.06834	0.663577	0.507592
AA409316	-1.34755	-0.813645	-0.114553	0.0848023	0.869995	1.32095
AA691260	-0.89228	-1.25528	0.424993	-0.0324044	1.55072	0.204245
Aadacl1	-0.926661	-1.41363	-0.13427	0.589624	0.961936	0.923003
Abca7	-1.65548	-0.486425	-0.255786	0.701823	0.963748	0.732117
Abcb1b	-1.49349	-0.964384	0.183768	0.525125	0.859069	0.889908
Abhd12	-1.09344	-0.580709	-0.94421	0.434349	1.06019	1.12382
Abhd5	-1.8988	-0.134078	0.00946901	0.696724	0.589123	0.737563
Abhd7	-1.07669	-0.929254	-0.504763	0.328636	0.749171	1.4329
Acad10	-0.603686	-1.37713	-0.653043	0.865778	0.88454	0.883537
Acox3	-0.819489	-1.28266	-0.554836	0.995644	0.875576	0.785767
Acp5	-1.60083	-0.680946	0.0664348	0.394789	1.18974	0.63081
Acsl4	-1.60526	-0.877541	0.333743	0.694864	0.754437	0.699758
Acss1	-0.870581	-1.51876	0.022337	0.577299	0.903384	0.886324
Actc1	-0.901793	-1.43627	0.298398	0.960197	1.05463	0.024839
Actr2	-1.72008	-0.298487	0.173687	0.111771	0.415053	1.31806
Adamts1	-1.53613	-0.0779704	-0.713336	0.485898	0.609612	1.23193
Adcy8	-1.37861	-0.785889	-0.322429	0.424593	0.842793	1.21954
Adfp	-1.09317	-0.925842	-0.199331	0.0738899	0.523029	1.62143
Adipor1	-1.02574	-1.21836	-0.155471	0.314246	0.754356	1.33097
Adm	-0.845012	-1.09708	-0.607132	1.25407	1.03639	0.258762
Agpat2	-1.43272	-0.600089	-0.310679	0.122155	1.17622	1.04512
Agpat4	-1.00948	-1.2695	-0.254597	0.733622	1.17052	0.629433
Ahnak	-1.39168	-1.00242	0.109586	0.93239	1.03862	0.313507
Ahnak2	-1.30576	-1.17048	0.150648	1.03055	0.618848	0.676206
AI428936	-1.29056	-1.20147	0.179969	0.546504	0.857631	0.907928
AI451557	-1.6567	-0.416796	-0.190833	1.08032	0.889635	0.294384
AI467606	-1.77033	-0.196632	-0.17121	0.447372	0.55521	1.13559
AI593442	-1.38872	-0.868929	-0.170371	0.57604	0.579122	1.27286
AI661453	-1.15243	-0.763644	-0.266614	-0.205439	0.945193	1.44294
Aig1	-1.52099	-0.828554	-0.0653186	0.761501	0.983422	0.66994
Aim1	-1.40244	-0.751525	0.304374	-0.133506	0.54906	1.43403
Akr1b7	-1.53134	-0.971317	0.330423	0.785662	0.802416	0.584153
Akr1b8	-1.91515	0.199904	-0.194088	0.495151	0.638467	0.77572
Akr1c12	-1.77084	-0.516785	0.15611	0.678606	0.558099	0.894814
Akr1c14	-1.02345	-1.06907	-0.183891	0.234029	0.457548	1.58483
Akr1c18	-1.39449	-1.06341	0.175232	0.439887	0.886539	0.956242
Aktip	-0.694146	-1.25302	-0.402739	0.00234264	1.29698	1.05059
Alcam	-0.91052	-1.09228	-0.356375	0.0213619	0.926309	1.41151
Aldh3a2	-1.55833	-0.961369	0.787003	0.465131	0.569363	0.698201
Aldh3b1	-1.48088	-0.476197	-0.397417	0.289248	0.711669	1.35357
Alg9	-1.48702	-0.999909	0.595788	0.748705	0.238909	0.903526
Als2cl	-1.01378	-1.21072	0.00794058	-0.00823147	1.23772	0.98708
Amn	-1.4304	-0.575276	-0.41497	0.237283	1.16581	1.01755
Ankrd22	-1.12733	-1.20754	-0.0352774	0.296085	0.912082	1.16197
Ankrd37	-1.29079	-1.08359	0.199105	1.16921	0.854402	0.151665
Anxa1	-1.40951	-0.944953	0.0505204	0.302752	0.891612	1.10958
Anxa11	-0.98351	-1.26497	-0.26323	0.444635	1.15432	0.912751
Anxa2	-1.93883	0.333587	0.235993	-0.090714	0.732805	0.727153
Anxa4	-1.50769	-0.921979	0.0672094	0.712771	0.866833	0.782856
Ap1gbp1	-1.23204	-0.629805	-0.248117	-0.0726213	0.527054	1.65553
Ap1m2	-1.06852	-1.32343	-0.0194459	0.545954	0.747809	1.11764
Ap2m1	-1.56946	-0.402512	-0.101789	-0.00463629	0.719388	1.359
Aqp3	-1.21581	-0.368353	-0.387869	0.13049	1.79341	0.0481317
Aqp5	-1.17735	-1.31409	0.162407	0.604158	0.925824	0.799051
Aqp8	-1.25596	-1.29783	0.5671	0.866289	0.698904	0.421502
Arg2	-0.743779	-1.41465	-0.310673	0.384192	1.16084	0.924068
Arhgap22	-1.34482	-1.1652	0.290765	1.00661	0.625177	0.58747
Arhgap8	-1.65893	-0.748297	0.237513	0.519414	0.821196	0.829109
Arnt2	-0.995094	-1.37539	0.0562909	0.951248	1.05647	0.306479
Arrdc1	-1.44333	-0.662996	-0.302978	0.596571	1.34599	0.466746
Arrdc4	-1.61922	-0.711653	0.0633871	0.516223	1.05966	0.691603
Asah1	-1.80138	-0.291347	-0.114277	0.716533	0.873506	0.616967
Asah2	-1.32696	-1.03724	-0.0800915	0.485288	1.01496	0.944048
Asah3l	-1.63429	-0.738729	0.153117	0.675126	0.536816	1.00796
Atad4	-0.595834	-1.34973	-0.552631	0.306116	0.992334	1.19974
Atf3	-1.02489	-1.14667	-0.340446	0.553215	1.36305	0.595741
Atg12	-1.03799	-1.3648	0.00271105	0.672802	0.623327	1.10395
Atg7	-0.975937	-0.820241	-0.86582	0.520426	1.24557	0.896
Atg9b	-0.986611	-1.47974	0.20926	0.564453	0.701301	0.991337
Atp1b1	-0.701492	-1.65572	0.0587977	0.789747	0.779697	0.728974
Atp6ap1	-1.11208	-0.75633	-0.795248	0.528955	1.08379	1.05092
Atp6ap2	-1.68665	-0.362176	-0.315323	0.669148	0.989506	0.705495
Atp6v0b	-1.00341	-1.30048	0.104824	0.880921	1.22748	0.0906579
Atp6v0d1	-1.551	-0.294197	-0.640094	0.981307	0.79769	0.706295
Atp6v0e	-1.47902	-0.786943	-0.023891	0.464245	0.518667	1.30694
Atp6v1a	-1.14075	-1.33408	0.25869	0.719303	1.07579	0.421051
Atp6v1b2	-1.31413	-1.09581	0.0054444	0.51982	0.828191	1.05648
Atp6v1c1	-1.69952	-0.677812	0.298522	0.54844	0.978846	0.55152
Atp6v1d	-1.42807	-1.11346	0.538903	0.640344	0.466173	0.896118
Atp6v1e1	-1.37202	-1.0229	0.0296205	0.443541	0.844544	1.07721
Atp6v1g1	-1.66194	-0.701446	0.149992	0.818445	0.898283	0.496664
Atp6v1h	-1.40805	-0.985746	-0.0568923	0.962621	0.809789	0.67828
Atp8b1	-0.690776	-1.29346	-0.0948156	1.34157	0.988847	-0.251364
Atp9a	-1.6958	-0.292772	-0.28437	0.734202	0.426767	1.11198
AW544981	-0.609667	-1.61064	0.201537	0.030985	0.901925	1.08586
Azi2	-1.72739	-0.584735	0.326118	0.524361	1.06601	0.395632
B230312A22Rik	-1.19493	-1.06863	-0.250953	1.06958	1.02186	0.423071
B230339M05Rik	-0.487983	-1.46236	-0.527928	0.496983	0.730921	1.25037
B230342M21Rik	-0.72475	-1.26358	-0.600338	0.429555	1.04575	1.11336
B230396O12Rik	0.00387263	-0.432593	-0.414574	-0.37324	1.97971	-0.763172
B2m	-0.971849	-1.27821	-0.21872	0.411749	1.23904	0.817987
B3galt4	-1.02754	-1.50028	0.882939	0.487672	0.634913	0.522297
B3gnt3	-1.26068	-0.898019	-0.171582	0.0648029	1.08563	1.17984
B3gnt8	-1.68265	-0.403391	0.00197011	0.104959	0.854423	1.12469
Bace2	-1.1499	-1.12505	-0.317301	0.646374	0.984688	0.961193
Bag1	-1.45958	-0.614624	-0.401916	0.935475	1.13666	0.40399
Barx2	-1.55906	-0.841039	0.893732	0.216233	0.341534	0.948597
BC003236	-1.66676	-0.702382	0.139154	0.77146	0.570517	0.888011
BC004044	-1.43055	-1.03349	0.147881	0.562014	0.809393	0.944757
BC004728	-1.02711	-1.20611	-0.142913	0.173047	1.02036	1.18273
BC021614	-1.40787	-1.00983	-0.0072485	0.65784	0.838711	0.928393
BC024997	-1.32201	-1.07596	-0.0883951	0.696946	0.889906	0.899511
BC025446	-1.32562	-0.786085	-0.238548	0.0995745	1.23757	1.01311
BC031181	-1.59929	-0.0941912	-0.511803	0.869779	0.156295	1.17921
BC051019	-1.63683	-0.825744	0.323048	0.768363	0.73108	0.640085
BC051665	-1.20314	-0.84997	-0.440925	0.520005	1.44352	0.530502
BC065085	-1.14174	-0.783939	-0.620574	0.69052	0.428836	1.4269
BC099439	-0.627279	-1.25698	-0.623797	0.256759	1.26225	0.98904
Bcam	-1.15685	-0.772957	-0.632734	0.339178	1.30809	0.915282
Bcap29	-1.53949	-0.929905	0.320549	0.452549	0.750723	0.945574
Bhlhb8	-0.9303	-1.56251	0.632804	0.907783	0.56337	0.388853
Bhmt	-0.850005	0.130276	-0.0799799	-0.543368	1.90785	-0.564775
Bid	-1.61714	-0.889804	0.543129	0.66304	0.571326	0.729446
Blnk	-1.34374	-1.20943	0.506004	0.504294	0.646744	0.896121
Bmp3	-1.01242	-1.08671	-0.572343	0.721158	1.1244	0.825915
Bmpr1b	-1.30936	-0.313774	-0.499587	-0.270668	1.18868	1.20471
Bpnt1	-1.49662	-1.03903	0.510504	0.774021	0.763677	0.487452
Bsnd	-0.810874	-0.6996	-0.567226	1.15319	1.40409	-0.479576
Bspry	-1.44501	-1.02211	0.172255	0.534383	0.914443	0.846041
Btd	-1.09797	-0.73916	-0.615391	1.42923	0.900957	0.122338
C130090K23Rik	-1.10121	-1.05545	-0.452886	0.508509	1.01522	1.08582
C1qa	-1.5711	-0.04838	-0.758084	0.705476	0.664324	1.00776
C1qb	-1.70939	0.438246	-0.622827	0.33849	0.483044	1.07243
C1qc	-1.58677	0.00690347	-0.621498	0.292124	0.648113	1.26113
C3	-1.33091	-1.09113	-0.0168579	0.769081	0.996435	0.673387
C4bp	-0.948068	-0.739714	-0.876736	0.23853	1.27098	1.055
C78339	-1.23464	-1.12021	-0.123543	1.00148	0.975047	0.50186
Cadps2	-1.10314	-1.1486	-0.267008	0.409584	1.06979	1.03937
Calcb	-0.831992	-0.894265	-0.289393	0.875042	1.57234	-0.431728
Calu	-1.061	-1.17467	0.338719	0.934885	1.20315	-0.241089
Capn5	-1.44329	-0.883251	0.0112555	0.296099	0.93735	1.08183
Car4	-1.43488	-1.05853	0.461675	0.932763	0.807918	0.291053
Car5b	-1.42278	-0.911351	-0.062388	0.436596	0.857565	1.10236
Carkd	-1.23292	-1.01261	-0.278265	0.471105	1.18191	0.870774
Cav2	-1.28019	-0.751365	-0.536981	0.404535	1.04255	1.12145
Ccbl1	-1.25827	-1.12034	-0.136188	0.695383	0.862935	0.956475
Ccbp2	-1.41593	-1.03487	0.0957342	0.989767	0.723643	0.641655
Ccdc41	-1.33463	-1.04967	0.052204	1.14198	0.820817	0.369292
Ccdc64	-0.5261	-1.43715	-0.531921	0.387713	1.09758	1.00988
Ccl28	-1.0807	-1.11774	-0.0948758	1.42032	0.73261	0.140386
Ccl5	-1.10109	-0.83486	0.0163341	0.816441	1.50429	-0.401109
Ccl9	-1.69925	-0.0579253	-0.113709	0.021728	0.485195	1.36396
Cd109	-1.12618	-0.881548	-0.572511	0.65088	1.37819	0.551164
Cd14	-1.4419	-1.05123	0.574557	0.799455	0.227612	0.891509
Cd151	-1.46043	-0.544179	-0.392426	0.355	0.700032	1.342
Cd209b	-1.28395	-0.46209	-0.656005	0.0775822	1.16087	1.16359
Cd274	-1.59847	-0.774377	0.138675	0.807195	0.993048	0.43393
Cd33	-0.451326	-1.61838	-0.283774	1.06091	0.38579	0.906778
Cd68	-1.41198	-0.866363	-0.168879	1.06974	0.947719	0.429762
Cd82	-1.38378	-1.06817	0.0638742	0.842215	0.63892	0.90694
Cd86	-1.18516	-0.642705	-0.625377	0.132451	1.36118	0.959616
Cd9	-1.6168	-0.71041	0.244398	0.298683	0.626775	1.15736
Cdc42se1	-1.89662	-0.268961	0.325394	0.462765	0.512882	0.864536
Cdcp1	-0.800107	-1.44432	-0.0157384	0.139359	1.11132	1.00949
Cdh1	-1.15549	-1.32082	0.315012	0.325393	0.795754	1.04016
Cdh13	-1.14392	-0.593312	-0.476367	1.06498	1.3863	-0.23768
Cdkl2	-1.48436	-0.842506	0.0855197	0.337776	0.674591	1.22898
Cdkn1a	-1.85913	-0.330604	0.135217	0.685727	0.751665	0.617123
Cdkn2b	-1.7504	-0.456871	0.159768	0.252781	0.780269	1.01445
Cdo1	-1.1422	-1.23631	-0.114444	0.786359	1.05233	0.65427
Cdr2	-1.26506	-0.957964	-0.245258	0.312241	1.08214	1.0739
Cds1	-1.21405	-0.910485	-0.147091	0.0554839	0.778871	1.43727
Chac1	-1.54465	-0.842599	0.0372811	0.974413	0.747545	0.628009
Chchd10	-0.626901	-1.38747	-0.454383	0.416716	1.33938	0.71265
Chchd8	-1.45906	-0.924735	0.106411	0.335761	0.911728	1.0299
Chmp1b	-1.05199	-1.05556	-0.211993	0.102572	0.743686	1.47329
Chrnb1	-0.732299	-1.34042	-0.162508	0.189338	0.517017	1.52887
Chst8	-1.17922	-1.21998	-0.0772936	0.611012	0.962399	0.903085
Cib1	-1.75769	-0.598945	0.261358	0.585081	0.734786	0.775409
Cidea	-0.988977	-0.939751	-0.508389	0.0540366	1.32915	1.05393
Ckmt1	-1.12001	-1.34394	0.0945455	0.59254	0.86944	0.907428
Cldn10	-0.769936	-1.63303	0.191602	0.570985	0.693173	0.947204
Cldn11	-1.01894	-1.03072	-0.568884	0.649152	1.31265	0.656746
Cldn15	-1.36531	-0.292852	-0.71343	0.145074	0.969274	1.25724
Cldn2	-1.13322	-0.991372	-0.348244	0.697853	0.363362	1.41162
Cldn3	-0.985454	-1.37276	0.126568	0.254084	0.755907	1.22165
Cldn7	-1.16342	-1.09548	-0.160193	0.256122	0.992363	1.17061
Clec2d	-0.97657	-1.32618	-0.216645	0.571763	0.881432	1.0662
Clic5	-1.00573	-1.09194	-0.571179	0.872641	0.679868	1.11634
Clint1	-1.55432	-0.451866	0.222858	-0.256521	0.716641	1.32321
Clip1	-1.67892	-0.368345	-0.262862	0.407756	0.932977	0.969397
Cln3	-1.1443	-1.21423	-0.133991	0.656809	1.12028	0.715429
Cln6	-1.37407	-0.682199	0.118154	0.599327	-0.160422	1.49921
Clta	-1.52585	-0.59219	0.195776	-0.181098	1.18931	0.914053
Cmpk	-1.63872	-0.553805	0.700852	-0.164555	0.585156	1.07108
Cmtm4	-1.24293	-1.31259	0.695268	0.715213	0.77468	0.370361
Cndp1	-1.13332	-0.918712	-0.0511354	-0.172998	0.785572	1.4906
Cndp2	-1.26472	-1.14974	0.21424	0.214943	0.903681	1.08159
Cnp	-1.65009	-0.455632	0.217478	0.0498316	0.513052	1.32536
Cobll1	-1.48858	-0.521765	0.0164396	-0.10678	0.667077	1.43361
Coq10b	-1.81099	-0.228976	-0.174972	0.71052	0.771858	0.732564
Coro2a	-1.5306	-0.508655	0.55642	-0.388838	0.630771	1.24091
Cpeb2	-0.846055	-0.527987	-0.769791	-0.0583562	1.80274	0.399447
Cpn1	-0.982666	-1.04956	-0.652445	0.662526	1.11975	0.902393
Cpne2	-1.53709	-0.68999	0.210135	0.0798419	1.311	0.626102
Crabp2	-1.03774	-0.958454	-0.616275	0.430675	0.919032	1.26276
Creb3	-1.79758	-0.338065	-0.047692	0.59235	0.661976	0.92901
Crim1	-1.28396	-1.05881	0.203519	1.14322	0.937305	0.0587209
Crip2	-1.76957	-0.342849	0.35121	-0.0417496	0.883288	0.91967
Crp	-1.02863	-1.21944	-0.355611	0.702922	1.06843	0.832329
Crry	-1.48068	-0.722427	-0.291433	0.582899	1.08586	0.825778
Cryab	-1.40708	-0.977698	-0.0488305	0.570651	0.910208	0.952748
Crym	-1.73244	-0.244784	0.203723	0.0448507	0.416512	1.31214
Csf1	-1.68048	-0.748459	0.362378	0.65432	0.878087	0.534151
Csf1r	-0.573188	-1.44102	-0.492526	0.436736	1.13289	0.937108
Ctns	-0.566156	-1.45211	-0.535554	0.580948	1.00052	0.97236
Ctsb	-0.79507	-1.40849	-0.36951	0.816692	1.01612	0.740262
Ctsd	-1.28158	-1.0416	-0.116125	0.577858	1.24114	0.620307
Ctsk	-1.26183	-1.13142	0.138483	0.946149	1.07683	0.231792
Ctsl	-1.36677	-1.03201	-0.07805	0.920514	0.812628	0.743694
Ctsz	-0.960314	-1.24138	-0.350522	1.07326	1.02962	0.449343
Cuzd1	-1.35213	-0.968826	-0.204292	0.632703	0.955939	0.936611
Cxadr	-1.39089	-1.08018	0.17795	0.493557	0.854321	0.945247
Cyb5	-0.838659	-1.56644	0.27529	0.399852	1.10045	0.629505
Cyb561	-1.39383	-1.03682	0.0398333	0.580527	0.854828	0.955463
Cyb561d2	-0.693143	-1.23103	-0.762017	0.810181	0.877366	0.998642
Cyb5r4	-1.71556	-0.564445	0.126669	0.517199	0.576987	1.05915
Cyld	-1.60358	-0.770196	0.133079	0.588662	0.595284	1.05675
Cyp11a1	-1.52178	-0.860045	0.0711069	0.856501	0.99957	0.454652
Cyp11b1	-1.25565	-1.07369	-0.111621	1.05201	1.00005	0.388899
Cyp4f16	-1.50252	-0.601448	-0.449443	0.855868	0.90057	0.796972
Cyp4v3	-0.828576	-1.24699	-0.520423	1.07196	1.05969	0.464335
D10Bwg1379e	-1.01621	-1.009	-0.247297	0.243038	0.394402	1.63507
D14Ertd449e	-1.5041	-0.828151	0.0686881	0.324457	1.14536	0.793745
D19Wsu162e	-0.75625	-1.30707	-0.382062	0.267078	0.834372	1.34394
D4Bwg0951e	-1.00398	-1.06854	-0.00570269	-0.269255	1.06796	1.27952
D4Wsu53e	-1.04245	-0.583616	-0.338535	0.776631	-0.442661	1.63064
D5Wsu178e	-1.56846	-0.607192	0.122198	0.0508656	0.728767	1.27382
D630042F21Rik	-0.763452	-1.2396	-0.461728	0.27894	1.40961	0.776225
D730001G18Rik	-1.37339	-0.431016	-0.175478	-0.240929	0.67843	1.54238
D730039F16Rik	-0.880366	-1.04913	-0.616376	0.229876	1.22732	1.08867
Dcn	-0.806349	-1.35331	-0.39135	0.554254	1.17792	0.818834
Dedd2	-1.51649	-0.980272	0.307781	0.666333	0.617525	0.905126
Defb1	-1.55679	-0.862805	0.173925	0.970854	0.790018	0.4848
Degs2	-1.30969	-1.20903	0.266532	0.804371	0.892435	0.555387
Depdc7	-0.908022	-1.11069	-0.584152	0.738381	0.533955	1.33053
Dgkg	-0.922284	-1.04954	-0.647731	0.445603	1.26962	0.904327
Dgkh	-0.915452	-0.93924	-0.533051	-0.0582141	1.20185	1.2441
Dhcr24	-1.39007	-0.588492	-0.216229	-0.0952755	0.997841	1.29223
Dhrs1	-1.05446	-0.687158	-0.831435	0.270522	1.13326	1.16927
Dhrs13	-0.815211	-0.949161	-0.568498	0.396231	1.70284	0.233796
Dhx32	-0.654858	-1.42572	-0.365305	0.373592	0.792951	1.27934
Diap1	-1.91927	-0.0399832	0.0823711	0.354511	0.652667	0.8697
Dlgap4	-1.48394	-1.00204	0.360383	0.808333	0.92599	0.391275
Dmrta2	-1.18827	-1.22109	-0.0834199	0.784247	0.942028	0.766506
Dnajb9	-0.419275	-1.6487	-0.312494	0.681213	1.07384	0.625422
Dnase1l1	-1.1681	-1.03493	-0.0693699	0.072355	1.35915	0.840902
Dnase2a	-0.816877	-1.52334	0.0318285	0.685691	1.14632	0.476374
Dpep2	-1.38607	-0.499359	-0.525756	0.18292	0.978136	1.25013
Dpp7	-0.963925	-1.38812	0.221128	1.02858	1.01459	0.0877478
Dsg2	-1.39612	-0.852332	0.00238481	0.133646	0.862086	1.25033
Dsp	-0.97875	-1.11965	-0.0808879	-0.14424	0.986111	1.33741
Dtnb	-1.36868	-1.1942	0.449666	0.781736	0.686671	0.644806
Duoxa1	-1.00841	-0.90999	-0.472618	1.51743	0.78857	0.0850187
Dusp1	-1.29872	-1.16557	0.573159	0.242016	0.502153	1.14696
Dusp3	-1.20429	-1.04764	-0.161203	1.08624	1.09118	0.235706
Ear11	-1.38932	-0.949573	0.018203	0.92396	1.10985	0.286875
Efhd1	-0.848229	-1.53968	0.0933865	0.563552	1.07218	0.658796
EG245297	-1.3756	-1.11474	0.425218	0.315605	1.03948	0.710034
EG624219	-1.04182	-1.33136	0.0698743	0.469672	1.25997	0.573662
EG630499	-1.22168	-0.847635	-0.360365	0.546828	1.48344	0.399418
EG667977	-1.60487	-0.61414	-0.0987554	0.638719	1.17112	0.507925
Egln3	-0.910216	-1.23675	-0.47467	0.999391	1.03697	0.585273
Ei24	0.471527	-1.99587	0.0642159	0.527815	0.662151	0.270166
Elf3	-0.981032	-1.25908	-0.179531	0.270557	0.937481	1.21161
Ell	-1.48071	-0.771448	-0.138227	1.22175	0.678494	0.490138
Ell2	-1.43004	-1.06099	0.248805	0.529316	0.956945	0.755959
Elmo3	-1.00264	-1.29409	-0.0879353	0.272161	0.997434	1.11507
Emb	-1.39926	-1.1437	0.899049	0.423319	0.581975	0.638619
Endod1	-1.50302	-0.590745	0.0799518	-0.154755	1.01271	1.15586
Entpd4	-1.57193	-0.607271	-0.296643	0.943783	0.828936	0.703128
Entpd5	-1.05946	-1.0104	-0.458198	0.27477	1.25418	0.999106
Epgn	0.233765	-0.896907	-0.333561	0.0666371	1.80531	-0.875246
Epha1	-1.26307	-0.626055	-0.139442	-0.273923	0.785525	1.51696
Epha8	-0.637402	-0.662995	-0.412769	-0.266924	1.97801	0.00207856
Eps15	-0.884825	-1.56132	0.428188	0.383101	0.579882	1.05498
Eps8l2	-0.880452	-1.33288	-0.156304	0.246981	0.826805	1.29584
Epsti1	-1.61851	-0.795232	0.555964	0.276407	0.553887	1.02749
Esrra	-1.30793	-0.710178	-0.137074	-0.181477	1.12796	1.2087
F11r	-0.681872	-1.31318	-0.276912	-0.0180523	1.38114	0.908873
F13a1	-1.67002	-0.0432141	-0.327059	0.207723	0.480443	1.35212
F2rl1	-1.06186	-0.95641	-0.327609	0.437105	0.30722	1.60155
F3	-1.16368	-1.23858	0.0252465	0.42242	1.08328	0.871311
Fabp4	-1.32594	-0.844631	-0.148278	1.46192	0.46113	0.395794
Fabp5	-1.34877	-1.17614	0.243279	0.721452	0.760684	0.799495
Faim2	-1.09277	-0.995337	-0.353876	0.129859	1.16352	1.14861
Fam102a	-1.46192	-0.911771	0.0478646	0.543185	0.621861	1.16078
Fam110c	-1.40624	-0.77387	-0.119142	0.183217	0.796233	1.3198
Fam134b	-0.567749	-1.68286	-0.0165172	0.710665	1.03223	0.524238
Fam13a	-1.02392	-1.17355	-0.397488	0.52974	0.9926	1.07261
Fam169b	-1.08493	-1.20783	-0.189358	1.11832	0.953567	0.410225
Fam20b	-1.44418	-0.978512	0.278566	0.806727	1.07745	0.259948
Fas	-1.09919	-0.487168	-0.546048	0.592072	-0.157041	1.69737
Fat1	-1.32103	-0.236243	-0.475833	-0.341739	1.32145	1.0534
Fbln1	-0.0770165	-1.68924	-0.101331	0.609714	1.32442	-0.0665484
Fbln2	-1.80287	-0.466703	0.207101	0.552082	0.902675	0.60772
Fbxo36	-1.52856	-0.348518	-0.559266	0.456006	1.16402	0.816317
Fcgr2b	-0.92228	-0.611754	-0.99587	1.07921	0.193159	1.25753
Fcna	-1.38482	-0.430756	-0.244639	-0.0314356	0.476452	1.6152
Fez2	-1.52614	-0.637823	-0.21658	0.483786	0.644841	1.25192
Fga	-1.46716	-0.883565	0.474208	0.848243	-0.0306987	1.05897
Fgd6	-0.871018	-1.27325	-0.057212	0.0198571	0.746756	1.43487
Fgfr2	-0.787499	-0.965271	-0.848241	0.352799	1.32018	0.928033
Fgl2	-0.950907	-1.21591	-0.418098	0.777745	1.22352	0.583645
Fibcd1	-0.746856	-0.882158	-0.635542	0.354303	1.76446	0.145798
Figf	-1.17526	-1.22285	-0.113674	0.896639	0.840554	0.77459
Flad1	-1.59317	-0.852402	0.379933	0.795927	0.359842	0.909874
Flii	-1.52106	-0.760638	-0.0936106	0.416223	0.921255	1.03783
Fmo5	-1.22777	-0.826892	0.215604	1.16401	-0.430452	1.1055
Folr1	-1.28158	-1.12701	-0.0107788	0.50537	0.947564	0.966438
Fut2	-1.23555	-1.02603	-0.324783	0.63217	1.03251	0.921677
Fut4	-1.0355	-1.03864	-0.236414	-0.0305671	1.00969	1.33143
G6pdx	-1.77697	-0.404007	0.151857	0.309267	0.658046	1.06181
Gabarapl1	-1.15011	-0.760505	-0.628009	0.24373	1.07057	1.22432
Gabarapl2	-1.55152	-0.320707	-0.62845	0.902125	0.757627	0.840926
Gabrp	-1.24056	-1.30972	0.364113	0.840574	0.697325	0.648265
Gadd45a	-0.956916	-1.24876	-0.324631	0.423615	0.950849	1.15584
Gal3st2	-1.01775	-0.77983	-0.748182	0.255027	1.3772	0.913532
Galc	-1.4307	-0.873767	0.0204916	1.09359	0.972517	0.217874
Galm	-1.52186	-0.911169	0.258475	0.400383	0.724649	1.04952
Galnt1	-1.79018	-0.380251	0.114562	0.621763	1.05068	0.383427
Galntl4	-1.52027	0.217073	-0.666332	0.221317	0.317084	1.43113
Gats	-1.73322	-0.372409	-0.00112553	0.274696	1.14362	0.688438
Gba	-1.54671	-0.725562	0.0227331	1.02971	0.981696	0.238135
Gca	-1.5019	-0.908545	0.0324484	0.663643	0.794503	0.919852
Gch1	-1.54762	-0.771333	-0.101135	0.707325	0.984028	0.728738
Gclm	-1.45584	-1.01664	0.164887	0.59892	0.828581	0.880085
Gcnt1	-1.17444	-0.783095	0.469384	-0.67262	1.06916	1.09161
Ghr	-0.786895	-1.07341	-0.764934	0.447696	1.27872	0.898825
Gipc1	-1.69095	-0.615968	0.172598	0.531828	1.08817	0.514328
Gipc2	-1.63317	-0.847866	0.393688	0.639188	0.694538	0.753621
Gjb1	-1.21873	-1.08532	0.201301	0.134432	1.3971	0.571221
Gjb2	-1.467	-1.02914	0.572287	0.314502	0.621187	0.988168
Gkn1	-1.06733	-1.17731	-0.269935	0.686439	1.27438	0.553756
Gkn2	-0.690285	-0.828849	-0.664523	0.559154	1.75107	-0.126569
Gla	-1.05889	-1.30833	-0.114472	1.07186	0.779801	0.63003
Glb1	-0.956953	-0.911014	-0.219754	-0.384679	1.26486	1.20754
Glod4	-0.869788	-0.353921	-1.1957	0.332097	1.49075	0.596555
Glrx	-1.32619	-1.07122	0.325895	0.414663	0.357803	1.29905
Glul	-1.04197	-1.15474	-0.125999	0.872976	1.33808	0.111647
Gmds	-1.33282	-1.02781	-0.0289152	0.460045	0.748814	1.18068
Gmpr	-1.31878	-0.699261	-0.552904	1.2459	0.528309	0.796735
Gnat3	-0.25394	-0.935188	-0.154941	-0.633136	1.9055	0.071705
Gng12	-1.65558	-0.806893	0.50116	0.775101	0.431082	0.755126
Gngt2	-1.55787	-0.584898	0.0803828	1.02851	-0.0452862	1.07916
Gnptg	-1.09898	-0.505855	-0.949205	1.16434	1.09111	0.298591
Gns	-0.833964	-1.31681	-0.360716	0.455279	0.784035	1.27217
Golga4	-1.02394	-1.37277	-0.0169374	0.763871	0.577557	1.07223
Golph3	-0.978028	-0.831733	-0.777175	0.30696	0.975202	1.30477
Gpd1	-1.39061	-0.900911	-0.21944	0.664342	0.750012	1.09661
Gpnmb	-0.713238	-1.16392	-0.741077	0.449318	1.21372	0.955189
Gpr1	-1.07823	-0.835462	-0.581751	0.315614	0.686453	1.49337
Gpr146	-1.87793	-0.146833	-0.0146028	0.577822	0.888348	0.573198
Gramd3	-1.54784	-0.941106	0.453684	0.966483	0.473355	0.595424
Grb7	-0.492741	-1.70989	0.123311	0.213266	0.807082	1.05897
Grhl2	-0.860786	-1.21676	-0.278593	0.0426442	1.04951	1.26398
Gsn	-1.70603	-0.560062	0.084349	0.890013	0.912586	0.379141
Gss	-1.91804	0.192774	0.0750052	0.113567	0.562521	0.974172
Gsto2	-0.99223	-0.643998	-0.654025	-0.151443	1.51164	0.930056
Gstt2	-0.739538	-1.22386	-0.512329	0.168983	1.11059	1.19615
Guca1a	-1.59591	-0.78416	0.208099	0.853296	0.973411	0.345266
Guca2b	-1.64115	-0.859974	0.590558	0.640543	0.662609	0.607418
H2-M9	-1.09701	-0.887195	-0.366068	0.126416	0.672202	1.55165
H2-Q2	-0.782152	-1.04479	-0.80448	0.401531	1.1469	1.08298
H2-Q5	-1.2476	-0.607551	-0.161723	0.782191	1.53226	-0.297577
H2-Q7	-0.85521	-0.988663	-0.560782	0.438098	1.63561	0.330945
H2-Q8	-1.4488	-0.788559	-0.170404	0.58925	1.2624	0.556115
H2-T23	-1.24505	-1.00342	0.000868869	0.641919	1.41188	0.193794
H6pd	-1.22773	-1.32968	0.398338	0.764181	0.62992	0.764973
Hagh	-1.36734	-0.858801	-0.281393	0.477654	0.902431	1.12745
Hal	-1.05525	-1.01707	-0.592218	0.588763	1.02722	1.04855
Havcr1	-1.39468	-1.08776	0.223894	0.899935	0.889912	0.468703
Hdc	-1.04563	-1.15238	0.0407921	1.1977	1.06379	-0.104274
Hebp2	-1.19564	-0.848145	-0.345555	0.157022	1.44434	0.787982
Hectd3	-0.581211	-1.43945	-0.569299	0.723655	0.954002	0.912299
Herc3	-0.716901	-0.841375	0.106839	-0.305538	1.91045	-0.153475
Hes6	-1.57659	-0.497161	-0.00826105	0.598312	1.37765	0.106051
Hexa	-1.08339	-1.24433	-0.123546	1.15898	0.851581	0.440703
Hexb	-0.676496	-1.37239	-0.36701	0.185134	1.14538	1.08537
Higd1a	-0.754372	-0.854272	-0.886657	1.28303	1.12286	0.0894066
Higd1c	-1.08463	-0.950242	-0.636797	1.00329	1.07581	0.592576
Hint3	-1.73227	-0.550967	0.294112	0.545118	0.354976	1.08904
Hip1r	-1.11952	-1.3527	0.0858169	0.774675	0.878587	0.733136
Hipk1	-1.51501	-0.92236	0.312509	0.406068	0.62033	1.09847
Hist1h2bf	-0.832196	-1.02338	-0.813457	0.547682	0.905071	1.21628
Hist1h2bh	-0.826599	-1.15256	-0.688051	0.623145	0.885088	1.15898
Hist1h2bj	-0.584491	-1.35004	-0.684661	0.649796	0.932154	1.03724
Hist1h2bk	-0.70158	-1.18577	-0.748335	0.503574	0.978904	1.15321
Hist1h2bm	-1.05178	-1.0618	-0.54698	0.652072	0.892516	1.11597
Hist2h2aa1	-0.852374	-1.05234	-0.659379	0.303643	0.925	1.33545
Hmox1	-1.23033	-1.16437	-0.0395435	1.00284	0.937969	0.493441
Hoxb6	-0.749479	-1.32759	-0.262115	0.143191	0.801849	1.39414
Hpcal4	-1.11576	-1.03466	-0.173874	0.0415619	1.29491	0.987826
Hrsp12	-1.15643	-1.4043	0.559639	0.566909	0.599561	0.834613
Hsd11b1	-1.30926	-1.11975	0.0219918	0.547686	0.890876	0.968454
Hsd17b11	-0.887707	-1.25111	-0.322131	0.23223	1.06246	1.16626
Hsd17b2	-1.20105	-1.13779	0.383822	0.234351	0.321676	1.399
Hsd3b7	-1.46175	-0.869268	-0.166342	0.813692	0.858403	0.825259
Htr2b	-1.02793	-0.93985	-0.726134	0.753448	1.17321	0.767255
Htra1	-1.21858	-1.13126	-0.213262	0.858039	0.851395	0.853663
Htra3	-1.0734	-1.33194	-0.0605756	0.920197	0.892707	0.653002
Hyi	-1.24694	-0.658352	-0.431703	0.229544	0.528378	1.57907
I830077J02Rik	-1.00855	-1.20915	0.0523372	1.29397	0.91737	-0.0459748
Ide	-1.57146	-0.805093	0.029111	0.700747	0.954972	0.691721
Ier3	-0.937612	-1.16568	-0.510653	0.494282	0.987366	1.1323
Ifit2	-1.47745	-1.05013	0.570654	0.888314	0.41456	0.654047
Ifit3	-1.6421	-0.853729	0.585621	0.674468	0.536465	0.699278
Ifne1	-1.27953	-0.946736	0.0445136	0.207879	0.500506	1.47336
Igf2bp2	-1.0322	-1.28146	-0.147766	0.438767	0.883825	1.13883
Igfbp2	-1.21202	-0.986044	-0.342893	0.433834	0.925192	1.18193
Ikbkg	-1.45225	-0.880887	-0.0195305	0.862833	0.38414	1.1057
Il13ra1	-1.83174	-0.464023	0.291802	0.712285	0.608962	0.682709
Il1a	-1.25181	-1.03495	-0.188398	0.414071	0.906315	1.15477
Il20rb	-0.772537	-1.51084	-0.133338	0.496581	0.880329	1.03981
Il6ra	-1.36112	-0.835237	-0.151077	1.01321	1.17221	0.162009
Inadl	-1.01262	-1.37443	-0.036488	0.569834	0.782954	1.07075
Inhba	-1.53537	-0.608379	-0.294046	0.534573	1.16272	0.740501
Ipmk	-1.727	-0.608538	0.140945	0.83873	0.726167	0.629693
Iqgap2	-1.02923	-1.19023	-0.311682	0.409699	0.994519	1.12693
Isg20	-1.16961	-1.20358	-0.106281	0.854359	1.05921	0.565903
Islr2	-1.14435	-1.05014	-0.425506	0.599075	1.0637	0.957218
Itfg1	-1.30413	-0.233618	-0.981071	0.571819	1.14637	0.800638
Itga3	-1.38357	-0.949525	0.0418875	0.226805	1.02768	1.03673
Itgav	-1.41715	-0.999393	0.373175	0.864563	1.04294	0.135858
Itih1	-1.0736	-1.09265	-0.368524	0.874898	1.26275	0.397128
Itpkc	-1.1651	-1.29886	0.141534	1.04852	0.525919	0.747993
Ivns1abp	-1.20869	-0.919273	-0.463979	0.477594	1.14488	0.969474
Jam4	-1.2373	-1.14507	0.00135383	0.396932	0.865459	1.11863
Kat2b	-1.73927	-0.52736	0.0993992	0.580676	1.00682	0.579733
Kcne2	-1.57443	-0.926044	0.372926	0.611808	0.785087	0.730656
Kcnf1	-1.34382	-0.767882	0.177735	-0.281142	1.24987	0.965245
Kcnip2	-0.935322	-1.23305	-0.138499	0.0376911	1.06538	1.2038
Kcnj16	-0.968293	-0.732781	-0.478659	0.551823	1.72685	-0.0989444
Kcnk1	-1.28837	-1.18889	0.211534	0.426274	0.854925	0.984526
Kcnk5	-1.67084	0.0170111	-0.100317	-0.103195	0.44781	1.40953
Kctd5	-1.45315	-1.0412	0.193676	0.73164	0.768914	0.800126
Kif21a	-0.7806	-1.46923	-0.25447	0.674656	0.776447	1.0532
Klk1b11	-0.953667	-0.95612	-0.368867	1.22285	1.2306	-0.174795
Klk4	-1.06787	-0.780775	-0.658142	0.533301	1.52766	0.445826
Kndc1	-0.982862	-1.2769	-0.143677	0.483683	1.35114	0.568622
Kng1	-1.81886	-0.109157	-0.0771984	0.302676	0.593479	1.10907
Kng2	-1.87293	-0.179107	-0.00745341	0.610257	0.861417	0.58782
Kpna1	-1.11703	-1.18251	0.484024	-0.180713	0.780729	1.2155
Krcc1	-1.24059	-1.24978	0.231591	0.466474	0.792265	1.00004
Krt18	-0.757322	-1.48698	0.0125399	0.18953	0.804436	1.2378
Krt19	-1.18562	-0.958366	-0.249119	0.139522	0.960944	1.29264
Krt6b	-1.06419	-0.921997	-0.608464	1.22146	0.360722	1.01247
Krt7	-0.877105	-1.10354	-0.373696	-0.00640106	0.972237	1.38851
Krt8	-1.09333	-1.21148	-0.0327803	0.220151	0.907701	1.20974
Krtcap3	-1.0637	-1.18509	-0.269425	0.412699	1.00481	1.1007
Lad1	-1.2607	-1.07358	-0.00351842	0.255669	0.929114	1.15301
Lamc2	-1.73721	-0.610757	0.275354	0.911396	0.461449	0.699769
Lamp1	-1.50527	-0.859274	-0.0607231	0.924956	0.82467	0.675642
Lcn2	-1.36517	-1.02336	-0.0506898	0.75575	0.620069	1.0634
Lcorl	-0.975094	-1.50344	0.719941	0.20831	0.887954	0.662331
Lgmn	-1.36097	-0.573693	-0.692908	0.728323	0.996978	0.902272
Litaf	-1.56633	-0.909827	0.312743	0.549533	0.715545	0.89834
Llgl2	-0.957261	-1.32051	0.0018051	0.173119	0.829024	1.27383
LOC100039636	-1.62544	-0.780537	0.133906	0.75866	0.827451	0.685959
LOC100041004	-1.16289	-0.891282	-0.167672	1.21127	1.1562	-0.145632
LOC100041703	-0.984216	-1.20741	-0.191172	0.233438	0.780921	1.36843
LOC100043986	-1.00181	-1.44841	0.216913	1.09836	0.589643	0.545308
LOC100044159	-1.65494	-0.563678	-0.15032	0.613419	0.835133	0.920388
LOC100044177	-1.41839	-0.861034	-0.0456421	0.278157	0.833174	1.21374
LOC100045567	-1.84177	-0.379308	0.190937	0.710836	0.498466	0.820843
LOC100046254	-0.899272	-1.57301	0.253352	0.691871	0.827341	0.699713
LOC100046802	-0.676062	-1.32162	-0.485345	0.287717	0.912975	1.28234
LOC100047173	-1.34421	-0.636693	-0.422747	0.145499	0.990853	1.2673
LOC100047261	-1.47594	-1.0563	0.394591	0.687737	0.610826	0.83908
LOC100047339	-1.56244	-0.723311	-0.120215	0.596403	1.02348	0.786084
LOC100047810	-0.767747	-1.63816	0.387478	1.02185	0.632664	0.36391
LOC100048332	-1.51253	-0.590227	-0.335126	1.22285	0.512467	0.702568
LOC100048726	-0.885225	-1.40534	0.0510606	0.426033	0.452357	1.36112
LOC100048832	-1.33035	-0.939618	-0.203125	0.402545	1.04927	1.02128
LOC433886	-1.17516	-0.839631	-0.545784	0.374301	0.885583	1.30069
LOC547343	-1.0475	-1.22611	-0.0187417	0.529844	1.4128	0.349718
LOC554292	-0.983421	-1.07084	-0.567031	0.544908	1.27488	0.8015
LOC56628	-1.43907	-0.827489	-0.141976	0.500093	1.23081	0.677629
LOC666979	-1.76665	0.297876	0.139858	0.199515	-0.174576	1.30398
LOC675228	-1.63695	-0.762079	0.15382	0.899828	0.697807	0.647573
LOC677317	-0.993566	-1.34358	-0.0724598	0.381406	1.02161	1.00659
Lpcat4	-1.24967	-1.31917	0.473979	0.758749	0.617131	0.718975
Lpin3	-0.892088	-1.09308	-0.710708	0.687343	0.918488	1.09004
Lrba	-1.47777	-0.608983	-0.333608	0.387539	0.773829	1.25899
Lrg1	-1.53668	-0.942834	0.257762	0.857748	0.774847	0.58916
Lrp10	-1.39648	-0.98784	0.0251416	0.448084	1.10795	0.803145
Lrrc34	-1.46733	-1.05341	0.496622	0.725799	0.895178	0.403137
Lrrc8d	-1.34814	-1.18197	0.323952	0.555381	0.756379	0.894401
Lrrk1	-1.28698	-1.29294	0.610315	0.710658	0.661182	0.59776
Lrrn4cl	-1.34165	-0.655408	-0.528336	0.961404	1.19668	0.367314
Lsr	-1.29078	-1.1035	-0.0727957	0.588649	0.932128	0.946304
Ly6d	-1.19182	-0.92902	-0.536197	0.790824	0.756783	1.10943
Ly6e	-1.43622	-0.723025	-0.165544	0.199271	0.852412	1.2731
Ly6f	-1.41951	-0.969783	0.0126932	0.464727	0.975307	0.936565
Ly6k	-0.957439	-0.942135	-0.16421	0.106283	1.76664	0.190866
Ly96	-1.39423	-0.818908	-0.1418	0.394885	1.35988	0.60017
Lyplal1	-0.683151	-1.47046	-0.137377	0.15817	1.22872	0.904103
Lyve1	-1.49366	-0.575666	0.166917	-0.22967	0.86101	1.27107
M6prbp1	-0.551334	-1.62717	-0.0537411	0.238926	0.967324	1.02599
Mal	-1.63002	-0.652123	-0.0228807	0.459108	0.885694	0.960219
Mal2	-1.38315	-0.93287	0.754517	0.0389831	0.267914	1.25461
Man2b1	-1.00119	-1.1955	-0.398002	1.06389	0.996108	0.534699
Man2b2	-0.661531	-1.40667	-0.222324	0.0534337	1.23914	0.997952
Manba	-1.51615	-0.977432	0.520519	0.35906	0.659443	0.954561
Map3k1	-0.660712	-1.41239	-0.447407	0.440674	0.964405	1.11543
Mapk13	-0.919531	-1.54912	0.276442	0.662758	0.578401	0.951045
Mar-02	-1.52869	-0.509341	-0.351078	1.01622	0.295731	1.07716
Mbp	-1.00197	-1.00258	-0.504205	0.210377	0.98929	1.30909
Mcfd2	-1.09889	-1.19675	-0.235732	0.993382	1.02895	0.509032
Mea1	-1.53228	-0.724364	0.0132021	0.205669	0.95303	1.08474
Mettl7a2	-0.25944	-0.960342	-0.759849	1.84057	0.203154	-0.0640889
Mfsd9	-1.32068	-0.810629	-0.427608	0.588977	1.23855	0.731393
Mgat4b	-0.887849	-1.23954	-0.515172	0.973447	1.02069	0.648428
Mgl2	-1.11065	-0.679162	-0.722346	0.176566	1.27897	1.05662
Mgll	-1.38767	-0.969042	-0.0241178	0.391067	0.961493	1.02827
Mical3	-0.538559	-1.44989	-0.492961	0.620292	1.28277	0.578353
Micall2	-1.05046	-0.890237	0.174495	-0.184748	0.221711	1.72924
Mid1ip1	-1.34165	-0.874379	-0.137913	0.168542	1.08944	1.09596
Mknk2	-1.32961	-0.863671	-0.0805792	0.0729614	0.938523	1.26237
Mlph	-0.873514	-1.3774	-0.0925064	0.21758	0.95276	1.17308
Mmp10	-0.903621	-1.39629	-0.182535	1.07119	0.87485	0.536402
Mmp12	-0.93716	-0.648001	-0.392742	-0.48964	1.59671	0.870834
Mocos	-1.54767	-0.751633	-0.120882	0.588034	0.938165	0.893987
Mpp5	-1.21281	-0.945431	-0.334391	0.354626	0.832198	1.30581
Mrgprg	-0.966112	-0.807537	-0.529038	1.16608	1.31962	-0.183013
Mrps6	-1.29939	-1.02332	-0.0708693	0.315284	1.02627	1.05202
Msln	-1.17103	-1.24517	0.00792557	0.494869	0.919739	0.993664
Mtap1b	-1.36035	-0.648423	-0.417506	0.515953	1.43672	0.473614
Mtap6	-1.7703	-0.379723	-0.109492	0.760432	0.812708	0.686375
Mtap7	-0.720193	-1.30574	-0.472384	0.341835	0.842495	1.31399
Mtf1	-0.870448	-1.54466	0.360843	0.517384	0.395982	1.1409
Mtmr1	-1.15914	-1.3282	0.15534	0.718689	0.965187	0.64812
Mtus1	-1.26812	-1.02202	-0.270766	0.693999	0.775742	1.09116
Muc20	-1.01547	-1.02649	-0.615438	0.54472	1.11951	0.993155
Mustn1	-1.12773	-1.04955	-0.467025	1.04056	0.942944	0.660795
Mvp	-1.44461	-0.845868	-0.109991	0.387855	0.936428	1.07619
Myd116	-1.1608	-1.03205	-0.459362	0.956158	0.738796	0.957259
Myo5a	-1.0147	-1.04771	0.139991	0.815574	1.44094	-0.334098
Myo5b	-0.860185	-1.13372	-0.547982	0.258264	1.12904	1.15458
N4bp2	-0.703816	-1.62636	0.71577	0.89997	0.732802	-0.0183696
Naga	-1.0803	-0.949647	-0.659902	1.12857	0.740673	0.8206
Nagk	-1.84151	-0.397137	0.188811	0.665841	0.776839	0.607158
Naglu	-1.14322	-1.30743	0.387522	0.738954	1.11525	0.20893
Napsa	-1.2322	-1.11494	-0.188538	0.67501	1.02079	0.839882
Nat2	-1.33845	-0.996588	0.453692	0.190577	0.323916	1.36685
Nbr1	-1.4619	-0.84427	-0.183267	0.711999	0.766475	1.01096
Nckap1	-1.23017	-0.819232	-0.109592	-0.181145	1.04241	1.29773
Ncstn	-0.420993	-1.55605	-0.278248	0.11465	1.1696	0.971044
Ndfip2	-0.698989	-1.61616	0.31333	0.119942	1.03082	0.851054
Ndrg1	-0.448498	-1.69229	-0.229029	0.711381	0.854708	0.803725
Nedd9	-1.36556	-1.20766	0.750752	0.582838	0.670459	0.569172
Net1	-0.690892	-0.777667	-0.940025	0.444686	1.65577	0.30813
Neu1	-1.23349	-1.06032	-0.203458	0.447945	0.946197	1.10313
Nfkbia	-1.66859	-0.788906	0.405913	0.582884	0.806413	0.662284
Ngef	-0.899728	-1.17904	-0.501129	0.395595	1.15195	1.03235
Nhlrc3	-1.3124	-1.13123	0.20493	0.827841	1.07648	0.334375
Nhsl1	-0.925877	-1.35433	-0.194224	0.504795	0.789522	1.18011
Nipsnap3a	-1.7644	-0.562505	0.333173	0.512856	0.963997	0.51688
Nit1	-0.176963	-1.64924	-0.292237	0.165331	1.31465	0.638464
Nkiras2	-1.29272	-1.10737	-0.097081	0.747263	0.832098	0.917815
Nox4	-1.65125	-0.646341	0.386662	0.132857	0.657016	1.12106
Npal2	-1.18839	-1.27396	0.162409	0.441156	0.839425	1.01937
Nppb	-1.37609	-0.870453	0.163467	-0.0318427	1.26303	0.851892
Nrn1l	-0.911449	-0.858844	-0.733633	0.522539	1.56403	0.417355
Nrtn	-1.18647	-0.785898	-0.456225	0.080058	1.14045	1.20809
Nt5c3	-1.89694	-0.0644308	0.00146131	0.397418	0.87828	0.684212
Nucb1	-0.91593	-1.26935	-0.373957	0.476418	1.12488	0.957944
Nucb2	-1.28513	-1.18266	0.0687624	0.843764	0.886376	0.668892
Nudt18	-1.43745	-0.883528	-0.0128228	0.572354	1.25087	0.510572
Nudt9	-1.41404	-0.840977	0.0526497	1.10344	1.03376	0.0651605
Nupr1	-1.17345	-0.813464	-0.364472	0.144366	0.672158	1.53486
Obrgrp	-1.39585	-0.733537	-0.360061	0.460447	0.77634	1.25266
Oit1	-0.636693	-1.5162	-0.182168	0.278546	0.840678	1.21583
Olfm1	-0.787386	-0.998123	-0.911239	0.60997	1.08829	0.998491
Olfr1490	-0.453365	-1.31242	-0.633724	1.15349	1.15385	0.092156
Opa1	0.16219	-1.20752	-0.404636	1.78926	-0.385112	0.0458185
Opn1mw	-0.858625	-0.916881	-0.709671	0.0786332	1.29423	1.11231
Opn3	-1.08017	-1.01562	0.279155	-0.265054	0.547465	1.53423
Optn	-1.20858	-1.13263	-0.188046	0.816896	0.646768	1.06559
Orai1	-1.32956	-0.663578	-0.385526	0.172001	0.804112	1.40255
Osbpl9	-1.0759	-1.29444	-0.0923643	0.609204	0.740379	1.11312
Osgin1	-1.25434	-1.0732	-0.0204852	0.24774	1.11123	0.989064
Ostm1	-1.57259	-0.737958	0.142795	0.742844	1.15686	0.268053
Otub2	-1.30186	-1.13695	0.0613588	0.505922	0.962803	0.908728
P2rx4	-1.51985	-0.743334	-0.16929	0.921773	0.998337	0.512363
P2ry12	-1.24704	-1.23595	0.322901	0.712103	1.08292	0.365063
P2ry13	-1.1757	-1.04821	-0.349496	1.1739	0.840272	0.559236
Padi1	-1.1048	-1.29555	0.419535	0.137564	0.599749	1.24351
Padi4	-1.00241	-0.789145	-0.682792	0.105061	1.39491	0.974381
Pafah1b1	-1.1972	-1.19886	0.786061	0.00108988	0.474866	1.13404
Papln	-0.948067	-0.877379	-0.793065	0.347696	1.17559	1.09522
Papss2	-1.01979	-1.4132	0.581394	0.969286	0.0563706	0.82594
Pax8	-1.1116	-1.25208	-0.118538	0.602008	1.10228	0.777926
Pcbd1	-1.12484	-1.23673	0.00144978	0.425275	0.691226	1.24362
Pcgf5	-1.77504	-0.49191	0.348316	0.642761	0.278164	0.997708
Pck1	-0.962783	-1.28825	-0.281772	0.486348	1.06534	0.98112
Pde4dip	-1.3221	-1.15322	0.129163	0.614399	0.985207	0.74655
Pdlim1	-1.82164	-0.347183	0.246079	0.384778	0.47757	1.06039
Pdpk1	-1.17538	-1.10803	-0.200904	0.388169	1.08527	1.01089
Pdzk1ip1	-1.0649	-1.23555	-0.171378	0.42485	0.89215	1.15482
Pef1	-1.74266	-0.0874404	-0.0743324	0.541646	0.0780772	1.28471
Pemt	-1.41148	-0.795785	-0.153752	0.248498	1.22612	0.886394
Pepd	-1.32735	-0.849116	-0.33841	0.405579	0.972383	1.13692
Perp	-1.22545	-0.94911	-0.172678	0.149315	0.844071	1.35385
Pglyrp1	-1.354	-0.955591	0.0868113	1.20519	0.880123	0.137465
Pif1	-0.800516	-0.795609	1.13523	-0.847619	-0.00258093	1.3111
Pigk	-0.733036	-1.17307	-0.529168	1.05492	1.29887	0.0814971
Pigr	-0.504955	-1.79577	0.216514	0.67078	0.817473	0.595954
Pik3cb	-1.50478	-0.856839	0.193823	0.237177	0.817012	1.11361
Pim3	-0.96334	-1.16028	-0.34884	0.217573	1.21239	1.0425
Pip4k2c	-1.06175	-1.0199	-0.317999	0.131249	0.868397	1.40001
Pira11	-1.82256	0.395784	-0.256977	0.0697036	0.534856	1.07919
Pira4	-1.7841	-0.0893061	-0.342137	0.546912	0.852839	0.81579
Piwil4	-0.667371	-1.19463	-0.539306	0.530798	1.56987	0.300648
Pkn1	-0.24015	-1.7094	0.453497	-0.264819	1.19202	0.568847
Pkp2	-1.20911	-1.17501	0.0371416	0.336527	0.900727	1.10972
Pkp3	-1.37714	-1.10938	0.212568	0.508296	0.810565	0.955091
Pla1a	-1.78562	-0.471776	0.104004	0.589978	0.844796	0.718619
Pla2g12a	-1.34057	-0.735243	-0.468802	0.439434	0.923086	1.18209
Plau	-1.44262	-0.995818	0.256127	1.05425	0.802671	0.32539
Plaur	-1.66808	-0.434192	0.0640797	0.160347	0.59538	1.28246
Pld3	-0.883778	-0.948142	-0.871285	0.781923	1.18841	0.732868
Plekhb2	-1.28595	-0.936042	-0.369526	0.669076	0.823302	1.09914
Plekhm1	-0.978165	-1.1344	-0.483413	0.442859	1.14199	1.01113
Plscr2	-1.1725	-1.01663	0.0233623	0.0807173	1.49581	0.589245
Plvap	-0.986334	-0.256346	-1.11469	0.232517	1.51372	0.611129
Plxdc1	-0.689651	-1.58834	-0.000794795	0.585693	1.18213	0.510961
Plxna2	-0.758928	-0.669128	-0.928961	0.157038	1.67823	0.521752
Pmaip1	-1.26692	-0.931555	-0.367719	0.494924	1.06617	1.0051
Pnpla2	-1.1495	-0.917845	-0.525093	0.47448	0.843946	1.27401
Pnpo	-1.65746	-0.577034	-0.135943	0.656747	0.88588	0.827812
Podn	-0.94131	-1.12557	-0.561325	0.564621	0.826925	1.23666
Polr2e	-1.27305	-0.459838	-0.686246	0.443451	1.5116	0.464086
Polr3k	-0.765454	-1.17917	0.121558	-0.260358	1.6625	0.420918
Pon2	-1.41493	-0.743264	-0.297819	0.338571	1.0443	1.07315
Pon3	-0.954711	-1.33787	0.0975735	0.507741	1.39494	0.292331
Pou2af1	-0.667588	-0.502598	-1.02828	0.563609	1.70915	-0.0742952
Ppap2c	-1.43183	-0.859404	-0.0522486	0.296615	0.909964	1.1369
Ppbp	-1.28063	-0.434456	-0.449002	0.277134	0.197649	1.68931
Ppcs	-1.87545	-0.270155	0.327629	0.280506	0.913262	0.624207
Ppfibp1	-1.60064	-0.684487	-0.0138058	1.13571	0.619421	0.543806
Ppfibp2	-0.833545	-1.55045	0.0740983	0.49069	0.921099	0.898112
Ppl	-1.15866	-1.07266	-0.117074	0.135512	0.991547	1.22134
Ppp2r3c	-1.56994	-0.545949	-0.0501239	0.637099	0.189997	1.33892
Ppp4r4	-1.3686	-1.0819	0.0598286	0.625534	0.925466	0.839675
Prkaa2	-1.04824	-0.94621	-0.36943	0.145649	1.54952	0.668708
Prkcz	-1.1534	-1.0298	-0.121428	0.168422	0.691026	1.44518
Prnp	-1.29229	-1.00204	-0.128211	0.994377	1.10191	0.326259
Prr13	-1.86099	-0.338314	0.168884	0.58027	0.777737	0.672415
Prss23	-1.39732	-0.928868	-0.134379	0.570379	0.779376	1.11081
Prss8	-1.01234	-1.50812	0.455955	0.474713	0.838373	0.751418
Psap	-1.12146	-1.02845	-0.485977	1.15927	0.822911	0.653707
Psmb5	-1.73824	-0.384449	0.821133	-0.194219	0.741651	0.754123
Ptprr	-0.896888	-1.26918	-0.395045	0.77783	1.23343	0.549857
Pycr2	-1.46906	-0.71244	-0.0590411	0.740194	1.32349	0.176854
Qpct	-0.72545	-0.782917	-1.10191	0.861584	1.30752	0.441167
Rab11fip5	-1.28732	-1.00615	-0.202398	0.617381	0.670911	1.20757
Rab17	-1.17964	-1.08227	-0.258581	0.438398	1.1137	0.968386
Rab21	-1.64748	-0.468617	-0.0941548	1.036	0.970928	0.20332
Rab25	-1.03464	-1.4221	0.189324	0.455113	0.801369	1.01093
Rab31	-0.62507	-1.60347	-0.200383	0.7655	0.951128	0.712299
Rab35	-1.56109	-0.793493	0.738288	0.434525	0.0902749	1.09149
Rab3d	-1.64711	-0.623908	0.0376234	0.479972	1.13043	0.622995
Rab3ip	-1.11635	-0.827317	-0.527822	0.996225	1.33347	0.141799
Rab5a	-1.45312	-1.08897	0.559398	0.480292	0.627921	0.874474
Rabac1	-1.1269	-0.822035	-0.746055	0.682182	1.06428	0.948526
Rabggta	-1.35543	-1.08305	0.0178486	0.739489	0.962074	0.719069
Rapgef3	-1.23497	-0.336512	-0.659941	-0.171975	1.26636	1.13704
Rapgefl1	-0.778057	-1.44528	0.553429	-0.0828557	1.35416	0.398609
Rasd1	-1.02637	-1.2693	0.165642	-0.0177116	1.09951	1.04823
Rasef	-1.05741	-0.994481	-0.422853	0.163893	1.06263	1.24822
Rassf4	-1.58638	-0.599817	0.28906	0.194965	0.325084	1.37709
Rassf7	-1.22081	-1.09626	-0.0858084	0.357593	0.821412	1.22388
Rbm35a	-0.827952	-1.53808	0.132045	0.349498	0.812672	1.07182
Rbm47	-1.26683	-1.15653	0.0711433	0.454726	0.79796	1.09954
Rdh11	-1.51585	-0.334857	-0.251556	-0.00672892	0.66538	1.44361
Rdh12	-1.14913	-1.11241	-0.28795	0.554246	1.17292	0.822325
Reep6	-0.992212	-1.22738	0.235257	0.160397	0.293667	1.53027
Rell1	-1.72447	-0.62664	0.750934	0.192442	0.559371	0.848357
Rerg	-0.972028	-1.54772	0.491362	0.851171	0.567578	0.609636
Rgl3	-0.5585	-1.40968	-0.335717	0.0334703	1.2046	1.06583
Rgnef	-0.65584	-1.38048	-0.448125	0.490872	0.653851	1.33972
Rhbdd1	-1.07581	-1.18627	-0.148588	0.26581	0.926748	1.21811
Rhov	-0.726566	-1.34919	0.174509	-0.224213	1.45788	0.66757
Riok3	-1.49795	-1.00204	0.334199	0.943042	0.653146	0.569602
Rnasek	-0.952783	-1.10724	-0.563812	0.846939	1.24365	0.533248
Rnaset2	-1.27626	-1.07509	-0.135873	0.529481	0.987291	0.970454
Rnf208	-0.970539	-1.06203	-0.44408	0.152447	1.22828	1.09592
Rod1	-1.46508	-0.934263	0.756264	0.169132	1.1203	0.353653
Rorc	-0.605592	-1.45891	-0.366459	0.316646	1.1897	0.924612
Rpain	-1.20464	-0.268777	-0.917562	1.07769	0.103958	1.20933
Rpp25	-1.38503	-0.565761	-0.171475	-0.00933732	0.58609	1.54551
Rtn4	-0.768699	-1.36746	-0.478332	0.731023	0.908387	0.975083
Rusc1	-1.34759	-0.929504	-0.216969	1.0392	0.986946	0.467918
Samd10	-1.18249	-0.830017	-0.495462	0.271531	0.902849	1.33359
Samd8	-1.49363	-0.967568	0.130441	0.834043	0.739342	0.757372
Sbsn	-1.8373	0.0487829	-0.300484	0.502262	0.894662	0.692077
Scamp5	-0.984654	-0.992076	-0.707997	0.700826	0.784718	1.19918
Scarb2	-1.46532	-1.01703	0.349367	0.905097	0.8623	0.36559
Scg5	-0.485659	-1.45427	-0.582716	0.675615	1.19504	0.651993
Scgb1a1	-1.48687	-0.837297	-0.0918399	0.64614	1.10404	0.665821
scl0003251.1_21	-1.29241	-0.848523	-0.236502	1.45758	0.51532	0.404539
Scnn1b	-1.2664	-1.17607	0.142409	1.00299	0.918364	0.378707
Scnn1g	-1.31023	-1.01309	-0.0619557	0.527027	1.28185	0.576391
Sdcbp	-1.32036	-0.339795	-0.852275	0.423971	0.879546	1.20891
Sdcbp2	-1.26968	-1.13208	0.0909443	0.320123	0.911229	1.07946
Sdsl	-1.77924	-0.224239	0.167393	0.142847	0.457974	1.23526
Sec11a	-1.42188	-0.954609	0.351335	0.0921712	0.783669	1.14931
Sec15l1	-0.979703	-1.34164	0.140647	0.378179	0.425422	1.3771
Sema3e	-1.53532	-0.971855	0.374684	0.635358	0.877999	0.619138
Sema4a	-1.57389	-0.789366	0.0742898	0.449695	0.936252	0.903022
Sema4b	-0.939968	-1.29465	0.0213826	0.0287744	1.2552	0.929257
Sema4g	-0.955815	-1.49787	0.134012	0.857522	0.83248	0.62967
Serinc2	-1.18008	-1.21223	0.0928295	0.282398	0.921258	1.09582
Serpina3h	-1.70179	-0.441563	0.0413024	0.412588	0.451107	1.23835
Serpinb8	-0.726548	-0.993117	-0.786239	1.55077	0.535251	0.419886
Sfn	-1.37466	-1.0687	0.585164	0.514885	1.15042	0.192895
Sfxn1	-1.38496	-0.912478	0.00255193	0.365604	1.3214	0.60788
Sfxn3	-1.47669	-0.676389	-0.332574	0.476791	1.06008	0.948777
Sgk1	-1.56046	-0.939871	0.347195	0.781208	0.616386	0.755542
Sgms2	-1.27053	-1.23911	0.181647	0.696499	0.841948	0.789543
Sgpl1	-1.45116	-1.03427	0.249147	0.972946	0.72573	0.537612
Sgsm1	-1.26926	-0.998562	-0.205986	0.378371	0.97412	1.12132
Sh3bgrl2	-0.743532	-1.2818	-0.23832	-0.0537349	0.986485	1.3309
Sh3glb1	-1.22662	-1.22191	0.317093	0.277457	0.696548	1.15743
Sh3yl1	-1.02477	-1.24213	-0.1425	0.272836	0.946259	1.1903
Sil1	-1.28227	-0.950284	-0.356429	0.929211	1.03586	0.62391
Sip1	-1.36732	0.919703	-0.696986	-0.269132	1.30979	0.103944
Slc13a2	-0.926907	-1.40305	-0.191869	0.83799	0.930228	0.753609
Slc14a2	-0.908811	-0.756834	-0.602123	-0.103526	1.64198	0.729315
Slc17a4	-1.14405	-1.11773	-0.239682	1.21416	0.845652	0.441648
Slc17a5	-0.96629	-1.13761	-0.490248	0.444312	0.966606	1.18323
Slc1a4	-1.17768	-0.89433	-0.397936	1.112	0.180819	1.17713
Slc24a6	-1.11518	-1.42038	0.320793	0.730146	0.721793	0.762823
Slc25a33	-1.33912	-1.19627	0.303061	0.684793	0.86716	0.680384
Slc26a4	-0.772518	-1.3842	-0.153458	0.119263	0.93834	1.25258
Slc28a2	-1.43007	-0.876859	-0.213189	0.965159	0.77066	0.784297
Slc28a3	-1.24275	-0.92038	-0.201281	0.104945	1.17639	1.08308
Slc31a1	-1.45493	-0.83305	-0.147733	0.886252	1.07599	0.473476
Slc31a2	-1.44227	-0.786355	-0.261096	0.543721	1.12175	0.824249
Slc35b3	-1.52884	-0.412964	-0.129267	-0.144225	1.12813	1.08716
Slc35c1	-1.30286	-1.25553	0.409593	0.803834	0.735077	0.609881
Slc35f5	-1.28684	-1.01568	-0.174315	0.429113	1.04937	0.998358
Slc39a11	-1.49855	-0.917839	0.085044	0.81101	0.973753	0.546583
Slc41a2	-1.65392	-0.483455	-0.053089	0.298202	0.673389	1.21887
Slc44a3	-0.588012	-1.54472	-0.26788	0.373334	0.981722	1.04555
Slc44a4	-0.867696	-1.23205	-0.0377719	-0.104075	0.80101	1.44058
Slc46a2	-1.30067	-0.919651	-0.140846	0.524375	1.4087	0.42809
Slc5a1	-1.21722	-1.31783	0.448475	0.718162	0.430685	0.937726
Slc5a3	-1.09778	-0.888112	-0.671928	0.524753	1.02024	1.11282
Slc5a8	-0.0519677	-1.89042	-0.114026	0.703298	0.692671	0.660445
Slc5a9	-1.29597	-0.933957	-0.0130182	0.146482	0.709872	1.38659
Slc7a4	-1.02731	-0.998492	-0.561379	0.351379	1.18731	1.04849
Slc7a7	-1.14249	-1.2691	0.149359	0.273686	0.924347	1.06419
Slc9a6	-1.15831	-0.901764	-0.19728	0.0365188	0.69882	1.52202
Slco2a1	-1.34869	-0.733152	-0.543276	0.972722	0.690197	0.962196
Slco4a1	-1.41176	-1.07309	0.736438	0.266001	0.473276	1.00913
Slk	-1.62655	-0.777935	0.48534	0.799483	0.207994	0.911672
Slpi	-1.22759	-1.12764	-0.0784501	0.798932	1.16438	0.470363
Snf1lk	-1.33328	-1.06353	-0.02451	1.03882	0.524121	0.858382
Snx13	-1.65843	-0.699153	0.0806089	0.728738	0.662906	0.885327
Snx24	-1.19687	-1.13941	-0.205639	0.838088	1.04303	0.660801
Sod2	-1.45988	-0.737092	0.531818	-0.066554	0.346829	1.38488
Sorl1	-0.972078	-1.23701	-0.0548425	0.0220498	1.05623	1.18564
Sphk1	-1.71398	-0.663132	0.257481	0.746937	0.853961	0.51873
Spint1	-1.09401	-1.20963	-0.151442	0.436589	0.798043	1.22045
Spint2	-1.05515	-1.37421	0.0514579	0.541309	0.828862	1.00773
Spire2	-1.29928	-0.734329	-0.409307	0.211531	0.927552	1.30384
Spnb3	-0.943998	-1.31983	-0.116378	0.317134	0.781857	1.28121
Spon1	-1.0122	-0.990943	-0.672833	0.596347	1.14644	0.933185
Sprr2f	-1.07781	-0.875221	-0.25715	-0.0442328	0.64603	1.60838
Spsb1	-1.31217	-1.19864	0.294045	0.625469	1.01668	0.574613
Srd5a1	-1.2448	-0.84593	-0.302083	0.10363	1.06497	1.22422
Srxn1	-1.70531	-0.39781	0.00542502	0.149198	1.05499	0.893509
Ssfa2	-0.592477	-1.45578	-0.263986	0.124119	0.934919	1.2532
Ssh3	-1.24637	-1.04814	-0.293522	1.0014	0.805509	0.781131
Ssx2ip	-1.03453	-0.988746	-0.148884	-0.205045	1.01202	1.36519
St14	-1.39518	-1.09635	0.170174	0.666665	0.760002	0.894693
Stambpl1	-1.32356	-1.10178	0.0234711	1.06665	0.715359	0.619857
Stap2	-1.00063	-0.86087	-0.702511	0.237982	1.12914	1.19689
Stard3	-0.754112	-1.05527	-0.597277	0.0329856	1.45397	0.919705
Steap1	-1.57159	-0.880166	0.267861	0.907352	0.789256	0.487288
Steap2	-1.38164	-0.779968	-0.377493	0.556111	0.811446	1.17154
Stx3	-0.96428	-1.05481	-0.360839	0.134165	0.743673	1.50209
Stxbp2	-1.47054	-0.901037	0.00597636	0.468417	0.891424	1.00576
Sult1d1	-0.892287	-1.34002	-0.14555	0.22552	0.976515	1.17582
Sult2b1	-1.61119	-0.677933	0.707711	-0.0872553	0.686425	0.982247
Svep1	-0.897154	-1.4214	-0.159043	0.5646	0.935234	0.97776
Svopl	-0.864715	-1.38064	-0.125598	0.250373	0.962332	1.15825
Syradb	-1.25255	-0.431079	-0.783049	0.434478	1.4511	0.581093
Taldo1	-1.62921	-0.404799	-0.0390121	0.123625	0.610719	1.33867
Tbc1d15	-1.14394	-1.27855	0.106694	1.16344	0.458325	0.694031
Tbc1d2	-1.64787	-0.846409	0.549106	0.588546	0.675387	0.681236
Tbc1d22a	-1.00234	-1.20866	-0.242064	0.266295	1.17693	1.00984
Tceal3	-1.34679	-0.381952	-0.783634	0.376279	1.10775	1.02835
Tchhl1	-1.10405	-0.984405	-0.136461	1.37208	0.949447	-0.0966094
Tec	-1.59138	-0.907613	0.434977	0.777323	0.53726	0.749436
Tex2	-0.898395	-1.1691	-0.255639	0.00105476	0.98114	1.34094
Tgfb2	-1.32812	-1.21026	0.474289	0.813244	0.852081	0.398764
Tgfbr3	-1.2535	-0.569961	-0.519737	1.17238	1.20745	-0.0366267
Tgm2	-0.940239	-1.26076	-0.362653	0.499123	0.94667	1.11786
Tgoln1	-1.41877	-0.901267	-0.105063	1.02747	0.955126	0.442506
Thbs2	-0.913234	-1.10657	-0.619842	0.489495	1.01975	1.1304
Tiam1	-1.18772	-0.842146	-0.285942	-0.0401841	1.07458	1.28141
Timd2	-1.37852	-1.04716	0.0165948	0.630889	0.779914	0.998284
Tinag	-1.1387	-0.844519	0.113855	-0.228973	0.447819	1.65052
Tktl1	-0.867446	-0.931801	-0.849404	0.815593	1.31185	0.521209
Tlr2	-0.901912	-1.28819	-0.353913	0.541328	1.22876	0.773925
Tlr4	-1.53532	-0.950363	0.313067	0.926672	0.565243	0.680705
Tlr6	-1.30027	-0.433902	-0.678828	0.118123	1.06663	1.22824
Tlr7	-1.56253	-0.898737	0.735195	0.606302	0.23146	0.888308
Tmbim1	-1.22725	-1.00494	-0.182393	0.274081	0.864464	1.27604
Tmbim4	-1.74073	-0.52832	0.0406384	0.713849	0.884848	0.629716
Tmbim6	-1.2214	-0.761679	-0.598174	0.421141	0.907128	1.25299
Tmc4	-0.912067	-1.24708	-0.354469	0.373681	0.899676	1.24026
Tmco4	-1.46577	-0.74233	-0.347163	0.85294	0.892793	0.809533
Tmed10	-1.00485	-1.05701	-0.466975	0.975782	1.27492	0.278131
Tmed3	-1.31981	-0.762359	-0.53821	1.09616	0.871784	0.652434
Tmed4	-1.41553	-0.459522	-0.578293	1.07182	1.10765	0.273878
Tmem102	-1.27633	-1.04391	-0.0847589	0.332516	0.947118	1.12537
Tmem117	-1.00746	-0.966658	-0.523765	0.151233	1.17124	1.17541
Tmem125	-1.01671	-1.43607	0.210649	0.425194	0.789712	1.02723
Tmem128	-1.51744	-0.958803	0.72876	0.258037	0.933361	0.556086
Tmem140	-0.874767	-1.22286	-0.465338	1.02171	1.15222	0.389041
Tmem16j	-1.36633	-1.09292	0.231401	0.370741	0.820738	1.03637
Tmem180	-1.61477	-0.340851	-0.0230532	0.211769	0.304673	1.46223
Tmem184a	-1.10297	-1.29363	0.117925	0.307353	0.814561	1.15676
Tmem23	-1.58584	-0.838101	0.274635	0.856081	0.909458	0.383769
Tmem30b	-1.07978	-1.25846	0.0189204	0.224864	1.10221	0.992248
Tmem33	-1.8165	-0.356423	0.147183	0.565639	0.442166	1.01793
Tmem40	-1.44114	-0.842091	0.0223112	0.173111	0.998937	1.08888
Tmem43	-1.41866	-0.721433	-0.215832	0.212413	0.874398	1.26912
Tmem45b	-1.46846	-1.05395	0.316539	0.651446	0.785406	0.769015
Tmem50b	-1.06594	-1.055	-0.391448	0.266219	1.07828	1.16788
Tmem54	-1.45279	-0.928907	0.160949	0.296484	0.787036	1.13723
Tmem65	-0.481711	-1.18257	-0.924294	0.493836	1.24398	0.850764
Tmem79	-1.18332	-1.0937	-0.0430913	0.137077	1.098	1.08504
Tmem82	-0.636805	-1.32578	-0.688907	0.814639	0.994332	0.842525
Tmem9b	-1.77877	-0.470087	0.114427	0.875714	0.775739	0.482974
Tmod1	-0.495627	-1.6007	-0.233929	0.9167	1.09277	0.320785
Tmprss13	-1.27168	-1.23577	0.280476	0.454992	0.879676	0.8923
Tmprss4	-1.30936	-1.22842	0.283842	0.739971	0.791561	0.722406
Tmprss6	-1.06857	-1.03839	-0.555189	0.718879	1.1543	0.788967
Tnfrsf11b	-1.73986	-0.293994	-0.100319	0.819956	1.0697	0.244523
Tnfrsf21	-0.785524	-1.3986	-0.401876	0.739225	1.00592	0.840853
Tnfrsf22	-1.41908	-0.768342	-0.256457	0.917131	1.16554	0.361206
Tnip1	-1.17936	-1.37974	0.488496	0.848492	0.604895	0.617218
Tom1	-1.52414	-0.839729	0.0142436	0.789784	1.03618	0.523657
Tpd52	-1.29775	-1.17556	0.0975318	0.671506	0.955006	0.749275
Tpp1	-0.466473	-1.50014	-0.588772	0.92289	0.839631	0.792862
Trak1	-0.880475	-1.08563	-0.56153	0.222075	1.04387	1.26169
Trappc6a	-1.56767	-0.744938	-0.109852	0.91976	0.765217	0.737486
Trappc9	-0.603109	-1.48246	-0.232755	0.437908	0.479432	1.40099
Treml2	-1.5071	-0.771916	-0.166902	0.995762	0.54911	0.901044
Trib3	-1.42042	-0.918608	0.343648	1.03882	-0.0135761	0.970135
Trim29	-1.57898	-0.808742	0.311472	0.400693	1.14717	0.528383
Trim36	-1.62649	-0.321563	0.0181319	-0.159888	0.900663	1.18914
Trpm6	-1.42271	-1.09064	0.494916	0.846411	0.323113	0.84891
Tshr	-1.02253	-1.08346	-0.356044	0.174963	1.20608	1.08099
Tspan10	-0.876745	-0.938169	-0.754555	0.424063	1.46038	0.685023
Tspan17	-1.82882	0.127061	-0.294085	0.552701	1.04247	0.400673
Ttc22	-1.08403	-1.24867	0.124159	0.292616	0.552188	1.36373
Ttc39a	-1.27838	-1.21414	0.194383	0.53025	0.954363	0.813531
Ttc7	-1.46263	-0.988861	0.441748	0.217249	0.765831	1.02666
Tuba8	-1.15891	-1.10625	0.127255	-0.0562063	1.03906	1.15506
Tubb2a	-1.89158	0.283598	0.157354	-0.117218	0.591654	0.97619
Tubb4	-0.586577	-1.09103	-0.486922	1.36865	1.11856	-0.322673
Tuft1	-1.06201	-1.12753	-0.272042	0.439432	0.630845	1.39131
Tusc2	-1.45146	-0.638053	-0.350758	0.809141	1.25038	0.380747
Txnrd2	-1.16155	-0.665806	-0.308534	0.1879	1.742	0.205995
Uap1l1	-1.61781	-0.893341	0.606812	0.583001	0.702939	0.618395
Ubl7	-1.09088	-1.07625	-0.500029	0.813475	1.03133	0.822354
Ubtd1	-0.975968	-1.13249	0.183041	-0.259433	1.46482	0.720025
Uchl1	-1.17057	-0.797957	-0.523893	0.276441	0.802312	1.41366
Uchl3	-1.77082	-0.467854	0.675929	0.275213	0.267068	1.02047
Ufc1	-1.92417	-0.134466	0.11027	0.627654	0.635336	0.685373
Ugp2	-0.981189	-0.814471	-0.875736	0.766863	1.27265	0.631884
Unc93a	-1.24097	-1.31947	0.423909	0.619192	0.710038	0.807302
Upk1b	-1.28853	-0.719325	-0.190322	-0.0691405	0.808939	1.45838
Uroc1	-1.4008	-0.76771	-0.246178	0.614261	1.34163	0.458792
Utf1	-1.09465	-0.918553	-0.576846	0.377617	1.23893	0.973498
Vamp8	-1.36416	-1.0631	0.111623	0.422746	1.06092	0.831968
Vdr	-0.79442	-1.38067	-0.171342	0.350512	0.598855	1.39707
Veph1	-1.06938	-0.930699	-0.583682	0.32958	1.13876	1.11542
Vldlr	-1.49952	-0.72696	0.0150295	0.948462	1.14414	0.118846
Vps35	-1.27872	-0.834695	0.215037	-0.170077	0.557917	1.51054
Vps37c	-0.410992	-1.56595	-0.40055	0.323672	0.978848	1.07497
Vps4b	-1.61011	-0.458837	-0.146806	0.212257	0.753313	1.25018
Vps53	-1.39932	-0.953509	-0.150335	0.755441	0.795827	0.951892
Vwa2	-0.911122	-1.48166	0.378393	1.19055	0.605027	0.218809
Wbp2	-0.842947	-1.07179	-0.675966	0.325272	1.20986	1.05556
Wdr16	-0.943059	-1.0663	-0.445801	0.107265	1.11435	1.23354
Wdr23	-1.09164	-1.27512	0.122708	0.181111	0.973723	1.08922
Wfdc15b	-0.669622	-1.58763	-0.139311	0.658677	1.05288	0.685002
Wfdc16	-0.692212	-0.963094	-0.295373	-0.217885	1.82834	0.340226
Wfdc6b	-0.584089	-0.608596	-1.2908	1.06807	1.19751	0.217916
Wfs1	-1.0312	-0.935856	-0.461841	0.0505361	1.09789	1.28046
Wisp2	-1.16709	-1.2828	0.339475	0.955654	0.191986	0.962777
Wsb2	-1.09224	-1.3616	0.30645	1.15246	0.631676	0.363259
Wwp1	-0.525237	-1.66764	-0.111052	0.482253	0.771276	1.0504
Xk	-1.41939	-1.09071	0.238582	0.687758	0.715754	0.868009
Yipf2	-1.47982	-0.891421	0.070258	0.76307	1.11945	0.418469
Yipf6	-1.35256	-1.1087	0.297581	0.718329	1.10497	0.340382
Zbtb8b	-1.20268	-0.937716	-0.459071	1.19425	0.544568	0.860651
Zc3hav1	-1.60599	-0.759908	0.261085	0.903232	0.256226	0.945354
Zdhhc13	-1.41816	-1.06442	0.205387	0.670591	0.994875	0.611719
Zdhhc9	-0.984391	-1.27713	-0.191919	0.46528	0.702369	1.28579
Zfand2a	-1.3052	-0.923688	-0.378951	0.741135	0.996818	0.869891
Zfp710	-0.940397	-1.00853	-0.370148	-0.108758	1.24929	1.17854
Zfp809	-1.22579	-0.913877	-0.220939	0.199144	0.735889	1.42557
Zfp91	-1.72751	-0.649051	0.772775	0.233077	0.643361	0.727345
Zfp91-cntf	-1.22112	-1.30287	0.652407	0.283621	0.64483	0.943136
Znrf2	-1.32144	-1.04413	0.0879994	0.313118	0.728992	1.23546
Zxdc	-1.02984	-1.21024	-0.0686374	0.134732	0.876326	1.29766

## Sheet: cluster 7
Gene Symbol	E6.5	E8.5	E10.5	E12.5	E15.5	E17.5
0610012H03Rik	-0.721097	-0.673526	-0.72589	-0.410329	1.51891	1.01193
0610040J01Rik	-0.49313	-1.31127	-0.610069	0.239995	0.738371	1.43611
1110003E01Rik	0.0356959	-1.62145	-0.648483	0.355984	1.1101	0.76815
1110048D14Rik	-0.0751045	-0.290553	-1.60127	-0.163414	0.907067	1.22327
1110057K04Rik	0.0933569	-1.16084	-0.401014	-0.710476	0.53985	1.63912
1300017J02Rik	-0.399122	-0.305959	-0.662286	-0.153805	-0.48998	2.01115
1600029D21Rik	-0.618581	-0.986974	-0.657847	-0.206647	0.992944	1.4771
1700011H14Rik	-0.484308	-0.811751	-0.860831	-0.328446	0.95185	1.53349
1700030J22Rik	-0.341722	-0.820346	-1.02735	-0.186469	0.80218	1.57371
1810019J16Rik	-0.787583	-0.849954	-0.73389	0.484716	0.200421	1.68629
1810031K17Rik	0.711101	-1.41014	-0.428118	-0.368545	0.0170338	1.47866
1810037C20Rik	-0.499862	-1.0926	-0.717901	-0.145305	1.17934	1.27634
2010004A03Rik	-1.09109	-0.693279	-0.473838	-0.0313286	0.653644	1.63589
2210412D01Rik	-0.196275	-1.70723	-0.308102	0.328755	0.752627	1.13022
2300002D11Rik	-0.4008	-1.10951	-0.939657	0.137718	1.02734	1.28491
2310007B03Rik	-0.868122	-0.866507	-0.326464	-0.274505	0.626461	1.70914
2310067B10Rik	0.759991	-0.361413	-1.47544	-0.331898	-0.00709363	1.41586
2410066E13Rik	0.087833	-0.548084	-1.12267	-0.484089	0.305196	1.76182
2510039O18Rik	-0.732147	-1.29258	-0.256797	0.116656	0.652138	1.51273
2700078K21Rik	-0.596242	-0.894876	-0.839546	0.235479	0.381071	1.71411
2900006K08Rik	0.356874	-0.78509	-0.781067	-0.925344	0.561532	1.5731
3110004L20Rik	-0.837524	-1.01369	-0.274944	-0.186684	0.663506	1.64933
4631427C17Rik	-0.716412	-0.961562	-0.417066	0.0274984	0.243172	1.82437
4930430E16Rik	-0.693011	0.371947	-0.947989	0.653302	-0.889274	1.50502
4930455F23Rik	-0.409149	-1.09775	-0.844723	-0.0486273	1.32462	1.07563
4930562D19Rik	-0.930474	-0.516339	-0.608248	-0.391185	0.803266	1.64298
4931406C07Rik	0.912356	-0.951568	-0.949235	-0.730347	0.440743	1.27805
4933407N01Rik	-0.144046	-1.33953	-0.678761	-0.15689	1.08833	1.2309
5830433M19Rik	-0.118719	-0.637732	-0.252565	-0.437979	-0.556481	2.00348
6030419C18Rik	0.636164	-0.228028	-1.58976	-0.5809	1.13155	0.630973
9330129D05Rik	-0.578422	-1.01231	-1.00569	0.601043	0.625387	1.36999
9530077C05Rik	-1.03007	-0.22392	-0.667144	-0.245881	0.364035	1.80298
9830002I17Rik	-0.710977	-0.78886	-0.634238	-0.312672	0.788112	1.65863
A130038H09Rik	0.266782	-0.79732	-0.897864	0.16203	1.78619	-0.519821
A530082C11Rik	-0.572243	-1.11307	-0.578652	-0.207886	1.21946	1.25239
A930005I04Rik	-0.485919	-0.719936	-1.07999	-0.0464218	0.743467	1.5888
A930008G19Rik	-0.436082	-0.921629	-0.80661	-0.330991	1.03912	1.45619
Abca1	0.47452	-0.675117	-1.66763	0.123309	0.856691	0.888224
Abca3	-0.769234	-1.07852	-0.509006	0.0395428	0.771519	1.5457
Abca4	-0.0560039	-0.843266	-0.5876	-0.382132	-0.0773999	1.9464
Abcc3	-0.240694	-1.54434	-0.597681	0.408189	0.782514	1.19202
Abcc9	0.747279	-0.667871	-1.31401	-0.543935	0.446871	1.33167
Abcd3	0.496701	-0.840749	-1.15764	-0.462471	0.451288	1.51287
Abcg1	0.784485	-1.35921	-1.15494	0.279977	0.917264	0.532427
Abhd14b	-0.162977	-0.582283	-1.09637	-0.585194	0.944008	1.48282
Abhd4	0.386625	-1.0331	-0.930876	-0.334029	0.256253	1.65513
Ablim2	0.0331889	-1.27005	-0.913244	0.0683309	0.60483	1.47695
Acadm	-0.246458	-0.666432	-1.02428	-0.402619	0.647116	1.69267
Acox2	-0.44981	-0.280185	-0.31187	-0.559858	-0.42912	2.03084
Acp2	1.09608	-1.31551	-1.10033	0.0421153	0.779122	0.498515
Acpp	-0.0586125	-0.913229	-1.07083	-0.332518	0.981941	1.39324
Acy3	0.0957732	-0.334737	-1.4617	-0.514489	0.997852	1.2173
Adam28	-0.815267	-0.968648	-0.714434	0.0998691	1.18666	1.21182
Adam33	-0.477132	-0.562683	-0.836899	-0.605155	0.847687	1.63418
Aebp1	0.511343	-0.181576	-1.64009	-0.518293	0.720524	1.10809
Afp	-0.519558	-0.517742	-0.325838	-0.373246	-0.295639	2.03202
Aftph	-0.439022	-1.29963	-0.654799	0.0973411	0.999882	1.29623
Aga	-1.33914	0.353151	-1.08249	0.196396	0.691846	1.18024
Agt	-0.281598	-0.274538	-0.49245	-0.430769	-0.549317	2.02867
AI118078	-0.508646	-0.812917	-0.767839	-0.444904	1.06519	1.46912
AI646023	0.514421	-0.762198	-1.57875	0.00602409	0.861111	0.95939
Ak3	0.91045	-1.4502	-0.823795	-0.220732	0.585193	0.999088
Akt3	0.14702	-1.56818	-0.743742	0.268723	0.728904	1.16728
Aldh6a1	0.339518	-1.22301	-0.824957	-0.474117	1.31692	0.865652
Alox12e	-0.205795	-0.428675	-0.668651	-0.56447	-0.13021	1.9978
Ang	-0.454594	-1.3909	-0.709945	0.545723	0.86802	1.14169
Angptl4	0.572963	-0.572078	-1.55308	0.0162141	0.154599	1.38138
Ank	-0.0798378	-0.448046	-1.13977	-0.309179	0.138627	1.8382
Ankrd56	-0.253587	-1.21271	-0.700536	-0.121075	0.730223	1.55769
Ankrd6	0.409107	-0.523903	-1.43421	-0.535639	1.18625	0.898398
Ap3m2	-0.476894	0.411425	-1.83629	0.512631	0.651477	0.73765
Apoa1	-0.560154	-0.530499	-0.329948	-0.456909	-0.139355	2.01687
Apoa4	-0.425433	-0.451247	-0.369474	-0.382663	-0.411544	2.04036
Apoc1	-0.558671	-0.470478	-0.421566	-0.36927	-0.207212	2.0272
Apom	-0.959828	-0.337837	-0.0781135	-0.107379	-0.451543	1.9347
App	0.0457032	-1.08308	-0.809496	-0.440183	0.718965	1.56809
Appl2	1.16064	-1.29816	-0.906832	-0.274937	0.343821	0.975467
Arg1	-0.729824	-0.733766	-0.666537	-0.28185	0.707783	1.70419
Arhgap27	-0.654793	-0.880416	-0.830266	-0.0451944	0.88985	1.52082
Arhgdig	-0.00794878	0.646814	-0.764095	-1.58969	0.849636	0.865287
Arhgef3	0.450687	-1.30593	-0.931138	-0.148413	0.560795	1.374
Arhgef4	-0.595554	-0.893119	-0.809634	-0.20121	1.13171	1.3678
Armc10	-0.483522	-1.01325	-0.526842	-0.43224	0.867703	1.58815
Arrdc3	-0.325519	-1.11886	-0.624171	-0.285448	0.729529	1.62447
Atl2	0.0151313	-1.25466	-0.835475	-0.224934	1.2767	1.02324
Atp2a1	0.531073	-1.20642	-0.740156	-0.696197	1.06916	1.04254
Atp2b2	-0.199477	-0.355553	-0.62329	-0.679644	-0.133414	1.99138
Atp4a	-0.988244	-0.662483	-0.72006	0.295277	0.395514	1.68
AU040829	0.00678743	-0.964836	-1.03197	-0.390121	1.09166	1.28847
AU042651	0.12398	-0.9897	-0.401387	-0.926568	0.55861	1.63507
AW146242	-0.471593	-0.935202	-0.967179	0.0157989	0.873459	1.48472
AW555464	-0.75265	-1.19769	-0.408728	0.0551597	0.856206	1.44771
BC010462	-0.870435	-0.985426	-0.697688	0.260532	0.937139	1.35588
BC015286	-0.215514	-1.1584	-1.00477	0.103744	1.09458	1.18036
BC024561	0.103428	-0.44477	-0.959127	-0.689912	0.154127	1.83625
BC031853	0.250616	-1.59899	-0.767937	0.393797	0.58549	1.13702
BC050811	-0.206602	-1.32018	-0.726563	0.0204489	0.805632	1.42726
Bcas1	-0.918995	-0.419514	-0.764152	-0.3037	0.751513	1.65485
Bckdha	0.991001	-1.31223	-0.98489	-0.156343	0.390571	1.0719
Bcl7a	0.338932	-0.519123	-1.24088	-0.79187	1.11695	1.096
Bex2	0.391165	-0.432924	-0.582299	-0.593698	-0.66127	1.87903
Bex4	0.0986975	-0.280973	-0.381685	-0.522745	-0.853412	1.94012
Bglap-rs1	-0.491361	-0.44188	-0.416919	-0.504962	-0.17102	2.02614
Bmyc	-0.135664	-0.832184	-0.868178	-0.572185	0.811554	1.59666
Bnipl	-0.524813	-0.651199	-0.73016	-0.652987	1.09746	1.4617
Brdt	0.964157	-1.03772	-0.869233	-0.816278	0.990231	0.768839
Bsdc1	-0.556507	-1.03658	-0.669223	-0.230674	1.30671	1.18627
Bst1	-0.367774	-0.652059	-0.616005	-0.553925	0.271554	1.91821
Btc	-0.838298	-0.929976	-0.451848	0.00866379	0.480073	1.73138
C130074G19Rik	0.254462	-0.933465	-1.12074	-0.420144	0.820658	1.39923
C1qtnf3	-0.0104091	-0.36196	-1.24056	-0.74353	1.19526	1.1612
C1qtnf9	-0.18413	-0.797099	-1.03192	-0.193276	0.472989	1.73343
C430003P19Rik	0.90493	-0.636508	-1.26524	-0.637499	0.351754	1.28257
C430004E15Rik	-0.765366	-1.03852	-0.545304	-0.0655131	0.963765	1.45093
C6	-0.484419	-0.711401	-0.453603	-0.00794582	-0.328898	1.98627
Cab39l	-0.698399	-0.760289	-0.563532	-0.445092	0.80081	1.6665
Calml3	-0.79574	-0.80946	-0.675728	-0.246126	1.28987	1.23718
Capsl	-0.447123	-0.710929	-0.901738	-0.420526	0.901995	1.57832
Card10	0.457091	-0.221034	-1.34845	-0.515813	-0.00207622	1.63028
Casp14	-0.691784	-0.583443	-0.661927	-0.483414	0.671943	1.74862
Ccbl2	-0.207463	-0.464059	-1.66273	0.826954	0.473357	1.03394
Ccdc120	-0.708708	-1.03884	-0.657383	-0.018702	1.05523	1.3684
Ccdc126	-0.451523	-0.0961607	-1.1197	-0.691743	0.810854	1.54827
Ccl21a	0.0792159	-0.143212	-1.52046	-0.314747	0.33363	1.56558
Ccl21c	-0.0884103	-0.263008	-1.3784	-0.295547	0.347625	1.67774
Ccl24	-0.626207	-0.703739	-0.76453	-0.207266	0.504286	1.79746
Ccl6	-0.89124	-0.341133	-0.531376	-0.592532	0.595117	1.76116
Ccni	-0.0437461	-0.473462	-1.61288	0.260551	0.512244	1.3573
Cd24a	-0.637249	-0.975818	-0.802011	0.00612996	0.984342	1.42461
Cd300lg	0.0143631	-0.864882	-1.04555	-0.371387	0.6594	1.60806
Cd36	-0.653599	-1.0288	-0.778529	0.228363	0.689707	1.54286
Cd59a	-0.0927243	-1.37907	-0.830007	0.315675	0.58768	1.39844
Cd79b	-0.830365	-1.02162	-0.482082	-0.110044	1.08895	1.35516
Cdh16	0.0874907	-0.16329	-1.24983	-0.923268	1.23026	1.01864
Cdk3	0.0906271	-1.42858	-0.470082	-0.265864	0.532591	1.54131
Cdk8	0.223845	-1.07263	-0.908916	-0.31987	0.441812	1.63576
Ceacam1	-0.865024	-0.691827	-0.585432	0.226275	0.0794731	1.83654
Celsr2	-0.0370715	-0.85791	-0.926637	-0.560878	0.836824	1.54567
Cftr	-0.853451	-0.93153	-0.339085	-0.363466	1.06645	1.42108
Chdh	-0.695342	-1.09399	-0.542773	-0.0443595	0.872553	1.50391
Chpt1	-0.0498116	-0.847884	-0.96762	-0.512813	0.834381	1.54375
Chst7	-0.821144	-0.803009	-0.118976	-0.622725	0.69286	1.67299
Cib2	0.293791	-0.367037	-1.48622	-0.497196	0.705832	1.35083
Cideb	-0.881857	-0.855636	-0.707976	0.103363	0.827855	1.51425
Cirbp	0.645983	-0.746627	-1.05622	-0.879339	1.19607	0.840131
Cish	-0.202507	-0.577132	-0.950902	-0.654913	0.719657	1.6658
Cited4	0.0430487	-1.08554	-0.938207	-0.371719	1.04505	1.30737
Clca4	-0.810627	-0.801365	-0.744644	0.0310292	0.693221	1.63239
Clcf1	0.0863817	0.100704	-0.981809	-0.687356	-0.365241	1.84732
Clcn2	0.613264	-0.0173584	-1.3567	-1.00306	0.549316	1.21454
Cldn12	-0.258727	-1.58474	-0.0191138	-0.291412	0.986028	1.16796
Cldn23	0.0597032	-0.921321	-0.640804	-0.296263	-0.108517	1.9072
Cldn4	-0.848769	-1.0694	0.0761962	-0.431197	0.711968	1.5612
Clmn	-0.043682	-0.359064	-0.685842	-0.489284	-0.41824	1.99611
Cma1	-1.10883	-0.0327888	-1.02616	-0.105361	0.889848	1.38329
Cmtm8	-0.669193	-0.641522	-0.728458	-0.304372	0.550791	1.79275
Cobl	-0.290112	-1.11044	-0.739943	-0.240215	0.841313	1.53939
Cpa3	-0.984904	-0.501542	-0.753902	-0.260673	1.16524	1.33578
Crebl2	-0.673096	-0.477302	-1.27762	0.286585	0.675864	1.46557
Crot	-0.878167	-0.521008	-0.612173	-0.500981	0.959738	1.55259
Cry2	0.18269	-0.900496	-0.97097	-0.531349	0.627289	1.59284
Csrnp2	0.506516	-0.901781	-1.27363	-0.368757	0.799607	1.23804
Cst3	0.46587	-0.568564	-1.46989	-0.345563	0.546712	1.37143
Ctnna1	-0.138945	-0.538413	-0.633477	-1.01026	0.624283	1.69681
Ctsh	-0.516406	-0.398935	-1.20189	-0.195867	0.70045	1.61265
Ctss	-1.00263	-0.73982	-0.815626	0.345897	0.777713	1.43446
Cx3cl1	-0.906797	0.351476	-0.483887	-0.618274	-0.187171	1.84465
Cxcl16	-0.767547	-0.724084	-0.949996	0.157198	0.723848	1.56058
Cyb561d1	-0.584689	-0.973401	-0.336837	-0.62828	1.35944	1.16377
Cyp27b1	-0.632301	-0.612163	-0.646934	-0.6538	1.00759	1.53761
Cyp2d9	-0.87984	-0.644511	-0.494897	-0.220555	0.409774	1.83003
Cyp2s1	-0.724822	-0.616502	-0.778614	-0.439285	1.17828	1.38094
Cyp3a13	-0.398179	-0.926762	-0.775393	-0.220729	0.595314	1.72575
Cyp4b1	0.495447	0.0385287	-1.48405	-0.869003	0.644054	1.17502
D0H4S114	0.417048	-0.499304	-1.07868	-0.941025	0.65188	1.45008
D12Ertd647e	0.765298	-0.567166	-1.22919	-0.86157	0.790762	1.10187
D14Ertd171e	0.108483	0.171975	-1.21632	-0.90567	0.226724	1.6148
D14Ertd500e	-1.00767	-0.485939	-0.638669	-0.379534	1.11113	1.40069
D2Ertd391e	0.193709	-1.17342	-1.31326	0.787236	0.520974	0.984762
D330028D13Rik	-0.634744	-0.752514	-0.675625	-0.399102	0.792594	1.66939
D430028G21Rik	-0.134395	-0.156585	-1.52518	-0.327706	0.73595	1.40792
D6Wsu176e	0.804019	-0.759584	-0.992733	-0.889824	0.525401	1.31272
D930001I22Rik	-0.804513	-0.831266	-0.839394	0.0488699	1.13794	1.28836
D9Ertd280e	-0.136542	-1.14653	-0.813814	-0.277043	0.952445	1.42149
D9Ertd392e	-0.367896	-1.09833	-1.02212	0.240042	1.00471	1.24359
Daam1	-0.359081	-1.35354	-0.675561	0.155535	0.934582	1.29807
Dact2	-0.41209	-0.945528	-0.456746	-0.478777	0.487378	1.80576
Dclk3	-0.410715	-0.707759	-0.876729	-0.463212	0.825929	1.63249
Dcun1d4	0.133171	-0.860757	-1.1927	-0.108388	0.402249	1.62643
Dcxr	-0.572825	-0.576301	-1.06167	-0.241123	0.953461	1.49846
Ddo	-0.658328	-0.53545	-1.40205	0.661289	1.02021	0.914335
Ddr1	-0.0354079	-1.18142	-0.626236	-0.543737	1.0107	1.3761
Defb14	-0.620639	-0.0905497	0.149504	-0.707421	-0.645778	1.91488
Dennd1a	-0.0779905	0.431561	-1.75646	-0.21091	0.373404	1.2404
Depdc6	0.137612	-1.27966	-0.806145	-0.0286235	0.38057	1.59625
Dgat2	-0.347638	-1.20466	-0.838351	0.154639	0.800741	1.43527
Dgcr6	-0.688087	-0.587406	-1.19016	0.229489	1.44377	0.792386
Dgka	0.276911	-0.329715	-1.44996	-0.379535	0.310016	1.57228
Dirc2	-0.375911	-1.19403	-0.885301	0.243134	1.37383	0.838274
Dlx5	-0.172972	-0.541983	-0.881468	-0.602458	0.351491	1.84739
Dnajb12	-0.854423	-1.11536	-0.471169	0.287086	0.628631	1.52523
Dnajb6	-0.403933	-1.17224	-0.554179	-0.232527	0.787791	1.57509
Dok4	-0.137721	-0.647509	-0.541271	-1.10399	0.995766	1.43473
Dpp4	-0.228272	-1.08425	-0.506533	-0.520994	0.666837	1.67321
Dpt	0.510289	-0.964232	-1.09162	-0.566009	1.24082	0.870753
Dpysl5	-0.726401	1.20721	-0.763704	-1.04656	0.18894	1.14051
Dstn	-1.10493	-0.283359	-0.777156	0.0840506	0.361832	1.71956
Dync1i1	-0.11795	-0.81537	-0.487618	-0.861454	0.534265	1.74813
Dync1i2	0.64046	-0.675235	-1.22258	-0.385463	0.066043	1.57678
Dyrk1b	-0.190238	-0.549481	-1.52417	0.107996	1.11779	1.03811
E2f5	-0.494175	-1.36282	-0.263718	-0.224418	1.2925	1.05264
Ecm1	-0.326243	-0.608872	-1.12195	-0.230316	0.598275	1.68911
Edn1	-0.372028	-0.839822	-1.14495	0.568127	0.215029	1.57365
Eef1a2	-0.0760908	-0.883213	-0.994537	-0.385058	0.7562	1.5827
Eef2k	0.181499	-0.570122	-1.15616	-0.629133	0.564196	1.60972
Efcab4a	-0.145005	-0.621861	-1.38044	-0.154588	1.06907	1.23282
Efna1	-0.352972	-0.943019	-0.772347	-0.441436	1.10446	1.40532
EG432637	-0.44882	-0.102351	-0.48247	-1.01875	0.18616	1.86623
EG622320	-0.0574961	-1.16337	-1.1588	0.824855	0.323895	1.23092
Egfr	-0.49974	-0.81489	-1.27324	0.528959	0.848171	1.21074
Ehf	-0.534988	-1.14517	-0.0304927	-0.313471	0.220022	1.8041
Eif4ebp3	-0.592568	-0.306281	-0.301636	-0.459895	-0.368589	2.02897
Elf5	-0.481013	-0.449911	-0.463529	-0.426762	-0.209841	2.03106
Enc1	0.637965	-0.225458	-1.11434	-0.81922	-0.0975176	1.61857
Enpp5	-0.380669	-1.08617	-0.928789	0.0618785	0.959905	1.37384
Epb4.1	0.451867	-1.51813	-0.813461	-0.0315228	0.924186	0.987056
Epb4.1l4a	-0.484584	-0.0100938	-0.870203	-0.905698	0.583125	1.68745
Epb4.9	-1.10791	0.202704	-1.25295	0.270879	0.551683	1.3356
Ephx1	-0.42277	-0.758816	-0.887314	-0.309962	0.673402	1.70546
Epn3	-0.533801	-1.19117	-0.477755	0.107924	0.390825	1.70398
Eps8l1	-0.527032	-0.955082	-0.797793	-0.166977	0.947693	1.49919
Ercc2	0.00713337	-0.15913	-1.25091	-0.885195	1.07853	1.20957
Erlin2	-0.876908	-0.773244	-0.502736	-0.3639	1.05733	1.45946
Espn	-0.364974	-0.451433	-1.21203	-0.392189	1.4453	0.97533
Etfdh	0.512187	-0.860334	-0.931091	-0.848778	1.33411	0.79391
Ethe1	-1.00026	-0.672699	-0.863428	0.240614	0.915209	1.38056
Ets2	-0.159692	-1.3881	-0.759605	0.0892097	1.14463	1.07356
Evi1	-0.615464	-1.29375	-0.135285	0.0401214	0.324413	1.67996
Exoc8	-0.534663	-1.15396	-0.685911	0.0240827	0.902133	1.44832
Expi	-0.257356	-0.822338	-0.739972	-0.481554	0.506301	1.79492
Eya2	-1.00505	-0.331355	-0.921768	-0.0580177	0.742962	1.57323
F2	-0.423073	-0.522562	-0.371924	-0.323863	-0.395346	2.03677
F5	-0.484249	-1.02868	-0.617701	-0.247823	0.722416	1.65604
F8a	-0.411474	-1.1153	-0.648953	-0.253697	1.48878	0.940645
Faah	0.200591	-1.56921	0.557803	-0.124584	-0.463211	1.39861
Faim3	-0.770212	-0.689503	-0.592699	-0.49137	1.04473	1.49905
Fam113b	0.0730983	-0.879338	-0.872969	-0.412658	0.303941	1.78793
Fam171a2	-0.0485856	-1.03996	-1.08119	-0.16102	1.11525	1.21551
Fbp2	-0.809869	-0.638276	-0.477947	-0.414217	0.538416	1.80189
Fcer1a	-0.821917	-0.45739	-1.05394	-0.0892121	1.03469	1.38777
Fcgrt	0.609371	-0.307571	-1.38318	-0.494723	0.035032	1.54107
Fcho2	-0.0523602	-1.07389	-0.865589	-0.353953	0.842654	1.50314
Fermt1	-0.464111	-1.48161	-0.283186	0.0932201	0.736214	1.39947
Fez1	-0.196561	-0.865338	-1.40825	0.464027	1.033	0.973127
Fgfrl1	0.613018	-0.668072	-1.41851	-0.420673	0.635123	1.25911
Fgg	-0.743016	-0.781088	0.188041	-0.0645328	-0.486604	1.8872
Fhit	-0.323498	-1.04556	-0.855637	-0.195919	0.984511	1.4361
Fnbp1	0.80408	-0.746205	-0.972887	-0.917439	0.510336	1.32211
Fnbp1l	1.08758	-1.02832	-0.812427	-0.648041	0.109819	1.29139
Foxj2	0.788352	-0.967817	-1.22384	-0.363279	0.528567	1.23802
Foxq1	-0.347428	-0.756082	-0.69692	-0.369058	0.268536	1.90095
Frk	-0.0327031	-0.597998	-0.825417	-0.914565	0.789414	1.58127
Frmd8	-0.742127	-1.05193	-0.552154	-0.0608424	0.941664	1.46539
Fuk	0.482371	-0.529604	-1.46048	-0.452894	0.643621	1.31699
Furin	-0.817118	-1.08058	-0.553366	0.083353	1.02819	1.33952
Fut8	0.959773	-1.19248	-1.03724	-0.244287	1.19004	0.324195
Fxyd3	-0.276667	-1.62817	-0.408838	0.325471	0.886965	1.10124
Fxyd4	-0.88968	-0.245505	-0.920987	-0.408074	1.01167	1.45258
Fzd5	-0.534513	-1.26112	-0.54789	-0.0137149	1.329	1.02824
Gak	-0.932833	-1.06486	-0.193026	-0.119387	0.783505	1.5266
Gal3st1	-0.823178	-0.909913	-0.415086	-0.145148	0.567266	1.72606
Galnt3	-0.501719	-1.13224	-0.699256	-0.0405349	1.46828	0.905462
Gck	-0.401454	-0.368904	-1.09174	-0.427654	0.550539	1.73921
Gcnt2	-0.780901	-0.45913	-0.708142	-0.451035	0.653526	1.74568
Gdpd1	-0.271367	-1.29166	-0.807672	0.139405	0.89559	1.33571
Gfod2	0.518577	-1.43036	-1.07337	0.310089	0.967836	0.707227
Gfra4	0.0620325	-0.323553	-1.19016	-0.707441	0.512279	1.64684
Ggt5	-0.269424	-1.62072	-0.272313	0.0568765	0.995584	1.11
Gm2a	-0.115682	-0.828081	-0.973167	-0.217847	0.350537	1.78424
Golm1	-0.741018	-0.801503	-0.60634	-0.397823	1.13232	1.41436
Gpr12	-0.216183	-0.889282	-0.0842592	-0.831426	1.85365	0.1675
Gpr143	-0.76967	-0.752461	-0.876038	-0.0624198	1.08396	1.37662
Gpr177	0.951294	-0.656579	-1.01695	-0.97785	0.512086	1.188
Gpr182	-1.01161	-0.546096	-0.845537	0.389602	0.380589	1.63305
Gpr56	-0.325045	-1.27544	-0.820697	0.192031	0.924015	1.30513
Gprc5a	-0.959522	-0.487434	-0.631913	-0.371964	0.837625	1.61321
Gpt2	1.00186	-0.839825	-0.799109	-0.636158	-0.211069	1.4843
Gria1	-0.0363972	0.216099	-1.67047	-0.475977	1.00439	0.962361
Grina	-0.012882	-1.26178	-0.955947	-0.00248722	1.1003	1.1328
Grip1	-0.300802	-1.09221	-0.677099	-0.33504	0.846546	1.5586
Grn	-0.671925	-1.09527	-0.800692	0.283237	1.04814	1.23652
Gsta3	0.0807492	-0.605988	-1.00181	-0.570076	0.307384	1.78974
Gsto1	-0.83991	-0.633512	-0.439838	-0.389258	0.481393	1.82112
Gstt4	-0.248805	-0.805244	-0.77889	-0.694535	1.20644	1.32103
Gtf2f2	-1.02723	-0.759491	-0.492629	-0.16115	0.973966	1.46653
Gyltl1b	-0.479257	-1.04801	-0.421919	-0.53441	0.99254	1.49105
Hdac7	0.811982	-0.474245	-1.34973	-0.609642	0.259686	1.36195
Herc2	0.288975	-0.353389	-1.02469	-0.99821	0.511325	1.57599
Hgfac	-0.645814	-1.15713	-0.631525	0.107251	0.912943	1.41428
Hint2	0.458563	-0.573966	-1.40012	-0.561551	1.15581	0.921255
Hist1h1c	-0.394597	-1.30558	-0.70371	0.132038	0.983539	1.28831
Hist1h2bc	-0.11319	-1.45424	-0.7934	0.280749	1.05898	1.0211
Hist2h3c1	-0.957389	-0.437082	-1.15113	0.668006	0.51551	1.36209
Hkdc1	-0.277857	-0.370263	-0.430848	-0.465684	-0.490653	2.03531
Hook2	-0.205726	-1.65263	-0.0172383	-0.204512	0.937683	1.14242
Hoxb5	-0.103182	-0.928911	-0.998385	-0.274797	0.707077	1.5982
Hoxb7	-0.842419	-1.04086	-0.510172	0.000575766	0.991827	1.40105
Hs3st6	-0.679373	-0.71026	-0.870013	-0.193337	0.886551	1.56643
Hs6st1	0.628662	-1.28756	-0.240312	-0.94947	0.550896	1.29778
Hspa1a	0.718169	-0.296257	-1.40782	-0.839848	0.767111	1.05864
Hyal1	-0.184606	-1.20941	-0.938795	0.0461574	1.09143	1.19522
Ids	0.312082	-0.918138	-0.899737	-0.731843	0.79401	1.44363
Ifngr1	-0.564241	-0.559476	-0.985602	-0.263224	0.679597	1.69295
Ift172	-0.201268	-0.0820087	-1.47578	-0.29676	0.492394	1.56343
Igf2r	0.97438	-1.21471	-1.15051	-0.0237986	0.353632	1.06101
Igj	-0.679282	-0.295198	-1.2705	-0.0454377	0.819466	1.47095
Igsf4a	0.911223	-0.742529	-1.12055	-0.830307	0.684651	1.09751
Il10rb	-0.745947	-1.19648	-0.254095	-0.209592	1.13659	1.26952
Il17re	-0.702854	-1.20065	-0.475708	0.0494914	0.917997	1.41173
Il18	-0.801662	-0.444703	-0.456348	-0.746765	0.781064	1.66841
Il18r1	-0.795846	-1.02214	-0.19154	-0.367681	0.785846	1.59136
Il24	-0.695041	-0.85635	-0.583165	-0.399988	1.07812	1.45643
Il28ra	-0.450087	-0.974997	-0.886262	-0.0225228	0.756225	1.57764
Ildr1	-0.644101	-0.822378	-0.796499	-0.254932	1.11844	1.39947
Inpp5f	0.384432	-1.3833	-0.516862	-0.621619	1.04631	1.09104
Inpp5k	0.262788	-0.952613	-1.06235	-0.0333728	0.0866524	1.6989
Irak2	0.447186	-1.26113	-1.24043	0.361765	0.614376	1.07823
Irf6	-0.659583	-1.24109	-0.485928	0.0959515	0.866242	1.42441
Itfg3	-0.781485	-0.713479	-0.929308	0.292669	0.49174	1.63986
Itgb4	-0.814994	-0.864869	-0.757162	-0.00526229	1.0945	1.34779
Itgb6	-0.880827	-0.98018	-0.47692	-0.0346507	0.854494	1.51808
Itih3	-0.375769	-0.427576	-0.39415	-0.398657	-0.44447	2.04062
Itm2b	0.749819	-1.02521	-1.1717	-0.437154	1.09626	0.78799
Jag1	-0.000836024	-0.43515	-1.35479	-0.529163	1.20542	1.11452
Jak2	-0.51998	-0.926027	-0.451835	-0.610499	0.980908	1.52743
Jakmip1	-0.443262	-1.41183	-0.155038	-0.274323	1.36764	0.916814
Jmjd1a	0.859913	-0.807411	-0.621241	-0.577634	-0.483211	1.62958
Kap	-0.729391	-0.758609	-0.714433	-0.289233	0.934201	1.55747
Kcna3	-0.565953	0.205253	-1.26477	-0.110951	1.73943	-0.00300805
Kcne4	0.0542713	-1.12252	-1.13866	0.513595	0.237151	1.45617
Kcnv2	0.325103	-0.68221	-1.67731	0.451173	1.07327	0.509972
Kif13a	-0.0578532	-0.248658	-1.31243	-0.411389	0.314445	1.71588
Kif1b	-0.109928	-1.40516	-0.619925	-0.141534	1.23257	1.04397
Kif5c	0.331553	-0.569027	-1.10972	-0.754006	0.522036	1.57916
Klc4	-0.451361	-0.831661	-0.97351	-0.063422	0.679467	1.64049
Krt14	-1.01079	-0.577802	-0.70415	-0.169054	1.01898	1.44282
Krt20	-0.747066	-0.494277	-0.748687	-0.421983	0.681565	1.73045
Krt78	0.221627	-1.44475	1.17129	-0.897059	0.130385	0.8185
Lamb3	-0.529145	-1.04343	-0.495323	-0.25314	0.600054	1.72098
Lamp2	-0.359488	-1.38702	-0.716886	0.302255	1.02402	1.13712
Lce3c	-0.650476	-0.868232	-0.31955	-0.412656	0.412243	1.83867
Lcn13	0.842097	-1.94669	0.501991	0.470649	-0.03162	0.163575
Ldhd	-0.592576	-0.348927	-1.33012	-0.0165738	0.879794	1.4084
Lmo2	0.17969	-0.433468	-1.57729	-0.269059	1.13469	0.965434
Lmtk2	-0.677616	-0.896338	-0.692479	-0.158173	0.829216	1.59539
LOC100041103	0.429655	-1.59662	-0.0425047	-0.655961	0.715678	1.14975
LOC100041504	-0.10403	-0.230596	-1.42258	-0.277492	0.398769	1.63593
LOC100044122	-0.682408	-0.596158	-0.0381416	-0.425573	-0.242094	1.98437
LOC100044170	0.496186	-0.860178	-0.378059	-1.11511	0.256648	1.60051
LOC100044204	-0.380391	-0.681224	-1.20142	-0.129844	1.012	1.38088
LOC100045359	0.304322	0.345133	-1.00395	-1.19603	0.0176981	1.53283
LOC100047579	-0.62063	-1.3716	-0.384556	0.132031	0.966217	1.27853
LOC100047816	-0.758413	-0.724317	-0.663583	-0.395707	1.08085	1.46117
LOC100048733	-0.272704	-1.4739	-0.507602	0.0584644	0.895993	1.29975
LOC192758	-0.791942	-1.11756	0.348851	-0.484931	0.441926	1.60366
Lpcat3	-0.383607	-1.23077	-0.166291	-0.592122	1.45539	0.917399
Lpl	-0.57451	-0.514023	-1.08228	-0.320255	1.12492	1.36616
Lrp11	-0.722795	-0.675178	-0.946232	-0.0468823	0.831196	1.55989
Lrrc26	-0.827152	-0.889469	-0.493372	-0.312766	1.23619	1.28657
Lrrc36	-0.0640362	-0.725458	-1.57198	0.495607	0.855021	1.01084
Lrrc8a	-0.264791	-1.39405	0.587	-0.434817	-0.0584216	1.56508
Lrrn4	0.200756	-0.736209	-0.670092	-1.07385	1.46961	0.80979
Lrsam1	0.164066	0.0273006	-0.67904	-0.730694	-0.662649	1.88102
Ltc4s	-1.36812	-0.00354278	-0.230743	-0.279134	0.157504	1.72403
Ltf	-0.810857	-1.0126	-0.539264	0.058594	0.722867	1.58126
Ly6g6c	-0.53862	-0.795456	-0.454814	-0.544778	0.514722	1.81895
Lypd3	-0.751297	-0.493115	-0.785667	-0.509495	1.05669	1.48288
Lypd6b	-0.609522	-0.812881	-0.58866	-0.518482	0.988131	1.54141
Mansc1	-0.429676	-1.46683	-0.210988	-0.167594	1.09782	1.17727
Map2k4	0.301559	-1.02391	-0.573768	-0.774267	0.407218	1.66317
Mapk11	-0.698941	0.00663792	-0.697986	-0.925776	0.665534	1.65053
Marveld2	-0.751398	-0.482496	-0.7585	-0.208453	0.338203	1.86264
Marveld3	-0.843319	-0.920414	-0.693492	0.122325	0.835882	1.49902
Mboat2	-0.791419	-0.837607	-0.684335	-0.190749	1.12539	1.37872
Mcpt4	-1.17591	-0.222607	-0.840812	-0.134802	1.07683	1.2973
Mcpt6	-0.889419	-0.113559	-0.875606	-0.539181	0.880369	1.5374
Megf11	-0.299174	-0.646188	-0.462326	-0.623484	0.0596497	1.97152
Mfap3l	-0.439433	-0.642948	-1.04556	-0.255076	0.746609	1.63641
Mfge8	-0.39816	-0.984476	-0.974777	-0.0550985	1.13938	1.27313
Mfn2	-0.157371	-0.565618	-1.25992	-0.189102	0.505776	1.66624
Mfsd1	-0.561087	-1.50056	0.156967	0.0439843	0.349049	1.51165
Mgst3	-0.989051	-0.470461	-0.515953	-0.332972	0.538214	1.77022
Mier1	0.487995	-0.709562	-1.45889	-0.24994	0.645576	1.28482
Mlana	-0.48116	-0.90155	-0.831506	-0.255033	1.50908	0.960172
Mmp11	0.355621	-0.88177	-1.15013	-0.482159	0.754182	1.40426
Mmp15	-0.0610056	-0.872577	-1.26621	0.129042	0.55012	1.52063
Mpp1	-0.550551	0.322474	-1.04826	-0.441716	-0.09572	1.81377
Mpzl3	-0.681452	-0.863658	-0.746944	-0.206606	1.06568	1.43298
Mrgprb2	-0.856542	-0.242968	-0.991343	-0.382772	1.14033	1.3333
Mro	-0.38616	-0.705039	-0.468155	-0.673821	0.346178	1.887
Msc	0.783651	-0.95878	-1.21944	-0.00278852	-0.00958593	1.40695
Muc1	-0.725121	-0.706429	-0.5256	-0.413363	0.585935	1.78458
Muc13	-0.838101	-0.496388	-0.487376	-0.20984	0.0923531	1.93935
Muc4	-0.820519	-0.737209	-0.701604	-0.186019	0.857608	1.58774
Mycbpap	-0.820099	-0.989783	-0.329753	-0.289977	0.895873	1.53374
Mylip	0.512342	-1.16295	-1.29603	0.144813	0.726146	1.07568
Myo18a	-0.709582	-1.00075	-0.184106	-0.392717	0.555635	1.73152
Myo6	-0.50086	-1.28887	-0.477275	-0.0679687	0.913045	1.42193
Nadk	-0.645874	-0.474418	-0.298159	-0.799007	0.343256	1.8742
Naip1	-0.666071	-0.690841	-0.592896	-0.543736	0.84488	1.64866
Nat6	0.0160875	-1.21391	-0.800091	-0.352353	1.1764	1.17386
Ncald	-0.0261631	-1.09625	-1.32455	0.69072	0.987271	0.768973
Ndst1	-0.124315	-1.2311	-0.661726	-0.162258	0.528519	1.65088
Nedd4l	0.382253	-0.727454	-1.44535	-0.285166	1.04091	1.03481
Nek9	0.54308	-0.435082	-1.21031	-0.479341	-0.0952659	1.67692
Nfe2l1	0.140247	-1.64537	-0.46466	-0.0389431	0.866204	1.14252
Nfe2l3	-0.663967	-1.11334	0.0613845	-0.580564	0.734793	1.56169
Nptx1	-0.78737	-0.743047	-0.803281	-0.161813	1.39386	1.10165
Nrg1	-0.575642	-0.779087	-0.951081	-0.089531	0.823334	1.57201
Nupl1	-0.867201	-0.760295	0.148105	-0.661422	0.392556	1.74826
Ociad2	-0.378758	-0.934255	-1.07206	0.0180512	1.0557	1.31132
Ocln	-0.78351	-1.06967	-0.449988	0.0303643	0.659059	1.61374
Olfm4	-0.689749	-0.439119	-0.618103	-0.683552	0.701255	1.72927
Optc	-0.333518	-0.952032	-1.12698	0.287468	0.631411	1.49365
Osbpl2	0.0866101	-0.90844	-1.09076	-0.444248	1.14127	1.21557
Osmr	-0.988775	-0.238755	-0.970402	-0.0924185	0.702318	1.58803
OTTMUSG00000004461	-0.288834	-0.976938	-1.14675	0.15492	0.935488	1.32212
Ovgp1	0.315222	-0.503554	-0.455157	-0.641938	1.90795	-0.622524
Pacsin3	0.065521	-1.37728	-0.706437	-0.209194	0.919592	1.3078
Pafah1b3	-0.154944	-0.958345	-0.88073	-0.338663	0.693855	1.63883
Paqr7	-0.499768	-0.69548	-0.239668	-0.939126	0.682489	1.69155
Pcdh1	-0.607018	-1.21187	0.0142867	0.150844	-0.114532	1.76829
Pcolce2	-1.2416	-0.162017	-0.809866	-0.134913	1.15678	1.19161
Pcyox1	0.235757	-0.591973	-0.923632	-0.769415	0.300356	1.74891
Pde7a	-0.671992	-1.06138	-0.614534	0.0880011	0.63856	1.62134
Pde7b	0.263746	-0.739488	-0.873558	0.128191	-0.584959	1.80607
Pdgfa	-0.0797347	-0.885088	-0.737175	-0.773683	1.19453	1.28115
Pdk4	-0.776087	-1.03925	-0.524622	-0.0306952	0.845118	1.52553
Pdxk	-0.577768	-0.798885	-0.865384	-0.274119	1.11948	1.39667
Pdzk1	-0.559162	-0.672037	-0.296003	-0.460709	0.00402221	1.98389
Peo1	-0.561759	-0.584602	-0.771551	0.157174	-0.161882	1.92262
Pex26	-0.61403	-1.08913	-0.901084	0.391122	0.99957	1.21355
Pgpep1	-0.469937	-0.391793	-0.950326	-0.0220637	-0.0929041	1.92702
Pigz	-0.889074	-0.362701	-0.935643	-0.164977	0.724273	1.62812
Pik3ip1	0.729715	-0.619136	-1.45669	-0.497714	0.836234	1.00759
Pip5k1b	-0.199761	-1.19256	-0.754791	-0.16365	0.786859	1.5239
Pitpnm3	-0.854792	-0.882745	-0.3898	-0.2884	0.797329	1.61841
Pkhd1l1	-0.694918	-0.0422818	-1.22616	-0.385233	0.944648	1.40395
Pla2g15	0.413538	-0.898407	-1.37253	-0.187942	0.948503	1.09683
Plce1	-0.426216	-1.32038	-0.458735	0.15056	0.422909	1.63186
Plch2	-0.438094	-0.840532	-0.863717	-0.362856	1.04536	1.45984
Plekhb1	-0.715551	-0.909706	-0.852494	0.073758	1.06299	1.341
Plekhg6	-0.660719	-0.66244	-0.695488	-0.494965	0.912705	1.60091
Pllp	-0.536423	-0.978941	-0.513521	-0.465762	0.963023	1.53162
Pof1b	-0.567255	-0.903763	-0.73374	-0.329544	1.30665	1.22765
Por	-0.955968	-0.790441	-0.435154	-0.237818	0.829748	1.58963
Ppapdc2	-0.431016	-1.48111	-0.371138	0.192988	0.683956	1.40632
Ppm1a	-0.367685	-0.81787	-1.06678	0.0764147	0.502835	1.67308
Ppp1r14d	-0.808604	-0.637365	-0.436062	-0.585901	0.809026	1.65891
Prei4	-0.834239	-1.11942	-0.345969	0.0418925	0.692528	1.56521
Prkab1	-0.720406	-0.910579	-0.694221	-0.15489	1.05231	1.42778
Proc	-0.876883	-0.894026	-0.758357	0.152269	1.12351	1.25349
Prosapip1	-0.161012	-0.865172	-1.02454	-0.335367	0.8639	1.52219
Prrg2	-0.499887	-0.820192	-1.22249	0.346944	0.936304	1.25932
Psca	-0.548584	-0.386639	-0.0790368	-0.164554	-0.792882	1.97169
Psen2	0.627513	-0.510659	-1.65955	0.182008	0.11799	1.2427
Ptgds	-0.698492	-0.53775	-1.17814	0.252362	1.54689	0.615132
Ptgds2	-0.315286	-1.03262	-0.772663	-0.34032	1.01426	1.44663
Ptgs1	-0.581265	-1.06021	-0.619375	-0.227649	1.18812	1.30039
Pth2r	-0.759661	-0.836239	-0.799444	-0.0790511	1.32925	1.14515
Ptpn14	-0.711649	-0.445999	-1.05973	0.787099	-0.15928	1.58956
Ptprk	-0.0569357	-1.58619	-0.328059	-0.0295541	0.569788	1.43095
Pyroxd1	-0.397007	-1.12989	-0.786635	-0.00447579	1.51979	0.79822
Qrsl1	-1.2024	-0.000355264	-0.392885	-0.753077	0.981307	1.36741
Rab15	-0.576289	0.832318	-0.0344939	-1.48663	-0.0615878	1.32668
Rage	-0.361657	-0.549402	-0.752205	-0.74254	0.675532	1.73027
Rai2	-0.0513795	-1.39248	-0.855132	0.207028	1.26516	0.826809
Ralb	-0.563943	-1.08588	-0.541325	-0.14011	0.679432	1.65183
Ralbp1	-0.83661	-1.19742	-0.0408062	-0.136106	0.657182	1.55376
Ralgds	-0.658265	0.468671	-0.799294	-0.580171	-0.250022	1.81908
Ranbp9	0.0907103	-1.43215	-1.00687	0.589582	0.751382	1.00735
Rapgef4	-0.759022	-0.136778	-1.29596	-0.0759656	0.861288	1.40644
Rapsn	0.697768	-1.19769	-1.26239	0.190714	1.11267	0.45893
Rasl10a	-0.728871	-0.796305	-0.598616	-0.350559	0.854944	1.61941
Rasl11b	-0.680531	-0.747306	-0.924711	0.00345371	0.747824	1.60127
Rbbp7	-1.0447	-0.755783	-0.697907	0.319247	0.657097	1.52205
Rbp2	-0.495255	-0.615528	-0.556552	-0.460322	0.171992	1.95566
Rbp4	-0.553921	-0.696477	-0.927654	-0.265444	1.60369	0.839809
Rbpms	-0.312901	-0.484687	-1.34714	-0.13514	0.796978	1.48289
Rec8	-0.100355	-0.0611878	-0.597069	-0.69433	-0.516928	1.96987
Reep3	0.175465	-0.908496	-1.04201	-0.476988	0.742131	1.5099
Reln	-0.543873	-0.549263	-1.09797	-0.176553	0.757868	1.60979
Retnla	-0.916467	-0.545165	-0.815467	-0.182771	0.966296	1.49357
Rffl	-0.323577	-1.27172	-0.541987	-0.114642	0.659287	1.59263
Rfk	-1.05327	0.169964	-1.34848	0.468282	0.51494	1.24856
Ripk4	-0.684554	-1.34063	-0.339342	0.309518	0.573833	1.48117
Rnf103	-0.157291	-0.855866	-0.990197	-0.24858	0.549396	1.70254
Rnpepl1	-0.764772	-0.557822	-1.2146	0.34868	0.857259	1.33125
Rogdi	0.840608	-0.519663	-1.08431	-1.05408	1.11481	0.702645
Rora	0.865438	-0.716916	-1.61621	-0.0315761	0.748483	0.750785
Rpap3	-0.489049	0.436533	-1.01957	-1.05389	0.78	1.34598
Rragd	-0.0523434	-1.17938	-1.02682	0.0255081	1.28697	0.946059
Rreb1	-0.385407	-0.957415	-0.552582	-0.436239	0.565454	1.76619
Rtkn	-0.177137	-1.04678	-0.920885	-0.241185	0.94781	1.43817
Rtn1	0.0149617	-0.832055	-0.317799	-1.01775	0.422987	1.72966
Scamp1	0.794014	-0.712201	-1.64751	0.0694501	0.639031	0.85722
Scara5	-0.387302	-1.09789	-1.07342	0.407169	0.99745	1.15399
Scel	-0.361709	-0.492493	-0.209813	-0.649433	-0.303637	2.01709
Scmh1	-0.241462	-1.27729	-0.76745	-0.0393474	1.07445	1.2511
Selenbp2	-0.573081	-0.458088	-1.15811	-0.264405	1.08487	1.36881
Sema3c	-0.578907	-1.38181	-0.427704	0.152744	0.959569	1.27611
Sema3f	-1.02886	-0.564927	-0.725825	-0.150975	1.13336	1.33723
Sepp1	0.354816	-1.38848	-1.09053	0.381732	1.08706	0.655405
Serinc1	0.402432	-0.843683	-1.13143	-0.180521	0.0776507	1.67556
Serinc3	0.631376	-1.10881	-0.692426	-0.698756	0.360569	1.50804
Serinc5	0.299612	-0.966411	-1.2276	0.0390013	0.316749	1.53865
Serpina10	-0.383284	-0.354636	-0.464113	-0.362053	-0.474472	2.03856
Serpina1a	-0.636217	-0.68598	-0.395658	-0.124851	-0.140425	1.98313
Serpina1b	-0.660765	-0.795688	-0.741962	-0.0780326	0.512699	1.76375
Serpina1c	-0.571947	-0.664639	-0.635504	-0.23029	0.166816	1.93556
Serpina1d	-0.488305	-0.719568	-0.758135	-0.213932	0.300295	1.87965
Serpinb11	-0.493629	-0.53302	-0.831616	-0.686064	1.08093	1.4634
Sft2d2	-0.507951	-1.14955	-0.227213	-0.393596	0.582991	1.69532
Sgsm3	-0.674489	-1.10215	-0.370544	-0.131827	0.601591	1.67742
Sh3gl2	-0.0266872	-0.0321082	-1.48256	-0.641921	1.14105	1.04223
Sh3rf1	0.889398	-0.990667	-1.13287	-0.49197	0.537182	1.18893
Sh3tc1	-1.08876	-0.745798	-0.41157	-0.119436	0.810755	1.5548
Sh3tc2	-0.442484	-0.333562	-0.794911	-0.884317	0.863727	1.59155
Shc4	-1.1995	0.11425	-0.217046	0.189389	-0.636418	1.74933
Shroom3	-0.73944	-0.832181	-0.702713	0.125849	0.387559	1.76093
Slain2	0.431484	-1.27594	-0.763848	-0.425828	0.597454	1.43668
Slc12a2	0.636363	-0.756192	-1.01136	-0.88824	0.716151	1.30328
Slc12a3	-0.972659	-0.712655	-0.317898	-0.516749	1.29783	1.22213
Slc19a2	-0.475535	-1.28249	0.41115	-0.757209	0.757833	1.34625
Slc1a1	-0.284114	-1.50172	-0.49153	0.151024	0.799517	1.32683
Slc22a4	-0.827105	-0.905803	-0.675027	-0.0556625	1.26344	1.20016
Slc23a3	-0.831078	-0.784443	-0.162757	-0.253168	0.13823	1.89322
Slc25a16	-0.626392	-1.05678	-0.573892	-0.222495	1.10214	1.37741
Slc25a45	-0.714529	-0.960069	-0.780647	0.0368813	1.33706	1.0813
Slc29a3	0.296382	-0.122092	-1.75195	-0.266246	0.753038	1.09086
Slc37a1	-1.14814	-0.581759	-0.594646	-0.0843475	1.0029	1.40599
Slc38a2	0.299834	-1.49608	-0.430941	-0.491475	1.06992	1.04874
Slc39a12	0.457477	-0.195665	-1.4742	-0.628908	0.426461	1.41484
Slc40a1	0.050066	-1.35033	-0.736564	-0.177259	0.834054	1.38004
Slc45a3	-0.141165	-0.335967	-1.21871	-0.646941	0.840391	1.50239
Slc4a8	-1.25282	-0.438341	-0.119382	-0.397823	0.544118	1.66425
Slc6a4	-0.488553	-0.826492	-0.987417	0.00445908	0.667958	1.63004
Slc7a9	-0.603448	-0.473884	-0.623432	-0.220717	-0.0707297	1.99221
Slc9a3r1	-1.14508	-0.588369	-0.476581	-0.126925	0.739127	1.59783
Slco2b1	0.155912	-0.955821	-1.15896	-0.0015399	0.348818	1.61159
Smad3	0.410946	-0.59088	-0.700284	-1.2841	1.0984	1.06592
Smpd3	-1.03326	-0.504561	-0.329145	-0.421662	0.522716	1.76591
Smpdl3a	-0.482571	-1.28144	-0.738324	0.278228	0.991294	1.23282
Smpdl3b	-0.49361	-1.01389	-0.563441	-0.395897	0.90822	1.55862
Smtnl2	-0.472408	-0.864282	-0.533371	-0.437057	0.485373	1.82175
Smug1	0.064732	-0.611768	-0.722963	-0.841621	0.293878	1.81774
Snph	0.279724	-0.911939	-1.06656	-0.51174	0.753456	1.45705
Snurf	-0.0812432	-0.869932	-1.10134	-0.287538	0.851375	1.48868
Snx10	-0.0772258	-0.994037	-0.350322	-0.246946	-0.268055	1.93659
Snx15	-1.27197	0.141212	-0.899201	-0.0456165	0.591973	1.4836
Sord	0.590954	-1.15414	-1.22529	0.0466271	0.484784	1.25706
Sox7	-0.359686	-0.780735	-0.883051	-0.408385	0.793107	1.63875
Sox8	-0.0997303	-1.29733	-0.693369	-0.207236	1.41684	0.880828
Sox9	0.537238	-0.785249	-0.964889	-0.872926	0.706452	1.37937
Spg7	-1.03367	-0.545563	-0.606455	0.29615	0.110135	1.7794
Sphk2	0.492806	-1.25031	-0.890069	-0.340108	0.599806	1.38788
Spp2	-0.380198	-0.487795	-0.322718	-0.420754	-0.426727	2.03819
Sprr2g	-0.0883468	-0.493351	-0.718102	-1.09855	0.925074	1.47328
Sqstm1	0.056229	-1.13134	-1.28967	0.492006	0.766153	1.10662
Srpx2	-0.346956	-1.23792	-0.7096	-0.0305809	0.898196	1.42687
St6galnac2	0.156806	-0.681486	-1.12549	-0.672209	0.94247	1.37991
Stab2	-0.508332	-0.264067	0.0522312	-0.652159	-0.598786	1.97111
Stk32a	-0.346952	-1.01166	-0.841682	-0.18331	0.822117	1.56149
Stk4	-0.460786	-1.5403	0.376819	-0.354753	0.682067	1.29696
Sts	-0.659738	-0.98517	-0.884282	0.177296	1.08907	1.26283
Stx7	-0.833555	-0.931374	-0.482661	-0.151176	0.808955	1.58981
Stxbp3a	-0.650663	-0.837845	-0.449535	-0.543251	0.853967	1.62733
Sult1c2	0.565861	-0.575205	-0.809581	-0.980479	0.153627	1.64578
Sv2b	0.436937	-1.58929	-0.718985	-0.00799298	0.951898	0.927433
Sval2	-0.661405	-0.554985	-0.584647	-0.567173	0.556877	1.81133
Syap1	-0.180448	-1.1015	-0.909333	0.0101308	0.566908	1.61424
Syngr1	-0.201958	-1.20706	-0.892723	0.217893	1.53517	0.548679
Syt16	-0.56561	-0.352735	-0.520802	-0.355931	-0.230864	2.02594
Tacstd2	-0.832632	-0.869613	-0.289431	-0.450912	0.846934	1.59565
Tax1bp3	-0.25766	-1.15498	-0.538105	-0.489852	1.00597	1.43463
Tbc1d9	-0.500732	-0.818977	-0.898544	-0.198538	0.813868	1.60292
Tceal6	-0.255292	-0.744195	-1.22728	-0.0484883	0.760778	1.51448
Tcn2	-0.616304	-1.19764	-0.705698	0.222867	1.13133	1.16544
Tex11	-0.233382	-1.34688	-0.244863	-0.356043	1.62255	0.558618
Thada	0.118374	-0.130368	-1.74473	-0.0825528	0.583025	1.25625
Thrsp	-0.647031	0.128851	-1.25004	1.25807	-0.547825	1.05797
Thsd7b	-0.565354	-0.233953	-1.08006	-0.582343	1.01872	1.44298
Timp2	0.437491	-0.667292	-1.42658	-0.289398	0.553719	1.39206
Tjp3	-1.01472	-0.726132	-0.646181	0.11006	0.679609	1.59736
Tk2	-0.329254	-1.44183	-0.418211	-0.0827703	0.978205	1.29386
Tle6	0.561035	-0.258089	-1.88978	0.242402	0.878181	0.466254
Tmco3	0.0696975	-1.36928	-0.876851	0.308708	1.43975	0.427979
Tmem106c	-1.03536	-0.506102	-0.713436	-0.23555	1.18927	1.30118
Tmem139	-0.63728	-0.776006	-0.526254	-0.495608	0.715505	1.71964
Tmem141	-0.185336	-0.814445	-1.30838	0.365095	0.437949	1.50512
Tmem178	-0.723553	-0.512755	-0.786485	-0.335186	0.586277	1.7717
Tmem49	-0.237475	-0.936183	-1.25052	0.518394	0.495391	1.4104
Tmem59	-0.50708	-0.888837	-0.922338	-0.0718841	0.848242	1.5419
Tmem63b	-0.502394	-0.627306	-1.09292	-0.224867	0.985061	1.46243
Tmem68	0.126245	-1.03906	-0.700854	-0.658301	0.689358	1.58261
Tmprss2	-0.419519	-1.32263	-0.587939	0.0309344	0.943433	1.35572
Tox3	-0.887255	-0.557776	0.258887	-0.934181	0.462642	1.65768
Tph1	-0.353518	-0.324342	-0.484498	-0.327032	-0.543521	2.03291
Tppp	0.257514	-0.0868881	-1.8808	0.248414	0.37125	1.09051
Tpsab1	-1.14106	-0.585871	-0.620977	-0.0221906	0.902272	1.46783
Trf	0.150308	-0.64006	-0.832438	-0.345033	-0.254026	1.92125
Trp53inp2	-0.624212	-0.984469	-0.750952	-0.06312	0.948317	1.47444
Trpm3	-0.923666	-0.069883	-0.680259	-0.45766	0.291727	1.83974
Trpv4	-0.692077	-0.757504	-0.953378	0.0434125	0.824336	1.53521
Tsg101	-0.96329	-1.05507	-0.0389238	-0.16019	0.622349	1.59512
Tspan1	-0.693838	-0.677276	-0.588007	-0.476603	0.707664	1.72806
Tspan2	0.490141	-0.610423	-1.3022	-0.606399	0.650095	1.37879
Tspan33	-0.155684	-1.22974	-0.675497	-0.0818825	0.477802	1.665
Tspan8	-0.131792	-1.77756	-0.156614	0.196321	0.8572	1.01245
Ttr	0.32448	-0.737553	-0.475063	-0.597667	-0.411229	1.89703
Twsg1	-0.644129	-1.12121	-0.533569	-0.129076	1.01513	1.41285
Ube2e2	0.258631	-0.798425	-1.53221	0.104121	0.963664	1.00422
Ube2g1	0.0794389	-1.30504	-0.0706796	-0.882845	0.832799	1.34633
Ube2r2	0.59353	-0.82744	-0.898927	-0.961294	0.908828	1.1853
Ubl3	-0.703339	-1.0436	-0.586749	-0.115623	1.05289	1.39642
Uevld	-1.07756	-0.849472	-0.00637462	-0.178615	0.402175	1.70985
Ulk1	0.581086	-1.19905	-1.35922	0.480641	0.862931	0.633614
Unc13b	-0.525545	-1.44225	-0.487499	0.371428	0.821858	1.26201
Unc93b1	-0.67936	-0.824989	-0.986415	0.223091	0.770581	1.49709
Upk1a	-0.612849	-0.747792	-0.249858	-0.74489	0.597174	1.75821
Upk3b	-1.07507	-0.328217	-0.765904	-0.204221	0.804847	1.56857
Ush1c	-0.107384	-0.241205	-0.542472	-0.6084	-0.503599	2.00306
Usp3	0.95639	-1.06045	-0.458107	-0.990346	0.244755	1.30775
Vps54	0.202168	-1.18911	-0.502293	-0.752679	0.794427	1.44748
Vwa5a	-0.533033	-0.899084	-0.544769	-0.458109	0.750439	1.68456
Wasl	0.30514	-0.670956	-1.1447	-0.687926	0.741079	1.45737
Wbp5	0.0262001	-1.07093	-0.910617	-0.147667	0.422991	1.68002
Wdr20a	-0.744128	-0.475203	-0.936184	-0.260647	0.785493	1.63067
Wdr35	-0.929005	0.787167	-0.893104	-0.719548	1.45293	0.301563
Wdr47	0.689616	-0.921862	-0.995315	-0.770496	0.782036	1.21602
Wfdc10	-0.561562	-0.837506	-0.778564	-0.330524	1.00669	1.50147
Wnk2	0.436478	-1.24614	-0.802929	-0.525111	0.908688	1.22901
Wwc1	-0.719982	-1.08971	-0.393893	-0.207983	0.899276	1.5123
Wwp2	0.133312	-0.645381	-1.30164	-0.319097	0.568802	1.564
Zc3h6	-0.320447	-0.168285	-0.842973	-0.803579	0.282487	1.8528
Zdhhc14	0.2436	-0.623134	-1.0959	-0.735619	0.677821	1.53323
Zfand6	0.556491	-1.61776	-0.479688	-0.314031	1.03697	0.818011
Zfhx2	-0.333531	-0.825908	-1.20908	0.048937	1.32126	0.998315
Zfp185	-0.86298	-0.992718	-0.535807	-0.0247464	1.03073	1.38552
Zfp608	-0.151821	-1.38232	-0.749373	0.0677274	0.957678	1.25811
Zfp7	0.025377	-0.587057	-1.00411	-0.707735	0.607082	1.66645
Zfp704	0.547042	-1.18811	-1.26417	0.130692	0.664299	1.11025
Zfp810	0.87167	-1.09275	-1.06126	-0.258206	0.193002	1.34755
Zfyve26	-0.370544	-0.950898	-0.774591	-0.183898	0.537621	1.74231
Ctsa	-0.341639	-1.10492	-1.07892	0.357535	1.18527	0.982682
