# Supplementary material for: In silico analysis of the Mus musculus uterine gene expression landscape during pregnancy identifies putative upstream regulators for labour
Source: PLoS One. 2018 Sep 20;13(9):e0204236. doi: 10.1371/journal.pone.0204236 (PMC6147639; doi:10.1371/journal.pone.0204236)
Supplement: S2 Table — Each worksheet displays GO terms (Column A) of all biological processes per gene expression cluster. Adjusted P values <0,05 are considered statistically significant and are highlighted. (XLS) [file pone.0204236.s002.xls]

## Sheet: GO Biological process-Cluster1
GO Term	Overlap	P-value	Adjusted P-value	Z-score	Combined Score	Genes
negative regulation of transcription from RNA polymerase II promoter	89/991	0.000137897	0.0528432	-7.22371	64.2116	NDUFA13;CHD8;TCF21;CTCF;MED16;IKZF5;RPS6KA5;SUMO1;TRIM28;SALL2;TRPS1;HEY2;SNAPC4;EP300;CIC;DACT1;MEN1;DDX17;OSR2;TLE1;RPL23;NOG;WNT5A;SOX12;DUSP26;HIC1;DKK3;SFRP1;SFRP2;ZEB1;NCOR1;PRKAR1A;TAL1;NFX1;MTF2;ERF;MZF1;ZFPM2;PFDN5;CLOCK;PPID;HDAC4;SMARCD2;HDAC2;NFIX;HDAC3;TSHZ3;SATB1;TCF7;CEBPG;DDX20;TWIST2;TWIST1;PRICKLE1;HDAC8;HTATSF1;GLIS2;BCLAF1;CCDC85B;HSF1;CAMTA2;TBL1X;RUNX1T1;SMARCE1;CBX8;MBD4;NP…
negative regulation of neuron apoptotic process by negative regulation of transcription from RNA polymerase II promoter	55/534	9.41504e-05	0.0528432	-5.54466	51.4024	CHD8;TCF21;CTCF;IKZF5;SALL2;SUMO1;TRPS1;HEY2;EP300;CIC;MEN1;DACT1;OSR2;UNC5B;RPL23;NOG;DUSP26;HIC1;ZEB1;NCOR1;NFX1;RASA1;MTF2;ERF;MZF1;PPID;HDAC4;HDAC2;BHLHB9;NFIX;HDAC3;SATB1;DDX20;TWIST1;HDAC8;GLIS2;HSF1;TBL1X;CBX8;MBD4;NTRK2;CBX6;CBX2;NR2F2;MEIS2;TBX2;BMP4;PER1;YEATS2;GDNF;NFIC;CNOT2;SNAI1;BCL2;HOXD9
negative regulation of ceramide biosynthetic process by negative regulation of transcription from RNA Polymerase II promoter	50/484	0.000179211	0.0528432	-5.25774	45.3583	CHD8;TCF21;CTCF;IKZF5;SALL2;SUMO1;TRPS1;HEY2;EP300;CIC;MEN1;DACT1;OSR2;RPL23;NOG;DUSP26;HIC1;ZEB1;NCOR1;NFX1;MTF2;ERF;MZF1;PPID;HDAC4;HDAC2;NFIX;HDAC3;SATB1;DDX20;TWIST1;HDAC8;GLIS2;ORMDL3;HSF1;TBL1X;CBX8;MBD4;CBX6;CBX2;NR2F2;MEIS2;TBX2;BMP4;PER1;YEATS2;NFIC;CNOT2;SNAI1;HOXD9
negative regulation of transcription from RNA polymerase II promoter in response to UV-induced DNA damage	50/484	0.000179211	0.0528432	-5.21474	44.9873	CHD8;TCF21;CTCF;IKZF5;SALL2;SUMO1;TRPS1;HEY2;EP300;CIC;MEN1;DACT1;OSR2;RPL23;NOG;DUSP26;HIC1;ZEB1;NCOR1;NFX1;MTF2;ERF;MZF1;PPID;HDAC4;HDAC2;NFIX;HDAC3;SATB1;DDX20;TWIST1;HDAC8;GLIS2;HSF1;TBL1X;CBX8;MBD4;CBX6;CBX2;NR2F2;MEIS2;TBX2;BMP4;PER1;YEATS2;NFIC;CNOT2;NEDD4;SNAI1;HOXD9
negative regulation of pri-miRNA transcription from RNA polymerase II promoter	50/488	0.000218305	0.0528432	-5.25898	44.3312	CHD8;TCF21;CTCF;IKZF5;SALL2;SUMO1;TRPS1;HEY2;EP300;CIC;MEN1;DACT1;OSR2;RPL23;NOG;DUSP26;HIC1;ZEB1;NCOR1;NFX1;MTF2;ERF;MZF1;PPID;HDAC4;HDAC2;NFIX;HDAC3;SATB1;DDX20;TWIST1;HDAC8;GLIS2;HSF1;TBL1X;CBX8;MBD4;CBX6;CBX2;NR2F2;MEIS2;NFATC4;TBX2;BMP4;PER1;YEATS2;NFIC;CNOT2;SNAI1;HOXD9
regulation of reactive oxygen species metabolic process by negative regulation of transcription from RNA polymerase II promoter	50/492	0.000264946	0.0528432	-5.25781	43.3032	CHD8;TCF21;CTCF;IKZF5;SALL2;SUMO1;TRPS1;HEY2;EP300;MPV17;CIC;MEN1;DACT1;OSR2;RPL23;NOG;DUSP26;HIC1;ZEB1;NCOR1;NFX1;MTF2;ERF;MZF1;PPID;HDAC4;HDAC2;NFIX;HDAC3;SATB1;DDX20;TWIST1;HDAC8;GLIS2;HSF1;TBL1X;CBX8;MBD4;CBX6;CBX2;NR2F2;MEIS2;TBX2;BMP4;PER1;YEATS2;NFIC;CNOT2;SNAI1;HOXD9
negative regulation of phosphatidylcholine biosynthetic process by negative regulation of transcription from RNA polymerase II promoter	49/481	0.000287336	0.0528432	-5.1643	42.1142	CHD8;TCF21;CTCF;IKZF5;SALL2;SUMO1;TRPS1;HEY2;EP300;CIC;MEN1;DACT1;OSR2;RPL23;NOG;DUSP26;HIC1;ZEB1;NCOR1;NFX1;MTF2;ERF;MZF1;PPID;HDAC4;HDAC2;NFIX;HDAC3;SATB1;DDX20;TWIST1;HDAC8;GLIS2;HSF1;TBL1X;CBX8;MBD4;CBX6;CBX2;NR2F2;MEIS2;TBX2;BMP4;PER1;YEATS2;NFIC;CNOT2;SNAI1;HOXD9
regulation of transport by negative regulation of transcription from RNA polymerase II promoter	49/481	0.000287336	0.0528432	-5.1573	42.057	CHD8;TCF21;CTCF;IKZF5;SALL2;SUMO1;TRPS1;HEY2;EP300;CIC;MEN1;DACT1;OSR2;RPL23;NOG;DUSP26;HIC1;ZEB1;NCOR1;NFX1;MTF2;ERF;MZF1;PPID;HDAC4;HDAC2;NFIX;HDAC3;SATB1;DDX20;TWIST1;HDAC8;GLIS2;HSF1;TBL1X;CBX8;MBD4;CBX6;CBX2;NR2F2;MEIS2;TBX2;BMP4;PER1;YEATS2;NFIC;CNOT2;SNAI1;HOXD9
transfer RNA gene-mediated silencing	49/481	0.000287336	0.0528432	-5.15655	42.051	CHD8;TCF21;CTCF;IKZF5;SALL2;SUMO1;TRPS1;HEY2;EP300;CIC;MEN1;DACT1;OSR2;RPL23;NOG;DUSP26;HIC1;ZEB1;NCOR1;NFX1;MTF2;ERF;MZF1;PPID;HDAC4;HDAC2;NFIX;HDAC3;SATB1;DDX20;TWIST1;HDAC8;GLIS2;HSF1;TBL1X;CBX8;MBD4;CBX6;CBX2;NR2F2;MEIS2;TBX2;BMP4;PER1;YEATS2;NFIC;CNOT2;SNAI1;HOXD9
negative regulation of oligopeptide transport by negative regulation of transcription from RNA polymerase II promoter	49/481	0.000287336	0.0528432	-5.15485	42.0371	CHD8;TCF21;CTCF;IKZF5;SALL2;SUMO1;TRPS1;HEY2;EP300;CIC;MEN1;DACT1;OSR2;RPL23;NOG;DUSP26;HIC1;ZEB1;NCOR1;NFX1;MTF2;ERF;MZF1;PPID;HDAC4;HDAC2;NFIX;HDAC3;SATB1;DDX20;TWIST1;HDAC8;GLIS2;HSF1;TBL1X;CBX8;MBD4;CBX6;CBX2;NR2F2;MEIS2;TBX2;BMP4;PER1;YEATS2;NFIC;CNOT2;SNAI1;HOXD9
negative regulation of invasive growth in response to glucose limitation by negative regulation of transcription from RNA polymerase II promoter	49/481	0.000287336	0.0528432	-5.15074	42.0035	CHD8;TCF21;CTCF;IKZF5;SALL2;SUMO1;TRPS1;HEY2;EP300;CIC;MEN1;DACT1;OSR2;RPL23;NOG;DUSP26;HIC1;ZEB1;NCOR1;NFX1;MTF2;ERF;MZF1;PPID;HDAC4;HDAC2;NFIX;HDAC3;SATB1;DDX20;TWIST1;HDAC8;GLIS2;HSF1;TBL1X;CBX8;MBD4;CBX6;CBX2;NR2F2;MEIS2;TBX2;BMP4;PER1;YEATS2;NFIC;CNOT2;SNAI1;HOXD9
negative regulation of phosphatidylserine biosynthetic process by negative regulation of transcription from RNA polymerase II promoter	49/481	0.000287336	0.0528432	-5.15016	41.9988	CHD8;TCF21;CTCF;IKZF5;SALL2;SUMO1;TRPS1;HEY2;EP300;CIC;MEN1;DACT1;OSR2;RPL23;NOG;DUSP26;HIC1;ZEB1;NCOR1;NFX1;MTF2;ERF;MZF1;PPID;HDAC4;HDAC2;NFIX;HDAC3;SATB1;DDX20;TWIST1;HDAC8;GLIS2;HSF1;TBL1X;CBX8;MBD4;CBX6;CBX2;NR2F2;MEIS2;TBX2;BMP4;PER1;YEATS2;NFIC;CNOT2;SNAI1;HOXD9
carbon catabolite repression of transcription from RNA polymerase II promoter	49/481	0.000287336	0.0528432	-5.14836	41.9842	CHD8;TCF21;CTCF;IKZF5;SALL2;SUMO1;TRPS1;HEY2;EP300;CIC;MEN1;DACT1;OSR2;RPL23;NOG;DUSP26;HIC1;ZEB1;NCOR1;NFX1;MTF2;ERF;MZF1;PPID;HDAC4;HDAC2;NFIX;HDAC3;SATB1;DDX20;TWIST1;HDAC8;GLIS2;HSF1;TBL1X;CBX8;MBD4;CBX6;CBX2;NR2F2;MEIS2;TBX2;BMP4;PER1;YEATS2;NFIC;CNOT2;SNAI1;HOXD9
negative regulation of transcription from RNA polymerase II promoter in response to iron	49/481	0.000287336	0.0528432	-5.14018	41.9175	CHD8;TCF21;CTCF;IKZF5;SALL2;SUMO1;TRPS1;HEY2;EP300;CIC;MEN1;DACT1;OSR2;RPL23;NOG;DUSP26;HIC1;ZEB1;NCOR1;NFX1;MTF2;ERF;MZF1;PPID;HDAC4;HDAC2;NFIX;HDAC3;SATB1;DDX20;TWIST1;HDAC8;GLIS2;HSF1;TBL1X;CBX8;MBD4;CBX6;CBX2;NR2F2;MEIS2;TBX2;BMP4;PER1;YEATS2;NFIC;CNOT2;SNAI1;HOXD9
negative regulation of pseudohyphal growth by negative regulation of transcription from RNA polymerase II promoter	49/481	0.000287336	0.0528432	-5.14015	41.9172	CHD8;TCF21;CTCF;IKZF5;SALL2;SUMO1;TRPS1;HEY2;EP300;CIC;MEN1;DACT1;OSR2;RPL23;NOG;DUSP26;HIC1;ZEB1;NCOR1;NFX1;MTF2;ERF;MZF1;PPID;HDAC4;HDAC2;NFIX;HDAC3;SATB1;DDX20;TWIST1;HDAC8;GLIS2;HSF1;TBL1X;CBX8;MBD4;CBX6;CBX2;NR2F2;MEIS2;TBX2;BMP4;PER1;YEATS2;NFIC;CNOT2;SNAI1;HOXD9
negative regulation of cellular response to alkaline pH by negative regulation of transcription from RNA polymerase II promoter	49/481	0.000287336	0.0528432	-5.13854	41.9041	CHD8;TCF21;CTCF;IKZF5;SALL2;SUMO1;TRPS1;HEY2;EP300;CIC;MEN1;DACT1;OSR2;RPL23;NOG;DUSP26;HIC1;ZEB1;NCOR1;NFX1;MTF2;ERF;MZF1;PPID;HDAC4;HDAC2;NFIX;HDAC3;SATB1;DDX20;TWIST1;HDAC8;GLIS2;HSF1;TBL1X;CBX8;MBD4;CBX6;CBX2;NR2F2;MEIS2;TBX2;BMP4;PER1;YEATS2;NFIC;CNOT2;SNAI1;HOXD9
negative regulation of snRNA transcription from RNA polymerase II promoter	49/481	0.000287336	0.0528432	-5.13362	41.8639	CHD8;TCF21;CTCF;IKZF5;SALL2;SUMO1;TRPS1;HEY2;EP300;CIC;MEN1;DACT1;OSR2;RPL23;NOG;DUSP26;HIC1;ZEB1;NCOR1;NFX1;MTF2;ERF;MZF1;PPID;HDAC4;HDAC2;NFIX;HDAC3;SATB1;DDX20;TWIST1;HDAC8;GLIS2;HSF1;TBL1X;CBX8;MBD4;CBX6;CBX2;NR2F2;MEIS2;TBX2;BMP4;PER1;YEATS2;NFIC;CNOT2;SNAI1;HOXD9
negative regulation of transcription from RNA polymerase II promoter in response to copper ion	49/481	0.000287336	0.0528432	-5.12942	41.8297	CHD8;TCF21;CTCF;IKZF5;SALL2;SUMO1;TRPS1;HEY2;EP300;CIC;MEN1;DACT1;OSR2;RPL23;NOG;DUSP26;HIC1;ZEB1;NCOR1;NFX1;MTF2;ERF;MZF1;PPID;HDAC4;HDAC2;NFIX;HDAC3;SATB1;DDX20;TWIST1;HDAC8;GLIS2;HSF1;TBL1X;CBX8;MBD4;CBX6;CBX2;NR2F2;MEIS2;TBX2;BMP4;PER1;YEATS2;NFIC;CNOT2;SNAI1;HOXD9
negative regulation of transcription from RNA polymerase II promoter involved in meiotic cell cycle	49/481	0.000287336	0.0528432	-5.12791	41.8174	CHD8;TCF21;CTCF;IKZF5;SALL2;SUMO1;TRPS1;HEY2;EP300;CIC;MEN1;DACT1;OSR2;RPL23;NOG;DUSP26;HIC1;ZEB1;NCOR1;NFX1;MTF2;ERF;MZF1;PPID;HDAC4;HDAC2;NFIX;HDAC3;SATB1;DDX20;TWIST1;HDAC8;GLIS2;HSF1;TBL1X;CBX8;MBD4;CBX6;CBX2;NR2F2;MEIS2;TBX2;BMP4;PER1;YEATS2;NFIC;CNOT2;SNAI1;HOXD9
negative regulation of mating type switching by negative regulation of transcription from RNA polymerase II promoter	49/481	0.000287336	0.0528432	-5.12599	41.8017	CHD8;TCF21;CTCF;IKZF5;SALL2;SUMO1;TRPS1;HEY2;EP300;CIC;MEN1;DACT1;OSR2;RPL23;NOG;DUSP26;HIC1;ZEB1;NCOR1;NFX1;MTF2;ERF;MZF1;PPID;HDAC4;HDAC2;NFIX;HDAC3;SATB1;DDX20;TWIST1;HDAC8;GLIS2;HSF1;TBL1X;CBX8;MBD4;CBX6;CBX2;NR2F2;MEIS2;TBX2;BMP4;PER1;YEATS2;NFIC;CNOT2;SNAI1;HOXD9
regulation of cellular ketone metabolic process by negative regulation of transcription from RNA polymerase II promoter	49/481	0.000287336	0.0528432	-5.12557	41.7983	CHD8;TCF21;CTCF;IKZF5;SALL2;SUMO1;TRPS1;HEY2;EP300;CIC;MEN1;DACT1;OSR2;RPL23;NOG;DUSP26;HIC1;ZEB1;NCOR1;NFX1;MTF2;ERF;MZF1;PPID;HDAC4;HDAC2;NFIX;HDAC3;SATB1;DDX20;TWIST1;HDAC8;GLIS2;HSF1;TBL1X;CBX8;MBD4;CBX6;CBX2;NR2F2;MEIS2;TBX2;BMP4;PER1;YEATS2;NFIC;CNOT2;SNAI1;HOXD9
negative regulation of filamentous growth of a population of unicellular organisms in response to starvation by negative regulation of transcription from RNA polymerase II promoter	49/481	0.000287336	0.0528432	-5.11333	41.6985	CHD8;TCF21;CTCF;IKZF5;SALL2;SUMO1;TRPS1;HEY2;EP300;CIC;MEN1;DACT1;OSR2;RPL23;NOG;DUSP26;HIC1;ZEB1;NCOR1;NFX1;MTF2;ERF;MZF1;PPID;HDAC4;HDAC2;NFIX;HDAC3;SATB1;DDX20;TWIST1;HDAC8;GLIS2;HSF1;TBL1X;CBX8;MBD4;CBX6;CBX2;NR2F2;MEIS2;TBX2;BMP4;PER1;YEATS2;NFIC;CNOT2;SNAI1;HOXD9
negative regulation of transcription from RNA polymerase II promoter by pheromones	49/481	0.000287336	0.0528432	-5.11216	41.689	CHD8;TCF21;CTCF;IKZF5;SALL2;SUMO1;TRPS1;HEY2;EP300;CIC;MEN1;DACT1;OSR2;RPL23;NOG;DUSP26;HIC1;ZEB1;NCOR1;NFX1;MTF2;ERF;MZF1;PPID;HDAC4;HDAC2;NFIX;HDAC3;SATB1;DDX20;TWIST1;HDAC8;GLIS2;HSF1;TBL1X;CBX8;MBD4;CBX6;CBX2;NR2F2;MEIS2;TBX2;BMP4;PER1;YEATS2;NFIC;CNOT2;SNAI1;HOXD9
negative regulation of ribosomal protein gene transcription from RNA polymerase II promoter	49/481	0.000287336	0.0528432	-5.11123	41.6814	CHD8;TCF21;CTCF;IKZF5;SALL2;SUMO1;TRPS1;HEY2;EP300;CIC;MEN1;DACT1;OSR2;RPL23;NOG;DUSP26;HIC1;ZEB1;NCOR1;NFX1;MTF2;ERF;MZF1;PPID;HDAC4;HDAC2;NFIX;HDAC3;SATB1;DDX20;TWIST1;HDAC8;GLIS2;HSF1;TBL1X;CBX8;MBD4;CBX6;CBX2;NR2F2;MEIS2;TBX2;BMP4;PER1;YEATS2;NFIC;CNOT2;SNAI1;HOXD9
negative regulation of induction of conjugation with cellular fusion by negative regulation of transcription from RNA polymerase II promoter	49/481	0.000287336	0.0528432	-5.11114	41.6806	CHD8;TCF21;CTCF;IKZF5;SALL2;SUMO1;TRPS1;HEY2;EP300;CIC;MEN1;DACT1;OSR2;RPL23;NOG;DUSP26;HIC1;ZEB1;NCOR1;NFX1;MTF2;ERF;MZF1;PPID;HDAC4;HDAC2;NFIX;HDAC3;SATB1;DDX20;TWIST1;HDAC8;GLIS2;HSF1;TBL1X;CBX8;MBD4;CBX6;CBX2;NR2F2;MEIS2;TBX2;BMP4;PER1;YEATS2;NFIC;CNOT2;SNAI1;HOXD9
regulation of glycolytic process by negative regulation of transcription from RNA polymerase II promoter	49/481	0.000287336	0.0528432	-5.11035	41.6741	CHD8;TCF21;CTCF;IKZF5;SALL2;SUMO1;TRPS1;HEY2;EP300;CIC;MEN1;DACT1;OSR2;RPL23;NOG;DUSP26;HIC1;ZEB1;NCOR1;NFX1;MTF2;ERF;MZF1;PPID;HDAC4;HDAC2;NFIX;HDAC3;SATB1;DDX20;TWIST1;HDAC8;GLIS2;HSF1;TBL1X;CBX8;MBD4;CBX6;CBX2;NR2F2;MEIS2;TBX2;BMP4;PER1;YEATS2;NFIC;CNOT2;SNAI1;HOXD9
negative regulation of transcription from RNA polymerase II promoter involved in heart development	49/481	0.000287336	0.0528432	-5.10632	41.6413	CHD8;TCF21;CTCF;IKZF5;SALL2;SUMO1;TRPS1;HEY2;EP300;CIC;MEN1;DACT1;OSR2;RPL23;NOG;DUSP26;HIC1;ZEB1;NCOR1;NFX1;MTF2;ERF;MZF1;PPID;HDAC4;HDAC2;NFIX;HDAC3;SATB1;DDX20;TWIST1;HDAC8;GLIS2;HSF1;TBL1X;CBX8;MBD4;CBX6;CBX2;NR2F2;MEIS2;TBX2;BMP4;PER1;YEATS2;NFIC;CNOT2;SNAI1;HOXD9
negative regulation of transcription from RNA polymerase II promoter by histone modification	49/482	0.000301503	0.0528432	-5.13651	41.6403	CHD8;TCF21;CTCF;IKZF5;SALL2;SUMO1;TRPS1;HEY2;EP300;CIC;MEN1;DACT1;OSR2;RPL23;NOG;DUSP26;HIC1;ZEB1;NCOR1;NFX1;MTF2;ERF;MZF1;PPID;HDAC4;HDAC2;NFIX;HDAC3;SATB1;DDX20;TWIST1;HDAC8;GLIS2;HSF1;TBL1X;CBX8;MBD4;CBX6;CBX2;NR2F2;MEIS2;TBX2;BMP4;PER1;YEATS2;NFIC;CNOT2;SNAI1;HOXD9
regulation of lipid transport by negative regulation of transcription from RNA polymerase II promoter	49/481	0.000287336	0.0528432	-5.10336	41.6172	CHD8;TCF21;CTCF;IKZF5;SALL2;SUMO1;TRPS1;HEY2;EP300;CIC;MEN1;DACT1;OSR2;RPL23;NOG;DUSP26;HIC1;ZEB1;NCOR1;NFX1;MTF2;ERF;MZF1;PPID;HDAC4;HDAC2;NFIX;HDAC3;SATB1;DDX20;TWIST1;HDAC8;GLIS2;HSF1;TBL1X;CBX8;MBD4;CBX6;CBX2;NR2F2;MEIS2;TBX2;BMP4;PER1;YEATS2;NFIC;CNOT2;SNAI1;HOXD9
negative regulation of termination of RNA polymerase II transcription, poly(A)-coupled	49/481	0.000287336	0.0528432	-5.09841	41.5768	CHD8;TCF21;CTCF;IKZF5;SALL2;SUMO1;TRPS1;HEY2;EP300;CIC;MEN1;DACT1;OSR2;RPL23;NOG;DUSP26;HIC1;ZEB1;NCOR1;NFX1;MTF2;ERF;MZF1;PPID;HDAC4;HDAC2;NFIX;HDAC3;SATB1;DDX20;TWIST1;HDAC8;GLIS2;HSF1;TBL1X;CBX8;MBD4;CBX6;CBX2;NR2F2;MEIS2;TBX2;BMP4;PER1;YEATS2;NFIC;CNOT2;SNAI1;HOXD9
negative regulation of inositol biosynthetic process by negative regulation of transcription from RNA polymerase II promoter	49/482	0.000301503	0.0528432	-5.12782	41.5699	CHD8;TCF21;CTCF;IKZF5;SALL2;SUMO1;TRPS1;HEY2;EP300;CIC;MEN1;DACT1;OSR2;RPL23;NOG;DUSP26;HIC1;ZEB1;NCOR1;NFX1;MTF2;ERF;MZF1;PPID;HDAC4;HDAC2;NFIX;HDAC3;SATB1;DDX20;TWIST1;HDAC8;GLIS2;HSF1;TBL1X;CBX8;MBD4;CBX6;CBX2;NR2F2;MEIS2;TBX2;BMP4;PER1;YEATS2;NFIC;CNOT2;SNAI1;HOXD9
negative regulation of telomeric RNA transcription from RNA pol II promoter	49/482	0.000301503	0.0528432	-5.12664	41.5603	CHD8;TCF21;CTCF;IKZF5;SALL2;SUMO1;TRPS1;HEY2;EP300;CIC;MEN1;DACT1;OSR2;RPL23;NOG;DUSP26;HIC1;ZEB1;NCOR1;NFX1;MTF2;ERF;MZF1;PPID;HDAC4;HDAC2;NFIX;HDAC3;SATB1;DDX20;TWIST1;HDAC8;GLIS2;HSF1;TBL1X;CBX8;MBD4;CBX6;CBX2;NR2F2;MEIS2;TBX2;BMP4;PER1;YEATS2;NFIC;CNOT2;SNAI1;HOXD9
negative regulation of cellular hyperosmotic salinity response by negative regulation of transcription from RNA polymerase II promoter	49/481	0.000287336	0.0528432	-5.09541	41.5524	CHD8;TCF21;CTCF;IKZF5;SALL2;SUMO1;TRPS1;HEY2;EP300;CIC;MEN1;DACT1;OSR2;RPL23;NOG;DUSP26;HIC1;ZEB1;NCOR1;NFX1;MTF2;ERF;MZF1;PPID;HDAC4;HDAC2;NFIX;HDAC3;SATB1;DDX20;TWIST1;HDAC8;GLIS2;HSF1;TBL1X;CBX8;MBD4;CBX6;CBX2;NR2F2;MEIS2;TBX2;BMP4;PER1;YEATS2;NFIC;CNOT2;SNAI1;HOXD9
negative regulation of transcription from RNA polymerase II promoter during mitotic cell cycle	49/482	0.000301503	0.0528432	-5.12487	41.546	CHD8;TCF21;CTCF;IKZF5;SALL2;SUMO1;TRPS1;HEY2;EP300;CIC;MEN1;DACT1;OSR2;RPL23;NOG;DUSP26;HIC1;ZEB1;NCOR1;NFX1;MTF2;ERF;MZF1;PPID;HDAC4;HDAC2;NFIX;HDAC3;SATB1;DDX20;TWIST1;HDAC8;GLIS2;HSF1;TBL1X;CBX8;MBD4;CBX6;CBX2;NR2F2;MEIS2;TBX2;BMP4;PER1;YEATS2;NFIC;CNOT2;SNAI1;HOXD9
negative regulation of transcription initiation from RNA polymerase II promoter	49/484	0.000331737	0.0528432	-5.16287	41.3606	CHD8;TCF21;CTCF;IKZF5;SALL2;SUMO1;TRPS1;HEY2;EP300;CIC;MEN1;DACT1;OSR2;RPL23;NOG;DUSP26;HIC1;ZEB1;NCOR1;NFX1;MTF2;ERF;MZF1;PPID;HDAC4;HDAC2;NFIX;HDAC3;SATB1;DDX20;TWIST1;HDAC8;GLIS2;HSF1;TBL1X;CBX8;MBD4;CBX6;CBX2;NR2F2;MEIS2;TBX2;BMP4;PER1;YEATS2;NFIC;CNOT2;SNAI1;HOXD9
negative regulation of mitochondrial unfolded protein response by negative regulation of transcription from RNA polymerase II promoter	49/483	0.000316295	0.0528432	-5.11176	41.1948	CHD8;TCF21;CTCF;IKZF5;SALL2;SUMO1;TRPS1;HEY2;EP300;CIC;MEN1;DACT1;OSR2;RPL23;NOG;DUSP26;HIC1;ZEB1;NCOR1;NFX1;MTF2;ERF;MZF1;PPID;HDAC4;HDAC2;NFIX;HDAC3;SATB1;DDX20;TWIST1;HDAC8;GLIS2;HSF1;TBL1X;CBX8;MBD4;CBX6;CBX2;NR2F2;MEIS2;TBX2;BMP4;PER1;YEATS2;NFIC;CNOT2;SNAI1;HOXD9
positive regulation of gluconeogenesis by negative regulation of transcription from RNA polymerase II promoter	49/484	0.000331737	0.0528432	-5.14013	41.1784	CHD8;TCF21;CTCF;IKZF5;SALL2;SUMO1;TRPS1;HEY2;EP300;CIC;MEN1;DACT1;OSR2;RPL23;NOG;DUSP26;HIC1;ZEB1;NCOR1;NFX1;MTF2;ERF;MZF1;PPID;HDAC4;HDAC2;NFIX;HDAC3;SATB1;DDX20;TWIST1;HDAC8;GLIS2;HSF1;TBL1X;CBX8;MBD4;CBX6;CBX2;NR2F2;MEIS2;TBX2;BMP4;PER1;YEATS2;NFIC;CNOT2;SNAI1;HOXD9
negative regulation of transcription from RNA polymerase II promoter involved in smooth muscle cell differentiation	49/484	0.000331737	0.0528432	-5.11813	41.0022	CHD8;TCF21;CTCF;IKZF5;SALL2;SUMO1;TRPS1;HEY2;EP300;CIC;MEN1;DACT1;OSR2;RPL23;NOG;DUSP26;HIC1;ZEB1;NCOR1;NFX1;MTF2;ERF;MZF1;PPID;HDAC4;HDAC2;NFIX;HDAC3;SATB1;DDX20;TWIST1;HDAC8;GLIS2;HSF1;TBL1X;CBX8;MBD4;CBX6;CBX2;NR2F2;MEIS2;TBX2;BMP4;PER1;YEATS2;NFIC;CNOT2;SNAI1;HOXD9
regulation of hair cycle by canonical Wnt signaling pathway	12/55	9.32847e-05	0.0528432	-2.70447	25.0971	FZD1;PTPRU;PER1;SFRP1;CDH3;FZD2;PTK7;CHD8;TCF7;TBL1X;WNT2;CLOCK
embryonic nail plate morphogenesis	6/16	0.000236445	0.0528432	-2.90497	24.2559	OSR2;HDAC2;NOG;TWIST1;MSX1;TBX2
canonical Wnt signaling pathway involved in midbrain dopaminergic neuron differentiation	11/52	0.000242613	0.0528432	-2.74645	22.8615	FZD1;PTPRU;SFRP1;CDH3;FZD2;PTK7;CHD8;WNT5A;TCF7;TBL1X;WNT2
negative regulation of transcription from RNA polymerase II promoter in response to stress	49/485	0.000347852	0.054091	-5.13373	40.8836	CHD8;TCF21;CTCF;IKZF5;SALL2;SUMO1;TRPS1;HEY2;EP300;CIC;MEN1;DACT1;OSR2;RPL23;NOG;DUSP26;HIC1;ZEB1;NCOR1;NFX1;MTF2;ERF;MZF1;PPID;HDAC4;HDAC2;NFIX;HDAC3;SATB1;DDX20;TWIST1;HDAC8;GLIS2;HSF1;TBL1X;CBX8;MBD4;CBX6;CBX2;NR2F2;MEIS2;TBX2;BMP4;PER1;YEATS2;NFIC;CNOT2;SNAI1;HOXD9
negative regulation of transcription elongation from RNA polymerase II promoter	49/487	0.000382209	0.0580513	-5.1733	40.7115	CHD8;TCF21;CTCF;IKZF5;SALL2;SUMO1;TRPS1;HEY2;EP300;CIC;MEN1;DACT1;OSR2;RPL23;NOG;DUSP26;HIC1;ZEB1;NCOR1;NFX1;MTF2;ERF;MZF1;PPID;HDAC4;HDAC2;NFIX;HDAC3;SATB1;DDX20;TWIST1;HDAC8;GLIS2;HSF1;TBL1X;CBX8;MBD4;CBX6;CBX2;NR2F2;MEIS2;TBX2;BMP4;PER1;YEATS2;NFIC;CNOT2;SNAI1;HOXD9
negative regulation of brown fat cell differentiation	8/31	0.000411362	0.0610592	-2.47034	19.2589	FTO;ZADH2;CCDC85B;WNT5A;ZFPM2;GATA2;TRIB2;RUNX1T1
negative regulation of cell-cell adhesion by negative regulation of transcription from RNA polymerase II promoter	49/491	0.000460191	0.0653371	-5.17783	39.7858	CHD8;TCF21;CTCF;IKZF5;SALL2;SUMO1;TRPS1;HEY2;EP300;CIC;MEN1;DACT1;OSR2;RPL23;NOG;DUSP26;HIC1;ZEB1;NCOR1;NFX1;MTF2;ERF;MZF1;PPID;HDAC4;HDAC2;NFIX;HDAC3;SATB1;DDX20;TWIST1;HDAC8;GLIS2;HSF1;TBL1X;CBX8;MBD4;CBX6;CBX2;NR2F2;MEIS2;TBX2;BMP4;PER1;YEATS2;NFIC;CNOT2;SNAI1;HOXD9
canonical Wnt signaling pathway involved in positive regulation of epithelial to mesenchymal transition	14/83	0.000451727	0.0653371	-2.90309	22.3609	FZD1;PTPRU;FZD2;CHD8;TGFB1I1;TCF7;TWIST1;SFRP1;CDH3;PTK7;SNAI1;TBL1X;WNT2;BCL9L
canonical Wnt signaling pathway involved in positive regulation of endothelial cell migration	15/94	0.00052989	0.0736322	-2.74356	20.6943	FZD1;PTPRU;NRP1;FZD2;ANGPT1;CHD8;WNT5A;TCF7;BMP4;SFRP1;CDH3;PTK7;TBL1X;PRKD1;WNT2
negative regulation of G1/S transition of mitotic cell cycle by negative regulation of transcription from RNA polymerase II promoter	49/496	0.000577519	0.0785786	-5.18599	38.6708	CHD8;TCF21;CTCF;IKZF5;SALL2;SUMO1;TRPS1;HEY2;EP300;CIC;MEN1;DACT1;OSR2;RPL23;NOG;DUSP26;HIC1;ZEB1;NCOR1;NFX1;MTF2;ERF;MZF1;PPID;HDAC4;HDAC2;NFIX;HDAC3;SATB1;DDX20;TWIST1;HDAC8;GLIS2;HSF1;TBL1X;CBX8;MBD4;CBX6;CBX2;NR2F2;MEIS2;TBX2;BMP4;PER1;YEATS2;NFIC;CNOT2;SNAI1;HOXD9
mRNA processing	16/107	0.000734128	0.0978487	-2.79807	20.1932	DDX17;SF3B2;RNGTT;NONO;METTL3;AKAP8L;DDX20;PRPF8;DHX30;SON;DHX33;DHX57;PCBP2;DHX37;PRKACA;RBM5
regulation of heart induction by canonical Wnt signaling pathway	10/51	0.000868827	0.10508	-2.58771	18.2392	FZD1;PTPRU;SFRP1;CDH3;FZD2;PTK7;CHD8;TCF7;TBL1X;WNT2
positive regulation of spinal cord association neuron differentiation by canonical Wnt signaling pathway	10/51	0.000868827	0.10508	-2.58217	18.2001	FZD1;PTPRU;SFRP1;CDH3;FZD2;PTK7;CHD8;TCF7;TBL1X;WNT2
canonical Wnt signaling pathway involved in mesenchymal stem cell differentiation	10/51	0.000868827	0.10508	-2.57932	18.18	FZD1;PTPRU;SFRP1;CDH3;FZD2;PTK7;CHD8;TCF7;TBL1X;WNT2
canonical Wnt signaling pathway involved in mesonephros development	10/51	0.000868827	0.10508	-2.57873	18.1758	FZD1;PTPRU;SFRP1;CDH3;FZD2;PTK7;CHD8;TCF7;TBL1X;WNT2
canonical Wnt signaling pathway involved in heart development	10/51	0.000868827	0.10508	-2.57526	18.1513	FZD1;PTPRU;SFRP1;CDH3;FZD2;PTK7;CHD8;TCF7;TBL1X;WNT2
canonical Wnt signaling pathway involved in neural plate anterior/posterior pattern formation	10/52	0.00101793	0.116633	-2.63523	18.1567	FZD1;PTPRU;SFRP1;CDH3;FZD2;PTK7;CHD8;TCF7;TBL1X;WNT2
canonical Wnt signaling pathway involved in osteoblast differentiation	10/52	0.00101793	0.116633	-2.62167	18.0633	FZD1;PTPRU;SFRP1;CDH3;FZD2;PTK7;CHD8;TCF7;TBL1X;WNT2
canonical Wnt signaling pathway involved in metanephric kidney development	10/52	0.00101793	0.116633	-2.58035	17.7786	FZD1;PTPRU;SFRP1;CDH3;FZD2;PTK7;CHD8;TCF7;TBL1X;WNT2
embryonic skeletal joint morphogenesis	5/14	0.0010425	0.117389	-3.01013	20.668	PDGFRA;OSR2;WDR60;NOG;HOXD3
canonical Wnt signaling pathway involved in neural crest cell differentiation	10/53	0.00118732	0.13143	-2.6262	17.6902	FZD1;PTPRU;SFRP1;CDH3;FZD2;PTK7;CHD8;TCF7;TBL1X;WNT2
apoptotic process involved in embryonic digit morphogenesis	5/15	0.00148585	0.159084	-2.60398	16.9565	OSR2;HDAC2;NOG;TWIST1;TBX2
regulation of calcium ion transmembrane transport	5/15	0.00148585	0.159084	-1.91998	12.5025	TSPAN13;PLN;BCL2;ANK2;CAMK2G
canonical Wnt signaling pathway involved in positive regulation of wound healing	11/65	0.00174369	0.183678	-2.66827	16.9482	FZD1;PTPRU;SFRP1;CDH3;FZD2;PTK7;CHD8;TCF7;TBL1X;WNT2;MYLK
embryonic skeletal system morphogenesis	7/30	0.00179305	0.185879	-2.44674	15.4728	PDGFRA;OSR2;WDR60;NOG;WNT5A;HOXD3;SULF1
negative regulation of transcription from RNA polymerase I promoter	41/419	0.00186538	0.190356	-4.90812	30.8441	HDAC4;NDUFA13;HDAC2;HDAC3;TSHZ3;CHD8;TWIST2;TWIST1;CTCF;PRICKLE1;GLIS2;BCLAF1;RPS6KA5;SUMO1;TRIM28;CCDC85B;HEY2;UBTF;MEN1;RUNX1T1;SMARCE1;MBD4;TLE1;POU2F1;NONO;WNT5A;NR2F2;DKK3;TBX2;BMP4;PER1;SFRP1;ZEB1;SFRP2;YEATS2;ID1;ID3;ZFPM2;RBAK;PFDN5;CLOCK
regulation of store-operated calcium entry	5/16	0.00205377	0.204268	-2.43713	15.0811	PLN;HOMER1;BCL2;ANK2;CAMK2G
negative regulation of intrinsic apoptotic signaling pathway in response to DNA damage	6/23	0.00206426	0.204268	-2.06905	12.7929	NDUFA13;TMEM161A;SFRP2;CXCL12;BCL2;SNAI1
negative regulation of DNA-templated transcription, elongation	41/422	0.00212698	0.204547	-4.9207	30.2773	HDAC4;NDUFA13;HDAC2;HDAC3;TSHZ3;CHD8;TWIST2;TWIST1;CTCF;PRICKLE1;HTATSF1;GLIS2;BCLAF1;RPS6KA5;SUMO1;TRIM28;CCDC85B;HEY2;MEN1;RUNX1T1;SMARCE1;TLE1;POU2F1;NONO;WNT5A;NR2F2;DKK3;TBX2;BMP4;PER1;SFRP1;ZEB1;SFRP2;YEATS2;ID1;TCEA2;ID3;ZFPM2;RBAK;PFDN5;CLOCK
adrenal gland development	4/10	0.00212972	0.204547	-2.00584	12.3394	MDK;TCF21;STRA6;DKK3
beta-catenin destruction complex disassembly	10/58	0.00241281	0.228378	-2.54877	15.3613	FZD1;PTPRU;SFRP1;CDH3;FZD2;PTK7;CHD8;TCF7;TBL1X;WNT2
chemoattraction of axon	18/142	0.00247505	0.230922	-3.12291	18.7421	SEMA5A;NRP1;ANGPT1;SEMA3A;WNT5A;FRS2;PIK3R1;ROBO1;CXCL12;CREB1;RPS6KA5;GDNF;ARTN;KIF5A;NCAM1;EVL;EPHB2;FGF10
positive regulation of transcription from RNA polymerase II promoter	95/1175	0.00264713	0.240116	-7.4973	44.4911	CRTC1;FHOD1;CHD8;TGFB1I1;AKAP8L;TCF21;CTCF;MED16;NAT14;MYSM1;HOXA11;HOXA10;PPP3CA;ZXDA;ING2;RPS6KA5;TRIM28;CHEK2;HEY2;SNAPC4;EP300;TEAD2;PELP1;MEN1;DDX17;OSR2;RPL23;WNT5A;TFB2M;SOX12;ILF2;ETV5;ZFP90;NPAS4;SFRP1;SFRP2;CREB1;ZEB1;PRKAR1A;TAL1;MTF2;PRKD1;MZF1;ZFPM2;CLOCK;HDAC4;SMARCD2;HDAC2;NFIX;HDAC3;TSHZ3;TCF7;CEBPG;CXXC1;TWIST1;PIK3R1;GATA2;HTATSF1;GLIS2;HSF1;CAMTA2;TBL1X;WNT2;BCL9L;FZD1;SMARCE1;…
positive regulation of NFAT protein import into nucleus	6/24	0.00261236	0.240116	-2.07933	12.3668	PPP3CA;HDAC3;TRIM28;PIK3R1;CHERP;TMEM110
Ran protein signal transduction	10/59	0.00274994	0.240781	-2.71158	15.988	GPSM2;RIT2;SETDB1;TRIM28;PRKD1;USP28;RASGRP2;RAPGEF6;RGL2;CRKL
canonical Wnt signaling pathway involved in positive regulation of cell-cell adhesion	10/59	0.00274994	0.240781	-2.66124	15.6911	FZD1;PTPRU;SFRP1;CDH3;FZD2;PTK7;CHD8;TCF7;TBL1X;WNT2
embryonic cranial skeleton morphogenesis	5/17	0.00276506	0.240781	-2.61383	15.3973	PDGFRA;OSR2;WDR60;TWIST1;HOXD3
negative regulation of transcription by competitive promoter binding	40/416	0.00287547	0.247101	-4.85253	28.3948	HDAC4;NDUFA13;HDAC2;HDAC3;TSHZ3;CHD8;TWIST2;TWIST1;CTCF;PRICKLE1;GLIS2;BCLAF1;RPS6KA5;SUMO1;TRIM28;CCDC85B;HEY2;MEN1;RUNX1T1;SMARCE1;TLE1;POU2F1;NONO;WNT5A;NR2F2;DKK3;TBX2;BMP4;PER1;SFRP1;ZEB1;SFRP2;CREB1;YEATS2;ID1;ID3;ZFPM2;RBAK;PFDN5;CLOCK
regulation of translation involved in cellular response to UV	10/60	0.00312368	0.263421	-2.48918	14.3594	NPM1;TMEM161A;NEDD4;RBM4B;GEMIN5;EP300;USP28;CDC25A;AQP1;EIF2A
regulation of voltage-gated calcium channel activity	4/11	0.00318638	0.263421	-2.19124	12.5971	CACNB1;CACNB2;HOMER1;ANK2
regulation of calcium-transporting ATPase activity	4/11	0.00318638	0.263421	-1.88206	10.8197	PLN;TPM2;TNNT3;ANK2
negative regulation of transcription by transcription factor localization	41/432	0.00324206	0.264674	-4.86595	27.8894	HDAC4;NDUFA13;HDAC2;HDAC3;TSHZ3;CHD8;TWIST2;TWIST1;CTCF;PRICKLE1;GLIS2;BCLAF1;RPS6KA5;SUMO1;TRIM28;CCDC85B;HEY2;MEN1;RUNX1T1;SMARCE1;TLE1;POU2F1;NONO;WNT5A;ANK2;NR2F2;DKK3;TBX2;BMP4;PER1;SFRP1;ZEB1;SFRP2;YEATS2;RRAGB;ID1;ID3;ZFPM2;RBAK;PFDN5;CLOCK
positive regulation of DNA repair by positive regulation of transcription from RNA polymerase II promoter	63/739	0.00426425	0.291638	-6.30974	34.4353	CRTC1;FHOD1;CHD8;AKAP8L;TCF21;MYSM1;HOXA10;PPP3CA;RPS6KA5;TRIM28;HEY2;EP300;TEAD2;MEN1;PELP1;DDX17;OSR2;RPL23;WNT5A;SOX12;ETV5;NPAS4;SFRP2;CREB1;TAL1;MTF2;PRKD1;ZFPM2;MZF1;CLOCK;HDAC4;HDAC2;NFIX;HDAC3;TMEM161A;CEBPG;TWIST1;PIK3R1;GATA2;GLIS2;HSF1;CAMTA2;TBL1X;WNT2;BCL9L;MBD4;EGR1;NPM1;POU2F1;AUTS2;MEIS2;BMP4;PER1;FUBP3;GDNF;NFIC;UBE2N;HOXD4;TCF4;SSBP2;SSBP3;HOXD8;FGF10
negative regulation of transcription from RNA polymerase III promoter	40/423	0.00384416	0.291638	-4.93285	27.4326	HDAC4;NDUFA13;HDAC2;HDAC3;TSHZ3;CHD8;NAB2;TWIST2;TWIST1;CTCF;PRICKLE1;GLIS2;BCLAF1;RPS6KA5;SUMO1;TRIM28;CCDC85B;HEY2;MEN1;RUNX1T1;SMARCE1;TLE1;POU2F1;NONO;WNT5A;NR2F2;DKK3;TBX2;BMP4;PER1;SFRP1;ZEB1;SFRP2;YEATS2;ID1;ID3;ZFPM2;RBAK;PFDN5;CLOCK
negative regulation of transcription from RNA polymerase V promoter	39/412	0.00420177	0.291638	-4.79264	26.2265	HDAC4;NDUFA13;HDAC2;HDAC3;TSHZ3;CHD8;TWIST2;TWIST1;CTCF;PRICKLE1;GLIS2;BCLAF1;RPS6KA5;SUMO1;TRIM28;CCDC85B;HEY2;MEN1;RUNX1T1;SMARCE1;TLE1;POU2F1;NONO;WNT5A;NR2F2;DKK3;TBX2;BMP4;PER1;SFRP1;ZEB1;SFRP2;YEATS2;ID1;ID3;ZFPM2;RBAK;PFDN5;CLOCK
negative regulation of mating-type specific transcription, DNA-templated	39/412	0.00420177	0.291638	-4.78857	26.2043	HDAC4;NDUFA13;HDAC2;HDAC3;TSHZ3;CHD8;TWIST2;TWIST1;CTCF;PRICKLE1;GLIS2;BCLAF1;RPS6KA5;SUMO1;TRIM28;CCDC85B;HEY2;MEN1;RUNX1T1;SMARCE1;TLE1;POU2F1;NONO;WNT5A;NR2F2;DKK3;TBX2;BMP4;PER1;SFRP1;ZEB1;SFRP2;YEATS2;ID1;ID3;ZFPM2;RBAK;PFDN5;CLOCK
negative regulation of transcription by pheromones	39/412	0.00420177	0.291638	-4.78781	26.2001	HDAC4;NDUFA13;HDAC2;HDAC3;TSHZ3;CHD8;TWIST2;TWIST1;CTCF;PRICKLE1;GLIS2;BCLAF1;RPS6KA5;SUMO1;TRIM28;CCDC85B;HEY2;MEN1;RUNX1T1;SMARCE1;TLE1;POU2F1;NONO;WNT5A;NR2F2;DKK3;TBX2;BMP4;PER1;SFRP1;ZEB1;SFRP2;YEATS2;ID1;ID3;ZFPM2;RBAK;PFDN5;CLOCK
negative regulation of transcription during mitotic cell cycle	39/412	0.00420177	0.291638	-4.7832	26.1749	HDAC4;NDUFA13;HDAC2;HDAC3;TSHZ3;CHD8;TWIST2;TWIST1;CTCF;PRICKLE1;GLIS2;BCLAF1;RPS6KA5;SUMO1;TRIM28;CCDC85B;HEY2;MEN1;RUNX1T1;SMARCE1;TLE1;POU2F1;NONO;WNT5A;NR2F2;DKK3;TBX2;BMP4;PER1;SFRP1;ZEB1;SFRP2;YEATS2;ID1;ID3;ZFPM2;RBAK;PFDN5;CLOCK
chromatin organization involved in negative regulation of transcription	39/412	0.00420177	0.291638	-4.78141	26.1651	HDAC4;NDUFA13;HDAC2;HDAC3;TSHZ3;CHD8;TWIST2;TWIST1;CTCF;PRICKLE1;GLIS2;BCLAF1;RPS6KA5;SUMO1;TRIM28;CCDC85B;HEY2;MEN1;RUNX1T1;SMARCE1;TLE1;POU2F1;NONO;WNT5A;NR2F2;DKK3;TBX2;BMP4;PER1;SFRP1;ZEB1;SFRP2;YEATS2;ID1;ID3;ZFPM2;RBAK;PFDN5;CLOCK
negative regulation of antisense RNA transcription	39/412	0.00420177	0.291638	-4.77766	26.1446	HDAC4;NDUFA13;HDAC2;HDAC3;TSHZ3;CHD8;TWIST2;TWIST1;CTCF;PRICKLE1;GLIS2;BCLAF1;RPS6KA5;SUMO1;TRIM28;CCDC85B;HEY2;MEN1;RUNX1T1;SMARCE1;TLE1;POU2F1;NONO;WNT5A;NR2F2;DKK3;TBX2;BMP4;PER1;SFRP1;ZEB1;SFRP2;YEATS2;ID1;ID3;ZFPM2;RBAK;PFDN5;CLOCK
negative regulation of cellular carbohydrate metabolic process by negative regulation of transcription, DNA-templated	39/412	0.00420177	0.291638	-4.77595	26.1352	HDAC4;NDUFA13;HDAC2;HDAC3;TSHZ3;CHD8;TWIST2;TWIST1;CTCF;PRICKLE1;GLIS2;BCLAF1;RPS6KA5;SUMO1;TRIM28;CCDC85B;HEY2;MEN1;RUNX1T1;SMARCE1;TLE1;POU2F1;NONO;WNT5A;NR2F2;DKK3;TBX2;BMP4;PER1;SFRP1;ZEB1;SFRP2;YEATS2;ID1;ID3;ZFPM2;RBAK;PFDN5;CLOCK
nitrogen catabolite repression of transcription	39/412	0.00420177	0.291638	-4.77279	26.1179	HDAC4;NDUFA13;HDAC2;HDAC3;TSHZ3;CHD8;TWIST2;TWIST1;CTCF;PRICKLE1;GLIS2;BCLAF1;RPS6KA5;SUMO1;TRIM28;CCDC85B;HEY2;MEN1;RUNX1T1;SMARCE1;TLE1;POU2F1;NONO;WNT5A;NR2F2;DKK3;TBX2;BMP4;PER1;SFRP1;ZEB1;SFRP2;YEATS2;ID1;ID3;ZFPM2;RBAK;PFDN5;CLOCK
negative regulation of ncRNA transcription associated with protein coding gene TSS/TES	39/412	0.00420177	0.291638	-4.77084	26.1072	HDAC4;NDUFA13;HDAC2;HDAC3;TSHZ3;CHD8;TWIST2;TWIST1;CTCF;PRICKLE1;GLIS2;BCLAF1;RPS6KA5;SUMO1;TRIM28;CCDC85B;HEY2;MEN1;RUNX1T1;SMARCE1;TLE1;POU2F1;NONO;WNT5A;NR2F2;DKK3;TBX2;BMP4;PER1;SFRP1;ZEB1;SFRP2;YEATS2;ID1;ID3;ZFPM2;RBAK;PFDN5;CLOCK
negative regulation of transcription by transcription factor catabolism	39/413	0.00437614	0.291638	-4.78876	26.0106	HDAC4;NDUFA13;HDAC2;HDAC3;TSHZ3;CHD8;TWIST2;TWIST1;CTCF;PRICKLE1;GLIS2;BCLAF1;RPS6KA5;SUMO1;TRIM28;CCDC85B;HEY2;MEN1;RUNX1T1;SMARCE1;TLE1;POU2F1;NONO;WNT5A;NR2F2;DKK3;TBX2;BMP4;PER1;SFRP1;ZEB1;SFRP2;YEATS2;ID1;ID3;ZFPM2;RBAK;PFDN5;CLOCK
negative regulation of transcription involved in G2/M transition of mitotic cell cycle	39/413	0.00437614	0.291638	-4.77248	25.9222	HDAC4;NDUFA13;HDAC2;HDAC3;TSHZ3;CHD8;TWIST2;TWIST1;CTCF;PRICKLE1;GLIS2;BCLAF1;RPS6KA5;SUMO1;TRIM28;CCDC85B;HEY2;MEN1;RUNX1T1;SMARCE1;TLE1;POU2F1;NONO;WNT5A;NR2F2;DKK3;TBX2;BMP4;PER1;SFRP1;ZEB1;SFRP2;YEATS2;ID1;ID3;ZFPM2;RBAK;PFDN5;CLOCK
carbon catabolite repression of transcription	39/413	0.00437614	0.291638	-4.77132	25.9159	HDAC4;NDUFA13;HDAC2;HDAC3;TSHZ3;CHD8;TWIST2;TWIST1;CTCF;PRICKLE1;GLIS2;BCLAF1;RPS6KA5;SUMO1;TRIM28;CCDC85B;HEY2;MEN1;RUNX1T1;SMARCE1;TLE1;POU2F1;NONO;WNT5A;NR2F2;DKK3;TBX2;BMP4;PER1;SFRP1;ZEB1;SFRP2;YEATS2;ID1;ID3;ZFPM2;RBAK;PFDN5;CLOCK
cellular response to UV	11/72	0.00399723	0.291638	-2.83712	15.667	ZRANB3;NPM1;MAPK8;TMEM161A;NEDD4;REV1;EP300;USP28;CDC25A;AQP1;MEN1
Rac protein signal transduction	11/72	0.00399723	0.291638	-2.77232	15.3092	RIT2;SETDB1;ABI2;TRIM28;PRKD1;USP28;WASF1;RASGRP2;RAPGEF6;RGL2;CRKL
embryonic digit morphogenesis	6/26	0.0040264	0.291638	-2.58425	14.2519	OSR2;HDAC2;NOG;TWIST1;TBX2;HOXA11
smooth muscle tissue development	3/6	0.00391098	0.291638	0.781567	-4.33298	BMP4;SRPK3;STRA6
negative regulation of DNA-templated transcription, termination	39/414	0.00455663	0.294647	-4.79632	25.8578	HDAC4;NDUFA13;HDAC2;HDAC3;TSHZ3;CHD8;TWIST2;TWIST1;CTCF;PRICKLE1;GLIS2;BCLAF1;RPS6KA5;SUMO1;TRIM28;CCDC85B;HEY2;MEN1;RUNX1T1;SMARCE1;TLE1;POU2F1;NONO;WNT5A;NR2F2;DKK3;TBX2;BMP4;PER1;SFRP1;ZEB1;SFRP2;YEATS2;ID1;ID3;ZFPM2;RBAK;PFDN5;CLOCK
aorta smooth muscle tissue morphogenesis	4/12	0.00455111	0.294647	-2.02074	10.8966	BMP4;TBX2;STRA6;MYLK
neuromuscular junction development	4/12	0.00455111	0.294647	-1.88844	10.1832	CACNB1;CACNB2;ZC4H2;PDZRN3
positive regulation of DNA damage response, signal transduction by p53 class mediator	6/27	0.00491458	0.314678	-2.19582	11.672	SPRED1;BCLAF1;RPL23;ATM;MSX1;HIC1
positive regulation of transcription from RNA polymerase II promoter involved in neuron differentiation	64/770	0.00694923	0.35775	-6.31873	31.3985	CRTC1;FHOD1;CHD8;AKAP8L;TCF21;MYSM1;HOXA10;PPP3CA;RPS6KA5;HEY2;EP300;TEAD2;PELP1;MEN1;DDX17;OSR2;RPL23;WNT5A;SOX12;ETV5;NPAS4;SFRP2;CREB1;TAL1;MTF2;PRKD1;MZF1;ZFPM2;CLOCK;HDAC4;HDAC2;NFIX;HDAC3;CEBPG;TWIST1;PIK3R1;GATA2;GLIS2;HSF1;CAMTA2;TBL1X;WNT2;BCL9L;FZD1;MBD4;NTRK2;EGR1;NPM1;FZD2;POU2F1;AUTS2;SMARCA1;MEIS2;PTPRD;BMP4;PER1;FUBP3;GDNF;NFIC;TCF4;HOXD4;SSBP2;SSBP3;HOXD8
regulation of potassium ion concentration by positive regulation of transcription from RNA polymerase II promoter	61/728	0.00700758	0.35775	-6.23571	30.9339	CRTC1;FHOD1;CHD8;AKAP8L;TCF21;MYSM1;HOXA10;PPP3CA;RPS6KA5;HEY2;EP300;TEAD2;MEN1;PELP1;DDX17;OSR2;RPL23;WNT5A;SOX12;ATP1B2;ETV5;NPAS4;SFRP2;CREB1;TAL1;MTF2;PRKD1;ZFPM2;MZF1;CLOCK;HDAC4;HDAC2;NFIX;HDAC3;CEBPG;TWIST1;ATP1A2;PIK3R1;GATA2;GLIS2;HSF1;CAMTA2;TBL1X;WNT2;BCL9L;MBD4;EGR1;NPM1;POU2F1;AUTS2;MEIS2;BMP4;PER1;FUBP3;GDNF;NFIC;HOXD4;TCF4;SSBP2;SSBP3;HOXD8
positive regulation of SREBP signaling pathway	60/725	0.00955552	0.35775	-6.15397	28.6199	CRTC1;FHOD1;CHD8;AKAP8L;TCF21;MYSM1;HOXA10;PPP3CA;RPS6KA5;HEY2;EP300;TEAD2;MEN1;PELP1;DDX17;OSR2;RPL23;WNT5A;SOX12;ETV5;NPAS4;SFRP2;CREB1;TAL1;MTF2;PRKD1;ZFPM2;MZF1;CLOCK;HDAC4;HDAC2;NFIX;HDAC3;CEBPG;TWIST1;PIK3R1;GATA2;GLIS2;HSF1;CAMTA2;TBL1X;WNT2;BCL9L;MBD4;EGR1;NPM1;POU2F1;HOMER1;AUTS2;MEIS2;BMP4;PER1;FUBP3;GDNF;NFIC;HOXD4;TCF4;SSBP2;SSBP3;HOXD8
positive regulation of transcription from RNA polymerase II promoter involved in norepinephrine biosynthetic process	60/725	0.00955552	0.35775	-6.13624	28.5374	MOXD1;CRTC1;FHOD1;CHD8;AKAP8L;TCF21;MYSM1;HOXA10;PPP3CA;RPS6KA5;HEY2;EP300;TEAD2;MEN1;PELP1;DDX17;OSR2;RPL23;WNT5A;SOX12;ETV5;NPAS4;SFRP2;CREB1;TAL1;MTF2;PRKD1;ZFPM2;MZF1;CLOCK;HDAC4;HDAC2;NFIX;HDAC3;CEBPG;TWIST1;PIK3R1;GATA2;GLIS2;HSF1;CAMTA2;TBL1X;WNT2;BCL9L;MBD4;EGR1;NPM1;POU2F1;AUTS2;MEIS2;BMP4;PER1;FUBP3;GDNF;NFIC;HOXD4;TCF4;SSBP2;SSBP3;HOXD8
positive regulation of transcription from RNA polymerase II promoter involved in cellular response to chemical stimulus	60/724	0.00929694	0.35775	-6.07731	28.4301	CRTC1;FHOD1;CHD8;AKAP8L;TCF21;MYSM1;HOXA10;PPP3CA;RPS6KA5;HEY2;EP300;TEAD2;MEN1;PELP1;DDX17;OSR2;RPL23;WNT5A;SOX12;ETV5;NPAS4;SFRP2;CREB1;TAL1;MTF2;PRKD1;ZFPM2;MZF1;CLOCK;HDAC4;HDAC2;NFIX;HDAC3;CEBPG;TWIST1;PIK3R1;GATA2;GLIS2;HSF1;CAMTA2;TBL1X;WNT2;BCL9L;MBD4;EGR1;NPM1;POU2F1;AUTS2;SMAD5;MEIS2;BMP4;PER1;FUBP3;GDNF;NFIC;HOXD4;TCF4;SSBP2;SSBP3;HOXD8
positive regulation of transcription from RNA polymerase II promoter in response to acidic pH	60/727	0.0100908	0.35775	-6.09765	28.0256	CRTC1;FHOD1;CHD8;AKAP8L;TCF21;MYSM1;HOXA10;PPP3CA;RPS6KA5;HEY2;CHORDC1;EP300;TEAD2;MEN1;PELP1;DDX17;OSR2;RPL23;WNT5A;SOX12;ETV5;NPAS4;SFRP2;CREB1;TAL1;MTF2;PRKD1;ZFPM2;MZF1;CLOCK;HDAC4;HDAC2;NFIX;HDAC3;CEBPG;TWIST1;PIK3R1;GATA2;GLIS2;HSF1;CAMTA2;TBL1X;WNT2;BCL9L;MBD4;EGR1;NPM1;POU2F1;AUTS2;MEIS2;BMP4;PER1;FUBP3;GDNF;NFIC;HOXD4;TCF4;SSBP2;SSBP3;HOXD8
positive regulation of transcription initiation from RNA polymerase II promoter	60/726	0.00982012	0.35775	-6.04839	27.9636	CRTC1;FHOD1;CHD8;AKAP8L;TCF21;MYSM1;HOXA10;PPP3CA;RPS6KA5;HEY2;EP300;TEAD2;MEN1;PELP1;DDX17;OSR2;RPL23;WNT5A;SOX12;ETV5;NPAS4;SFRP2;CREB1;TAL1;MTF2;PRKD1;ZFPM2;MZF1;CLOCK;HDAC4;HDAC2;NFIX;HDAC3;CEBPG;TWIST1;PIK3R1;GATA2;GLIS2;BCLAF1;HSF1;CAMTA2;TBL1X;WNT2;BCL9L;MBD4;EGR1;NPM1;POU2F1;AUTS2;MEIS2;BMP4;PER1;FUBP3;GDNF;NFIC;HOXD4;TCF4;SSBP2;SSBP3;HOXD8
regulation of reactive oxygen species metabolic process by positive regulation of transcription from RNA polymerase II promoter	60/729	0.010651	0.35775	-6.09972	27.7055	CRTC1;FHOD1;CHD8;AKAP8L;TCF21;MYSM1;HOXA10;PPP3CA;RPS6KA5;HEY2;EP300;MPV17;TEAD2;MEN1;PELP1;DDX17;OSR2;RPL23;WNT5A;SOX12;ETV5;NPAS4;SFRP2;CREB1;TAL1;MTF2;PRKD1;ZFPM2;MZF1;CLOCK;HDAC4;HDAC2;NFIX;HDAC3;CEBPG;TWIST1;PIK3R1;GATA2;GLIS2;HSF1;CAMTA2;TBL1X;WNT2;BCL9L;MBD4;EGR1;NPM1;POU2F1;AUTS2;MEIS2;BMP4;PER1;FUBP3;GDNF;NFIC;HOXD4;TCF4;SSBP2;SSBP3;HOXD8
positive regulation of transcription of Notch receptor target	61/744	0.0108777	0.35775	-6.08723	27.5206	CRTC1;FHOD1;CHD8;AKAP8L;TCF21;MYSM1;HOXA10;PPP3CA;RPS6KA5;MDK;HEY2;EP300;TEAD2;MEN1;PELP1;DDX17;OSR2;RPL23;WNT5A;SOX12;ETV5;NPAS4;SFRP2;CREB1;TAL1;MTF2;PRKD1;ZFPM2;MZF1;CLOCK;HDAC4;HDAC2;NFIX;HDAC3;CEBPG;TWIST1;PIK3R1;GATA2;GLIS2;HSF1;CAMTA2;TBL1X;WNT2;BCL9L;MBD4;EGR1;NPM1;POU2F1;AUTS2;MEIS2;BMP4;PER1;FUBP3;GDNF;NFIC;HOXD4;TCF4;HOXD3;SSBP2;SSBP3;HOXD8
positive regulation of transcription elongation from RNA polymerase II promoter	60/733	0.0118496	0.35775	-6.0286	26.7396	CRTC1;FHOD1;CHD8;AKAP8L;TCF21;MYSM1;HOXA10;PPP3CA;RPS6KA5;HEY2;EP300;TEAD2;HMGN1;MEN1;PELP1;DDX17;OSR2;RPL23;WNT5A;SOX12;ETV5;NPAS4;SFRP2;CREB1;TAL1;MTF2;PRKD1;ZFPM2;MZF1;CLOCK;HDAC4;HDAC2;NFIX;HDAC3;CEBPG;TWIST1;PIK3R1;GATA2;GLIS2;HSF1;CAMTA2;TBL1X;WNT2;BCL9L;MBD4;EGR1;NPM1;POU2F1;AUTS2;MEIS2;BMP4;PER1;FUBP3;GDNF;NFIC;HOXD4;TCF4;SSBP2;SSBP3;HOXD8
positive regulation of termination of RNA polymerase II transcription	59/720	0.0122429	0.35775	-5.86189	25.8088	CRTC1;FHOD1;CHD8;AKAP8L;TCF21;MYSM1;HOXA10;PPP3CA;RPS6KA5;HEY2;EP300;TEAD2;MEN1;PELP1;DDX17;OSR2;RPL23;WNT5A;SOX12;ETV5;NPAS4;SFRP2;CREB1;TAL1;MTF2;PRKD1;ZFPM2;MZF1;CLOCK;HDAC4;HDAC2;NFIX;HDAC3;CEBPG;TWIST1;PIK3R1;GATA2;GLIS2;HSF1;CAMTA2;TBL1X;WNT2;BCL9L;MBD4;EGR1;NPM1;POU2F1;AUTS2;MEIS2;BMP4;PER1;FUBP3;GDNF;NFIC;HOXD4;TCF4;SSBP2;SSBP3;HOXD8
positive regulation of sulfate assimilation by positive regulation of transcription from RNA polymerase II promoter	59/720	0.0122429	0.35775	-5.85836	25.7933	CRTC1;FHOD1;CHD8;AKAP8L;TCF21;MYSM1;HOXA10;PPP3CA;RPS6KA5;HEY2;EP300;TEAD2;MEN1;PELP1;DDX17;OSR2;RPL23;WNT5A;SOX12;ETV5;NPAS4;SFRP2;CREB1;TAL1;MTF2;PRKD1;ZFPM2;MZF1;CLOCK;HDAC4;HDAC2;NFIX;HDAC3;CEBPG;TWIST1;PIK3R1;GATA2;GLIS2;HSF1;CAMTA2;TBL1X;WNT2;BCL9L;MBD4;EGR1;NPM1;POU2F1;AUTS2;MEIS2;BMP4;PER1;FUBP3;GDNF;NFIC;HOXD4;TCF4;SSBP2;SSBP3;HOXD8
positive regulation of snRNA transcription from RNA polymerase II promoter	59/720	0.0122429	0.35775	-5.847	25.7432	CRTC1;FHOD1;CHD8;AKAP8L;TCF21;MYSM1;HOXA10;PPP3CA;RPS6KA5;HEY2;EP300;TEAD2;MEN1;PELP1;DDX17;OSR2;RPL23;WNT5A;SOX12;ETV5;NPAS4;SFRP2;CREB1;TAL1;MTF2;PRKD1;ZFPM2;MZF1;CLOCK;HDAC4;HDAC2;NFIX;HDAC3;CEBPG;TWIST1;PIK3R1;GATA2;GLIS2;HSF1;CAMTA2;TBL1X;WNT2;BCL9L;MBD4;EGR1;NPM1;POU2F1;AUTS2;MEIS2;BMP4;PER1;FUBP3;GDNF;NFIC;HOXD4;TCF4;SSBP2;SSBP3;HOXD8
positive regulation of peroxisome organization by positive regulation of transcription from RNA polymerase II promoter	59/720	0.0122429	0.35775	-5.83906	25.7082	CRTC1;FHOD1;CHD8;AKAP8L;TCF21;MYSM1;HOXA10;PPP3CA;RPS6KA5;HEY2;EP300;TEAD2;MEN1;PELP1;DDX17;OSR2;RPL23;WNT5A;SOX12;ETV5;NPAS4;SFRP2;CREB1;TAL1;MTF2;PRKD1;ZFPM2;MZF1;CLOCK;HDAC4;HDAC2;NFIX;HDAC3;CEBPG;TWIST1;PIK3R1;GATA2;GLIS2;HSF1;CAMTA2;TBL1X;WNT2;BCL9L;MBD4;EGR1;NPM1;POU2F1;AUTS2;MEIS2;BMP4;PER1;FUBP3;GDNF;NFIC;HOXD4;TCF4;SSBP2;SSBP3;HOXD8
positive regulation of pyrimidine-containing compound salvage by positive regulation of transcription from RNA polymerase II promoter	59/720	0.0122429	0.35775	-5.83669	25.6978	CRTC1;FHOD1;CHD8;AKAP8L;TCF21;MYSM1;HOXA10;PPP3CA;RPS6KA5;HEY2;EP300;TEAD2;MEN1;PELP1;DDX17;OSR2;RPL23;WNT5A;SOX12;ETV5;NPAS4;SFRP2;CREB1;TAL1;MTF2;PRKD1;ZFPM2;MZF1;CLOCK;HDAC4;HDAC2;NFIX;HDAC3;CEBPG;TWIST1;PIK3R1;GATA2;GLIS2;HSF1;CAMTA2;TBL1X;WNT2;BCL9L;MBD4;EGR1;NPM1;POU2F1;AUTS2;MEIS2;BMP4;PER1;FUBP3;GDNF;NFIC;HOXD4;TCF4;SSBP2;SSBP3;HOXD8
positive regulation of starch catabolic process by positive regulation of transcription from RNA polymerase II promoter	59/720	0.0122429	0.35775	-5.83632	25.6962	CRTC1;FHOD1;CHD8;AKAP8L;TCF21;MYSM1;HOXA10;PPP3CA;RPS6KA5;HEY2;EP300;TEAD2;MEN1;PELP1;DDX17;OSR2;RPL23;WNT5A;SOX12;ETV5;NPAS4;SFRP2;CREB1;TAL1;MTF2;PRKD1;ZFPM2;MZF1;CLOCK;HDAC4;HDAC2;NFIX;HDAC3;CEBPG;TWIST1;PIK3R1;GATA2;GLIS2;HSF1;CAMTA2;TBL1X;WNT2;BCL9L;MBD4;EGR1;NPM1;POU2F1;AUTS2;MEIS2;BMP4;PER1;FUBP3;GDNF;NFIC;HOXD4;TCF4;SSBP2;SSBP3;HOXD8
positive regulation of cellular alcohol catabolic process by positive regulation of transcription from RNA polymerase II promoter	59/720	0.0122429	0.35775	-5.83626	25.6959	CRTC1;FHOD1;CHD8;AKAP8L;TCF21;MYSM1;HOXA10;PPP3CA;RPS6KA5;HEY2;EP300;TEAD2;MEN1;PELP1;DDX17;OSR2;RPL23;WNT5A;SOX12;ETV5;NPAS4;SFRP2;CREB1;TAL1;MTF2;PRKD1;ZFPM2;MZF1;CLOCK;HDAC4;HDAC2;NFIX;HDAC3;CEBPG;TWIST1;PIK3R1;GATA2;GLIS2;HSF1;CAMTA2;TBL1X;WNT2;BCL9L;MBD4;EGR1;NPM1;POU2F1;AUTS2;MEIS2;BMP4;PER1;FUBP3;GDNF;NFIC;HOXD4;TCF4;SSBP2;SSBP3;HOXD8
positive regulation of transcription from RNA polymerase II promoter involved in stress response to cadmium ion	59/720	0.0122429	0.35775	-5.83624	25.6958	CRTC1;FHOD1;CHD8;AKAP8L;TCF21;MYSM1;HOXA10;PPP3CA;RPS6KA5;HEY2;EP300;TEAD2;MEN1;PELP1;DDX17;OSR2;RPL23;WNT5A;SOX12;ETV5;NPAS4;SFRP2;CREB1;TAL1;MTF2;PRKD1;ZFPM2;MZF1;CLOCK;HDAC4;HDAC2;NFIX;HDAC3;CEBPG;TWIST1;PIK3R1;GATA2;GLIS2;HSF1;CAMTA2;TBL1X;WNT2;BCL9L;MBD4;EGR1;NPM1;POU2F1;AUTS2;MEIS2;BMP4;PER1;FUBP3;GDNF;NFIC;HOXD4;TCF4;SSBP2;SSBP3;HOXD8
regulation of cellular ketone metabolic process by positive regulation of transcription from RNA polymerase II promoter	59/720	0.0122429	0.35775	-5.83348	25.6837	CRTC1;FHOD1;CHD8;AKAP8L;TCF21;MYSM1;HOXA10;PPP3CA;RPS6KA5;HEY2;EP300;TEAD2;MEN1;PELP1;DDX17;OSR2;RPL23;WNT5A;SOX12;ETV5;NPAS4;SFRP2;CREB1;TAL1;MTF2;PRKD1;ZFPM2;MZF1;CLOCK;HDAC4;HDAC2;NFIX;HDAC3;CEBPG;TWIST1;PIK3R1;GATA2;GLIS2;HSF1;CAMTA2;TBL1X;WNT2;BCL9L;MBD4;EGR1;NPM1;POU2F1;AUTS2;MEIS2;BMP4;PER1;FUBP3;GDNF;NFIC;HOXD4;TCF4;SSBP2;SSBP3;HOXD8
positive regulation of ribosomal protein gene transcription from RNA polymerase II promoter	59/720	0.0122429	0.35775	-5.83183	25.6764	CRTC1;FHOD1;CHD8;AKAP8L;TCF21;MYSM1;HOXA10;PPP3CA;RPS6KA5;HEY2;EP300;TEAD2;MEN1;PELP1;DDX17;OSR2;RPL23;WNT5A;SOX12;ETV5;NPAS4;SFRP2;CREB1;TAL1;MTF2;PRKD1;ZFPM2;MZF1;CLOCK;HDAC4;HDAC2;NFIX;HDAC3;CEBPG;TWIST1;PIK3R1;GATA2;GLIS2;HSF1;CAMTA2;TBL1X;WNT2;BCL9L;MBD4;EGR1;NPM1;POU2F1;AUTS2;MEIS2;BMP4;PER1;FUBP3;GDNF;NFIC;HOXD4;TCF4;SSBP2;SSBP3;HOXD8
positive regulation of telomeric RNA transcription from RNA pol II promoter	59/720	0.0122429	0.35775	-5.82003	25.6245	CRTC1;FHOD1;CHD8;AKAP8L;TCF21;MYSM1;HOXA10;PPP3CA;RPS6KA5;HEY2;EP300;TEAD2;MEN1;PELP1;DDX17;OSR2;RPL23;WNT5A;SOX12;ETV5;NPAS4;SFRP2;CREB1;TAL1;MTF2;PRKD1;ZFPM2;MZF1;CLOCK;HDAC4;HDAC2;NFIX;HDAC3;CEBPG;TWIST1;PIK3R1;GATA2;GLIS2;HSF1;CAMTA2;TBL1X;WNT2;BCL9L;MBD4;EGR1;NPM1;POU2F1;AUTS2;MEIS2;BMP4;PER1;FUBP3;GDNF;NFIC;HOXD4;TCF4;SSBP2;SSBP3;HOXD8
positive regulation of flocculation via cell wall protein-carbohydrate interaction by positive regulation of transcription from RNA polymerase II promoter	59/720	0.0122429	0.35775	-5.81858	25.6181	CRTC1;FHOD1;CHD8;AKAP8L;TCF21;MYSM1;HOXA10;PPP3CA;RPS6KA5;HEY2;EP300;TEAD2;MEN1;PELP1;DDX17;OSR2;RPL23;WNT5A;SOX12;ETV5;NPAS4;SFRP2;CREB1;TAL1;MTF2;PRKD1;ZFPM2;MZF1;CLOCK;HDAC4;HDAC2;NFIX;HDAC3;CEBPG;TWIST1;PIK3R1;GATA2;GLIS2;HSF1;CAMTA2;TBL1X;WNT2;BCL9L;MBD4;EGR1;NPM1;POU2F1;AUTS2;MEIS2;BMP4;PER1;FUBP3;GDNF;NFIC;HOXD4;TCF4;SSBP2;SSBP3;HOXD8
transcriptional activation by promoter-terminator looping	59/720	0.0122429	0.35775	-5.81821	25.6165	CRTC1;FHOD1;CHD8;AKAP8L;TCF21;MYSM1;HOXA10;PPP3CA;RPS6KA5;HEY2;EP300;TEAD2;MEN1;PELP1;DDX17;OSR2;RPL23;WNT5A;SOX12;ETV5;NPAS4;SFRP2;CREB1;TAL1;MTF2;PRKD1;ZFPM2;MZF1;CLOCK;HDAC4;HDAC2;NFIX;HDAC3;CEBPG;TWIST1;PIK3R1;GATA2;GLIS2;HSF1;CAMTA2;TBL1X;WNT2;BCL9L;MBD4;EGR1;NPM1;POU2F1;AUTS2;MEIS2;BMP4;PER1;FUBP3;GDNF;NFIC;HOXD4;TCF4;SSBP2;SSBP3;HOXD8
positive regulation of transcription from RNA polymerase II promoter involved in heart development	59/720	0.0122429	0.35775	-5.81583	25.606	CRTC1;FHOD1;CHD8;AKAP8L;TCF21;MYSM1;HOXA10;PPP3CA;RPS6KA5;HEY2;EP300;TEAD2;MEN1;PELP1;DDX17;OSR2;RPL23;WNT5A;SOX12;ETV5;NPAS4;SFRP2;CREB1;TAL1;MTF2;PRKD1;ZFPM2;MZF1;CLOCK;HDAC4;HDAC2;NFIX;HDAC3;CEBPG;TWIST1;PIK3R1;GATA2;GLIS2;HSF1;CAMTA2;TBL1X;WNT2;BCL9L;MBD4;EGR1;NPM1;POU2F1;AUTS2;MEIS2;BMP4;PER1;FUBP3;GDNF;NFIC;HOXD4;TCF4;SSBP2;SSBP3;HOXD8
positive regulation of ergosterol biosynthetic process by positive regulation of transcription from RNA polymerase II promoter	59/720	0.0122429	0.35775	-5.81079	25.5838	CRTC1;FHOD1;CHD8;AKAP8L;TCF21;MYSM1;HOXA10;PPP3CA;RPS6KA5;HEY2;EP300;TEAD2;MEN1;PELP1;DDX17;OSR2;RPL23;WNT5A;SOX12;ETV5;NPAS4;SFRP2;CREB1;TAL1;MTF2;PRKD1;ZFPM2;MZF1;CLOCK;HDAC4;HDAC2;NFIX;HDAC3;CEBPG;TWIST1;PIK3R1;GATA2;GLIS2;HSF1;CAMTA2;TBL1X;WNT2;BCL9L;MBD4;EGR1;NPM1;POU2F1;AUTS2;MEIS2;BMP4;PER1;FUBP3;GDNF;NFIC;HOXD4;TCF4;SSBP2;SSBP3;HOXD8
positive regulation of invasive growth in response to glucose limitation by positive regulation of transcription from RNA polymerase II promoter	59/720	0.0122429	0.35775	-5.80551	25.5605	CRTC1;FHOD1;CHD8;AKAP8L;TCF21;MYSM1;HOXA10;PPP3CA;RPS6KA5;HEY2;EP300;TEAD2;MEN1;PELP1;DDX17;OSR2;RPL23;WNT5A;SOX12;ETV5;NPAS4;SFRP2;CREB1;TAL1;MTF2;PRKD1;ZFPM2;MZF1;CLOCK;HDAC4;HDAC2;NFIX;HDAC3;CEBPG;TWIST1;PIK3R1;GATA2;GLIS2;HSF1;CAMTA2;TBL1X;WNT2;BCL9L;MBD4;EGR1;NPM1;POU2F1;AUTS2;MEIS2;BMP4;PER1;FUBP3;GDNF;NFIC;HOXD4;TCF4;SSBP2;SSBP3;HOXD8
regulation of glycolytic process by positive regulation of transcription from RNA polymerase II promoter	59/720	0.0122429	0.35775	-5.80453	25.5562	CRTC1;FHOD1;CHD8;AKAP8L;TCF21;MYSM1;HOXA10;PPP3CA;RPS6KA5;HEY2;EP300;TEAD2;MEN1;PELP1;DDX17;OSR2;RPL23;WNT5A;SOX12;ETV5;NPAS4;SFRP2;CREB1;TAL1;MTF2;PRKD1;ZFPM2;MZF1;CLOCK;HDAC4;HDAC2;NFIX;HDAC3;CEBPG;TWIST1;PIK3R1;GATA2;GLIS2;HSF1;CAMTA2;TBL1X;WNT2;BCL9L;MBD4;EGR1;NPM1;POU2F1;AUTS2;MEIS2;BMP4;PER1;FUBP3;GDNF;NFIC;HOXD4;TCF4;SSBP2;SSBP3;HOXD8
positive regulation of purine nucleotide biosynthetic process by positive regulation of transcription from RNA polymerase II promoter	59/720	0.0122429	0.35775	-5.8038	25.553	CRTC1;FHOD1;CHD8;AKAP8L;TCF21;MYSM1;HOXA10;PPP3CA;RPS6KA5;HEY2;EP300;TEAD2;MEN1;PELP1;DDX17;OSR2;RPL23;WNT5A;SOX12;ETV5;NPAS4;SFRP2;CREB1;TAL1;MTF2;PRKD1;ZFPM2;MZF1;CLOCK;HDAC4;HDAC2;NFIX;HDAC3;CEBPG;TWIST1;PIK3R1;GATA2;GLIS2;HSF1;CAMTA2;TBL1X;WNT2;BCL9L;MBD4;EGR1;NPM1;POU2F1;AUTS2;MEIS2;BMP4;PER1;FUBP3;GDNF;NFIC;HOXD4;TCF4;SSBP2;SSBP3;HOXD8
positive regulation of mating type switching by positive regulation of transcription from RNA polymerase II promoter	59/720	0.0122429	0.35775	-5.79865	25.5303	CRTC1;FHOD1;CHD8;AKAP8L;TCF21;MYSM1;HOXA10;PPP3CA;RPS6KA5;HEY2;EP300;TEAD2;MEN1;PELP1;DDX17;OSR2;RPL23;WNT5A;SOX12;ETV5;NPAS4;SFRP2;CREB1;TAL1;MTF2;PRKD1;ZFPM2;MZF1;CLOCK;HDAC4;HDAC2;NFIX;HDAC3;CEBPG;TWIST1;PIK3R1;GATA2;GLIS2;HSF1;CAMTA2;TBL1X;WNT2;BCL9L;MBD4;EGR1;NPM1;POU2F1;AUTS2;MEIS2;BMP4;PER1;FUBP3;GDNF;NFIC;HOXD4;TCF4;SSBP2;SSBP3;HOXD8
positive regulation of transcription from RNA polymerase II promoter during mitotic cell cycle	59/721	0.0125715	0.35775	-5.82617	25.4972	CRTC1;FHOD1;CHD8;AKAP8L;TCF21;MYSM1;HOXA10;PPP3CA;RPS6KA5;HEY2;EP300;TEAD2;MEN1;PELP1;DDX17;OSR2;RPL23;WNT5A;SOX12;ETV5;NPAS4;SFRP2;CREB1;TAL1;MTF2;PRKD1;ZFPM2;MZF1;CLOCK;HDAC4;HDAC2;NFIX;HDAC3;CEBPG;TWIST1;PIK3R1;GATA2;GLIS2;HSF1;CAMTA2;TBL1X;WNT2;BCL9L;MBD4;EGR1;NPM1;POU2F1;AUTS2;MEIS2;BMP4;PER1;FUBP3;GDNF;NFIC;HOXD4;TCF4;SSBP2;SSBP3;HOXD8
positive regulation of terminal gap gene transcription	59/721	0.0125715	0.35775	-5.8252	25.493	CRTC1;FHOD1;CHD8;AKAP8L;TCF21;MYSM1;HOXA10;PPP3CA;RPS6KA5;HEY2;EP300;TEAD2;MEN1;PELP1;DDX17;OSR2;RPL23;WNT5A;SOX12;ETV5;NPAS4;SFRP2;CREB1;TAL1;MTF2;PRKD1;ZFPM2;MZF1;CLOCK;HDAC4;HDAC2;NFIX;HDAC3;CEBPG;TWIST1;PIK3R1;GATA2;GLIS2;HSF1;CAMTA2;TBL1X;WNT2;BCL9L;MBD4;EGR1;NPM1;POU2F1;AUTS2;MEIS2;BMP4;PER1;FUBP3;GDNF;NFIC;HOXD4;TCF4;SSBP2;SSBP3;HOXD8
regulation of lipid transport by positive regulation of transcription from RNA polymerase II promoter	59/720	0.0122429	0.35775	-5.78999	25.4922	CRTC1;FHOD1;CHD8;AKAP8L;TCF21;MYSM1;HOXA10;PPP3CA;RPS6KA5;HEY2;EP300;TEAD2;MEN1;PELP1;DDX17;OSR2;RPL23;WNT5A;SOX12;ETV5;NPAS4;SFRP2;CREB1;TAL1;MTF2;PRKD1;ZFPM2;MZF1;CLOCK;HDAC4;HDAC2;NFIX;HDAC3;CEBPG;TWIST1;PIK3R1;GATA2;GLIS2;HSF1;CAMTA2;TBL1X;WNT2;BCL9L;MBD4;EGR1;NPM1;POU2F1;AUTS2;MEIS2;BMP4;PER1;FUBP3;GDNF;NFIC;HOXD4;TCF4;SSBP2;SSBP3;HOXD8
positive regulation of transcription from RNA polymerase II promoter involved in meiotic cell cycle	59/720	0.0122429	0.35775	-5.78819	25.4843	CRTC1;FHOD1;CHD8;AKAP8L;TCF21;MYSM1;HOXA10;PPP3CA;RPS6KA5;HEY2;EP300;TEAD2;MEN1;PELP1;DDX17;OSR2;RPL23;WNT5A;SOX12;ETV5;NPAS4;SFRP2;CREB1;TAL1;MTF2;PRKD1;ZFPM2;MZF1;CLOCK;HDAC4;HDAC2;NFIX;HDAC3;CEBPG;TWIST1;PIK3R1;GATA2;GLIS2;HSF1;CAMTA2;TBL1X;WNT2;BCL9L;MBD4;EGR1;NPM1;POU2F1;AUTS2;MEIS2;BMP4;PER1;FUBP3;GDNF;NFIC;HOXD4;TCF4;SSBP2;SSBP3;HOXD8
positive regulation of phospholipid biosynthetic process by positive regulation of transcription from RNA polymerase II promoter	59/721	0.0125715	0.35775	-5.82093	25.4743	CRTC1;FHOD1;CHD8;AKAP8L;TCF21;MYSM1;HOXA10;PPP3CA;RPS6KA5;HEY2;EP300;TEAD2;MEN1;PELP1;DDX17;OSR2;RPL23;WNT5A;SOX12;ETV5;NPAS4;SFRP2;CREB1;TAL1;MTF2;PRKD1;ZFPM2;MZF1;CLOCK;HDAC4;HDAC2;NFIX;HDAC3;CEBPG;TWIST1;PIK3R1;GATA2;GLIS2;HSF1;CAMTA2;TBL1X;WNT2;BCL9L;MBD4;EGR1;NPM1;POU2F1;AUTS2;MEIS2;BMP4;PER1;FUBP3;GDNF;NFIC;HOXD4;TCF4;SSBP2;SSBP3;HOXD8
positive regulation of filamentous growth of a population of unicellular organisms in response to starvation by positive regulation of transcription from RNA polymerase II promoter	59/720	0.0122429	0.35775	-5.78581	25.4738	CRTC1;FHOD1;CHD8;AKAP8L;TCF21;MYSM1;HOXA10;PPP3CA;RPS6KA5;HEY2;EP300;TEAD2;MEN1;PELP1;DDX17;OSR2;RPL23;WNT5A;SOX12;ETV5;NPAS4;SFRP2;CREB1;TAL1;MTF2;PRKD1;ZFPM2;MZF1;CLOCK;HDAC4;HDAC2;NFIX;HDAC3;CEBPG;TWIST1;PIK3R1;GATA2;GLIS2;HSF1;CAMTA2;TBL1X;WNT2;BCL9L;MBD4;EGR1;NPM1;POU2F1;AUTS2;MEIS2;BMP4;PER1;FUBP3;GDNF;NFIC;HOXD4;TCF4;SSBP2;SSBP3;HOXD8
positive regulation of oligopeptide transport by positive regulation of transcription from RNA polymerase II promoter	59/720	0.0122429	0.35775	-5.78555	25.4727	CRTC1;FHOD1;CHD8;AKAP8L;TCF21;MYSM1;HOXA10;PPP3CA;RPS6KA5;HEY2;EP300;TEAD2;MEN1;PELP1;DDX17;OSR2;RPL23;WNT5A;SOX12;ETV5;NPAS4;SFRP2;CREB1;TAL1;MTF2;PRKD1;ZFPM2;MZF1;CLOCK;HDAC4;HDAC2;NFIX;HDAC3;CEBPG;TWIST1;PIK3R1;GATA2;GLIS2;HSF1;CAMTA2;TBL1X;WNT2;BCL9L;MBD4;EGR1;NPM1;POU2F1;AUTS2;MEIS2;BMP4;PER1;FUBP3;GDNF;NFIC;HOXD4;TCF4;SSBP2;SSBP3;HOXD8
positive regulation of pseudohyphal growth by positive regulation of transcription from RNA polymerase II promoter	59/720	0.0122429	0.35775	-5.78439	25.4675	CRTC1;FHOD1;CHD8;AKAP8L;TCF21;MYSM1;HOXA10;PPP3CA;RPS6KA5;HEY2;EP300;TEAD2;MEN1;PELP1;DDX17;OSR2;RPL23;WNT5A;SOX12;ETV5;NPAS4;SFRP2;CREB1;TAL1;MTF2;PRKD1;ZFPM2;MZF1;CLOCK;HDAC4;HDAC2;NFIX;HDAC3;CEBPG;TWIST1;PIK3R1;GATA2;GLIS2;HSF1;CAMTA2;TBL1X;WNT2;BCL9L;MBD4;EGR1;NPM1;POU2F1;AUTS2;MEIS2;BMP4;PER1;FUBP3;GDNF;NFIC;HOXD4;TCF4;SSBP2;SSBP3;HOXD8
positive regulation of transcription involved in G2/M transition of mitotic cell cycle	59/721	0.0125715	0.35775	-5.8171	25.4575	CRTC1;FHOD1;CHD8;AKAP8L;TCF21;MYSM1;HOXA10;PPP3CA;RPS6KA5;HEY2;EP300;TEAD2;MEN1;PELP1;DDX17;OSR2;RPL23;WNT5A;SOX12;ETV5;NPAS4;SFRP2;CREB1;TAL1;MTF2;PRKD1;ZFPM2;MZF1;CLOCK;HDAC4;HDAC2;NFIX;HDAC3;CEBPG;TWIST1;PIK3R1;GATA2;GLIS2;HSF1;CAMTA2;TBL1X;WNT2;BCL9L;MBD4;EGR1;NPM1;POU2F1;AUTS2;MEIS2;BMP4;PER1;FUBP3;GDNF;NFIC;HOXD4;TCF4;SSBP2;SSBP3;HOXD8
positive regulation of inositol biosynthetic process by positive regulation of transcription from RNA polymerase II promoter	59/721	0.0125715	0.35775	-5.81421	25.4448	CRTC1;FHOD1;CHD8;AKAP8L;TCF21;MYSM1;HOXA10;PPP3CA;RPS6KA5;HEY2;EP300;TEAD2;MEN1;PELP1;DDX17;OSR2;RPL23;WNT5A;SOX12;ETV5;NPAS4;SFRP2;CREB1;TAL1;MTF2;PRKD1;ZFPM2;MZF1;CLOCK;HDAC4;HDAC2;NFIX;HDAC3;CEBPG;TWIST1;PIK3R1;GATA2;GLIS2;HSF1;CAMTA2;TBL1X;WNT2;BCL9L;MBD4;EGR1;NPM1;POU2F1;AUTS2;MEIS2;BMP4;PER1;FUBP3;GDNF;NFIC;HOXD4;TCF4;SSBP2;SSBP3;HOXD8
positive regulation of posterior gap gene transcription	59/721	0.0125715	0.35775	-5.81349	25.4417	CRTC1;FHOD1;CHD8;AKAP8L;TCF21;MYSM1;HOXA10;PPP3CA;RPS6KA5;HEY2;EP300;TEAD2;MEN1;PELP1;DDX17;OSR2;RPL23;WNT5A;SOX12;ETV5;NPAS4;SFRP2;CREB1;TAL1;MTF2;PRKD1;ZFPM2;MZF1;CLOCK;HDAC4;HDAC2;NFIX;HDAC3;CEBPG;TWIST1;PIK3R1;GATA2;GLIS2;HSF1;CAMTA2;TBL1X;WNT2;BCL9L;MBD4;EGR1;NPM1;POU2F1;AUTS2;MEIS2;BMP4;PER1;FUBP3;GDNF;NFIC;HOXD4;TCF4;SSBP2;SSBP3;HOXD8
positive regulation of transcription from RNA polymerase II promoter by histone modification	59/720	0.0122429	0.35775	-5.77829	25.4407	CRTC1;FHOD1;CHD8;AKAP8L;TCF21;MYSM1;HOXA10;PPP3CA;RPS6KA5;HEY2;EP300;TEAD2;MEN1;PELP1;DDX17;OSR2;RPL23;WNT5A;SOX12;ETV5;NPAS4;SFRP2;CREB1;TAL1;MTF2;PRKD1;ZFPM2;MZF1;CLOCK;HDAC4;HDAC2;NFIX;HDAC3;CEBPG;TWIST1;PIK3R1;GATA2;GLIS2;HSF1;CAMTA2;TBL1X;WNT2;BCL9L;MBD4;EGR1;NPM1;POU2F1;AUTS2;MEIS2;BMP4;PER1;FUBP3;GDNF;NFIC;HOXD4;TCF4;SSBP2;SSBP3;HOXD8
positive regulation of sulfite transport by positive regulation of transcription from RNA polymerase II promoter	59/720	0.0122429	0.35775	-5.77756	25.4375	CRTC1;FHOD1;CHD8;AKAP8L;TCF21;MYSM1;HOXA10;PPP3CA;RPS6KA5;HEY2;EP300;TEAD2;MEN1;PELP1;DDX17;OSR2;RPL23;WNT5A;SOX12;ETV5;NPAS4;SFRP2;CREB1;TAL1;MTF2;PRKD1;ZFPM2;MZF1;CLOCK;HDAC4;HDAC2;NFIX;HDAC3;CEBPG;TWIST1;PIK3R1;GATA2;GLIS2;HSF1;CAMTA2;TBL1X;WNT2;BCL9L;MBD4;EGR1;NPM1;POU2F1;AUTS2;MEIS2;BMP4;PER1;FUBP3;GDNF;NFIC;HOXD4;TCF4;SSBP2;SSBP3;HOXD8
transcriptional activation by promoter-enhancer looping	59/721	0.0125715	0.35775	-5.81185	25.4345	CRTC1;FHOD1;CHD8;AKAP8L;TCF21;MYSM1;HOXA10;PPP3CA;RPS6KA5;HEY2;EP300;TEAD2;MEN1;PELP1;DDX17;OSR2;RPL23;WNT5A;SOX12;ETV5;NPAS4;SFRP2;CREB1;TAL1;MTF2;PRKD1;ZFPM2;MZF1;CLOCK;HDAC4;HDAC2;NFIX;HDAC3;CEBPG;TWIST1;PIK3R1;GATA2;GLIS2;HSF1;CAMTA2;TBL1X;WNT2;BCL9L;MBD4;EGR1;NPM1;POU2F1;AUTS2;MEIS2;BMP4;PER1;FUBP3;GDNF;NFIC;HOXD4;TCF4;SSBP2;SSBP3;HOXD8
positive regulation of ethanol catabolic process by positive regulation of transcription from RNA polymerase II promoter	59/720	0.0122429	0.35775	-5.77336	25.419	CRTC1;FHOD1;CHD8;AKAP8L;TCF21;MYSM1;HOXA10;PPP3CA;RPS6KA5;HEY2;EP300;TEAD2;MEN1;PELP1;DDX17;OSR2;RPL23;WNT5A;SOX12;ETV5;NPAS4;SFRP2;CREB1;TAL1;MTF2;PRKD1;ZFPM2;MZF1;CLOCK;HDAC4;HDAC2;NFIX;HDAC3;CEBPG;TWIST1;PIK3R1;GATA2;GLIS2;HSF1;CAMTA2;TBL1X;WNT2;BCL9L;MBD4;EGR1;NPM1;POU2F1;AUTS2;MEIS2;BMP4;PER1;FUBP3;GDNF;NFIC;HOXD4;TCF4;SSBP2;SSBP3;HOXD8
positive regulation of transcription from RNA polymerase II promoter by calcium-mediated signaling	59/720	0.0122429	0.35775	-5.77252	25.4153	CRTC1;FHOD1;CHD8;AKAP8L;TCF21;MYSM1;HOXA10;PPP3CA;RPS6KA5;HEY2;EP300;TEAD2;MEN1;PELP1;DDX17;OSR2;RPL23;WNT5A;SOX12;ETV5;NPAS4;SFRP2;CREB1;TAL1;MTF2;PRKD1;ZFPM2;MZF1;CLOCK;HDAC4;HDAC2;NFIX;HDAC3;CEBPG;TWIST1;PIK3R1;GATA2;GLIS2;HSF1;CAMTA2;TBL1X;WNT2;BCL9L;MBD4;EGR1;NPM1;POU2F1;AUTS2;MEIS2;BMP4;PER1;FUBP3;GDNF;NFIC;HOXD4;TCF4;SSBP2;SSBP3;HOXD8
positive regulation of transcription via serum response element binding	59/721	0.0125715	0.35775	-5.79944	25.3802	CRTC1;FHOD1;CHD8;AKAP8L;TCF21;MYSM1;HOXA10;PPP3CA;RPS6KA5;HEY2;EP300;TEAD2;MEN1;PELP1;DDX17;OSR2;RPL23;WNT5A;SOX12;ETV5;NPAS4;SFRP2;CREB1;TAL1;MTF2;PRKD1;ZFPM2;MZF1;CLOCK;HDAC4;HDAC2;NFIX;HDAC3;CEBPG;TWIST1;PIK3R1;GATA2;GLIS2;HSF1;CAMTA2;TBL1X;WNT2;BCL9L;MBD4;EGR1;NPM1;POU2F1;AUTS2;MEIS2;BMP4;PER1;FUBP3;GDNF;NFIC;HOXD4;TCF4;SSBP2;SSBP3;HOXD8
positive regulation of transcription from RNA polymerase II promoter involved in smooth muscle cell differentiation	59/721	0.0125715	0.35775	-5.79584	25.3645	CRTC1;FHOD1;CHD8;AKAP8L;TCF21;MYSM1;HOXA10;PPP3CA;RPS6KA5;HEY2;EP300;TEAD2;MEN1;PELP1;DDX17;OSR2;RPL23;WNT5A;SOX12;ETV5;NPAS4;SFRP2;CREB1;TAL1;MTF2;PRKD1;ZFPM2;MZF1;CLOCK;HDAC4;HDAC2;NFIX;HDAC3;CEBPG;TWIST1;PIK3R1;GATA2;GLIS2;HSF1;CAMTA2;TBL1X;WNT2;BCL9L;MBD4;EGR1;NPM1;POU2F1;AUTS2;MEIS2;BMP4;PER1;FUBP3;GDNF;NFIC;HOXD4;TCF4;SSBP2;SSBP3;HOXD8
negative regulation of DNA-templated transcription, initiation	39/424	0.00673658	0.35775	-4.81889	24.0954	HDAC4;NDUFA13;HDAC2;HDAC3;TSHZ3;CHD8;TWIST2;TWIST1;CTCF;PRICKLE1;GLIS2;BCLAF1;RPS6KA5;SUMO1;TRIM28;CCDC85B;HEY2;MEN1;RUNX1T1;SMARCE1;TLE1;POU2F1;NONO;WNT5A;NR2F2;DKK3;TBX2;BMP4;PER1;SFRP1;ZEB1;SFRP2;YEATS2;ID1;ID3;ZFPM2;RBAK;PFDN5;CLOCK
negative regulation of transcription involved in G1/S transition of mitotic cell cycle	39/430	0.00842305	0.35775	-4.73443	22.6153	HDAC4;NDUFA13;HDAC2;HDAC3;TSHZ3;CHD8;TWIST2;TWIST1;CTCF;PRICKLE1;GLIS2;BCLAF1;RPS6KA5;SUMO1;TRIM28;CCDC85B;HEY2;MEN1;RUNX1T1;SMARCE1;TLE1;POU2F1;NONO;WNT5A;NR2F2;DKK3;TBX2;BMP4;PER1;SFRP1;ZEB1;SFRP2;YEATS2;ID1;ID3;ZFPM2;RBAK;PFDN5;CLOCK
synaptic transmission, noradrenergic	20/180	0.00675256	0.35775	-3.11632	15.5749	HOMER1;CHRNA4;NPFF;NPY1R;SLC1A3;NRXN2;GRIK2;CACNB1;CACNB2;RIT2;DLG4;NPY;KIF5A;PLP1;AMPH;PCDHB3;PCDHB8;KCNK3;PCDHB7;SCN2B
spontaneous synaptic transmission	20/180	0.00675256	0.35775	-3.11417	15.5641	HOMER1;CHRNA4;NPFF;NPY1R;SLC1A3;NRXN2;GRIK2;CACNB1;CACNB2;RIT2;DLG4;NPY;KIF5A;PLP1;AMPH;PCDHB3;PCDHB8;KCNK3;PCDHB7;SCN2B
phenylethylamine metabolic process involved in synaptic transmission	20/180	0.00675256	0.35775	-3.11272	15.5568	HOMER1;CHRNA4;NPFF;NPY1R;SLC1A3;NRXN2;GRIK2;CACNB1;CACNB2;RIT2;DLG4;NPY;KIF5A;PLP1;AMPH;PCDHB3;PCDHB8;KCNK3;PCDHB7;SCN2B
inhibitory chemical synaptic transmission	20/180	0.00675256	0.35775	-3.10926	15.5395	HOMER1;CHRNA4;NPFF;NPY1R;SLC1A3;NRXN2;GRIK2;CACNB1;CACNB2;RIT2;DLG4;NPY;KIF5A;PLP1;AMPH;PCDHB3;PCDHB8;KCNK3;PCDHB7;SCN2B
chemical synaptic transmission	20/180	0.00675256	0.35775	-3.10724	15.5295	HOMER1;CHRNA4;NPFF;NPY1R;SLC1A3;NRXN2;GRIK2;CACNB1;CACNB2;RIT2;DLG4;NPY;KIF5A;PLP1;AMPH;PCDHB3;PCDHB8;KCNK3;PCDHB7;SCN2B
synaptic transmission, serotonergic	20/180	0.00675256	0.35775	-3.1065	15.5258	HOMER1;CHRNA4;NPFF;NPY1R;SLC1A3;NRXN2;GRIK2;CACNB1;CACNB2;RIT2;DLG4;NPY;KIF5A;PLP1;AMPH;PCDHB3;PCDHB8;KCNK3;PCDHB7;SCN2B
excitatory chemical synaptic transmission	20/180	0.00675256	0.35775	-3.10264	15.5065	HOMER1;CHRNA4;NPFF;NPY1R;SLC1A3;NRXN2;GRIK2;CACNB1;CACNB2;RIT2;DLG4;NPY;KIF5A;PLP1;AMPH;PCDHB3;PCDHB8;KCNK3;PCDHB7;SCN2B
synaptic transmission, GABAergic	20/182	0.00760925	0.35775	-3.09608	15.1039	HOMER1;CHRNA4;NPFF;NPY1R;SLC1A3;NRXN2;GRIK2;CACNB1;CACNB2;RIT2;DLG4;NPY;KIF5A;PLP1;AMPH;PCDHB3;PCDHB8;KCNK3;PCDHB7;SCN2B
synaptic transmission, glutamatergic	20/182	0.00760925	0.35775	-3.09239	15.0859	HOMER1;CHRNA4;NPFF;NPY1R;SLC1A3;NRXN2;GRIK2;CACNB1;CACNB2;RIT2;DLG4;NPY;KIF5A;PLP1;AMPH;PCDHB3;PCDHB8;KCNK3;PCDHB7;SCN2B
chemorepulsion of axon	16/134	0.00745489	0.35775	-2.98749	14.6354	NRP1;EPHA7;SEMA3A;WNT5A;FRS2;PIK3R1;ROBO1;CXCL12;CREB1;RPS6KA5;GDNF;ARTN;KIF5A;NCAM1;EVL;EPHB2
neuron-neuron synaptic transmission	20/184	0.00855216	0.35775	-3.04878	14.517	HOMER1;CHRNA4;NPFF;NPY1R;SLC1A3;NRXN2;GRIK2;CACNB1;CACNB2;RIT2;DLG4;NPY;KIF5A;PLP1;AMPH;PCDHB3;PCDHB8;KCNK3;PCDHB7;SCN2B
chemical synaptic transmission, postsynaptic	20/185	0.00905783	0.35775	-3.08485	14.5115	HOMER1;CHRNA4;NPFF;NPY1R;SLC1A3;NRXN2;GRIK2;CACNB1;CACNB2;RIT2;DLG4;NPY;KIF5A;PLP1;AMPH;PCDHB3;PCDHB8;KCNK3;PCDHB7;SCN2B
synaptic transmission, glycinergic	20/184	0.00855216	0.35775	-3.03359	14.4446	HOMER1;CHRNA4;NPFF;NPY1R;SLC1A3;NRXN2;GRIK2;CACNB1;CACNB2;RIT2;DLG4;NPY;KIF5A;PLP1;AMPH;PCDHB3;PCDHB8;KCNK3;PCDHB7;SCN2B
positive regulation of synapse maturation by synaptic transmission	20/188	0.010721	0.35775	-3.12199	14.16	HOMER1;CHRNA4;NPFF;NPY1R;SLC1A3;NRXN2;GRIK2;CACNB1;CACNB2;RIT2;DLG4;NPY;KIF5A;PLP1;AMPH;PCDHB3;PCDHB8;KCNK3;PCDHB7;SCN2B
canonical Wnt signaling pathway	13/97	0.00584997	0.35775	-2.7399	14.0867	FZD1;PTPRU;CSNK1G3;FZD2;CHD8;WNT5A;TCF7;SFRP1;CDH3;PTK7;TBL1X;WNT2;FERMT2
synaptic transmission, dopaminergic	20/188	0.010721	0.35775	-3.05688	13.8647	HOMER1;CHRNA4;NPFF;NPY1R;SLC1A3;NRXN2;GRIK2;CACNB1;CACNB2;RIT2;DLG4;NPY;KIF5A;PLP1;AMPH;PCDHB3;PCDHB8;KCNK3;PCDHB7;SCN2B
neuromuscular junction development, skeletal muscle fiber	5/20	0.00594959	0.35775	-2.5213	12.9202	CACNB1;CACNB2;ACTA1;ZC4H2;PDZRN3
negative regulation of osteoblast differentiation	9/56	0.00632438	0.35775	-2.53184	12.8196	GDF10;SUZ12;SFRP1;SMOC1;NOG;TWIST2;TWIST1;PRKACA;MEN1
Ral protein signal transduction	9/57	0.00711465	0.35775	-2.54828	12.6028	RIT2;SETDB1;TRIM28;PRKD1;USP28;RASGRP2;RAPGEF6;RGL2;CRKL
ARF protein signal transduction	9/57	0.00711465	0.35775	-2.54571	12.5901	RIT2;SETDB1;TRIM28;PRKD1;USP28;RASGRP2;RAPGEF6;RGL2;CRKL
corticospinal neuron axon guidance through the cerebral cortex	15/128	0.0110635	0.35775	-2.78616	12.5491	NRP1;SEMA3A;WNT5A;FRS2;PIK3R1;ROBO1;CXCL12;CREB1;RPS6KA5;GDNF;ARTN;KIF5A;NCAM1;EVL;EPHB2
corticospinal neuron axon guidance through the medullary pyramid	15/128	0.0110635	0.35775	-2.78517	12.5447	NRP1;SEMA3A;WNT5A;FRS2;PIK3R1;ROBO1;CXCL12;CREB1;RPS6KA5;GDNF;ARTN;KIF5A;NCAM1;EVL;EPHB2
sensory neuron axon guidance	15/128	0.0110635	0.35775	-2.78429	12.5407	NRP1;SEMA3A;WNT5A;FRS2;PIK3R1;ROBO1;CXCL12;CREB1;RPS6KA5;GDNF;ARTN;KIF5A;NCAM1;EVL;EPHB2
corticospinal neuron axon guidance through the cerebral peduncle	15/128	0.0110635	0.35775	-2.78158	12.5285	NRP1;SEMA3A;WNT5A;FRS2;PIK3R1;ROBO1;CXCL12;CREB1;RPS6KA5;GDNF;ARTN;KIF5A;NCAM1;EVL;EPHB2
serotonergic neuron axon guidance	15/128	0.0110635	0.35775	-2.78092	12.5255	NRP1;SEMA3A;WNT5A;FRS2;PIK3R1;ROBO1;CXCL12;CREB1;RPS6KA5;GDNF;ARTN;KIF5A;NCAM1;EVL;EPHB2
corticospinal neuron axon guidance through spinal cord	15/128	0.0110635	0.35775	-2.77733	12.5094	NRP1;SEMA3A;WNT5A;FRS2;PIK3R1;ROBO1;CXCL12;CREB1;RPS6KA5;GDNF;ARTN;KIF5A;NCAM1;EVL;EPHB2
dorsal/ventral axon guidance	15/128	0.0110635	0.35775	-2.7751	12.4993	NRP1;SEMA3A;WNT5A;FRS2;PIK3R1;ROBO1;CXCL12;CREB1;RPS6KA5;GDNF;ARTN;KIF5A;NCAM1;EVL;EPHB2
corticospinal neuron axon guidance	15/129	0.0118377	0.35775	-2.81529	12.4899	NRP1;SEMA3A;WNT5A;FRS2;PIK3R1;ROBO1;CXCL12;CREB1;RPS6KA5;GDNF;ARTN;KIF5A;NCAM1;EVL;EPHB2
olfactory bulb axon guidance	15/128	0.0110635	0.35775	-2.76989	12.4759	NRP1;SEMA3A;WNT5A;FRS2;PIK3R1;ROBO1;CXCL12;CREB1;RPS6KA5;GDNF;ARTN;KIF5A;NCAM1;EVL;EPHB2
regulation of cell cycle process	10/68	0.00777639	0.35775	-2.5686	12.4748	MBD4;SFRP1;SON;PES1;EP300;TARDBP;INHA;CDC25A;BIRC2;BAP1
anterior/posterior axon guidance	15/128	0.0110635	0.35775	-2.76936	12.4735	NRP1;SEMA3A;WNT5A;FRS2;PIK3R1;ROBO1;CXCL12;CREB1;RPS6KA5;GDNF;ARTN;KIF5A;NCAM1;EVL;EPHB2
photoreceptor cell axon guidance	15/128	0.0110635	0.35775	-2.7678	12.4665	NRP1;SEMA3A;WNT5A;FRS2;PIK3R1;ROBO1;CXCL12;CREB1;RPS6KA5;GDNF;ARTN;KIF5A;NCAM1;EVL;EPHB2
axon choice point recognition	15/128	0.0110635	0.35775	-2.76553	12.4562	NRP1;SEMA3A;WNT5A;FRS2;PIK3R1;ROBO1;CXCL12;CREB1;RPS6KA5;GDNF;ARTN;KIF5A;NCAM1;EVL;EPHB2
sympathetic neuron axon guidance	15/128	0.0110635	0.35775	-2.76257	12.4429	NRP1;SEMA3A;WNT5A;FRS2;PIK3R1;ROBO1;CXCL12;CREB1;RPS6KA5;GDNF;ARTN;KIF5A;NCAM1;EVL;EPHB2
corticospinal neuron axon guidance through the basilar pons	15/128	0.0110635	0.35775	-2.76082	12.435	NRP1;SEMA3A;WNT5A;FRS2;PIK3R1;ROBO1;CXCL12;CREB1;RPS6KA5;GDNF;ARTN;KIF5A;NCAM1;EVL;EPHB2
corticospinal neuron axon guidance through the internal capsule	15/128	0.0110635	0.35775	-2.75785	12.4216	NRP1;SEMA3A;WNT5A;FRS2;PIK3R1;ROBO1;CXCL12;CREB1;RPS6KA5;GDNF;ARTN;KIF5A;NCAM1;EVL;EPHB2
dopaminergic neuron axon guidance	15/128	0.0110635	0.35775	-2.75742	12.4197	NRP1;SEMA3A;WNT5A;FRS2;PIK3R1;ROBO1;CXCL12;CREB1;RPS6KA5;GDNF;ARTN;KIF5A;NCAM1;EVL;EPHB2
interneuron axon guidance	15/128	0.0110635	0.35775	-2.75727	12.419	NRP1;SEMA3A;WNT5A;FRS2;PIK3R1;ROBO1;CXCL12;CREB1;RPS6KA5;GDNF;ARTN;KIF5A;NCAM1;EVL;EPHB2
VEGF-activated neuropilin signaling pathway involved in axon guidance	15/129	0.0118377	0.35775	-2.79926	12.4188	NRP1;SEMA3A;WNT5A;FRS2;PIK3R1;ROBO1;CXCL12;CREB1;RPS6KA5;GDNF;ARTN;KIF5A;NCAM1;EVL;EPHB2
semaphorin-plexin signaling pathway involved in axon guidance	15/128	0.0110635	0.35775	-2.75065	12.3892	NRP1;SEMA3A;WNT5A;FRS2;PIK3R1;ROBO1;CXCL12;CREB1;RPS6KA5;GDNF;ARTN;KIF5A;NCAM1;EVL;EPHB2
Rab protein signal transduction	9/58	0.00797825	0.35775	-2.54268	12.2838	RIT2;SETDB1;TRIM28;PRKD1;USP28;RASGRP2;RAPGEF6;RGL2;CRKL
cellular response to UV-C	8/47	0.00692081	0.35775	-2.44844	12.1766	NPM1;WRN;TMEM161A;NEDD4;EP300;USP28;CDC25A;AQP1
negative regulation of androgen receptor activity	10/66	0.00629372	0.35775	-2.3688	12.0056	HDAC4;SFRP1;HDAC2;SUMO1;ID1;CEBPG;ID3;TCF21;GLIS2;MEN1
commissural neuron axon guidance	15/130	0.0126535	0.35775	-2.71157	11.8491	NRP1;SEMA3A;WNT5A;FRS2;PIK3R1;ROBO1;CXCL12;CREB1;RPS6KA5;GDNF;ARTN;KIF5A;NCAM1;EVL;EPHB2
retinal ganglion cell axon guidance	15/130	0.0126535	0.35775	-2.7079	11.833	NRP1;SEMA3A;WNT5A;FRS2;PIK3R1;ROBO1;CXCL12;CREB1;RPS6KA5;GDNF;ARTN;KIF5A;NCAM1;EVL;EPHB2
DNA damage response, signal transduction by p53 class mediator resulting in cell cycle arrest	12/92	0.00978367	0.35775	-2.55733	11.8329	NPM1;ARTN;USP10;RPL23;CNOT2;CARM1;CHEK2;CASP2;EP300;CNOT10;ATM;PRKACA
Roundabout signaling pathway involved in axon guidance	15/130	0.0126535	0.35775	-2.69733	11.7869	NRP1;SEMA3A;WNT5A;FRS2;PIK3R1;ROBO1;CXCL12;CREB1;RPS6KA5;GDNF;ARTN;KIF5A;NCAM1;EVL;EPHB2
embryonic skeletal joint development	4/13	0.00626034	0.35775	-2.31096	11.7247	OSR2;NOG;WNT5A;SULF1
mitochondrial RNA processing	9/56	0.00632438	0.35775	-2.30526	11.6723	DDX17;DHX30;RNGTT;DHX33;DHX57;FASTKD5;DHX37;DDX20;RBM5
septation initiation signaling	10/70	0.00951449	0.35775	-2.39992	11.1715	RIT2;SETDB1;TRIM28;PRKD1;USP28;RASGRP2;RAPGEF6;RGL2;CRKL;PPP1R9B
negative regulation of fat cell differentiation	8/46	0.00605855	0.35775	-2.14734	10.9649	SUZ12;ZADH2;CCDC85B;WNT5A;ZFPM2;GATA2;TRIB2;RUNX1T1
tRNA-type intron splice site recognition and cleavage	10/69	0.00861187	0.35775	-2.30114	10.941	DDX17;TSEN34;DHX30;RNGTT;DHX33;DHX57;DHX37;DDX20;TSEN54;RBM5
cellular response to UV-A	8/46	0.00605855	0.35775	-2.08678	10.6557	NPM1;TMEM161A;NEDD4;EP300;USP28;CDC25A;PPID;AQP1
histone exchange	6/30	0.00843858	0.35775	-2.17632	10.3918	SMARCE1;SMARCD2;HDAC2;NASP;CHD8;SMARCA1
positive regulation of histone deacetylase activity	4/14	0.00834747	0.35775	-2.12225	10.1566	ING2;MAPK8;AKAP8L;PRKD1
establishment of synaptic specificity at neuromuscular junction	4/13	0.00626034	0.35775	-1.98241	10.0578	CACNB1;CACNB2;ZC4H2;PDZRN3
positive regulation of inhibitory postsynaptic potential	4/14	0.00834747	0.35775	-2.08626	9.98444	NLGN2;HOMER1;DLG4;GRIK2
positive regulation of calcium ion transport	6/30	0.00843858	0.35775	-2.07983	9.93106	CACNB2;PLN;BCL2;ANK2;CAMK2G;MYLK
positive regulation of DNA damage response, signal transduction by p53 class mediator resulting in transcription of p21 class mediator	4/13	0.00626034	0.35775	-1.94167	9.8511	SPRED1;ATM;MSX1;HIC1
phototransduction, UV	7/40	0.00967292	0.35775	-2.06488	9.57779	NPM1;TMEM161A;NEDD4;EP300;USP28;CDC25A;AQP1
positive regulation of ATPase activity	6/32	0.0116148	0.35775	-2.02671	9.02994	MYL4;WRN;TPM2;TNNT3;ATP1B2;FGF10
regulation of opioid receptor signaling pathway	6/31	0.00993679	0.35775	-1.90119	8.76736	RGS5;RGS2;GNG7;TULP3;RGS12;PPP1R9B
regulation of calcium ion export from cell	4/13	0.00626034	0.35775	-1.71998	8.72637	PLN;BCL2;ANK2;CAMK2G
positive regulation of keratinocyte proliferation	7/42	0.0126011	0.35775	-1.98651	8.68892	BMP4;OSR2;SFRP1;CDH3;STXBP4;PRKD1;FGF10
regulation of calcium ion transport	4/13	0.00626034	0.35775	-1.70451	8.64788	PLN;BCL2;ANK2;CAMK2G
positive regulation of synaptic transmission, GABAergic	4/13	0.00626034	0.35775	-1.6228	8.23332	NPAS4;NLGN2;DLG4;GRIK2
regulation of transcription from RNA polymerase II promoter in response to UV-induced DNA damage	7/42	0.0126011	0.35775	-1.86352	8.15098	NPM1;TMEM161A;NEDD4;EP300;USP28;CDC25A;AQP1
atrial cardiac muscle cell to AV node cell communication by electrical coupling	4/14	0.00834747	0.35775	-1.61406	7.72454	ATP1A2;ANK2;ATP1B2;PRKACA
limb epidermis development	5/23	0.0110984	0.35775	-1.61399	7.26448	SMOC1;NOG;IFT122;KRT10;LOR
chemoattraction involved in interneuron migration from the subpallium to the cortex	4/15	0.0108426	0.35775	-1.54628	6.9958	SEMA5A;NRP1;ANGPT1;FGF10
chemoattraction involved in embryonic olfactory bulb interneuron precursor migration	4/15	0.0108426	0.35775	-1.5409	6.97146	SEMA5A;NRP1;ANGPT1;FGF10
SA node cell to atrial cardiac muscle cell communication by electrical coupling	4/15	0.0108426	0.35775	-1.53242	6.93309	ATP1A2;ANK2;ATP1B2;PRKACA
positive chemotaxis in environment of other organism involved in symbiotic interaction	4/15	0.0108426	0.35775	-1.52416	6.89573	SEMA5A;NRP1;ANGPT1;FGF10
positive chemotaxis	4/15	0.0108426	0.35775	-1.50746	6.82014	SEMA5A;NRP1;ANGPT1;FGF10
positive aerotaxis	4/15	0.0108426	0.35775	-1.50651	6.81586	SEMA5A;NRP1;ANGPT1;FGF10
chemoattraction involved in precerebellar neuron migration	4/15	0.0108426	0.35775	-1.49479	6.76284	SEMA5A;NRP1;ANGPT1;FGF10
synaptic target attraction	4/15	0.0108426	0.35775	-1.49293	6.75444	SEMA5A;NRP1;ANGPT1;FGF10
negative regulation of calcium ion transmembrane transporter activity	3/8	0.00998685	0.35775	0.16126	-0.742844	PLN;ATP1A2;ANK2
negative regulation of protection from non-homologous end joining at telomere	3/8	0.00998685	0.35775	0.215244	-0.991518	ARTN;ATM;TERF2
mitochondrial ribosome assembly	3/8	0.00998685	0.35775	0.232272	-1.06996	NPM1;BMS1;EIF2A
positive regulation of transcription from RNA polymerase II promoter in response to stress	59/722	0.0129073	0.363353	-5.80058	25.2323	CRTC1;FHOD1;CHD8;AKAP8L;TCF21;MYSM1;HOXA10;PPP3CA;RPS6KA5;HEY2;EP300;TEAD2;MEN1;PELP1;DDX17;OSR2;RPL23;WNT5A;SOX12;ETV5;NPAS4;SFRP2;CREB1;TAL1;MTF2;PRKD1;ZFPM2;MZF1;CLOCK;HDAC4;HDAC2;NFIX;HDAC3;CEBPG;TWIST1;PIK3R1;GATA2;GLIS2;HSF1;CAMTA2;TBL1X;WNT2;BCL9L;MBD4;EGR1;NPM1;POU2F1;AUTS2;MEIS2;BMP4;PER1;FUBP3;GDNF;NFIC;HOXD4;TCF4;SSBP2;SSBP3;HOXD8
positive regulation of gluconeogenesis by positive regulation of transcription from RNA polymerase II promoter	59/723	0.0132506	0.370505	-5.76944	24.9454	CRTC1;FHOD1;CHD8;AKAP8L;TCF21;MYSM1;HOXA10;PPP3CA;RPS6KA5;HEY2;EP300;TEAD2;MEN1;PELP1;DDX17;OSR2;RPL23;WNT5A;SOX12;ETV5;NPAS4;SFRP2;CREB1;TAL1;MTF2;PRKD1;ZFPM2;MZF1;CLOCK;HDAC4;HDAC2;NFIX;HDAC3;CEBPG;TWIST1;PIK3R1;GATA2;GLIS2;HSF1;CAMTA2;TBL1X;WNT2;BCL9L;MBD4;EGR1;NPM1;POU2F1;AUTS2;MEIS2;BMP4;PER1;FUBP3;GDNF;NFIC;HOXD4;TCF4;SSBP2;SSBP3;HOXD8
positive regulation of single strand break repair	5/24	0.0133316	0.370505	-1.82552	7.8819	TMEM161A;TRIM28;CEBPG;UBE2N;FGF10
negative regulation of voltage-gated calcium channel activity	5/24	0.0133316	0.370505	-1.7186	7.42025	CACNB1;CACNB2;PLN;GNB5;DRD4
positive regulation of pri-miRNA transcription from RNA polymerase II promoter	59/725	0.0139598	0.372128	-5.81436	24.8365	CRTC1;FHOD1;CHD8;AKAP8L;TCF21;MYSM1;HOXA10;PPP3CA;RPS6KA5;HEY2;EP300;TEAD2;MEN1;PELP1;DDX17;OSR2;RPL23;WNT5A;SOX12;ETV5;NPAS4;SFRP2;CREB1;TAL1;MTF2;PRKD1;ZFPM2;MZF1;CLOCK;HDAC4;HDAC2;NFIX;HDAC3;CEBPG;TWIST1;PIK3R1;GATA2;GLIS2;HSF1;CAMTA2;TBL1X;WNT2;BCL9L;MBD4;EGR1;NPM1;POU2F1;AUTS2;MEIS2;BMP4;PER1;FUBP3;GDNF;NFIC;HOXD4;TCF4;SSBP2;SSBP3;HOXD8
positive regulation of central gap gene transcription	59/725	0.0139598	0.372128	-5.79174	24.7398	CRTC1;FHOD1;CHD8;AKAP8L;TCF21;MYSM1;HOXA10;PPP3CA;RPS6KA5;HEY2;EP300;TEAD2;MEN1;PELP1;DDX17;OSR2;RPL23;WNT5A;SOX12;ETV5;NPAS4;SFRP2;CREB1;TAL1;MTF2;PRKD1;ZFPM2;MZF1;CLOCK;HDAC4;HDAC2;NFIX;HDAC3;CEBPG;TWIST1;PIK3R1;GATA2;GLIS2;HSF1;CAMTA2;TBL1X;WNT2;BCL9L;MBD4;EGR1;NPM1;POU2F1;AUTS2;MEIS2;BMP4;PER1;FUBP3;GDNF;NFIC;HOXD4;TCF4;SSBP2;SSBP3;HOXD8
positive regulation of transcription from RNA polymerase II promoter in response to nitrogen starvation	59/725	0.0139598	0.372128	-5.78478	24.7101	CRTC1;FHOD1;CHD8;AKAP8L;TCF21;MYSM1;HOXA10;PPP3CA;RPS6KA5;HEY2;EP300;TEAD2;MEN1;PELP1;DDX17;OSR2;RPL23;WNT5A;SOX12;ETV5;NPAS4;SFRP2;CREB1;TAL1;MTF2;PRKD1;ZFPM2;MZF1;CLOCK;HDAC4;HDAC2;NFIX;HDAC3;CEBPG;TWIST1;PIK3R1;GATA2;GLIS2;HSF1;CAMTA2;TBL1X;WNT2;BCL9L;MBD4;EGR1;NPM1;POU2F1;AUTS2;MEIS2;BMP4;PER1;FUBP3;GDNF;NFIC;HOXD4;TCF4;SSBP2;SSBP3;HOXD8
SREBP signaling pathway	59/725	0.0139598	0.372128	-5.76144	24.6104	CRTC1;FHOD1;CHD8;AKAP8L;TCF21;MYSM1;HOXA10;PPP3CA;RPS6KA5;HEY2;EP300;TEAD2;MEN1;PELP1;DDX17;OSR2;RPL23;WNT5A;SOX12;ETV5;NPAS4;SFRP2;CREB1;TAL1;MTF2;PRKD1;ZFPM2;MZF1;CLOCK;HDAC4;HDAC2;NFIX;HDAC3;CEBPG;TWIST1;PIK3R1;GATA2;GLIS2;HSF1;CAMTA2;TBL1X;WNT2;BCL9L;MBD4;EGR1;NPM1;POU2F1;AUTS2;MEIS2;BMP4;PER1;FUBP3;GDNF;NFIC;HOXD4;TCF4;SSBP2;SSBP3;HOXD8
modulation by symbiont of host cell cycle	9/63	0.0135422	0.372128	-2.2203	9.5516	MBD4;SON;PES1;EP300;TARDBP;INHA;CDC25A;BIRC2;BAP1
regulation of cell cycle	9/63	0.0135422	0.372128	-2.21678	9.53644	MBD4;SON;PES1;EP300;TARDBP;INHA;CDC25A;BIRC2;BAP1
protein localization to postsynaptic membrane	4/16	0.0137722	0.372128	-1.13632	4.86924	NLGN2;DLG4;AP3D1;FERMT2
presynaptic membrane assembly	4/16	0.0137722	0.372128	-1.09139	4.67674	FZD1;PTPRD;NLGN2;WNT5A
metanephric collecting duct development	4/16	0.0137722	0.372128	-1.08132	4.63357	BMP4;OSR2;GDNF;FGF10
regulation of transcription elongation from RNA polymerase I promoter	4/16	0.0137722	0.372128	-0.933089	3.99838	MBD4;TCEA2;UBTF;HTATSF1
neuromuscular synaptic transmission	20/193	0.0140279	0.372322	-2.86602	12.2285	HOMER1;CHRNA4;NPFF;NPY1R;SLC1A3;NRXN2;GRIK2;CACNB1;CACNB2;RIT2;DLG4;NPY;KIF5A;PLP1;AMPH;PCDHB3;PCDHB8;KCNK3;PCDHB7;SCN2B
cellular response to UV-B	8/53	0.0141652	0.372322	-2.01978	8.59815	MFAP4;NPM1;TMEM161A;NEDD4;EP300;USP28;CDC25A;AQP1
gephyrin clustering involved in postsynaptic density assembly	3/9	0.0143091	0.372322	1.03047	-4.37628	NLGN2;DLG4;NRXN2
negative regulation of telomere capping	3/9	0.0143091	0.372322	1.14691	-4.87075	ARTN;ATM;TERF2
positive regulation of protein sumoylation	3/9	0.0143091	0.372322	1.2402	-5.26697	HDAC4;EGR1;PIAS3
positive regulation of bicellular tight junction assembly	3/9	0.0143091	0.372322	1.26382	-5.36727	SNAI1;NPHP4;PRKACA
positive regulation of DNA-templated transcription, elongation	42/488	0.0149827	0.38404	-4.60464	19.3434	HDAC4;HDAC2;TGFB1I1;CHD8;CXXC1;CTCF;MED16;HTATSF1;NAT14;GLIS2;HOXA11;ZXDA;ING2;TRIM28;CHEK2;TBL1X;TEAD2;HMGN1;FZD1;MBD4;EGR1;OSR2;NPM1;FZD2;USP21;WNT5A;NR2F2;TFB2M;SMARCA1;ILF2;SMAD5;ZFP90;BMP4;SFRP1;CREB1;FUBP3;TAL1;SNAI1;TCEA2;TCF4;CLOCK;FGF10
positive regulation of endothelial cell proliferation	11/86	0.0149947	0.38404	-2.37975	9.9951	BMP4;SEMA5A;OSR2;NRP1;EGFL7;SFRP1;WNT5A;CNTN1;VEGFC;PRKD1;FGF10
regulation of cell cycle checkpoint	9/64	0.0149334	0.38404	-2.19996	9.24897	MBD4;SON;PES1;EP300;TARDBP;INHA;CDC25A;BIRC2;BAP1
regulation of meiotic cell cycle	9/64	0.0149334	0.38404	-2.18287	9.17712	MBD4;SON;PES1;EP300;TARDBP;INHA;CDC25A;BIRC2;BAP1
positive regulation of transcription from RNA polymerase II promoter involved in defense response to fungus	59/730	0.0158707	0.389669	-5.59433	23.1789	CRTC1;FHOD1;CHD8;AKAP8L;TCF21;MYSM1;HOXA10;PPP3CA;RPS6KA5;HEY2;EP300;TEAD2;MEN1;PELP1;DDX17;OSR2;RPL23;WNT5A;SOX12;ETV5;NPAS4;SFRP2;CREB1;TAL1;MTF2;PRKD1;ZFPM2;MZF1;CLOCK;HDAC4;HDAC2;NFIX;HDAC3;CEBPG;TWIST1;PIK3R1;GATA2;GLIS2;HSF1;CAMTA2;TBL1X;WNT2;BCL9L;MBD4;EGR1;NPM1;POU2F1;AUTS2;MEIS2;BMP4;PER1;FUBP3;GDNF;NFIC;HOXD4;TCF4;SSBP2;SSBP3;HOXD8
motor neuron axon guidance	15/133	0.0153658	0.389669	-2.60667	10.8844	NRP1;SEMA3A;WNT5A;FRS2;PIK3R1;ROBO1;CXCL12;CREB1;RPS6KA5;GDNF;ARTN;KIF5A;NCAM1;EVL;EPHB2
positive regulation of vascular endothelial cell proliferation	8/54	0.0157683	0.389669	-2.08299	8.6439	BMP4;SEMA5A;NRP1;EGFL7;WNT5A;CNTN1;VEGFC;PRKD1
negative regulation of sequence-specific DNA binding transcription factor activity	8/54	0.0157683	0.389669	-1.87413	7.77717	HDAC4;HDAC2;SUMO1;ID1;CEBPG;ID3;GLIS2;MEN1
inhibitory synapse assembly	8/54	0.0157683	0.389669	-1.82288	7.56451	NPAS4;NLGN2;SPOCK2;WNT5A;NRXN2;PCDHB3;PCDHB8;PCDHB7
positive regulation of base-excision repair	5/25	0.0158488	0.389669	-1.75877	7.28952	TMEM161A;TRIM28;CEBPG;UBE2N;FGF10
negative regulation of Wnt signaling pathway by Wnt receptor internalization	6/34	0.0155511	0.389669	-1.72018	7.1622	SFRP1;TLE1;SFRP2;CHD8;HIC1;DACT1
negative regulation of Wnt signaling pathway involved in digestive tract morphogenesis	6/34	0.0155511	0.389669	-1.71604	7.14495	SFRP1;TLE1;SFRP2;CHD8;HIC1;DACT1
negative regulation of Wnt-mediated midbrain dopaminergic neuron differentiation	6/34	0.0155511	0.389669	-1.71167	7.12677	SFRP1;TLE1;SFRP2;CHD8;HIC1;DACT1
signal transduction involved in DNA damage checkpoint	6/34	0.0155511	0.389669	-1.60618	6.68754	ARTN;CHEK2;HUS1;CDC5L;USP28;CLOCK
detection of DNA damage stimulus involved in DNA damage checkpoint	5/25	0.0158488	0.389669	-1.42453	5.90419	ARTN;CHEK2;HUS1;USP28;CLOCK
UV-damage excision repair	17/158	0.0159645	0.390503	-2.66845	11.0404	ZRANB3;MBD4;NPM1;TMEM161A;CHRNA4;HUS1;USP28;GTF2H3;CDC25A;AQP1;POLG2;SUMO1;TRIM28;TDP1;NEDD4;EP300;MEN1
positive regulation of sodium ion transport by positive regulation of transcription from RNA polymerase II promoter	59/731	0.0162776	0.3952	-5.7552	23.6997	CRTC1;FHOD1;CHD8;AKAP8L;TCF21;MYSM1;HOXA10;PPP3CA;RPS6KA5;HEY2;EP300;TEAD2;MEN1;PELP1;DDX17;OSR2;RPL23;WNT5A;SOX12;ETV5;NPAS4;SFRP2;CREB1;TAL1;MTF2;PRKD1;ZFPM2;MZF1;CLOCK;HDAC4;HDAC2;NFIX;HDAC3;CEBPG;TWIST1;PIK3R1;GATA2;GLIS2;HSF1;CAMTA2;TBL1X;WNT2;BCL9L;MBD4;EGR1;NPM1;POU2F1;AUTS2;MEIS2;BMP4;PER1;FUBP3;GDNF;NFIC;HOXD4;TCF4;SSBP2;SSBP3;HOXD8
receptor internalization involved in canonical Wnt signaling pathway	11/87	0.0162522	0.3952	-2.23755	9.21765	FZD1;PTPRU;SFRP1;CDH3;FZD2;PTK7;CHD8;NEDD4;TCF7;TBL1X;WNT2
postsynaptic density protein 95 clustering	4/17	0.017159	0.412006	-0.986286	4.00948	NLGN2;AP3D1;NRXN2;FERMT2
regulation of calcium ion transport into cytosol	4/17	0.017159	0.412006	-0.865527	3.51857	PLN;BCL2;ANK2;CAMK2G
regulation of protein heterodimerization activity	4/17	0.017159	0.412006	-0.826505	3.35993	HDAC4;HSF1;BCL2;PRKACA
positive regulation of DNA-templated transcription, initiation	42/493	0.0174993	0.414087	-4.66543	18.8744	HDAC4;HDAC2;TGFB1I1;CHD8;CXXC1;TWIST1;CTCF;MED16;NAT14;GLIS2;HOXA11;ZXDA;BCLAF1;ING2;SUMO1;TRIM28;CHEK2;TBL1X;TEAD2;FZD1;MBD4;EGR1;OSR2;NPM1;FZD2;USP21;WNT5A;NR2F2;TFB2M;SMARCA1;ILF2;SMAD5;ZFP90;BMP4;SFRP1;CREB1;FUBP3;TAL1;SNAI1;TCF4;CLOCK;FGF10
chloroplast RNA processing	8/55	0.0174985	0.414087	-1.85798	7.51671	DDX17;DHX30;RNGTT;DHX33;DHX57;DHX37;DDX20;RBM5
ncRNA processing	8/55	0.0174985	0.414087	-1.85422	7.50149	DDX17;DHX30;RNGTT;DHX33;DHX57;DHX37;DDX20;RBM5
RNA capping	8/55	0.0174985	0.414087	-1.8523	7.49372	DDX17;DHX30;RNGTT;DHX33;DHX57;DHX37;DDX20;RBM5
positive regulation of transcription from RNA polymerase I promoter	41/482	0.0191453	0.414537	-4.48355	17.7356	HDAC4;HDAC2;TGFB1I1;CHD8;CXXC1;CTCF;MED16;NAT14;GLIS2;HOXA11;ZXDA;ING2;TRIM28;DHX33;CHEK2;UBTF;TBL1X;TEAD2;FZD1;MBD4;EGR1;OSR2;NPM1;FZD2;USP21;WNT5A;NR2F2;TFB2M;SMARCA1;ILF2;SMAD5;ZFP90;BMP4;SFRP1;CREB1;FUBP3;TAL1;SNAI1;TCF4;CLOCK;FGF10
Rap protein signal transduction	9/66	0.018027	0.414537	-2.0965	8.41932	RIT2;SETDB1;TRIM28;PRKD1;USP28;RASGRP2;RAPGEF6;RGL2;CRKL
peptidyl-threonine dephosphorylation	11/89	0.0190017	0.414537	-2.10564	8.34513	PTPRD;PTPRU;PPP3CA;PTPRS;UBLCP1;PPM1M;PDXP;MTMR4;DUSP26;PHPT1;PPM1E
positive regulation blood vessel branching	10/78	0.0195494	0.414537	-2.06467	8.12408	SEMA5A;SFRP2;HSPB6;WNT5A;CNTN1;VEGFC;TWIST1;PRKD1;GATA2;AQP1
RNA 5'-end processing	8/56	0.0193608	0.414537	-1.88009	7.41601	DDX17;DHX30;RNGTT;DHX33;DHX57;DHX37;DDX20;RBM5
dsRNA fragmentation	8/56	0.0193608	0.414537	-1.86569	7.35923	DDX17;DHX30;RNGTT;DHX33;DHX57;DHX37;DDX20;RBM5
negative regulation of myeloid cell differentiation	5/26	0.0186637	0.414537	-1.82056	7.24797	SUZ12;PURB;MEIS1;HOXA9;MEIS2
conversion of ds siRNA to ss siRNA	8/56	0.0193608	0.414537	-1.83595	7.24192	DDX17;DHX30;RNGTT;DHX33;DHX57;DHX37;DDX20;RBM5
Wnt receptor catabolic process	7/45	0.0181141	0.414537	-1.78929	7.17694	SFRP1;TLE1;SFRP2;NEDD4;CHD8;HIC1;DACT1
negative regulation of Wnt signaling pathway involved in dorsal/ventral axis specification	6/35	0.0178288	0.414537	-1.69787	6.8372	SFRP1;TLE1;SFRP2;CHD8;HIC1;DACT1
negative regulation of Wnt signaling pathway involved in heart development	6/35	0.0178288	0.414537	-1.65801	6.67671	SFRP1;TLE1;SFRP2;CHD8;HIC1;DACT1
G1 DNA damage checkpoint	5/26	0.0186637	0.414537	-1.42087	5.65673	ARTN;CHEK2;HUS1;USP28;CLOCK
negative regulation of intrinsic apoptotic signaling pathway in response to DNA damage by p53 class mediator	5/26	0.0186637	0.414537	-1.373	5.46617	ING2;SFRP2;CXCL12;TMEM161A;SNAI1
mesonephric juxtaglomerular apparatus development	3/10	0.0195289	0.414537	0.82287	-3.2387	BMP4;OSR2;FGF10
cell differentiation involved in mesonephros development	3/10	0.0195289	0.414537	0.841228	-3.31096	BMP4;OSR2;FGF10
mesonephric mesenchyme development	3/10	0.0195289	0.414537	0.914375	-3.59885	BMP4;OSR2;FGF10
mesonephric nephron development	3/10	0.0195289	0.414537	0.950964	-3.74286	BMP4;OSR2;FGF10
cell-cell signaling involved in mesonephros development	3/10	0.0195289	0.414537	0.974232	-3.83444	BMP4;OSR2;FGF10
mesonephric smooth muscle tissue development	3/10	0.0195289	0.414537	0.983333	-3.87026	BMP4;OSR2;FGF10
mesonephric capsule development	3/10	0.0195289	0.414537	1.02066	-4.01719	BMP4;OSR2;FGF10
pattern specification involved in mesonephros development	3/10	0.0195289	0.414537	1.0319	-4.06141	BMP4;OSR2;FGF10
regulation of transcription from RNA polymerase II promoter involved in mesonephros development	3/10	0.0195289	0.414537	1.10843	-4.36261	BMP4;OSR2;FGF10
regulation of high voltage-gated calcium channel activity	3/10	0.0195289	0.414537	1.16682	-4.59244	CACNB1;CACNB2;NPPA
pulmonary valve morphogenesis	3/10	0.0195289	0.414537	1.20941	-4.76005	BMP4;HEY2;STRA6
positive regulation of Wnt signaling pathway, planar cell polarity pathway	3/10	0.0195289	0.414537	1.22905	-4.83736	SFRP1;RSPO3;DACT1
positive regulation of atrial cardiac muscle cell action potential	3/10	0.0195289	0.414537	1.27468	-5.01698	RGS2;NPPA;ANK2
pulmonary artery endothelial tube morphogenesis	3/10	0.0195289	0.414537	1.30607	-5.14051	BMP4;HEY2;STRA6
inhibitory postsynaptic potential	3/10	0.0195289	0.414537	1.32843	-5.22852	NPAS4;CHRNA4;DRD4
relaxation of cardiac muscle	3/10	0.0195289	0.414537	1.33382	-5.24974	RGS2;PLN;ATP1A2
positive regulation of voltage-gated calcium channel activity	3/10	0.0195289	0.414537	1.35873	-5.34776	CACNB1;CACNB2;ANK2
negative regulation of striated muscle contraction	3/10	0.0195289	0.414537	1.37341	-5.40555	TNNT1;TNNT3;ATP1A2
transcription elongation from mitochondrial promoter	3/10	0.0195289	0.414537	2.01306	-7.92314	TCEA2;TFB2M;POLRMT
negative regulation of dendrite extension	15/137	0.0196541	0.415407	-2.67595	10.5151	HDAC2;NDUFA13;NDRG3;PTPRS;CDKN2C;SEMA3A;PPP1R9B;TCHP;SFRP1;SFRP2;CCDC85B;SH3BP4;SCGB3A1;MSX1;FKBP4
histone-threonine phosphorylation	9/67	0.0197373	0.415821	-2.0568	8.07346	MAPK8;PNCK;CAMK1D;RPS6KA5;CHEK2;PRKD1;CAMK2G;DCLK1;MAP3K12
negative regulation of cell growth involved in cardiac muscle cell development	13/113	0.0198375	0.416587	-2.44922	9.60138	NDUFA13;NDRG3;CDKN2C;FRS2;PPP1R9B;TCHP;SFRP1;RGS2;SFRP2;CCDC85B;SH3BP4;SCGB3A1;MSX1
synaptic transmission, cholinergic	20/200	0.0199541	0.417694	-2.86403	11.2107	HOMER1;CHRNA4;NPFF;NPY1R;SLC1A3;NRXN2;GRIK2;CACNB1;CACNB2;RIT2;DLG4;NPY;KIF5A;PLP1;AMPH;PCDHB3;PCDHB8;KCNK3;PCDHB7;SCN2B
dephosphorylation of RNA polymerase II C-terminal domain	34/387	0.0203184	0.42396	-3.74447	14.5893	PTPRU;SMARCD2;PTPRS;TSHZ3;PPM1M;CEBPG;TCF7;PDXP;MTMR4;MED16;HTATSF1;PPP3CA;SNAPC4;CAMTA2;SMARCE1;DDX17;NPM1;POU2F1;KCNIP3;CDC5L;ELP3;SOX12;NR2F2;DUSP26;PTPRD;ZEB1;TEF;UBLCP1;PRKAR1A;TAL1;CNOT2;KLF9;PHPT1;CLOCK
positive regulation of insulin-like growth factor receptor signaling pathway	4/18	0.021022	0.435855	-1.17547	4.53988	CDH3;HOMER1;IGFBP4;IGFBP3
regulation of calcium ion import	4/18	0.021022	0.435855	-0.849053	3.2792	PLN;BCL2;ANK2;CAMK2G
negative regulation of JUN kinase activity	8/57	0.0213602	0.437314	-2.13725	8.22036	BMP4;PER1;RGS2;NCOR1;HDAC3;DUSP7;DACT1;MEN1
positive regulation of blood vessel endothelial cell proliferation involved in sprouting angiogenesis	8/57	0.0213602	0.437314	-1.85442	7.13253	BMP4;SEMA5A;NRP1;EGFL7;WNT5A;CNTN1;VEGFC;PRKD1
presynapse assembly	8/57	0.0213602	0.437314	-1.7642	6.78553	FZD1;NLGN2;SPOCK2;WNT5A;NRXN2;PCDHB3;PCDHB8;PCDHB7
negative regulation of CREB transcription factor activity	8/57	0.0213602	0.437314	-1.76056	6.77153	HDAC4;HDAC2;SUMO1;ID1;CEBPG;ID3;GLIS2;MEN1
positive regulation of synaptic transmission, glutamatergic	5/27	0.0217885	0.437848	-1.51815	5.80901	NLGN2;TSHZ3;DLG4;ATP1A2;GRIK2
positive regulation of hepatic stellate cell proliferation	5/27	0.0217885	0.437848	-1.43759	5.50075	PDGFRA;WNT5A;PDGFC;WNT2;AQP1
positive regulation of pancreatic stellate cell proliferation	5/27	0.0217885	0.437848	-1.42714	5.46075	PDGFRA;WNT5A;PDGFC;WNT2;AQP1
positive regulation of mismatch repair	5/27	0.0217885	0.437848	-1.274	4.87481	TMEM161A;TRIM28;CEBPG;UBE2N;FGF10
blood vessel endothelial cell proliferation involved in sprouting angiogenesis	5/27	0.0217885	0.437848	-1.24806	4.77556	BMP4;SEMA5A;NRP1;ANGPT1;RSPO3
positive regulation of calcium-transporting ATPase activity	5/27	0.0217885	0.437848	-1.16182	4.44557	MYL4;PLN;ANK2;ATP1B2;FGF10
axon extension involved in axon guidance	15/139	0.0221123	0.442992	-2.5446	9.69905	NRP1;SEMA3A;WNT5A;FRS2;PIK3R1;ROBO1;CXCL12;CREB1;RPS6KA5;GDNF;ARTN;KIF5A;NCAM1;EVL;EPHB2
negative regulation of canonical Wnt signaling pathway involved in osteoblast differentiation	17/164	0.0222143	0.443674	-2.68428	10.2191	GDF10;IGFBP4;CHD8;WNT5A;NOG;TWIST2;TWIST1;PRICKLE1;BICC1;DKK3;NKD2;SFRP1;SFRP2;NPHP4;PFDN5;MEN1;DACT1
positive regulation of DNA repair by transcription from RNA polymerase II promoter	26/282	0.023033	0.456138	-3.29185	12.413	TMEM161A;NFIX;RNMT;TGFB1I1;CEBPG;DDX21;ASH2L;MLLT1;MED16;RPAP1;SALL2;TRIM28;TRPS1;SNAPC4;PKNOX1;EGR1;RNGTT;GTF2H3;MEIS2;NFATC4;NCOR1;NFX1;NFIC;UBE2N;TARDBP;FGF10
negative regulation of non-canonical Wnt signaling pathway	6/37	0.0230478	0.456138	-1.50506	5.67434	SFRP1;TLE1;SFRP2;CHD8;HIC1;DACT1
negative regulation of JNK cascade	6/37	0.0230478	0.456138	-1.44493	5.44764	PER1;NCOR1;HDAC3;MAPK8IP1;DACT1;MEN1
negative regulation of thyroid hormone receptor activity	9/69	0.0235044	0.462371	-1.87316	7.0254	HDAC4;HDAC2;SUMO1;IGFBP3;ID1;CEBPG;ID3;GLIS2;MEN1
regulation of SA node cell action potential	8/58	0.0235013	0.462371	-1.80774	6.78031	PLN;NPPA;ATP2A3;ATP2A2;ATP1A2;ANK2;ATP1B2;PRKACA
negative regulation of cell cycle	11/92	0.0237514	0.464433	-2.174	8.13102	BMP4;MBD4;SON;PES1;EP300;TARDBP;INHA;CDC25A;BIRC2;BAP1;MEN1
positive regulation of vascular wound healing	11/92	0.0237514	0.464433	-2.10126	7.85896	SEMA5A;SFRP2;HSPB6;WNT5A;CNTN1;VEGFC;TWIST1;PRKD1;GATA2;AQP1;MYLK
positive regulation of transcription by transcription factor localization	41/490	0.0242978	0.469378	-4.38623	16.3052	HDAC4;HDAC2;TGFB1I1;CHD8;CXXC1;CTCF;MED16;NAT14;GLIS2;HOXA11;ZXDA;ING2;TRIM28;CHEK2;TBL1X;TEAD2;FZD1;MBD4;EGR1;OSR2;NPM1;FZD2;USP21;WNT5A;ANK2;NR2F2;TFB2M;SMARCA1;ILF2;SMAD5;ZFP90;BMP4;SFRP1;CREB1;FUBP3;TAL1;RRAGB;SNAI1;TCF4;CLOCK;FGF10
regulation of mRNA export from nucleus in response to heat stress	10/81	0.0248168	0.469378	-2.26835	8.38436	POM121;DNAJC7;NUP155;HSF1;CHORDC1;AKAP8L;EP300;ATM;FKBP4;CAMK2G
DNA double-strand break processing	10/81	0.0248168	0.469378	-2.03756	7.5313	WRN;ARTN;IGFBP4;CHEK2;TDP1;APLF;UBE2N;LIG3;ATM;POLG
branching involved in ureteric bud morphogenesis	5/28	0.0252342	0.469378	-1.43109	5.26577	BMP4;GDNF;TCF21;FGF10;HOXA11
mitotic DNA damage checkpoint	5/28	0.0252342	0.469378	-1.22503	4.50758	ARTN;CHEK2;HUS1;USP28;CLOCK
dichotomous subdivision of terminal units involved in ureteric bud branching	4/19	0.0253761	0.469378	-0.899566	3.30496	BMP4;GDNF;TCF21;HOXA11
lateral sprouting involved in ureteric bud morphogenesis	4/19	0.0253761	0.469378	-0.893047	3.28101	BMP4;GDNF;TCF21;HOXA11
canonical Wnt signaling pathway involved in ureteric bud branching	4/19	0.0253761	0.469378	-0.847167	3.11245	BMP4;GDNF;TCF21;HOXA11
entrainment of circadian clock by photoperiod	4/19	0.0253761	0.469378	-0.79926	2.93644	PER1;CRTC1;RBM4B;CLOCK
membrane depolarization during atrial cardiac muscle cell action potential	4/19	0.0253761	0.469378	-0.789817	2.90175	CACNB2;ATP1A2;ANK2;SCN2B
branch elongation involved in ureteric bud branching	4/19	0.0253761	0.469378	-0.766821	2.81726	BMP4;GDNF;TCF21;HOXA11
mesonephric collecting duct development	3/11	0.0256573	0.469378	1.00618	-3.68557	BMP4;OSR2;FGF10
neural crest cell migration involved in sympathetic nervous system development	3/11	0.0256573	0.469378	1.23122	-4.50988	NRP1;GDNF;SEMA3A
negative regulation of hh target transcription factor activity	3/11	0.0256573	0.469378	1.26897	-4.64814	TULP3;IFT122;GLIS2
postsynaptic membrane assembly	3/11	0.0256573	0.469378	1.36713	-5.00769	NLGN2;WNT5A;NRXN2
metanephric juxtaglomerular apparatus development	3/11	0.0256573	0.469378	1.48936	-5.45542	OSR2;GDNF;FGF10
metanephric pyramids development	3/11	0.0256573	0.469378	1.5339	-5.61858	OSR2;GDNF;FGF10
regulation of metanephric glomerulus development	3/11	0.0256573	0.469378	1.53833	-5.63478	OSR2;GDNF;FGF10
cell-cell signaling involved in metanephros development	3/11	0.0256573	0.469378	1.55712	-5.7036	OSR2;GDNF;FGF10
regulation of transcription from RNA polymerase II promoter involved in metanephros development	3/11	0.0256573	0.469378	1.56568	-5.73496	OSR2;GDNF;FGF10
metanephric nephron development	3/11	0.0256573	0.469378	1.62443	-5.95015	OSR2;GDNF;FGF10
cell differentiation involved in metanephros development	3/11	0.0256573	0.469378	1.63396	-5.98509	OSR2;GDNF;FGF10
adrenal chromaffin cell differentiation	3/11	0.0256573	0.469378	1.81339	-6.64233	MDK;STRA6;DKK3
RNA 3'-end processing	8/59	0.0257886	0.470463	-1.63239	5.97097	DDX17;DHX30;RNGTT;DHX33;DHX57;DHX37;DDX20;RBM5
synapse assembly	26/285	0.0258725	0.470471	-3.19507	11.6766	SEMA5A;HDAC4;NLGN2;FUT10;ZC4H2;NAB2;NRXN2;KALRN;ROBO1;MDK;SPOCK2;TRIM3;EP300;EPHB2;CAMK2G;NOG;DCLK1;CHERP;GDNF;DLG4;EVL;PCDHB3;INHA;LRCH4;PCDHB8;PCDHB7
cell migration involved in sprouting angiogenesis	6/38	0.0260052	0.470471	-1.55674	5.68124	NRP1;ANGPT1;ID1;RSPO3;EPHB4;ROBO1
positive regulation of DNA repair	6/38	0.0260052	0.470471	-1.40361	5.12242	BCLAF1;TMEM161A;TRIM28;CEBPG;UBE2N;FGF10
positive regulation of sprouting angiogenesis	10/82	0.0267798	0.481814	-1.99698	7.22928	SEMA5A;SFRP2;HSPB6;WNT5A;CNTN1;VEGFC;TWIST1;PRKD1;GATA2;AQP1
7-methylguanosine mRNA capping	10/82	0.0267798	0.481814	-1.9614	7.10047	SF3B2;SON;RNGTT;RNMT;NONO;METTL3;AKAP8L;GTF2H3;PRKACA;PRPF8
extracellular matrix organization in marginal zone involved in cerebral cortex radial glia guided migration	15/143	0.0277138	0.491845	-2.33423	8.37013	COL18A1;COL16A1;LAMA2;COL14A1;LAMA1;ITGAE;SPOCK2;COL6A2;COL7A1;MFAP2;COL8A2;COL4A6;ITGA7;COL4A5;MATN4
biofilm matrix organization	15/143	0.0277138	0.491845	-2.33242	8.36365	COL18A1;COL16A1;LAMA2;COL14A1;LAMA1;ITGAE;SPOCK2;COL6A2;COL7A1;MFAP2;COL8A2;COL4A6;ITGA7;COL4A5;MATN4
cellulose microfibril organization	15/143	0.0277138	0.491845	-2.33097	8.35846	COL18A1;COL16A1;LAMA2;COL14A1;LAMA1;ITGAE;SPOCK2;COL6A2;COL7A1;MFAP2;COL8A2;COL4A6;ITGA7;COL4A5;MATN4
extracellular matrix organization involved in endocardium development	15/143	0.0277138	0.491845	-2.32875	8.3505	COL18A1;COL16A1;LAMA2;COL14A1;LAMA1;ITGAE;SPOCK2;COL6A2;COL7A1;MFAP2;COL8A2;COL4A6;ITGA7;COL4A5;MATN4
extracellular matrix organization	15/143	0.0277138	0.491845	-2.32652	8.34249	COL18A1;COL16A1;LAMA2;COL14A1;LAMA1;ITGAE;SPOCK2;COL6A2;COL7A1;MFAP2;COL8A2;COL4A6;ITGA7;COL4A5;MATN4
positive regulation of transcription from RNA polymerase II promoter involved in defense response to Gram-negative bacterium	59/756	0.0295495	0.49806	-5.26935	18.557	CRTC1;FHOD1;CHD8;AKAP8L;TCF21;MYSM1;HOXA10;PPP3CA;RPS6KA5;HEY2;EP300;TEAD2;MEN1;PELP1;DDX17;OSR2;RPL23;WNT5A;SOX12;ETV5;NPAS4;SFRP2;CREB1;TAL1;MTF2;PRKD1;ZFPM2;MZF1;CLOCK;HDAC4;HDAC2;NFIX;HDAC3;CEBPG;TWIST1;PIK3R1;GATA2;GLIS2;HSF1;CAMTA2;TBL1X;WNT2;BCL9L;MBD4;EGR1;NPM1;POU2F1;AUTS2;MEIS2;BMP4;PER1;FUBP3;GDNF;NFIC;HOXD4;TCF4;SSBP2;SSBP3;HOXD8
nitrogen catabolite activation of transcription	39/469	0.0298943	0.49806	-4.13743	14.5228	HDAC4;HDAC2;TGFB1I1;CHD8;CXXC1;CTCF;MED16;NAT14;GLIS2;HOXA11;ZXDA;ING2;TRIM28;CHEK2;TBL1X;TEAD2;FZD1;MBD4;EGR1;OSR2;NPM1;FZD2;USP21;WNT5A;NR2F2;TFB2M;SMARCA1;ILF2;SMAD5;ZFP90;BMP4;SFRP1;CREB1;FUBP3;TAL1;SNAI1;TCF4;CLOCK;FGF10
positive regulation of transcription during mitotic cell cycle	39/469	0.0298943	0.49806	-4.13645	14.5193	HDAC4;HDAC2;TGFB1I1;CHD8;CXXC1;CTCF;MED16;NAT14;GLIS2;HOXA11;ZXDA;ING2;TRIM28;CHEK2;TBL1X;TEAD2;FZD1;MBD4;EGR1;OSR2;NPM1;FZD2;USP21;WNT5A;NR2F2;TFB2M;SMARCA1;ILF2;SMAD5;ZFP90;BMP4;SFRP1;CREB1;FUBP3;TAL1;SNAI1;TCF4;CLOCK;FGF10
positive regulation of antisense RNA transcription	39/469	0.0298943	0.49806	-4.13203	14.5038	HDAC4;HDAC2;TGFB1I1;CHD8;CXXC1;CTCF;MED16;NAT14;GLIS2;HOXA11;ZXDA;ING2;TRIM28;CHEK2;TBL1X;TEAD2;FZD1;MBD4;EGR1;OSR2;NPM1;FZD2;USP21;WNT5A;NR2F2;TFB2M;SMARCA1;ILF2;SMAD5;ZFP90;BMP4;SFRP1;CREB1;FUBP3;TAL1;SNAI1;TCF4;CLOCK;FGF10
positive regulation of transcription by pheromones	39/469	0.0298943	0.49806	-4.12791	14.4893	HDAC4;HDAC2;TGFB1I1;CHD8;CXXC1;CTCF;MED16;NAT14;GLIS2;HOXA11;ZXDA;ING2;TRIM28;CHEK2;TBL1X;TEAD2;FZD1;MBD4;EGR1;OSR2;NPM1;FZD2;USP21;WNT5A;NR2F2;TFB2M;SMARCA1;ILF2;SMAD5;ZFP90;BMP4;SFRP1;CREB1;FUBP3;TAL1;SNAI1;TCF4;CLOCK;FGF10
positive regulation of transcription from mitochondrial promoter	39/469	0.0298943	0.49806	-4.12488	14.4787	HDAC4;HDAC2;TGFB1I1;CHD8;CXXC1;CTCF;MED16;NAT14;GLIS2;HOXA11;ZXDA;ING2;TRIM28;CHEK2;TBL1X;TEAD2;FZD1;MBD4;EGR1;OSR2;NPM1;FZD2;USP21;WNT5A;NR2F2;TFB2M;SMARCA1;ILF2;SMAD5;ZFP90;BMP4;SFRP1;CREB1;FUBP3;TAL1;SNAI1;TCF4;CLOCK;FGF10
positive regulation of transcription from a mobile element promoter	39/469	0.0298943	0.49806	-4.12208	14.4689	HDAC4;HDAC2;TGFB1I1;CHD8;CXXC1;CTCF;MED16;NAT14;GLIS2;HOXA11;ZXDA;ING2;TRIM28;CHEK2;TBL1X;TEAD2;FZD1;MBD4;EGR1;OSR2;NPM1;FZD2;USP21;WNT5A;NR2F2;TFB2M;SMARCA1;ILF2;SMAD5;ZFP90;BMP4;SFRP1;CREB1;FUBP3;TAL1;SNAI1;TCF4;CLOCK;FGF10
positive regulation of transcription from RNA polymerase V promoter	39/469	0.0298943	0.49806	-4.12062	14.4638	HDAC4;HDAC2;TGFB1I1;CHD8;CXXC1;CTCF;MED16;NAT14;GLIS2;HOXA11;ZXDA;ING2;TRIM28;CHEK2;TBL1X;TEAD2;FZD1;MBD4;EGR1;OSR2;NPM1;FZD2;USP21;WNT5A;NR2F2;TFB2M;SMARCA1;ILF2;SMAD5;ZFP90;BMP4;SFRP1;CREB1;FUBP3;TAL1;SNAI1;TCF4;CLOCK;FGF10
positive regulation of chromatin-mediated maintenance of transcription	39/469	0.0298943	0.49806	-4.11598	14.4475	HDAC4;HDAC2;TGFB1I1;CHD8;CXXC1;CTCF;MED16;NAT14;GLIS2;HOXA11;ZXDA;ING2;TRIM28;CHEK2;TBL1X;TEAD2;FZD1;MBD4;EGR1;OSR2;NPM1;FZD2;USP21;WNT5A;NR2F2;TFB2M;SMARCA1;ILF2;SMAD5;ZFP90;BMP4;SFRP1;CREB1;FUBP3;TAL1;SNAI1;TCF4;CLOCK;FGF10
positive regulation of mating-type specific transcription, DNA-templated	39/469	0.0298943	0.49806	-4.11458	14.4425	HDAC4;HDAC2;TGFB1I1;CHD8;CXXC1;CTCF;MED16;NAT14;GLIS2;HOXA11;ZXDA;ING2;TRIM28;CHEK2;TBL1X;TEAD2;FZD1;MBD4;EGR1;OSR2;NPM1;FZD2;USP21;WNT5A;NR2F2;TFB2M;SMARCA1;ILF2;SMAD5;ZFP90;BMP4;SFRP1;CREB1;FUBP3;TAL1;SNAI1;TCF4;CLOCK;FGF10
fibronectin fibril organization	15/144	0.0292651	0.49806	-2.32754	8.21938	COL18A1;COL16A1;LAMA2;COL14A1;LAMA1;ITGAE;SPOCK2;COL6A2;COL7A1;MFAP2;COL8A2;COL4A6;ITGA7;COL4A5;MATN4
basement membrane organization	15/144	0.0292651	0.49806	-2.32002	8.19284	COL18A1;COL16A1;LAMA2;COL14A1;LAMA1;ITGAE;SPOCK2;COL6A2;COL7A1;MFAP2;COL8A2;COL4A6;ITGA7;COL4A5;MATN4
peptidyl-histidine dephosphorylation	10/83	0.0288511	0.49806	-1.85549	6.57884	PTPRD;PTPRU;PPP3CA;PTPRS;UBLCP1;PPM1M;PDXP;MTMR4;DUSP26;PHPT1
peptidyl-N-phospho-arginine dephosphorylation	10/83	0.0288511	0.49806	-1.85343	6.57154	PTPRD;PTPRU;PPP3CA;PTPRS;UBLCP1;PPM1M;PDXP;MTMR4;DUSP26;PHPT1
negative regulation of keratinocyte proliferation	6/39	0.0292041	0.49806	-1.67613	5.92253	MBD4;SFRP1;SFRP2;MAGED1;KLF9;PRKD1
modulation by symbiont of host G-protein coupled receptor protein signal transduction	5/29	0.0290101	0.49806	-1.01083	3.57845	RGS5;RGS2;GNG7;TULP3;RGS12
regulation of phospholipase C-activating G-protein coupled receptor signaling pathway	5/29	0.0290101	0.49806	-1.0096	3.57408	RGS5;RGS2;GNG7;TULP3;RGS12
regulation of thrombin-activated receptor signaling pathway	5/29	0.0290101	0.49806	-1.00564	3.56009	RGS5;RGS2;GNG7;TULP3;RGS12
regulation of pheromone-dependent signal transduction involved in conjugation with cellular fusion	5/29	0.0290101	0.49806	-1.003	3.55075	RGS5;RGS2;GNG7;TULP3;RGS12
regulation of adrenergic receptor signaling pathway	5/29	0.0290101	0.49806	-0.996942	3.52929	RGS5;RGS2;GNG7;TULP3;RGS12
modulation by host of symbiont G-protein coupled receptor protein signal transduction	5/29	0.0290101	0.49806	-0.995761	3.5251	RGS5;RGS2;GNG7;TULP3;RGS12
regulation of octopamine or tyramine signaling pathway	5/29	0.0290101	0.49806	-0.991419	3.50973	RGS5;RGS2;GNG7;TULP3;RGS12
regulation of adenosine receptor signaling pathway	5/29	0.0290101	0.49806	-0.988678	3.50003	RGS5;RGS2;GNG7;TULP3;RGS12
regulation of G-protein coupled receptor protein signaling pathway in response to host	5/29	0.0290101	0.49806	-0.981121	3.47328	RGS5;RGS2;GNG7;TULP3;RGS12
beta-catenin-TCF complex assembly	14/132	0.0301002	0.49861	-2.40768	8.43466	TLE1;TRRAP;TCF7;ASH2L;PYGO1;SLC9A3R2;DLG4;GEMIN5;EP300;WASF1;PPID;TEAD2;BCL9L;MEN1
positive regulation of calcium ion transmembrane transport	4/20	0.0302327	0.49861	-0.609984	2.13423	CACNB2;TSPAN13;ANK2;MYLK
embryonic heart tube dorsal/ventral pattern formation	4/20	0.0302327	0.49861	-0.537115	1.87927	NOG;IFT122;TBX2;HOXA11
transcription initiation from mitochondrial promoter	4/20	0.0302327	0.49861	-0.452491	1.58319	TCF4;TFB2M;POLRMT;NAT14
carbon catabolite activation of transcription	39/470	0.0307608	0.499454	-4.09336	14.2511	HDAC4;HDAC2;TGFB1I1;CHD8;CXXC1;CTCF;MED16;NAT14;GLIS2;HOXA11;ZXDA;ING2;TRIM28;CHEK2;TBL1X;TEAD2;FZD1;MBD4;EGR1;OSR2;NPM1;FZD2;USP21;WNT5A;NR2F2;TFB2M;SMARCA1;ILF2;SMAD5;ZFP90;BMP4;SFRP1;CREB1;FUBP3;TAL1;SNAI1;TCF4;CLOCK;FGF10
negative regulation of thioredoxin peroxidase activity by peptidyl-threonine phosphorylation	8/61	0.0308191	0.499454	-1.70928	5.94763	MAPK8;PNCK;CAMK1D;CHEK2;PRKD1;CAMK2G;DCLK1;MAP3K12
enzyme active site formation via O-phospho-L-threonine	8/61	0.0308191	0.499454	-1.70656	5.93819	MAPK8;PNCK;CAMK1D;CHEK2;PRKD1;CAMK2G;DCLK1;MAP3K12
peptidyl-threonine trans-autophosphorylation	8/61	0.0308191	0.499454	-1.70408	5.92953	MAPK8;PNCK;CAMK1D;CHEK2;PRKD1;CAMK2G;DCLK1;MAP3K12
polycistronic mRNA processing	7/50	0.0307272	0.499454	-1.45789	5.07727	SF3B2;SON;NONO;METTL3;AKAP8L;PRKACA;PRPF8
chloroplast mRNA processing	7/50	0.0307272	0.499454	-1.4553	5.06825	SF3B2;SON;NONO;METTL3;AKAP8L;PRKACA;PRPF8
mitochondrial mRNA processing	7/50	0.0307272	0.499454	-1.45325	5.0611	SF3B2;SON;NONO;METTL3;AKAP8L;PRKACA;PRPF8
regulation of translational initiation by eIF2 alpha dephosphorylation	10/84	0.0310336	0.501685	-1.80778	6.27784	PTPRD;PTPRU;PPP3CA;PTPRS;UBLCP1;PPM1M;PDXP;MTMR4;DUSP26;PHPT1
positive regulation of DNA-templated transcription, termination	39/472	0.0325521	0.504766	-4.10786	14.0691	HDAC4;HDAC2;TGFB1I1;CHD8;CXXC1;CTCF;MED16;NAT14;GLIS2;HOXA11;ZXDA;ING2;TRIM28;CHEK2;TBL1X;TEAD2;FZD1;MBD4;EGR1;OSR2;NPM1;FZD2;USP21;WNT5A;NR2F2;TFB2M;SMARCA1;ILF2;SMAD5;ZFP90;BMP4;SFRP1;CREB1;FUBP3;TAL1;SNAI1;TCF4;CLOCK;FGF10
gene expression involved in extracellular matrix organization	15/146	0.032558	0.504766	-2.25272	7.71496	COL18A1;COL16A1;LAMA2;COL14A1;LAMA1;ITGAE;SPOCK2;COL6A2;COL7A1;MFAP2;COL8A2;COL4A6;ITGA7;COL4A5;MATN4
positive regulation of brown fat cell differentiation	6/40	0.0326507	0.504766	-1.36244	4.66213	FNDC5;FTO;SFRP1;CREB1;SFRP2;CARM1
mesonephric epithelium development	3/12	0.0326927	0.504766	1.30774	-4.47327	BMP4;OSR2;FGF10
histone H3-K9 deacetylation	3/12	0.0326927	0.504766	1.35556	-4.63684	HDAC4;PER1;HDAC2
histone H3-K4 deacetylation	3/12	0.0326927	0.504766	1.38491	-4.73722	HDAC4;PER1;HDAC2
histone H3-K56 deacetylation	3/12	0.0326927	0.504766	1.46601	-5.01464	HDAC4;PER1;HDAC2
pulmonary valve formation	3/12	0.0326927	0.504766	1.52027	-5.20022	BMP4;HEY2;STRA6
negative regulation of calcium:sodium antiporter activity	3/12	0.0326927	0.504766	1.53297	-5.2437	PLN;NEDD4;ATP1A2
pattern specification involved in metanephros development	3/12	0.0326927	0.504766	1.70208	-5.82214	OSR2;GDNF;FGF10
metanephric capsule development	3/12	0.0326927	0.504766	1.72791	-5.9105	OSR2;GDNF;FGF10
mesenchymal cell apoptotic process involved in metanephros development	3/12	0.0326927	0.504766	1.77352	-6.06651	OSR2;GDNF;FGF10
positive regulation of amoeboid sperm motility	3/12	0.0326927	0.504766	1.79486	-6.13949	SPOCK2;TWIST1;PHPT1
cell migration involved in metanephros development	3/12	0.0326927	0.504766	1.81095	-6.19453	OSR2;GDNF;FGF10
negative regulation of platelet formation	3/12	0.0326927	0.504766	1.83135	-6.26431	MEIS1;HOXA9;MEIS2
positive regulation of cilium-dependent cell motility	3/12	0.0326927	0.504766	1.87383	-6.40964	SPOCK2;TWIST1;PHPT1
negative regulation of myeloid leukocyte differentiation	3/12	0.0326927	0.504766	1.87496	-6.4135	MEIS1;HOXA9;MEIS2
positive regulation of histone deacetylation	3/12	0.0326927	0.504766	2.06308	-7.05698	ING2;AKAP8L;UBE2N
mature ribosome assembly	3/12	0.0326927	0.504766	2.14312	-7.33077	NPM1;BMS1;EIF2A
regulation of translation at synapse, modulating synaptic transmission	5/30	0.0331244	0.505457	-1.02984	3.50918	NLGN2;GEMIN5;RBM4B;GRIK2;EIF2A
regulation of endocannabinoid signaling pathway	5/30	0.0331244	0.505457	-0.911588	3.10622	RGS5;RGS2;GNG7;TULP3;RGS12
regulation of proteinase activated receptor activity	5/30	0.0331244	0.505457	-0.90279	3.07624	RGS5;RGS2;GNG7;TULP3;RGS12
protein kinase C deactivation	5/30	0.0331244	0.505457	-0.881293	3.00299	RGS5;RGS2;GNG7;TULP3;RGS12
cross-receptor inhibition within G-protein coupled receptor heterodimer	5/30	0.0331244	0.505457	-0.84466	2.87817	RGS5;RGS2;GNG7;TULP3;RGS12
peptidyl-tyrosine dephosphorylation	11/97	0.0335017	0.510022	-2.03012	6.89459	PTPRD;PTPRU;PPP3CA;PTPRS;UBLCP1;PPM1M;PDXP;MTMR4;DUSP26;PHPT1;DUSP7
mRNA splicing, via endonucleolytic cleavage and ligation	7/51	0.0338148	0.513592	-1.39862	4.73693	SF3B2;SON;NONO;METTL3;AKAP8L;PRKACA;PRPF8
DNA repair	25/279	0.0342889	0.519585	-2.99849	10.1137	CUL5;STXBP4;CHRNA4;USP10;ASH2L;WRN;SUMO1;TRIM28;CHEK2;RBBP6;MEN1;POLG;ZRANB3;MBD4;NPM1;IGFBP4;HUS1;GTF2H3;USP28;ETAA1;POLG2;TDP1;APLF;BCL2;ATM
protein localization to cleavage furrow	4/21	0.0355995	0.535715	-0.523919	1.74749	PTPRU;ANGPT1;ANK2;FGF10
negative regulation of calcium ion transport	4/21	0.0355995	0.535715	-0.507297	1.69205	PLN;BCL2;ANK2;CAMK2G
positive regulation of NMDA glutamate receptor activity	4/21	0.0355995	0.535715	-0.398621	1.32957	MBD4;DAPK1;DLG4;ANK2
positive regulation of cell cycle	10/86	0.0357424	0.536629	-1.8735	6.2414	MBD4;SON;RPS15A;PES1;EP300;TARDBP;INHA;CDC25A;BIRC2;BAP1
planar cell polarity pathway involved in axon guidance	20/213	0.0358823	0.537493	-2.87047	9.55151	FZD1;NRP1;FZD2;SEMA3A;WNT5A;ARHGEF19;FRS2;PIK3R1;PRICKLE1;ROBO1;CXCL12;CREB1;RPS6KA5;GDNF;ARTN;KIF5A;NCAM1;EVL;ROR2;EPHB2
cellular response to glucagon stimulus	6/41	0.0363508	0.542025	-1.36457	4.52292	CREB1;PRKAR1A;GNG7;GNG8;PRKACA;PRKACB
positive regulation of G-protein coupled receptor protein signaling pathway	6/41	0.0363508	0.542025	-1.31474	4.35774	RGS5;RGS2;HOMER1;GNG7;TULP3;RGS12
negative regulation of sprouting of injured axon	12/111	0.0374959	0.555336	-2.09682	6.88497	TCHP;SFRP1;NDUFA13;SFRP2;NDRG3;PTPRS;CDKN2C;CCDC85B;SH3BP4;SCGB3A1;MSX1;PPP1R9B
regulation of osteoblast differentiation	5/31	0.0375836	0.555336	-1.14818	3.7674	SMOC1;SPOCK2;LTBP4;PRKACA;BIRC2
positive regulation of error-prone translesion synthesis	5/31	0.0375836	0.555336	-1.09078	3.57907	TMEM161A;TRIM28;CEBPG;UBE2N;FGF10
renal water homeostasis	5/31	0.0375836	0.555336	-0.959122	3.14706	PRKAR1A;RAB11FIP2;PRKACA;PRKACB;AQP1
extracellular matrix assembly	15/149	0.0379926	0.560112	-2.20287	7.20419	COL18A1;COL16A1;LAMA2;COL14A1;LAMA1;ITGAE;SPOCK2;COL6A2;COL7A1;MFAP2;COL8A2;COL4A6;ITGA7;COL4A5;MATN4
BMP signaling pathway	32/381	0.0407438	0.569802	-3.40071	10.8838	SMARCD2;TSHZ3;AMHR2;TCF7;CEBPG;ZCCHC18;HTATSF1;MED16;SNAPC4;CAMTA2;GDF10;SMARCE1;DDX17;NPM1;POU2F1;KCNIP3;NOG;CDC5L;ELP3;SOX12;NR2F2;SMAD5;BMP4;SFRP1;ZEB1;TEF;PRKAR1A;TAL1;CNOT2;KLF9;INHA;CLOCK
positive regulation of angiogenesis	11/100	0.040553	0.569802	-1.96323	6.29244	SEMA5A;SFRP1;SFRP2;HSPB6;WNT5A;CNTN1;TWIST1;VEGFC;PRKD1;GATA2;AQP1
embryonic skeletal system development	12/112	0.0397692	0.569802	-1.92849	6.21873	GDF10;BMP1;EVC;IGFBP4;TRPS1;WNT5A;CDH11;NOG;SULF1;INHA;PAPSS1;HOXA11
cellular process regulating host cell cycle in response to virus	9/76	0.0406917	0.569802	-1.67167	5.35225	MBD4;SON;PES1;EP300;TARDBP;INHA;CDC25A;BIRC2;BAP1
regulation of atrial cardiac muscle cell action potential	8/64	0.0395619	0.569802	-1.57407	5.08407	PLN;NPPA;ATP2A3;ATP2A2;ATP1A2;ANK2;ATP1B2;PRKACA
metanephros development	7/53	0.0405922	0.569802	-1.53443	4.9166	BMP4;OSR2;GDNF;TCF21;SULF1;STRA6;FGF10
protein localization to cell surface	6/42	0.0403091	0.569802	-1.30382	4.18679	PTPRU;ANGPT1;RRAGB;WNT5A;ANK2;FGF10
ribonucleoprotein complex import into nucleus	6/42	0.0403091	0.569802	-1.21975	3.91684	IPO13;POM121;NUP155;TGS1;NUTF2;PRICKLE1
negative regulation of smoothened signaling pathway involved in ventral spinal cord patterning	3/13	0.0406224	0.569802	1.26272	-4.04503	TULP3;IFT122;GLIS2
mesonephros morphogenesis	3/13	0.0406224	0.569802	1.30363	-4.17611	BMP4;OSR2;FGF10
positive regulation of branching involved in ureteric bud morphogenesis	3/13	0.0406224	0.569802	1.39472	-4.46788	SMO;GDNF;NOG
high-density lipoprotein particle assembly	3/13	0.0406224	0.569802	1.41229	-4.52419	BMP1;PRKACA;PRKACB
Purkinje myocyte to ventricular cardiac muscle cell communication by electrical coupling	3/13	0.0406224	0.569802	1.43992	-4.61268	ATP1A2;ATP1B2;PRKACA
metanephric cortex development	3/13	0.0406224	0.569802	1.46045	-4.67845	OSR2;GDNF;FGF10
negative regulation of calcium ion transmembrane transport	3/13	0.0406224	0.569802	1.50675	-4.82679	TSPAN13;PLN;ATP1A2
negative regulation of smoothened signaling pathway involved in dorsal/ventral neural tube patterning	3/13	0.0406224	0.569802	1.5194	-4.86731	TULP3;IFT122;GLIS2
cell communication by electrical coupling involved in cardiac conduction	3/13	0.0406224	0.569802	1.52556	-4.88703	ATP1A2;ATP1B2;PRKACA
regulation of voltage-gated potassium channel activity involved in atrial cardiac muscle cell action potential repolarization	3/13	0.0406224	0.569802	1.59413	-5.1067	HOMER1;NEDD4;ANK2
metanephric smooth muscle tissue development	3/13	0.0406224	0.569802	1.63107	-5.22503	OSR2;GDNF;FGF10
transmembrane receptor protein tyrosine phosphatase signaling pathway	3/13	0.0406224	0.569802	1.66505	-5.33389	PTPRD;PTPRU;FRS2
limb development	3/13	0.0406224	0.569802	1.70188	-5.45185	SMOC1;NOG;IFT122
positive regulation of synaptic transmission	3/13	0.0406224	0.569802	1.78194	-5.70833	NLGN2;DLG4;GRIK2
platelet-derived growth factor receptor-alpha signaling pathway	3/13	0.0406224	0.569802	1.88204	-6.02901	NRP1;PDGFRA;PDGFC
neural crest cell migration involved in autonomic nervous system development	3/13	0.0406224	0.569802	1.93176	-6.18827	NRP1;GDNF;SEMA3A
negative regulation of chromatin silencing	41/509	0.0409279	0.569936	-3.98775	12.7446	HDAC4;HDAC2;TGFB1I1;CHD8;CXXC1;DDX21;CTCF;MED16;NAT14;GLIS2;HOXA11;ZXDA;ING2;TRIM28;CHEK2;EP300;TBL1X;TEAD2;FZD1;MBD4;EGR1;OSR2;NPM1;FZD2;USP21;WNT5A;NR2F2;TFB2M;SMARCA1;ILF2;SMAD5;ZFP90;BMP4;SFRP1;CREB1;FUBP3;TAL1;SNAI1;TCF4;CLOCK;FGF10
peptidyl-serine dephosphorylation	10/88	0.0409257	0.569936	-1.70409	5.44626	PTPRD;PTPRU;PPP3CA;PTPRS;UBLCP1;PPM1M;PDXP;MTMR4;DUSP26;PHPT1
positive regulation of cardiac muscle contraction	4/22	0.0414806	0.57518	-0.354504	1.12822	RGS2;NPPA;ANK2;PRKACA
regulation of proteasome-activating ATPase activity	4/22	0.0414806	0.57518	-0.292373	0.930485	RHBDF1;TPM2;TNNT3;PRKACA
positive regulation of transcription involved in exit from mitosis	39/481	0.0416265	0.57598	-3.91484	12.4454	HDAC4;HDAC2;TGFB1I1;CHD8;CXXC1;CTCF;MED16;NAT14;GLIS2;HOXA11;ZXDA;ING2;TRIM28;CHEK2;TBL1X;TEAD2;FZD1;MBD4;EGR1;OSR2;NPM1;FZD2;USP21;WNT5A;NR2F2;TFB2M;SMARCA1;ILF2;SMAD5;ZFP90;BMP4;SFRP1;CREB1;FUBP3;TAL1;SNAI1;TCF4;CLOCK;FGF10
double-strand break repair	16/164	0.0420472	0.580571	-2.23545	7.08406	ZRANB3;MBD4;NPM1;CHRNA4;HUS1;LIG3;GTF2H3;WRN;POLG2;SUMO1;TRIM28;ARTN;CHEK2;TDP1;APLF;MEN1
epicardial cell to mesenchymal cell transition	5/32	0.0423926	0.581652	-1.12746	3.56364	DDX17;TRIM28;NOG;WNT5A;SNAI1
clearance of cells from fusion plate by epithelial to mesenchymal transition	5/32	0.0423926	0.581652	-1.12255	3.54812	DDX17;TRIM28;NOG;WNT5A;SNAI1
regulation of dopamine receptor signaling pathway	5/32	0.0423926	0.581652	-0.768407	2.42877	RGS5;RGS2;GNG7;TULP3;RGS12
chromatin-mediated maintenance of transcription	44/554	0.042826	0.586366	-4.14528	13.0602	HDAC4;SMARCD2;HDAC2;TGFB1I1;CHD8;CXXC1;DDX21;CTCF;MED16;MYSM1;NAT14;GLIS2;HOXA11;ZXDA;ING2;TRIM28;CHEK2;EP300;TBL1X;TEAD2;FZD1;SMARCE1;MBD4;EGR1;OSR2;NPM1;FZD2;USP21;WNT5A;NR2F2;TFB2M;SMARCA1;ILF2;SMAD5;ZFP90;BMP4;SFRP1;CREB1;FUBP3;TAL1;SNAI1;TCF4;CLOCK;FGF10
negative regulation of cellular response to heat	9/77	0.0436963	0.595783	-1.9081	5.9733	POM121;DNAJC7;NUP155;HSF1;CHORDC1;EP300;ATM;FKBP4;CAMK2G
positive regulation of cellular response to heat	9/77	0.0436963	0.595783	-1.89951	5.94639	POM121;DNAJC7;NUP155;HSF1;CHORDC1;EP300;ATM;FKBP4;CAMK2G
positive regulation of transcription from RNA polymerase III promoter	39/485	0.0462245	0.599641	-3.9709	12.2075	HDAC4;HDAC2;TGFB1I1;CHD8;CXXC1;CTCF;MED16;NAT14;GLIS2;HOXA11;ZXDA;ING2;TRIM28;CHEK2;TBL1X;TEAD2;FZD1;MBD4;EGR1;OSR2;NPM1;FZD2;USP21;WNT5A;NR2F2;TFB2M;SMARCA1;ILF2;SMAD5;ZFP90;BMP4;SFRP1;CREB1;FUBP3;TAL1;SNAI1;TCF4;CLOCK;FGF10
transcription from RNA polymerase II promoter	27/314	0.0445056	0.599641	-2.96484	9.22699	GTF3C1;NFIX;RNMT;TGFB1I1;DDX21;ASH2L;MLLT1;GATA2;MED16;RPAP1;SALL2;TRPS1;SNAPC4;PKNOX1;EGR1;RNGTT;SMARCA1;GTF2H3;ILF2;MEIS2;NFATC4;NCOR1;FUBP3;NFX1;NFIC;HOXD3;TARDBP
regulation of cellular response to heat	9/78	0.0468458	0.599641	-1.86905	5.72095	POM121;DNAJC7;NUP155;HSF1;CHORDC1;EP300;ATM;FKBP4;CAMK2G
heterochromatin assembly	9/78	0.0468458	0.599641	-1.77999	5.44837	SMARCE1;HDAC4;SMARCD2;HDAC2;CDAN1;HP1BP3;SMARCA1;BAHCC1;MYSM1
regulation of hair cycle by BMP signaling pathway	9/78	0.0468458	0.599641	-1.67998	5.14223	GDF10;BMP4;PER1;AMHR2;NOG;ZCCHC18;INHA;SMAD5;CLOCK
cardiac epithelial to mesenchymal transition	7/54	0.0442894	0.599641	-1.49073	4.64662	DDX17;TRIM28;WNT5A;NOG;HEY2;SNAI1;EPHB4
postsynapse assembly	7/54	0.0442894	0.599641	-1.29683	4.04224	NLGN2;SPOCK2;WNT5A;NRXN2;PCDHB3;PCDHB8;PCDHB7
excitatory synapse assembly	7/54	0.0442894	0.599641	-1.29243	4.02851	NLGN2;SPOCK2;WNT5A;NRXN2;PCDHB3;PCDHB8;PCDHB7
negative regulation of fibroblast growth factor receptor signaling pathway involved in neural plate anterior/posterior pattern formation	2/6	0.0471009	0.599641	9.94073	-30.3735	NOG;SULF1
cellular response to lipid hydroperoxide	2/6	0.0471009	0.599641	11.1309	-34.0101	DAPK1;PRKD1
aortic valve formation	2/6	0.0471009	0.599641	11.6935	-35.7289	BMP4;TWIST1
isocitrate metabolic process	2/6	0.0471009	0.599641	11.7462	-35.8901	IDH2;IDH3B
telomere single strand break repair	2/6	0.0471009	0.599641	11.9514	-36.5171	TDP1;APLF
regulation of hair follicle development	2/6	0.0471009	0.599641	11.9614	-36.5477	PER1;CLOCK
aortic valve morphogenesis	2/6	0.0471009	0.599641	11.9961	-36.6538	BMP4;TWIST1
regulation of respiratory gaseous exchange by neurological system process	2/6	0.0471009	0.599641	12.0144	-36.7096	NLGN2;TSHZ3
positive regulation of melanosome transport	2/6	0.0471009	0.599641	12.0756	-36.8966	CDH3;NUMA1
regulation of calcium ion transmembrane transport via high voltage-gated calcium channel	2/6	0.0471009	0.599641	12.5059	-38.2113	TSPAN13;NPPA
mesenchymal to epithelial transition involved in metanephric renal vesicle formation	2/6	0.0471009	0.599641	12.8386	-39.228	BMP4;SMO
artery smooth muscle contraction	2/6	0.0471009	0.599641	13.4115	-40.9784	EDNRA;MYLK
bronchus development	2/6	0.0471009	0.599641	13.6428	-41.685	BMP4;TCF21
growth plate cartilage development	2/6	0.0471009	0.599641	13.6963	-41.8485	EVC;HOXA11
histone H3-S10 phosphorylation involved in chromosome condensation	2/6	0.0471009	0.599641	13.7481	-42.0067	RPS6KA5;VRK1
diaphragm morphogenesis	2/6	0.0471009	0.599641	14.0012	-42.7801	TCF21;STRA6
alveolar primary septum development	2/6	0.0471009	0.599641	14.0332	-42.8779	FGF10;STRA6
nucleolus to nucleoplasm transport	2/6	0.0471009	0.599641	14.0909	-43.0541	WRN;PSIP1
middle ear morphogenesis	2/6	0.0471009	0.599641	14.1783	-43.3212	OSR2;NOG
regulation of fibroblast growth factor receptor signaling pathway involved in neural plate anterior/posterior pattern formation	2/6	0.0471009	0.599641	14.2538	-43.552	NOG;SULF1
vocal learning	2/6	0.0471009	0.599641	15.4768	-47.2888	NRXN2;STRA6
regulation of transcription from RNA polymerase I promoter during mitotic cell cycle	2/6	0.0471009	0.599641	15.5841	-47.6168	MBD4;UBTF
regulation of termination of RNA polymerase I transcription	2/6	0.0471009	0.599641	15.932	-48.6796	MBD4;UBTF
photoreceptor cell morphogenesis	2/6	0.0471009	0.599641	15.9835	-48.837	UNK;MAPRE2
regulation of transcription of nuclear large rRNA transcript from RNA polymerase I promoter	2/6	0.0471009	0.599641	16.9163	-51.687	MBD4;UBTF
negative regulation of long term synaptic depression	2/6	0.0471009	0.599641	18.0599	-55.1814	DLG4;GRIK2
positive regulation of transcription involved in G1/S transition of mitotic cell cycle	39/487	0.0486611	0.599986	-3.82265	11.5554	HDAC4;HDAC2;TGFB1I1;CHD8;CXXC1;CTCF;MED16;NAT14;GLIS2;HOXA11;ZXDA;ING2;TRIM28;CHEK2;TBL1X;TEAD2;FZD1;MBD4;EGR1;OSR2;NPM1;FZD2;USP21;WNT5A;NR2F2;TFB2M;SMARCA1;ILF2;SMAD5;ZFP90;BMP4;SFRP1;CREB1;FUBP3;TAL1;SNAI1;TCF4;CLOCK;FGF10
negative regulation of neuron apoptotic process by transcription from RNA polymerase II promoter	27/317	0.0490291	0.599986	-3.0378	9.16001	BHLHB9;NFIX;RNMT;TGFB1I1;DDX21;ASH2L;MLLT1;MED16;RPAP1;SALL2;TRPS1;SNAPC4;PKNOX1;EGR1;NTRK2;RNGTT;UNC5B;GTF2H3;MEIS2;NFATC4;NCOR1;GDNF;NFX1;NFIC;RASA1;BCL2;TARDBP
collagen fibril organization	15/154	0.0484506	0.599986	-2.15815	6.53317	COL18A1;COL16A1;LAMA2;COL14A1;LAMA1;ITGAE;SPOCK2;COL6A2;COL7A1;MFAP2;COL8A2;COL4A6;ITGA7;COL4A5;MATN4
DNA dealkylation involved in DNA repair	13/128	0.0479903	0.599986	-1.91618	5.81896	ZRANB3;FTO;MBD4;NPM1;CHRNA4;MPG;HUS1;GTF2H3;POLG2;SUMO1;TRIM28;TDP1;MEN1
negative regulation of pseudohyphal growth	11/103	0.048571	0.599986	-1.82735	5.52722	TCHP;SFRP1;NDUFA13;SFRP2;NDRG3;CDKN2C;CCDC85B;SH3BP4;SCGB3A1;MSX1;PPP1R9B
negative regulation of direction of cell growth	11/103	0.048571	0.599986	-1.82562	5.522	TCHP;SFRP1;NDUFA13;SFRP2;NDRG3;CDKN2C;CCDC85B;SH3BP4;SCGB3A1;MSX1;PPP1R9B
positive regulation of cardiac conduction	7/55	0.0481964	0.599986	-1.18409	3.59071	PLN;NPPA;ATP2A3;ATP2A2;ATP1A2;ATP1B2;PRKACA
mitochondrial DNA metabolic process	5/33	0.0475551	0.599986	-0.852007	2.5951	WRN;IGFBP4;MPV17;SLC25A36;POLG
regulation of adenylate cyclase-activating glucose-activated G-protein coupled receptor signaling pathway	5/33	0.0475551	0.599986	-0.695285	2.11774	RGS5;RGS2;GNG7;TULP3;RGS12
regulation of G-protein coupled receptor internalization	5/33	0.0475551	0.599986	-0.69491	2.1166	RGS5;RGS2;GNG7;TULP3;RGS12
protein localization to membrane	5/33	0.0475551	0.599986	-0.642072	1.95566	RRAGB;WNT5A;AP3D1;ANK2;FERMT2
trifid subdivision of terminal units involved in ureteric bud branching	4/23	0.0478768	0.599986	-0.308989	0.939056	BMP4;GDNF;TCF21;HOXA11
branching involved in blood vessel morphogenesis	4/23	0.0478768	0.599986	-0.0612313	0.186089	BMP4;NRP1;SFRP2;FGF10
cytoplasmic translational termination	4/23	0.0478768	0.599986	0.113999	-0.346457	RPL22;RPL36A;EIF4H;GSPT2
positive regulation of osmolarity-sensing cation channel activity	3/14	0.0494247	0.599986	1.41998	-4.2703	MBD4;HOMER1;ANK2
positive regulation of collagen biosynthetic process	3/14	0.0494247	0.599986	1.63732	-4.92392	BMP4;HDAC2;CREB3L1
dorsal/ventral axis specification	3/14	0.0494247	0.599986	1.64764	-4.95495	SFRP1;NOG;HOXA11
membrane depolarization during SA node cell action potential	3/14	0.0494247	0.599986	1.7033	-5.12235	ATP1A2;ANK2;SCN2B
pulmonary artery morphogenesis	3/14	0.0494247	0.599986	1.71938	-5.1707	NRP1;HEY2;STRA6
bundle of His cell to Purkinje myocyte communication by electrical coupling	3/14	0.0494247	0.599986	1.74597	-5.25066	ATP1A2;ATP1B2;PRKACA
regulation of light-activated voltage-gated calcium channel activity	3/14	0.0494247	0.599986	1.81509	-5.45853	CACNB1;CACNB2;RIT2
VEGF-activated platelet-derived growth factor receptor signaling pathway	3/14	0.0494247	0.599986	1.92018	-5.77458	NRP1;PDGFRA;PDGFC
histone H3-K4 monomethylation	3/14	0.0494247	0.599986	1.98808	-5.97878	WDR5;CXXC1;ASH2L
negative regulation of axon extension involved in axon guidance	3/14	0.0494247	0.599986	2.00776	-6.03796	SEMA5A;PTPRS;SEMA3A
positive regulation of flagellated sperm motility	3/14	0.0494247	0.599986	2.09539	-6.30147	SPOCK2;TWIST1;PHPT1
RNA splicing	14/142	0.0508121	0.614544	-1.99114	5.93284	DDX17;MAPKBP1;SF3B2;RNGTT;NONO;DDX20;PRPF8;PPP1R9B;DHX30;DHX33;DHX57;DHX37;TARDBP;RBM5
DNA synthesis involved in DNA repair	14/142	0.0508121	0.614544	-1.96522	5.85563	ZRANB3;MBD4;NPM1;CHRNA4;HUS1;GTF2H3;WRN;POLG2;SUMO1;TRIM28;ARTN;TDP1;ATM;MEN1
negative regulation of chondrocyte hypertrophy	11/104	0.0514664	0.619019	-1.82254	5.40715	TCHP;SFRP1;NDUFA13;SFRP2;NDRG3;CDKN2C;CCDC85B;SH3BP4;SCGB3A1;MSX1;PPP1R9B
negative regulation of unidimensional cell growth	11/104	0.0514664	0.619019	-1.82081	5.40204	TCHP;SFRP1;NDUFA13;SFRP2;NDRG3;CDKN2C;CCDC85B;SH3BP4;SCGB3A1;MSX1;PPP1R9B
positive regulation of Wnt signaling pathway by BMP signaling pathway	11/104	0.0514664	0.619019	-1.76554	5.23806	GDF10;BMP4;SFRP1;AMHR2;NOG;RSPO3;ZCCHC18;SULF1;INHA;SMAD5;DACT1
axon guidance	17/182	0.0521128	0.625641	-2.4247	7.1634	NTNG1;NRP1;SEMA3A;WNT5A;FRS2;PIK3R1;ROBO1;CXCL12;CREB1;RPS6KA5;GDNF;ARTN;KIF5A;SLITRK3;NCAM1;EVL;EPHB2
cellular response to retinoic acid	7/56	0.0523157	0.625777	-1.55996	4.60261	NDUFA13;TMEM161A;PTK7;WNT5A;OVCA2;WNT2;AQP1
negative regulation of cardiac conduction	7/56	0.0523157	0.625777	-1.14122	3.36713	PLN;NPPA;ATP2A3;ATP2A2;ATP1A2;ATP1B2;PRKACA
histone H4 acetylation involved in response to DNA damage stimulus	19/209	0.0524904	0.626718	-2.41965	7.131	ZRANB3;CUL5;TRRAP;STXBP4;USP10;HUS1;ELP3;ASH2L;USP28;ETAA1;PER1;WRN;CHEK2;APLF;BCL2;EP300;ATM;RBBP6;MEN1
histone dephosphorylation	10/92	0.052784	0.626799	-1.5908	4.67941	PTPRD;PTPRU;PPP3CA;PTPRS;UBLCP1;PPM1M;PDXP;MTMR4;DUSP26;PHPT1
RNA processing	10/92	0.052784	0.626799	-1.56642	4.60771	DDX17;DHX30;RNGTT;DHX33;DHX57;METTL3;PCBP2;DHX37;DDX20;RBM5
epithelial to mesenchymal transition	5/34	0.053073	0.626799	-0.946665	2.77949	DDX17;TRIM28;NOG;WNT5A;SNAI1
positive regulation of double-strand break repair	5/34	0.053073	0.626799	-0.744729	2.18659	TMEM161A;TRIM28;CEBPG;UBE2N;FGF10
positive regulation of transforming growth factor beta receptor signaling pathway	5/34	0.053073	0.626799	-0.702573	2.06281	ING2;TGFB1I1;LTBP4;DKK3;MEN1
negative regulation of smoothened signaling pathway	5/34	0.053073	0.626799	-0.654335	1.92118	ANKMY2;IGFBP3;IFT122;TULP3;GLIS2
negative regulation of root hair elongation	11/105	0.0544757	0.642203	-1.7807	5.18185	TCHP;SFRP1;NDUFA13;SFRP2;NDRG3;CDKN2C;CCDC85B;SH3BP4;SCGB3A1;MSX1;PPP1R9B
regulation of stem cell differentiation	4/24	0.0547859	0.643537	-0.224007	0.650589	GDNF;SPOCK2;LTBP4;BIRC2
regulation of myeloid cell differentiation	4/24	0.0547859	0.643537	-0.163979	0.476247	PURB;SPOCK2;LTBP4;BIRC2
canonical Wnt signaling pathway involved in positive regulation of apoptotic process	24/279	0.0553735	0.649272	-2.95014	8.53669	FZD1;PTPRU;FZD2;PLEKHG2;DIABLO;IGFBP3;CHD8;TCF7;ARHGEF19;DDX20;KALRN;BMP4;SFRP1;BCLAF1;MAPK8;SFRP2;CDH3;PTK7;CASP2;ATM;TBL1X;WNT2;PPID;RBM5
Ras protein signal transduction	10/93	0.0560699	0.656259	-1.6407	4.72712	RIT2;SETDB1;TRIM28;CHORDC1;PRKD1;USP28;RASGRP2;RAPGEF6;RGL2;CRKL
negative regulation of histone phosphorylation	6/46	0.0587936	0.668609	-1.03117	2.92206	IGFBP3;AKAP8L;CHORDC1;TWIST1;TARDBP;MEN1
regulation of cardiac muscle contraction	6/46	0.0587936	0.668609	-1.02346	2.90021	PLN;TNNT3;ANK2;ATP1A2;PRKACA;TBX2
ribosomal protein import into nucleus	6/46	0.0587936	0.668609	-0.998301	2.82891	IPO13;POM121;NUP155;RPL23;NUTF2;PRICKLE1
glycerolipid biosynthetic process	3/15	0.0590702	0.668609	1.49237	-4.22196	ACSS2;DGKB;DGKZ
protein localization to nuclear inner membrane	3/15	0.0590702	0.668609	1.58902	-4.49537	NUP155;AP3D1;FERMT2
ventricular cardiac myofibril assembly	3/15	0.0590702	0.668609	1.64477	-4.65311	PDGFRA;HEY2;OBSL1
steroid hormone mediated signaling pathway	3/15	0.0590702	0.668609	1.64887	-4.66469	BMP4;MBD4;ATP1A2
response to nicotine	3/15	0.0590702	0.668609	1.65415	-4.67964	SFRP1;CHRNA4;BCL2
regulation of synaptic transmission, GABAergic	3/15	0.0590702	0.668609	1.72541	-4.88123	NPAS4;NLGN2;GRIK2
epithelial tube branching involved in lung morphogenesis	3/15	0.0590702	0.668609	1.72839	-4.88966	BMP4;TCF21;FGF10
regulation of NMDA receptor activity	3/15	0.0590702	0.668609	1.77681	-5.02663	HOMER1;DAPK1;DLG4
colon smooth muscle contraction	3/15	0.0590702	0.668609	1.77838	-5.03109	EDNRA;PTGER3;MYLK
small intestine smooth muscle contraction	3/15	0.0590702	0.668609	1.80414	-5.10395	EDNRA;PTGER3;MYLK
DNA double-strand break processing involved in repair via synthesis-dependent strand annealing	3/15	0.0590702	0.668609	1.82219	-5.15503	ARTN;UBE2N;ATM
nucleocytoplasmic transport	3/15	0.0590702	0.668609	1.82923	-5.17493	NPM1;ANP32A;PSIP1
platelet-derived growth factor receptor-beta signaling pathway	3/15	0.0590702	0.668609	1.88667	-5.33745	NRP1;PDGFRA;PDGFC
regulation of hydrogen:potassium-exchanging ATPase activity	3/15	0.0590702	0.668609	1.90133	-5.3789	TPM2;NEDD4;TNNT3
metanephros morphogenesis	3/15	0.0590702	0.668609	1.92963	-5.45897	OSR2;GDNF;FGF10
calcium ion import into sarcoplasmic reticulum	3/15	0.0590702	0.668609	2.04862	-5.7956	CACNB2;ATP2A2;ANK2
regulation of transcription from RNA polymerase II promoter in response to copper ion	26/309	0.0591776	0.668666	-2.92781	8.27755	SMARCD2;TSHZ3;TCF7;CEBPG;HTATSF1;MED16;AQP1;HSF1;SNAPC4;CAMTA2;SMARCE1;DDX17;NPM1;POU2F1;KCNIP3;CDC5L;ELP3;SOX12;NR2F2;ZEB1;TEF;PRKAR1A;TAL1;CNOT2;KLF9;CLOCK
Rho protein signal transduction	10/94	0.0594872	0.670322	-1.80693	5.09914	RIT2;SETDB1;TRIM28;CDC42EP3;PRKD1;USP28;RASGRP2;RAPGEF6;RGL2;CRKL
negative regulation of collateral sprouting	12/120	0.0614916	0.670322	-1.80116	5.02319	TCHP;SFRP1;NDUFA13;SFRP2;NDRG3;PTPRS;CDKN2C;CCDC85B;SH3BP4;SCGB3A1;MSX1;PPP1R9B
regulation of cyclin-dependent protein kinase activity	9/82	0.0609333	0.670322	-1.55558	4.35249	MBD4;SON;PES1;EP300;TARDBP;INHA;CDC25A;BIRC2;BAP1
mRNA cleavage involved in mRNA processing	7/58	0.0611993	0.670322	-1.14868	3.20897	SF3B2;SON;NONO;METTL3;AKAP8L;PRKACA;PRPF8
regulation of Purkinje myocyte action potential	7/58	0.0611993	0.670322	-1.13341	3.1663	PLN;NPPA;ATP2A3;ATP2A2;ATP1A2;ATP1B2;PRKACA
negative regulation of kinase activity	4/25	0.0622025	0.670322	-0.0512114	0.142233	BMP4;CDKN2C;LDB2;INHA
3'-phosphoadenosine 5'-phosphosulfate biosynthetic process	4/25	0.0622025	0.670322	0.116113	-0.322487	TPST1;PODXL2;SULT4A1;PAPSS1
cellular response to heparin	2/7	0.063327	0.670322	9.44697	-26.0684	EGR1;SFRP1
positive regulation of high voltage-gated calcium channel activity	2/7	0.063327	0.670322	10.0145	-27.6345	CACNB2;NPPA
dIDP phosphorylation	2/7	0.063327	0.670322	10.1539	-28.019	AK1;AK5
IDP phosphorylation	2/7	0.063327	0.670322	10.1566	-28.0267	AK1;AK5
polyuridylation-dependent decapping of nuclear-transcribed mRNA	2/7	0.063327	0.670322	10.5781	-29.1896	EDC4;DCP1A
positive regulation of DNA-dependent DNA replication initiation	2/7	0.063327	0.670322	10.6615	-29.4198	BMP4;ARTN
ureter smooth muscle development	2/7	0.063327	0.670322	10.6928	-29.5062	BMP4;STRA6
negative regulation of calcium ion transmembrane transport via high voltage-gated calcium channel	2/7	0.063327	0.670322	10.8499	-29.9396	NPPA;ATP1A2
sodium ion export across plasma membrane	2/7	0.063327	0.670322	10.8939	-30.0611	ATP1A2;ATP1B2
posttranscriptional gene silencing by RNA	2/7	0.063327	0.670322	10.9154	-30.1203	TNRC6C;TNRC6A
single-strand break repair via homologous recombination	2/7	0.063327	0.670322	11.0601	-30.5197	TDP1;APLF
ureter smooth muscle cell differentiation	2/7	0.063327	0.670322	11.3885	-31.4258	BMP4;HEY2
positive regulation of ryanodine-sensitive calcium-release channel activity by adrenergic receptor signaling pathway involved in positive regulation of cardiac muscle contraction	2/7	0.063327	0.670322	11.4792	-31.6762	RGS2;NPPA
regulation of cardiac muscle cell membrane potential	2/7	0.063327	0.670322	11.8041	-32.5726	PLN;ATP2A2
negative regulation of platelet aggregation in other organism	2/7	0.063327	0.670322	11.8339	-32.6549	ADAMTS18;PRKG1
maintenance of protein localization in endoplasmic reticulum	2/7	0.063327	0.670322	11.9578	-32.9969	SEC16B;ANK2
regulation of ATP-dependent RNA helicase activity	2/7	0.063327	0.670322	12.1031	-33.3977	TPM2;TNNT3
diaphragm development	2/7	0.063327	0.670322	12.1062	-33.4064	TCF21;STRA6
regulation of actin-dependent ATPase activity	2/7	0.063327	0.670322	12.3159	-33.985	TPM2;TNNT3
regulation of calcium-dependent ATPase activity	2/7	0.063327	0.670322	12.5609	-34.6611	TPM2;TNNT3
regulation of DNA topoisomerase (ATP-hydrolyzing) activity	2/7	0.063327	0.670322	12.6385	-34.8753	TPM2;TNNT3
regulation of ATPase activity, uncoupled	2/7	0.063327	0.670322	12.7309	-35.1301	TPM2;TNNT3
regulation of ATPase activity	2/7	0.063327	0.670322	12.8724	-35.5207	TPM2;TNNT3
positive regulation of synaptic transmission, dopaminergic	2/7	0.063327	0.670322	12.9065	-35.6149	DLG4;GRIK2
positive regulation of saliva secretion	2/7	0.063327	0.670322	13.2497	-36.5619	FGF10;AQP1
protein localization to endoplasmic reticulum tubular network	2/7	0.063327	0.670322	13.2819	-36.6507	SEC16B;ANK2
receptor localization to non-motile cilium	2/7	0.063327	0.670322	13.4296	-37.0583	TULP3;TULP1
positive regulation of histone deacetylation at centromere	2/7	0.063327	0.670322	13.4713	-37.1732	ING2;AKAP8L
regulation of telomere maintenance via telomerase	2/7	0.063327	0.670322	13.7938	-38.0632	ATM;TERF2
regulation of release of sequestered calcium ion into cytosol	2/7	0.063327	0.670322	14.088	-38.875	TSPAN13;ANK2
right ventricular compact myocardium morphogenesis	2/7	0.063327	0.670322	15.1132	-41.7041	NOG;ZFPM2
forebrain neuron development	2/7	0.063327	0.670322	17.8575	-49.2768	NTRK2;NPY
regulation of transcription from RNA polymerase II promoter involved in kidney development	28/340	0.064271	0.679213	-2.85535	7.83694	SMARCD2;TSHZ3;TCF7;CEBPG;TCF21;HTATSF1;MED16;SNAPC4;CAMTA2;STRA6;SMARCE1;DDX17;NPM1;POU2F1;KCNIP3;CDC5L;ELP3;SOX12;NR2F2;SULF1;BMP4;ZEB1;TEF;PRKAR1A;TAL1;CNOT2;KLF9;CLOCK
cartilage development	12/121	0.064668	0.68077	-1.62593	4.4526	GDF10;BMP1;EVC;IGFBP4;TRPS1;CDH11;NOG;HOXD3;SULF1;INHA;PAPSS1;HOXA11
double-strand break repair via nonhomologous end joining	9/83	0.0648352	0.68077	-1.376	3.7646	WRN;SUMO1;ARTN;CHEK2;TDP1;APLF;UBE2N;LIG3;ATM
transcription from mitochondrial promoter	9/83	0.0648352	0.68077	-1.27671	3.49297	GTF3C1;FUBP3;ASH2L;TFB2M;HOXD3;SMARCA1;POLRMT;GATA2;ILF2
mRNA transcription	9/83	0.0648352	0.68077	-1.27384	3.4851	GTF3C1;FUBP3;HSF1;PCBP2;ASH2L;HOXD3;SMARCA1;GATA2;ILF2
transcription elongation from RNA polymerase II promoter	23/270	0.0650692	0.681068	-2.59428	7.08836	EGR1;NFIX;RNGTT;RNMT;TGFB1I1;DDX21;ELP3;ASH2L;MLLT1;MED16;GTF2H3;RPAP1;MEIS2;NFATC4;NCOR1;SALL2;NFX1;NFIC;TRPS1;SNAPC4;TCEA2;PKNOX1;TARDBP
epiboly involved in wound healing	5/36	0.0651764	0.681068	-0.496341	1.35534	PDGFRA;FUT10;NOG;WNT5A;FGF10
wound healing	5/36	0.0651764	0.681068	-0.4898	1.33748	PDGFRA;FUT10;NOG;WNT5A;FGF10
negative regulation of peptidyl-tyrosine phosphorylation	7/59	0.0659661	0.686026	-1.16502	3.16724	EPHA7;SFRP1;SFRP2;IGFBP3;CHORDC1;TARDBP;MEN1
regulation of AV node cell action potential	7/59	0.0659661	0.686026	-1.05267	2.86179	PLN;NPPA;ATP2A3;ATP2A2;ATP1A2;ATP1B2;PRKACA
regulation of bundle of His cell action potential	7/59	0.0659661	0.686026	-1.01028	2.74656	PLN;NPPA;ATP2A3;ATP2A2;ATP1A2;ATP1B2;PRKACA
mRNA transcription from RNA polymerase II promoter	23/271	0.067205	0.697799	-2.58355	6.97561	EGR1;MBD4;NFIX;RNGTT;RNMT;TGFB1I1;DDX21;ASH2L;MLLT1;MED16;GTF2H3;RPAP1;MEIS2;NFATC4;NCOR1;SALL2;NFX1;NFIC;TRPS1;HSF1;SNAPC4;PKNOX1;TARDBP
ganglion development	21/244	0.0691669	0.701293	-2.30028	6.14458	SEMA5A;HDAC4;FUT10;ZC4H2;NOG;NAB2;KALRN;DCLK1;ROBO1;CHERP;GDNF;DLG4;MDK;TRIM3;EP300;EVL;PCDHB3;INHA;LRCH4;EPHB2;CAMK2G
stomatogastric nervous system development	21/244	0.0691669	0.701293	-2.29822	6.13908	SEMA5A;HDAC4;FUT10;ZC4H2;NOG;NAB2;KALRN;DCLK1;ROBO1;CHERP;GDNF;DLG4;MDK;TRIM3;EP300;EVL;PCDHB3;INHA;LRCH4;EPHB2;CAMK2G
nervous system development	21/244	0.0691669	0.701293	-2.29544	6.13165	SEMA5A;HDAC4;FUT10;ZC4H2;NOG;NAB2;KALRN;DCLK1;ROBO1;CHERP;GDNF;DLG4;MDK;TRIM3;EP300;EVL;PCDHB3;INHA;LRCH4;EPHB2;CAMK2G
ribosomal large subunit assembly	6/48	0.069653	0.701293	-0.7049	1.87801	NPM1;EBNA1BP2;BMS1;PES1;RPL24;EIF2A
regulation of chondrocyte differentiation	4/26	0.0701186	0.701293	0.0480507	-0.127698	TRPS1;SPOCK2;LTBP4;BIRC2
regulation of cell fate commitment	4/26	0.0701186	0.701293	0.0649704	-0.172663	BMP4;SPOCK2;LTBP4;BIRC2
regulation of vasculogenesis	4/26	0.0701186	0.701293	0.0720317	-0.191429	SPOCK2;HEY2;LTBP4;BIRC2
pharyngeal arch artery morphogenesis	4/26	0.0701186	0.701293	0.1036	-0.275323	BMP4;NRP1;NOG;STRA6
positive regulation of smoothened signaling pathway	4/26	0.0701186	0.701293	0.119792	-0.318355	ANKMY2;SFRP1;EVC;HOMER1
positive regulation of hydrogen:potassium-exchanging ATPase activity	4/26	0.0701186	0.701293	0.208608	-0.55439	MYL4;ANK2;ATP1B2;FGF10
regulation of protein homodimerization activity	3/16	0.0695236	0.701293	1.65627	-4.41575	HDAC4;BCL2;PRKACA
regulation of cardiac muscle cell action potential involved in regulation of contraction	3/16	0.0695236	0.701293	1.70913	-4.55671	PLN;ATP2A2;ANK2
positive regulation of inhibitory synapse assembly	3/16	0.0695236	0.701293	1.73925	-4.637	BHLHB9;NLGN2;EPHB2
sympathetic ganglion development	3/16	0.0695236	0.701293	1.75317	-4.67412	NRP1;GDNF;SEMA3A
negative regulation of high voltage-gated calcium channel activity	3/16	0.0695236	0.701293	1.78058	-4.74718	NPPA;GNB5;DRD4
AV node cell to bundle of His cell communication by electrical coupling	3/16	0.0695236	0.701293	1.79538	-4.78665	ATP1A2;ATP1B2;PRKACA
positive regulation of excitatory synapse assembly	3/16	0.0695236	0.701293	1.85208	-4.93781	BHLHB9;NLGN2;EPHB2
regulation of inositol 1,4,5-trisphosphate-sensitive calcium-release channel activity	3/16	0.0695236	0.701293	1.96456	-5.23769	RIT2;HOMER1;ANK2
membrane depolarization during AV node cell action potential	3/16	0.0695236	0.701293	1.98095	-5.28139	CACNB2;ATP1A2;SCN2B
protein localization to basolateral plasma membrane	3/16	0.0695236	0.701293	1.98724	-5.29816	AP3D1;LIN7B;FERMT2
negative regulation of sodium ion transport	3/16	0.0695236	0.701293	2.01553	-5.37357	PER1;NEDD4;WNK4
induction of positive chemotaxis	3/16	0.0695236	0.701293	2.02724	-5.4048	CXCL12;CNTN1;VEGFC
protein localization to endoplasmic reticulum	3/16	0.0695236	0.701293	2.05037	-5.46646	CEP68;SEC16B;ANK2
histone H3-K4 methylation	3/16	0.0695236	0.701293	2.10961	-5.62441	WDR5;CXXC1;ASH2L
hair cell differentiation	8/72	0.0704464	0.70242	-1.29707	3.441	PTPRD;FZD1;NTRK2;HDAC2;FZD2;WNT5A;SMARCA1;WNT2
positive regulation of epithelial cell proliferation involved in wound healing	8/72	0.0704464	0.70242	-1.13304	3.00585	BMP4;PDGFRA;OSR2;SFRP1;FUT10;WNT5A;NOG;FGF10
positive regulation of protein catabolic process	7/60	0.0709505	0.704222	-1.09973	2.90962	NDUFA13;MAPK8;CHEK2;NEDD4;WNT5A;OAZ2;DACT1
regulation of cell communication by electrical coupling involved in cardiac conduction	7/60	0.0709505	0.704222	-1.024	2.70928	PLN;NPPA;ATP2A3;ATP2A2;ATP1A2;ATP1B2;PRKACA
negative regulation of Wnt signaling pathway	7/60	0.0709505	0.704222	-1.01162	2.67652	SFRP1;TLE1;SFRP2;CHD8;IGFBP3;HIC1;DACT1
neural tube development	22/259	0.0716433	0.707943	-2.33273	6.1492	SEMA5A;HDAC4;FUT10;ZC4H2;NOG;NAB2;KALRN;DCLK1;ROBO1;CHERP;GDNF;DLG4;MDK;TRIM3;EP300;EVL;PCDHB3;INHA;LRCH4;EPHB2;CAMK2G;DACT1
autonomic nervous system development	21/245	0.0715261	0.707943	-2.2509	5.93717	SEMA5A;HDAC4;FUT10;ZC4H2;NOG;NAB2;KALRN;DCLK1;ROBO1;CHERP;GDNF;DLG4;MDK;TRIM3;EP300;EVL;PCDHB3;INHA;LRCH4;EPHB2;CAMK2G
wound healing involved in inflammatory response	5/37	0.071759	0.707943	-0.408617	1.07648	PDGFRA;FUT10;NOG;WNT5A;FGF10
spliceosomal tri-snRNP complex assembly	5/37	0.071759	0.707943	-0.405153	1.06735	TGS1;DDX20;GEMIN5;PRPF8;WDR77
positive regulation of translation	23/277	0.0810396	0.732656	-2.66014	6.68445	SEC16B;MBD4;OSR2;MYOM1;NTRK2;YTHDF1;NPM1;TLE1;RPL23;NOG;TWIST1;RBM4B;ANK2;CTCF;TERF2;ACTA1;MAPK8;CDH3;FUBP3;SMO;GEMIN5;HOXD3;EIF2A
positive regulation of RNA splicing	21/248	0.0789302	0.732656	-2.61357	6.63635	RBM38;SEC16B;MBD4;OSR2;MYOM1;NTRK2;TLE1;RPL23;NOG;TWIST1;ANK2;PIK3R1;CTCF;TERF2;ACTA1;MAPK8;CDH3;SON;FUBP3;SMO;HOXD3
negative regulation of ceramide biosynthetic process by transcription from RNA polymerase II promoter	22/261	0.0763869	0.732656	-2.44461	6.2874	EGR1;NFIX;RNGTT;RNMT;TGFB1I1;DDX21;ASH2L;MLLT1;MED16;GTF2H3;RPAP1;MEIS2;NFATC4;NCOR1;SALL2;NFX1;NFIC;TRPS1;ORMDL3;SNAPC4;PKNOX1;TARDBP
negative regulation of canonical Wnt signaling pathway	16/179	0.0794476	0.732656	-1.95769	4.95815	TLE1;IGFBP4;CHD8;WNT5A;NOG;PRICKLE1;HIC1;BICC1;DKK3;NKD2;SFRP1;SFRP2;ANKRD10;NPHP4;PFDN5;DACT1
single strand break repair	12/124	0.074835	0.732656	-1.57154	4.07416	ZRANB3;MBD4;NPM1;POLG2;SUMO1;TRIM28;CHRNA4;TDP1;APLF;HUS1;GTF2H3;MEN1
base-excision repair	13/139	0.0810977	0.732656	-1.60845	4.04059	ZRANB3;MBD4;NPM1;CHRNA4;MPG;HUS1;GTF2H3;WRN;POLG2;SUMO1;TRIM28;TDP1;MEN1
negative regulation of I-kappaB phosphorylation	8/73	0.0751137	0.732656	-1.37449	3.55822	PER1;MAPKBP1;TLE1;USP10;IGFBP3;CHORDC1;TARDBP;MEN1
mesonephros development	6/49	0.0754882	0.732656	-0.849884	2.19591	BMP4;OSR2;TCF21;SULF1;STRA6;FGF10
cellular response to leucine starvation	5/38	0.0786914	0.732656	-0.49767	1.26519	MAPK8;RRAGB;PRKD1;DEPDC5;ITFG2
odontogenesis of dentin-containing tooth	5/38	0.0786914	0.732656	-0.495108	1.25867	BMP4;OSR2;HDAC2;MSX1;AQP1
renal water transport	5/38	0.0786914	0.732656	-0.43655	1.10981	PRKAR1A;RAB11FIP2;PRKACA;PRKACB;AQP1
angiogenesis involved in wound healing	5/38	0.0786914	0.732656	-0.335745	0.853537	PDGFRA;FUT10;NOG;WNT5A;FGF10
Wnt signaling pathway, calcium modulating pathway	5/38	0.0786914	0.732656	-0.316119	0.803645	TNRC6C;PPP3CA;FZD2;WNT5A;TNRC6A
embryonic digestive tract development	4/27	0.0785238	0.732656	0.100586	-0.255926	CHD8;RARB;TEAD2;STRA6
embryonic digestive tract morphogenesis	4/27	0.0785238	0.732656	0.245721	-0.625201	PDGFRA;RARB;TCF21;STRA6
enucleate erythrocyte differentiation	4/27	0.0785238	0.732656	0.308797	-0.785688	TAL1;CEBPG;ACIN1;INHA
liver development	3/17	0.0807446	0.732656	1.59736	-4.01969	PHF2;CEBPG;TCF21
renal system vasculature development	3/17	0.0807446	0.732656	1.79234	-4.51035	BMP4;SMO;TCF21
renal system development	3/17	0.0807446	0.732656	1.81488	-4.56709	BMP4;SMO;EPHB2
regulation of actin filament polymerization	3/17	0.0807446	0.732656	1.87641	-4.72192	PLEKHG2;CXCL12;RASA1
embryonic camera-type eye morphogenesis	3/17	0.0807446	0.732656	1.90165	-4.78542	MFAP2;IFT122;TBX2
metanephric epithelium development	3/17	0.0807446	0.732656	1.94979	-4.90658	OSR2;GDNF;FGF10
cytoplasmic translational initiation	3/17	0.0807446	0.732656	1.96262	-4.93885	RPL22;RPL36A;EIF4H
cytoplasmic alanyl-tRNA aminoacylation	3/17	0.0807446	0.732656	1.97176	-4.96188	RPL22;RPL36A;EIF4H
pre-replicative complex assembly	3/17	0.0807446	0.732656	2.00424	-5.0436	POLG2;TCF4;POLG
rRNA transcription from mitochondrial promoter	3/17	0.0807446	0.732656	2.03206	-5.11361	GTF3C1;TFB2M;POLRMT
negative regulation of ATPase activity	3/17	0.0807446	0.732656	2.07425	-5.21979	PLN;TPM2;TNNT3
regulation of dendrite morphogenesis	3/17	0.0807446	0.732656	2.17537	-5.47425	CAMK1D;NEDD4;SDC2
positive regulation of platelet-derived growth factor receptor signaling pathway	2/8	0.0811071	0.732656	8.22365	-20.6577	HOMER1;CNTN1
purine nucleoside triphosphate biosynthetic process	2/8	0.0811071	0.732656	9.21881	-23.1575	AK1;AK5
deoxyribonucleoside triphosphate biosynthetic process	2/8	0.0811071	0.732656	9.40326	-23.6209	AK1;AK5
dADP phosphorylation	2/8	0.0811071	0.732656	9.4035	-23.6215	AK1;AK5
pyrimidine nucleoside triphosphate biosynthetic process	2/8	0.0811071	0.732656	9.4333	-23.6963	AK1;AK5
ribonucleoside triphosphate biosynthetic process	2/8	0.0811071	0.732656	9.449	-23.7357	AK1;AK5
GDP phosphorylation	2/8	0.0811071	0.732656	9.46246	-23.7696	AK1;AK5
negative regulation of protein sumoylation	2/8	0.0811071	0.732656	9.50372	-23.8732	EGR1;PIAS3
nucleoside triphosphate biosynthetic process	2/8	0.0811071	0.732656	9.57349	-24.0485	AK1;AK5
dGDP phosphorylation	2/8	0.0811071	0.732656	9.64888	-24.2378	AK1;AK5
TDP phosphorylation	2/8	0.0811071	0.732656	9.67368	-24.3001	AK1;AK5
UDP phosphorylation	2/8	0.0811071	0.732656	9.69451	-24.3525	AK1;AK5
dCDP phosphorylation	2/8	0.0811071	0.732656	9.72542	-24.4301	AK1;AK5
negative regulation of glucocorticoid receptor signaling pathway	2/8	0.0811071	0.732656	9.7778	-24.5617	PER1;CLOCK
CDP phosphorylation	2/8	0.0811071	0.732656	9.88549	-24.8322	AK1;AK5
positive regulation of ossification	2/8	0.0811071	0.732656	10.2566	-25.7644	BMP4;WNT5A
positive regulation of cardiac muscle fiber development	2/8	0.0811071	0.732656	10.3336	-25.9579	BMP4;HOXA11
nucleoside diphosphate phosphorylation	2/8	0.0811071	0.732656	10.45	-26.2503	AK1;AK5
megakaryocyte development	2/8	0.0811071	0.732656	10.6048	-26.6391	MBD4;TAL1
nor-spermidine metabolic process	2/8	0.0811071	0.732656	10.6199	-26.6769	SAT2;OAZ2
sodium ion export from cell	2/8	0.0811071	0.732656	10.786	-27.0942	ATP1A2;ATP1B2
histone H4-K16 deacetylation	2/8	0.0811071	0.732656	10.7962	-27.1198	HDAC4;HDAC2
cardiac muscle hypertrophy in response to stress	2/8	0.0811071	0.732656	10.8873	-27.3487	HDAC4;CAMTA2
histone H2A phosphorylation	2/8	0.0811071	0.732656	10.9282	-27.4514	RPS6KA5;MAP3K12
histone H4-K12 deacetylation	2/8	0.0811071	0.732656	10.9656	-27.5454	HDAC4;HDAC2
regulation of ATP-dependent DNA helicase activity	2/8	0.0811071	0.732656	11.2314	-28.213	TPM2;TNNT3
cellular hypotonic salinity response	2/8	0.0811071	0.732656	11.2446	-28.2464	AQP1;MYLK
actin filament uncapping	2/8	0.0811071	0.732656	11.4175	-28.6806	SEMA5A;PDXP
positive regulation of voltage-gated potassium channel activity	2/8	0.0811071	0.732656	11.4612	-28.7905	ANK2;ATP1B2
glycerolipid catabolic process	2/8	0.0811071	0.732656	11.6553	-29.278	DGKB;DGKZ
regulation of ion transmembrane transporter activity	2/8	0.0811071	0.732656	11.6636	-29.2987	NEDD4;BCL2
mitochondrial tRNA wobble uridine modification	2/8	0.0811071	0.732656	12.3646	-31.0598	URM1;MTO1
renal sodium ion absorption	2/8	0.0811071	0.732656	12.7741	-32.0885	WNK4;MAGED2
positive regulation of neuron projection regeneration	6/50	0.0815919	0.736018	-0.811747	2.03426	NTRK2;CAMK1D;RIT2;PTK7;WNT5A;PRKD1
positive regulation of transcription, DNA-templated	71/1004	0.103047	0.761685	-4.26644	9.69578	MYOM1;CHD8;TGFB1I1;HP1BP3;JMJD1C;ASH2L;CTCF;MED16;NAT14;HOXA11;ZXDA;ING2;CDH3;RPS6KA5;TRIM28;CHEK2;EP300;ZFP37;TEAD2;OSR2;TLE1;RPL23;NOG;WNT5A;ANK2;TFB2M;TERF2;ILF2;HIC1;ZFP90;SAP30;ACTA1;SFRP1;CREB1;SMO;TAL1;MZF1;PFDN5;CLOCK;HDAC4;HDAC2;MAGED1;CXXC1;TULP3;TWIST1;GLIS2;MAPK8;TBL1X;APBB3;FZD1;SUZ12;MBD4;NTRK2;EGR1;SEC16B;NPM1;FZD2;USP21;NONO;NR2F2;SMARCA1;SMAD5;BMP4;FUBP3;CARM1;SNAI1;TCF4;HOXD3;RB…
canonical Wnt signaling pathway involved in negative regulation of apoptotic process	29/371	0.100032	0.761685	-2.85685	6.57721	PTPRU;HDAC2;HDAC3;CHD8;TCF7;PIK3R1;AQP1;MAPK8;CCND2;CDH3;CASP2;TBL1X;WNT2;TXNDC5;FZD1;MBD4;NPM1;FZD2;ANGPT1;WNT5A;BMP4;SFRP1;SON;GDNF;PTK7;DDAH2;RASA1;BCL2;BIRC2
regulation of transcription from RNA polymerase II promoter in response to stress	25/308	0.0872758	0.761685	-2.49631	6.0877	SMARCD2;TSHZ3;TCF7;CEBPG;HTATSF1;MED16;BCLAF1;SNAPC4;CAMTA2;SMARCE1;DDX17;NPM1;POU2F1;KCNIP3;CDC5L;ELP3;SOX12;NR2F2;ZEB1;TEF;PRKAR1A;TAL1;CNOT2;KLF9;CLOCK
regulation of androgen receptor activity	25/309	0.0897492	0.761685	-2.49874	6.0238	SMARCD2;TSHZ3;TCF7;CEBPG;HTATSF1;MED16;SNAPC4;EP300;CAMTA2;SMARCE1;DDX17;NPM1;POU2F1;KCNIP3;CDC5L;ELP3;SOX12;NR2F2;ZEB1;TEF;PRKAR1A;TAL1;CNOT2;KLF9;CLOCK
transcription initiation from RNA polymerase II promoter	28/355	0.096474	0.761685	-2.46584	5.76632	NFIX;RNMT;TGFB1I1;DDX21;ASH2L;MLLT1;MED16;RPAP1;NAT14;SALL2;TRIM28;TRPS1;NPPA;SNAPC4;PKNOX1;TEAD2;EGR1;MBD4;RNGTT;GTF2H3;MEIS2;NFATC4;NCOR1;NFX1;NFIC;RARB;TCF4;TARDBP
regulation of transcription elongation from RNA polymerase II promoter	25/311	0.0948341	0.761685	-2.43053	5.72542	SMARCD2;TSHZ3;TCF7;CEBPG;HTATSF1;MED16;SNAPC4;CAMTA2;SMARCE1;DDX17;NPM1;POU2F1;KCNIP3;CDC5L;ELP3;SOX12;NR2F2;ZEB1;TEF;PRKAR1A;TAL1;CNOT2;KLF9;TCEA2;CLOCK
positive regulation of fatty acid beta-oxidation by transcription from RNA polymerase II promoter	22/265	0.0864995	0.761685	-2.32131	5.68167	EGR1;NFIX;RNGTT;RNMT;TGFB1I1;TWIST1;DDX21;ASH2L;MLLT1;MED16;GTF2H3;RPAP1;MEIS2;NFATC4;NCOR1;SALL2;NFX1;NFIC;TRPS1;SNAPC4;PKNOX1;TARDBP
positive regulation of mRNA processing	19/224	0.0899599	0.761685	-2.24914	5.41681	SRPK3;SEC16B;MBD4;OSR2;MYOM1;NTRK2;TLE1;RPL23;NOG;TWIST1;ANK2;CTCF;TERF2;ACTA1;MAPK8;CDH3;FUBP3;SMO;HOXD3
positive regulation of production of miRNAs involved in gene silencing by miRNA	19/227	0.0991206	0.761685	-2.25289	5.20736	SEC16B;MBD4;OSR2;MYOM1;NTRK2;TLE1;RPL23;NOG;TWIST1;ANK2;CTCF;TERF2;BMP4;ACTA1;MAPK8;CDH3;FUBP3;SMO;HOXD3
snRNA transcription from RNA polymerase II promoter	23/286	0.105163	0.761685	-2.14495	4.83096	EGR1;NFIX;POU2F1;RNGTT;RNMT;TGFB1I1;DDX21;ASH2L;MLLT1;MED16;GTF2H3;RPAP1;MEIS2;NFATC4;NCOR1;SALL2;NFX1;NFIC;TRPS1;SNAPC4;INTS5;PKNOX1;TARDBP
regulation of transcription from RNA polymerase II promoter involved in mammary gland formation	24/301	0.106856	0.761685	-2.11354	4.72646	SMARCE1;DDX17;NPM1;SMARCD2;POU2F1;TSHZ3;KCNIP3;TCF7;CEBPG;CDC5L;ELP3;SOX12;NR2F2;HTATSF1;MED16;ZEB1;TEF;PRKAR1A;TAL1;CNOT2;SNAPC4;KLF9;CAMTA2;CLOCK
regulation of conjugation with cellular fusion by regulation of transcription from RNA polymerase II promoter	24/301	0.106856	0.761685	-2.11188	4.72275	SMARCE1;DDX17;NPM1;SMARCD2;POU2F1;TSHZ3;KCNIP3;TCF7;CEBPG;CDC5L;ELP3;SOX12;NR2F2;HTATSF1;MED16;ZEB1;TEF;PRKAR1A;TAL1;CNOT2;SNAPC4;KLF9;CAMTA2;CLOCK
regulation of phenotypic switching by regulation of transcription from RNA polymerase II promoter	24/301	0.106856	0.761685	-2.10732	4.71256	SMARCE1;DDX17;NPM1;SMARCD2;POU2F1;TSHZ3;KCNIP3;TCF7;CEBPG;CDC5L;ELP3;SOX12;NR2F2;HTATSF1;MED16;ZEB1;TEF;PRKAR1A;TAL1;CNOT2;SNAPC4;KLF9;CAMTA2;CLOCK
regulation of transcription involved in posterior neural plate formation	24/301	0.106856	0.761685	-2.10544	4.70836	SMARCE1;DDX17;NPM1;SMARCD2;POU2F1;TSHZ3;KCNIP3;TCF7;CEBPG;CDC5L;ELP3;SOX12;NR2F2;HTATSF1;MED16;ZEB1;TEF;PRKAR1A;TAL1;CNOT2;SNAPC4;KLF9;CAMTA2;CLOCK
regulation of pri-miRNA transcription from RNA polymerase II promoter	24/301	0.106856	0.761685	-2.10443	4.7061	SMARCE1;DDX17;NPM1;SMARCD2;POU2F1;TSHZ3;KCNIP3;TCF7;CEBPG;CDC5L;ELP3;SOX12;NR2F2;HTATSF1;MED16;ZEB1;TEF;PRKAR1A;TAL1;CNOT2;SNAPC4;KLF9;CAMTA2;CLOCK
peripheral nervous system development	21/255	0.0981467	0.761685	-2.02283	4.69557	SEMA5A;HDAC4;FUT10;ZC4H2;NOG;NAB2;KALRN;DCLK1;ROBO1;CHERP;GDNF;DLG4;MDK;TRIM3;EP300;EVL;PCDHB3;INHA;LRCH4;EPHB2;CAMK2G
regulation of termination of RNA polymerase II transcription	24/301	0.106856	0.761685	-2.09931	4.69465	SMARCE1;DDX17;NPM1;SMARCD2;POU2F1;TSHZ3;KCNIP3;TCF7;CEBPG;CDC5L;ELP3;SOX12;NR2F2;HTATSF1;MED16;ZEB1;TEF;PRKAR1A;TAL1;CNOT2;SNAPC4;KLF9;CAMTA2;CLOCK
regulation of mating-type specific transcription from RNA polymerase II promoter	24/301	0.106856	0.761685	-2.09709	4.68968	SMARCE1;DDX17;NPM1;SMARCD2;POU2F1;TSHZ3;KCNIP3;TCF7;CEBPG;CDC5L;ELP3;SOX12;NR2F2;HTATSF1;MED16;ZEB1;TEF;PRKAR1A;TAL1;CNOT2;SNAPC4;KLF9;CAMTA2;CLOCK
regulation of transcription from RNA polymerase II promoter involved in somitogenesis	24/301	0.106856	0.761685	-2.09603	4.68729	SMARCE1;DDX17;NPM1;SMARCD2;POU2F1;TSHZ3;KCNIP3;TCF7;CEBPG;CDC5L;ELP3;SOX12;NR2F2;HTATSF1;MED16;ZEB1;TEF;PRKAR1A;TAL1;CNOT2;SNAPC4;KLF9;CAMTA2;CLOCK
regulation of ergosterol biosynthetic process by regulation of transcription from RNA polymerase II promoter	24/301	0.106856	0.761685	-2.09446	4.68379	SMARCE1;DDX17;NPM1;SMARCD2;POU2F1;TSHZ3;KCNIP3;TCF7;CEBPG;CDC5L;ELP3;SOX12;NR2F2;HTATSF1;MED16;ZEB1;TEF;PRKAR1A;TAL1;CNOT2;SNAPC4;KLF9;CAMTA2;CLOCK
regulation of fungal-type cell wall biogenesis by regulation of transcription from RNA polymerase II promoter	24/301	0.106856	0.761685	-2.09149	4.67715	SMARCE1;DDX17;NPM1;SMARCD2;POU2F1;TSHZ3;KCNIP3;TCF7;CEBPG;CDC5L;ELP3;SOX12;NR2F2;HTATSF1;MED16;ZEB1;TEF;PRKAR1A;TAL1;CNOT2;SNAPC4;KLF9;CAMTA2;CLOCK
positive regulation of tRNA processing	18/214	0.102644	0.761685	-2.05317	4.67402	SEC16B;MBD4;OSR2;MYOM1;NTRK2;TLE1;RPL23;NOG;TWIST1;ANK2;CTCF;TERF2;ACTA1;MAPK8;CDH3;FUBP3;SMO;HOXD3
positive regulation of snoRNA processing	18/214	0.102644	0.761685	-2.05127	4.66969	SEC16B;MBD4;OSR2;MYOM1;NTRK2;TLE1;RPL23;NOG;TWIST1;ANK2;CTCF;TERF2;ACTA1;MAPK8;CDH3;FUBP3;SMO;HOXD3
regulation of snRNA transcription from RNA polymerase II promoter	24/301	0.106856	0.761685	-2.08642	4.66581	SMARCE1;DDX17;NPM1;SMARCD2;POU2F1;TSHZ3;KCNIP3;TCF7;CEBPG;CDC5L;ELP3;SOX12;NR2F2;HTATSF1;MED16;ZEB1;TEF;PRKAR1A;TAL1;CNOT2;SNAPC4;KLF9;CAMTA2;CLOCK
regulation of thyroid hormone receptor activity	24/301	0.106856	0.761685	-2.08543	4.66361	SMARCE1;DDX17;NPM1;SMARCD2;POU2F1;TSHZ3;KCNIP3;TCF7;CEBPG;CDC5L;ELP3;SOX12;NR2F2;HTATSF1;MED16;ZEB1;TEF;PRKAR1A;TAL1;CNOT2;SNAPC4;KLF9;CAMTA2;CLOCK
positive regulation of histone gene expression	18/214	0.102644	0.761685	-2.04832	4.66298	SEC16B;MBD4;OSR2;MYOM1;NTRK2;TLE1;RPL23;NOG;TWIST1;ANK2;CTCF;TERF2;ACTA1;MAPK8;CDH3;FUBP3;SMO;HOXD3
regulation of transcription from RNA polymerase II promoter involved in lung bud formation	24/301	0.106856	0.761685	-2.08343	4.65913	SMARCE1;DDX17;NPM1;SMARCD2;POU2F1;TSHZ3;KCNIP3;TCF7;CEBPG;CDC5L;ELP3;SOX12;NR2F2;HTATSF1;MED16;ZEB1;TEF;PRKAR1A;TAL1;CNOT2;SNAPC4;KLF9;CAMTA2;CLOCK
regulation of telomeric RNA transcription from RNA pol II promoter	24/301	0.106856	0.761685	-2.08019	4.65188	SMARCE1;DDX17;NPM1;SMARCD2;POU2F1;TSHZ3;KCNIP3;TCF7;CEBPG;CDC5L;ELP3;SOX12;NR2F2;HTATSF1;MED16;ZEB1;TEF;PRKAR1A;TAL1;CNOT2;SNAPC4;KLF9;CAMTA2;CLOCK
positive regulation of mating type switching by regulation of transcription from RNA polymerase II promoter	24/301	0.106856	0.761685	-2.07877	4.64871	SMARCE1;DDX17;NPM1;SMARCD2;POU2F1;TSHZ3;KCNIP3;TCF7;CEBPG;CDC5L;ELP3;SOX12;NR2F2;HTATSF1;MED16;ZEB1;TEF;PRKAR1A;TAL1;CNOT2;SNAPC4;KLF9;CAMTA2;CLOCK
regulation of transcription involved in anterior neural plate formation	24/301	0.106856	0.761685	-2.07605	4.64261	SMARCE1;DDX17;NPM1;SMARCD2;POU2F1;TSHZ3;KCNIP3;TCF7;CEBPG;CDC5L;ELP3;SOX12;NR2F2;HTATSF1;MED16;ZEB1;TEF;PRKAR1A;TAL1;CNOT2;SNAPC4;KLF9;CAMTA2;CLOCK
regulation of transcription from RNA polymerase II promoter during mitotic cell cycle	24/301	0.106856	0.761685	-2.07274	4.63523	SMARCE1;DDX17;NPM1;SMARCD2;POU2F1;TSHZ3;KCNIP3;TCF7;CEBPG;CDC5L;ELP3;SOX12;NR2F2;HTATSF1;MED16;ZEB1;TEF;PRKAR1A;TAL1;CNOT2;SNAPC4;KLF9;CAMTA2;CLOCK
regulation of transcription from RNA polymerase II promoter involved in spinal cord anterior-posterior patterning	24/301	0.106856	0.761685	-2.06896	4.62677	SMARCE1;DDX17;NPM1;SMARCD2;POU2F1;TSHZ3;KCNIP3;TCF7;CEBPG;CDC5L;ELP3;SOX12;NR2F2;HTATSF1;MED16;ZEB1;TEF;PRKAR1A;TAL1;CNOT2;SNAPC4;KLF9;CAMTA2;CLOCK
regulation of transcription from RNA polymerase II promoter in response to methionine	24/301	0.106856	0.761685	-2.06715	4.62273	SMARCE1;DDX17;NPM1;SMARCD2;POU2F1;TSHZ3;KCNIP3;TCF7;CEBPG;CDC5L;ELP3;SOX12;NR2F2;HTATSF1;MED16;ZEB1;TEF;PRKAR1A;TAL1;CNOT2;SNAPC4;KLF9;CAMTA2;CLOCK
positive regulation of phenotypic switching by regulation of transcription from RNA polymerase II promoter	24/301	0.106856	0.761685	-2.06383	4.61529	SMARCE1;DDX17;NPM1;SMARCD2;POU2F1;TSHZ3;KCNIP3;TCF7;CEBPG;CDC5L;ELP3;SOX12;NR2F2;HTATSF1;MED16;ZEB1;TEF;PRKAR1A;TAL1;CNOT2;SNAPC4;KLF9;CAMTA2;CLOCK
regulation of transcription from RNA polymerase II promoter by pheromones	24/301	0.106856	0.761685	-2.0609	4.60875	SMARCE1;DDX17;NPM1;SMARCD2;POU2F1;TSHZ3;KCNIP3;TCF7;CEBPG;CDC5L;ELP3;SOX12;NR2F2;HTATSF1;MED16;ZEB1;TEF;PRKAR1A;TAL1;CNOT2;SNAPC4;KLF9;CAMTA2;CLOCK
nitrogen catabolite regulation of transcription from RNA polymerase II promoter	24/301	0.106856	0.761685	-2.05799	4.60223	SMARCE1;DDX17;NPM1;SMARCD2;POU2F1;TSHZ3;KCNIP3;TCF7;CEBPG;CDC5L;ELP3;SOX12;NR2F2;HTATSF1;MED16;ZEB1;TEF;PRKAR1A;TAL1;CNOT2;SNAPC4;KLF9;CAMTA2;CLOCK
regulation of thiamine biosynthetic process by regulation of transcription from RNA polymerase II promoter	24/301	0.106856	0.761685	-2.05727	4.60063	SMARCE1;DDX17;NPM1;SMARCD2;POU2F1;TSHZ3;KCNIP3;TCF7;CEBPG;CDC5L;ELP3;SOX12;NR2F2;HTATSF1;MED16;ZEB1;TEF;PRKAR1A;TAL1;CNOT2;SNAPC4;KLF9;CAMTA2;CLOCK
regulation of nodal signaling pathway involved in determination of left/right asymmetry	24/301	0.106856	0.761685	-2.05527	4.59615	SMARCE1;DDX17;NPM1;SMARCD2;POU2F1;TSHZ3;KCNIP3;TCF7;CEBPG;CDC5L;ELP3;SOX12;NR2F2;HTATSF1;MED16;ZEB1;TEF;PRKAR1A;TAL1;CNOT2;SNAPC4;KLF9;CAMTA2;CLOCK
positive regulation of rhodopsin gene expression	18/215	0.106006	0.761685	-2.04562	4.5909	SEC16B;MBD4;OSR2;MYOM1;NTRK2;TLE1;RPL23;NOG;TWIST1;ANK2;CTCF;TERF2;ACTA1;MAPK8;CDH3;FUBP3;SMO;HOXD3
carbon catabolite regulation of transcription from RNA polymerase II promoter	24/301	0.106856	0.761685	-2.0488	4.58169	SMARCE1;DDX17;NPM1;SMARCD2;POU2F1;TSHZ3;KCNIP3;TCF7;CEBPG;CDC5L;ELP3;SOX12;NR2F2;HTATSF1;MED16;ZEB1;TEF;PRKAR1A;TAL1;CNOT2;SNAPC4;KLF9;CAMTA2;CLOCK
regulation of ribosomal protein gene transcription from RNA polymerase II promoter	24/301	0.106856	0.761685	-2.04877	4.58162	SMARCE1;DDX17;NPM1;SMARCD2;POU2F1;TSHZ3;KCNIP3;TCF7;CEBPG;CDC5L;ELP3;SOX12;NR2F2;HTATSF1;MED16;ZEB1;TEF;PRKAR1A;TAL1;CNOT2;SNAPC4;KLF9;CAMTA2;CLOCK
regulation of iron ion transport by regulation of transcription from RNA polymerase II promoter	24/301	0.106856	0.761685	-2.04801	4.57993	SMARCE1;DDX17;NPM1;SMARCD2;POU2F1;TSHZ3;KCNIP3;TCF7;CEBPG;CDC5L;ELP3;SOX12;NR2F2;HTATSF1;MED16;ZEB1;TEF;PRKAR1A;TAL1;CNOT2;SNAPC4;KLF9;CAMTA2;CLOCK
negative regulation of leucine import by regulation of transcription from RNA polymerase II promoter	24/301	0.106856	0.761685	-2.04539	4.57406	SMARCE1;DDX17;NPM1;SMARCD2;POU2F1;TSHZ3;KCNIP3;TCF7;CEBPG;CDC5L;ELP3;SOX12;NR2F2;HTATSF1;MED16;ZEB1;TEF;PRKAR1A;TAL1;CNOT2;SNAPC4;KLF9;CAMTA2;CLOCK
regulation of oligopeptide transport by regulation of transcription from RNA polymerase II promoter	24/301	0.106856	0.761685	-2.04177	4.56596	SMARCE1;DDX17;NPM1;SMARCD2;POU2F1;TSHZ3;KCNIP3;TCF7;CEBPG;CDC5L;ELP3;SOX12;NR2F2;HTATSF1;MED16;ZEB1;TEF;PRKAR1A;TAL1;CNOT2;SNAPC4;KLF9;CAMTA2;CLOCK
positive regulation of production of siRNA involved in RNA interference	18/215	0.106006	0.761685	-2.03378	4.56434	SEC16B;MBD4;OSR2;MYOM1;NTRK2;TLE1;RPL23;NOG;TWIST1;ANK2;CTCF;TERF2;ACTA1;MAPK8;CDH3;FUBP3;SMO;HOXD3
regulation of pyrimidine nucleotide biosynthetic process by positive regulation of transcription from RNA polymerase II promoter	24/301	0.106856	0.761685	-2.04082	4.56383	SMARCE1;DDX17;NPM1;SMARCD2;POU2F1;TSHZ3;KCNIP3;TCF7;CEBPG;CDC5L;ELP3;SOX12;NR2F2;HTATSF1;MED16;ZEB1;TEF;PRKAR1A;TAL1;CNOT2;SNAPC4;KLF9;CAMTA2;CLOCK
negative regulation of mRNA catabolic process	18/215	0.106006	0.761685	-2.02359	4.54146	SEC16B;MBD4;OSR2;MYOM1;NTRK2;TLE1;RPL23;NOG;TWIST1;ANK2;CTCF;TERF2;ACTA1;MAPK8;CDH3;FUBP3;SMO;HOXD3
neurogenesis	22/272	0.106239	0.761685	-2.01697	4.52217	SEMA5A;HDAC4;FUT10;ZC4H2;NOG;NAB2;KALRN;DCLK1;ROBO1;CHERP;GDNF;DLG4;MDK;TRIM3;EP300;EVL;PCDHB3;INHA;LRCH4;EPHB2;WNT2;CAMK2G
DNA damage checkpoint	17/197	0.0927418	0.761685	-1.85067	4.40079	ZRANB3;CUL5;STXBP4;USP10;HUS1;ASH2L;USP28;ETAA1;WRN;ARTN;CHEK2;APLF;BCL2;ATM;RBBP6;CLOCK;MEN1
regulation of carbohydrate metabolic process by regulation of transcription from RNA polymerase II promoter	24/302	0.109745	0.761685	-1.98954	4.39609	SMARCE1;DDX17;NPM1;SMARCD2;POU2F1;TSHZ3;KCNIP3;TCF7;CEBPG;CDC5L;ELP3;SOX12;NR2F2;HTATSF1;MED16;ZEB1;TEF;PRKAR1A;TAL1;CNOT2;SNAPC4;KLF9;CAMTA2;CLOCK
regulation of lipid transport by regulation of transcription from RNA polymerase II promoter	24/303	0.112683	0.761685	-1.9915	4.34781	SMARCE1;DDX17;NPM1;SMARCD2;POU2F1;TSHZ3;KCNIP3;TCF7;CEBPG;CDC5L;ELP3;SOX12;NR2F2;HTATSF1;MED16;ZEB1;TEF;PRKAR1A;TAL1;CNOT2;SNAPC4;KLF9;CAMTA2;CLOCK
regulation of cellular response to oxidative stress by regulation of transcription from RNA polymerase II promoter	24/303	0.112683	0.761685	-1.99149	4.34779	SMARCE1;DDX17;NPM1;SMARCD2;POU2F1;TSHZ3;KCNIP3;TCF7;CEBPG;CDC5L;ELP3;SOX12;NR2F2;HTATSF1;MED16;ZEB1;TEF;PRKAR1A;TAL1;CNOT2;SNAPC4;KLF9;CAMTA2;CLOCK
regulation of replicative cell aging by regulation of transcription from RNA polymerase II promoter in response to caloric restriction	24/303	0.112683	0.761685	-1.98359	4.33054	SMARCE1;DDX17;NPM1;SMARCD2;POU2F1;TSHZ3;KCNIP3;TCF7;CEBPG;CDC5L;ELP3;SOX12;NR2F2;HTATSF1;MED16;ZEB1;TEF;PRKAR1A;TAL1;CNOT2;SNAPC4;KLF9;CAMTA2;CLOCK
regulation of transcription initiation from RNA polymerase II promoter	24/303	0.112683	0.761685	-1.97647	4.315	SMARCE1;DDX17;NPM1;SMARCD2;POU2F1;TSHZ3;KCNIP3;TCF7;CEBPG;CDC5L;ELP3;SOX12;NR2F2;HTATSF1;MED16;ZEB1;TEF;PRKAR1A;TAL1;CNOT2;SNAPC4;KLF9;CAMTA2;CLOCK
regulation of cellular ketone metabolic process by regulation of transcription from RNA polymerase II promoter	24/303	0.112683	0.761685	-1.96773	4.29592	SMARCE1;DDX17;NPM1;SMARCD2;POU2F1;TSHZ3;KCNIP3;TCF7;CEBPG;CDC5L;ELP3;SOX12;NR2F2;HTATSF1;MED16;ZEB1;TEF;PRKAR1A;TAL1;CNOT2;SNAPC4;KLF9;CAMTA2;CLOCK
intrinsic apoptotic signaling pathway in response to DNA damage	18/213	0.0993494	0.761685	-1.84851	4.26841	ZRANB3;CUL5;STXBP4;DIABLO;USP10;HUS1;ASH2L;USP28;HIC1;ETAA1;WRN;CHEK2;APLF;BCL2;CASP2;ATM;RBBP6;MEN1
regulation of glucose import by regulation of transcription from RNA polymerase II promoter	24/304	0.115669	0.761685	-1.96617	4.24106	SMARCE1;DDX17;NPM1;SMARCD2;POU2F1;TSHZ3;KCNIP3;TCF7;CEBPG;CDC5L;ELP3;SOX12;NR2F2;HTATSF1;MED16;ZEB1;TEF;PRKAR1A;TAL1;CNOT2;SNAPC4;KLF9;CAMTA2;CLOCK
extracellular matrix disassembly	17/198	0.0960138	0.761685	-1.80779	4.23614	COL18A1;COL16A1;LAMA2;COL14A1;LAMA1;MMP3;ITGAE;BMP1;SPOCK2;COL6A2;COL7A1;MFAP2;COL4A6;COL8A2;COL4A5;ITGA7;MATN4
positive regulation of mating type switching by transcription from RNA polymerase II promoter	21/258	0.107226	0.761685	-1.85357	4.13869	EGR1;NFIX;RNGTT;RNMT;TGFB1I1;DDX21;ASH2L;MLLT1;MED16;GTF2H3;RPAP1;MEIS2;NFATC4;NCOR1;SALL2;NFX1;NFIC;TRPS1;SNAPC4;PKNOX1;TARDBP
negative regulation of cell growth	14/155	0.0901404	0.761685	-1.71779	4.13367	NDUFA13;NDRG3;CDKN2C;LTBP4;RASGRP2;PPP1R9B;TCHP;SFRP1;SFRP2;CCDC85B;SH3BP4;SCGB3A1;MSX1;BAP1
negative regulation of filamentous growth of a population of unicellular organisms in response to starvation by transcription from RNA polymerase II promoter	21/258	0.107226	0.761685	-1.8491	4.1287	EGR1;NFIX;RNGTT;RNMT;TGFB1I1;DDX21;ASH2L;MLLT1;MED16;GTF2H3;RPAP1;MEIS2;NFATC4;NCOR1;SALL2;NFX1;NFIC;TRPS1;SNAPC4;PKNOX1;TARDBP
regulation of meiotic nuclear division by transcription from RNA polymerase II promoter	21/258	0.107226	0.761685	-1.84726	4.1246	EGR1;NFIX;RNGTT;RNMT;TGFB1I1;DDX21;ASH2L;MLLT1;MED16;GTF2H3;RPAP1;MEIS2;NFATC4;NCOR1;SALL2;NFX1;NFIC;TRPS1;SNAPC4;PKNOX1;TARDBP
regulation of pyrimidine nucleotide biosynthetic process by transcription from RNA polymerase II promoter	21/258	0.107226	0.761685	-1.8429	4.11485	EGR1;NFIX;RNGTT;RNMT;TGFB1I1;DDX21;ASH2L;MLLT1;MED16;GTF2H3;RPAP1;MEIS2;NFATC4;NCOR1;SALL2;NFX1;NFIC;TRPS1;SNAPC4;PKNOX1;TARDBP
regulation of carbohydrate metabolic process by transcription from RNA polymerase II promoter	21/258	0.107226	0.761685	-1.8421	4.11306	EGR1;NFIX;RNGTT;RNMT;TGFB1I1;DDX21;ASH2L;MLLT1;MED16;GTF2H3;RPAP1;MEIS2;NFATC4;NCOR1;SALL2;NFX1;NFIC;TRPS1;SNAPC4;PKNOX1;TARDBP
negative regulation of phosphatidylcholine biosynthetic process by transcription from RNA polymerase II promoter	21/258	0.107226	0.761685	-1.8398	4.10793	EGR1;NFIX;RNGTT;RNMT;TGFB1I1;DDX21;ASH2L;MLLT1;MED16;GTF2H3;RPAP1;MEIS2;NFATC4;NCOR1;SALL2;NFX1;NFIC;TRPS1;SNAPC4;PKNOX1;TARDBP
regulation of fungal-type cell wall biogenesis by transcription from RNA polymerase II promoter	21/258	0.107226	0.761685	-1.83845	4.10493	EGR1;NFIX;RNGTT;RNMT;TGFB1I1;DDX21;ASH2L;MLLT1;MED16;GTF2H3;RPAP1;MEIS2;NFATC4;NCOR1;SALL2;NFX1;NFIC;TRPS1;SNAPC4;PKNOX1;TARDBP
positive regulation of ethanol catabolic process by transcription from RNA polymerase II promoter	21/258	0.107226	0.761685	-1.83236	4.09132	EGR1;NFIX;RNGTT;RNMT;TGFB1I1;DDX21;ASH2L;MLLT1;MED16;GTF2H3;RPAP1;MEIS2;NFATC4;NCOR1;SALL2;NFX1;NFIC;TRPS1;SNAPC4;PKNOX1;TARDBP
negative regulation of gene silencing	18/216	0.109435	0.761685	-1.84846	4.08956	SEC16B;MBD4;OSR2;MYOM1;NTRK2;TLE1;RPL23;NOG;TWIST1;ANK2;CTCF;TERF2;ACTA1;MAPK8;CDH3;FUBP3;SMO;HOXD3
negative regulation of cellular hyperosmotic salinity response by transcription from RNA polymerase II promoter	21/258	0.107226	0.761685	-1.83062	4.08744	EGR1;NFIX;RNGTT;RNMT;TGFB1I1;DDX21;ASH2L;MLLT1;MED16;GTF2H3;RPAP1;MEIS2;NFATC4;NCOR1;SALL2;NFX1;NFIC;TRPS1;SNAPC4;PKNOX1;TARDBP
negative regulation of cellular amino acid biosynthetic process by transcription from RNA polymerase II promoter	21/258	0.107226	0.761685	-1.82906	4.08396	EGR1;NFIX;RNGTT;RNMT;TGFB1I1;DDX21;ASH2L;MLLT1;MED16;GTF2H3;RPAP1;MEIS2;NFATC4;NCOR1;SALL2;NFX1;NFIC;TRPS1;SNAPC4;PKNOX1;TARDBP
positive regulation of pyrimidine-containing compound salvage by transcription from RNA polymerase II promoter	21/258	0.107226	0.761685	-1.82551	4.07602	EGR1;NFIX;RNGTT;RNMT;TGFB1I1;DDX21;ASH2L;MLLT1;MED16;GTF2H3;RPAP1;MEIS2;NFATC4;NCOR1;SALL2;NFX1;NFIC;TRPS1;SNAPC4;PKNOX1;TARDBP
regulation of thiamine biosynthetic process by transcription from RNA polymerase II promoter	21/258	0.107226	0.761685	-1.82489	4.07464	EGR1;NFIX;RNGTT;RNMT;TGFB1I1;DDX21;ASH2L;MLLT1;MED16;GTF2H3;RPAP1;MEIS2;NFATC4;NCOR1;SALL2;NFX1;NFIC;TRPS1;SNAPC4;PKNOX1;TARDBP
regulation of transport by transcription from RNA polymerase II promoter	21/258	0.107226	0.761685	-1.82393	4.07251	EGR1;NFIX;RNGTT;RNMT;TGFB1I1;DDX21;ASH2L;MLLT1;MED16;GTF2H3;RPAP1;MEIS2;NFATC4;NCOR1;SALL2;NFX1;NFIC;TRPS1;SNAPC4;PKNOX1;TARDBP
positive regulation of flocculation via cell wall protein-carbohydrate interaction by transcription from RNA polymerase II promoter	21/258	0.107226	0.761685	-1.82387	4.07237	EGR1;NFIX;RNGTT;RNMT;TGFB1I1;DDX21;ASH2L;MLLT1;MED16;GTF2H3;RPAP1;MEIS2;NFATC4;NCOR1;SALL2;NFX1;NFIC;TRPS1;SNAPC4;PKNOX1;TARDBP
positive regulation of gene expression, epigenetic	21/261	0.116815	0.761685	-1.89551	4.06998	HDAC4;SEC16B;MBD4;OSR2;MYOM1;NTRK2;TLE1;RPL23;NOG;TWIST1;DDX21;ANK2;CTCF;TERF2;ACTA1;MAPK8;CDH3;FUBP3;SMO;EP300;HOXD3
positive regulation of cellular alcohol catabolic process by transcription from RNA polymerase II promoter	21/258	0.107226	0.761685	-1.81677	4.05652	EGR1;NFIX;RNGTT;RNMT;TGFB1I1;DDX21;ASH2L;MLLT1;MED16;GTF2H3;RPAP1;MEIS2;NFATC4;NCOR1;SALL2;NFX1;NFIC;TRPS1;SNAPC4;PKNOX1;TARDBP
positive regulation of filamentous growth of a population of unicellular organisms in response to starvation by transcription from RNA polymerase II promoter	21/258	0.107226	0.761685	-1.81557	4.05383	EGR1;NFIX;RNGTT;RNMT;TGFB1I1;DDX21;ASH2L;MLLT1;MED16;GTF2H3;RPAP1;MEIS2;NFATC4;NCOR1;SALL2;NFX1;NFIC;TRPS1;SNAPC4;PKNOX1;TARDBP
positive regulation of purine nucleotide biosynthetic process by transcription from RNA polymerase II promoter	21/258	0.107226	0.761685	-1.81418	4.05073	EGR1;NFIX;RNGTT;RNMT;TGFB1I1;DDX21;ASH2L;MLLT1;MED16;GTF2H3;RPAP1;MEIS2;NFATC4;NCOR1;SALL2;NFX1;NFIC;TRPS1;SNAPC4;PKNOX1;TARDBP
telomeric repeat-containing RNA transcription from RNA pol II promoter	21/258	0.107226	0.761685	-1.8127	4.04742	EGR1;NFIX;RNGTT;RNMT;TGFB1I1;DDX21;ASH2L;MLLT1;MED16;GTF2H3;RPAP1;MEIS2;NFATC4;NCOR1;SALL2;NFX1;NFIC;TRPS1;SNAPC4;PKNOX1;TARDBP
promoter clearance from RNA polymerase II promoter	21/258	0.107226	0.761685	-1.80875	4.0386	EGR1;NFIX;RNGTT;RNMT;TGFB1I1;DDX21;ASH2L;MLLT1;MED16;GTF2H3;RPAP1;MEIS2;NFATC4;NCOR1;SALL2;NFX1;NFIC;TRPS1;SNAPC4;PKNOX1;TARDBP
snoRNA transcription from an RNA polymerase II promoter	21/258	0.107226	0.761685	-1.80819	4.03735	EGR1;NFIX;RNGTT;RNMT;TGFB1I1;DDX21;ASH2L;MLLT1;MED16;GTF2H3;RPAP1;MEIS2;NFATC4;NCOR1;SALL2;NFX1;NFIC;TRPS1;SNAPC4;PKNOX1;TARDBP
negative regulation of invasive growth in response to glucose limitation by transcription from RNA polymerase II promoter	21/258	0.107226	0.761685	-1.80312	4.02604	EGR1;NFIX;RNGTT;RNMT;TGFB1I1;DDX21;ASH2L;MLLT1;MED16;GTF2H3;RPAP1;MEIS2;NFATC4;NCOR1;SALL2;NFX1;NFIC;TRPS1;SNAPC4;PKNOX1;TARDBP
negative regulation of mating type switching by transcription from RNA polymerase II promoter	21/258	0.107226	0.761685	-1.80214	4.02385	EGR1;NFIX;RNGTT;RNMT;TGFB1I1;DDX21;ASH2L;MLLT1;MED16;GTF2H3;RPAP1;MEIS2;NFATC4;NCOR1;SALL2;NFX1;NFIC;TRPS1;SNAPC4;PKNOX1;TARDBP
negative regulation of pseudohyphal growth by transcription from RNA polymerase II promoter	21/258	0.107226	0.761685	-1.79973	4.01848	EGR1;NFIX;RNGTT;RNMT;TGFB1I1;DDX21;ASH2L;MLLT1;MED16;GTF2H3;RPAP1;MEIS2;NFATC4;NCOR1;SALL2;NFX1;NFIC;TRPS1;SNAPC4;PKNOX1;TARDBP
negative regulation of cellular response to alkaline pH by transcription from RNA polymerase II promoter	21/258	0.107226	0.761685	-1.79763	4.01377	EGR1;NFIX;RNGTT;RNMT;TGFB1I1;DDX21;ASH2L;MLLT1;MED16;GTF2H3;RPAP1;MEIS2;NFATC4;NCOR1;SALL2;NFX1;NFIC;TRPS1;SNAPC4;PKNOX1;TARDBP
positive regulation of pseudohyphal growth by transcription from RNA polymerase II promoter	21/258	0.107226	0.761685	-1.79717	4.01276	EGR1;NFIX;RNGTT;RNMT;TGFB1I1;DDX21;ASH2L;MLLT1;MED16;GTF2H3;RPAP1;MEIS2;NFATC4;NCOR1;SALL2;NFX1;NFIC;TRPS1;SNAPC4;PKNOX1;TARDBP
negative regulation of phosphatidylserine biosynthetic process by transcription from RNA polymerase II promoter	21/258	0.107226	0.761685	-1.79382	4.00528	EGR1;NFIX;RNGTT;RNMT;TGFB1I1;DDX21;ASH2L;MLLT1;MED16;GTF2H3;RPAP1;MEIS2;NFATC4;NCOR1;SALL2;NFX1;NFIC;TRPS1;SNAPC4;PKNOX1;TARDBP
positive regulation of peroxisome organization by transcription from RNA polymerase II promoter	21/258	0.107226	0.761685	-1.78988	3.99648	EGR1;NFIX;RNGTT;RNMT;TGFB1I1;DDX21;ASH2L;MLLT1;MED16;GTF2H3;RPAP1;MEIS2;NFATC4;NCOR1;SALL2;NFX1;NFIC;TRPS1;SNAPC4;PKNOX1;TARDBP
regulation of phenotypic switching by transcription from RNA polymerase II promoter	21/259	0.110366	0.761685	-1.8123	3.99423	EGR1;NFIX;RNGTT;RNMT;TGFB1I1;DDX21;ASH2L;MLLT1;MED16;GTF2H3;RPAP1;MEIS2;NFATC4;NCOR1;SALL2;NFX1;NFIC;TRPS1;SNAPC4;PKNOX1;TARDBP
positive regulation of phospholipid biosynthetic process by transcription from RNA polymerase II promoter	21/259	0.110366	0.761685	-1.8122	3.99401	EGR1;NFIX;RNGTT;RNMT;TGFB1I1;DDX21;ASH2L;MLLT1;MED16;GTF2H3;RPAP1;MEIS2;NFATC4;NCOR1;SALL2;NFX1;NFIC;TRPS1;SNAPC4;PKNOX1;TARDBP
negative regulation of arginine catabolic process by transcription from RNA polymerase II promoter	21/259	0.110366	0.761685	-1.81063	3.99054	EGR1;NFIX;RNGTT;RNMT;TGFB1I1;DDX21;ASH2L;MLLT1;MED16;GTF2H3;RPAP1;MEIS2;NFATC4;NCOR1;SALL2;NFX1;NFIC;TRPS1;SNAPC4;PKNOX1;TARDBP
protein dephosphorylation	16/186	0.102643	0.761685	-1.75207	3.98858	PTPRU;CSNK1G3;PTPRS;PPM1M;FBXO2;PDXP;MTMR4;DUSP26;PTPRD;DUSP12;PPP3CA;UBLCP1;UBE2N;SEPHS1;PHPT1;BAP1
positive regulation of sulfate assimilation by transcription from RNA polymerase II promoter	21/258	0.107226	0.761685	-1.78613	3.98809	EGR1;NFIX;RNGTT;RNMT;TGFB1I1;DDX21;ASH2L;MLLT1;MED16;GTF2H3;RPAP1;MEIS2;NFATC4;NCOR1;SALL2;NFX1;NFIC;TRPS1;SNAPC4;PKNOX1;TARDBP
positive regulation of arginine biosynthetic process by transcription from RNA polymerase II promoter	21/258	0.107226	0.761685	-1.78275	3.98056	EGR1;NFIX;RNGTT;RNMT;TGFB1I1;DDX21;ASH2L;MLLT1;MED16;GTF2H3;RPAP1;MEIS2;NFATC4;NCOR1;SALL2;NFX1;NFIC;TRPS1;SNAPC4;PKNOX1;TARDBP
regulation of conjugation with cellular fusion by transcription from RNA polymerase II promoter	21/258	0.107226	0.761685	-1.78248	3.97995	EGR1;NFIX;RNGTT;RNMT;TGFB1I1;DDX21;ASH2L;MLLT1;MED16;GTF2H3;RPAP1;MEIS2;NFATC4;NCOR1;SALL2;NFX1;NFIC;TRPS1;SNAPC4;PKNOX1;TARDBP
regulation of cAMP-mediated signaling by regulation of transcription from RNA polymerase II promoter	24/305	0.118705	0.761685	-1.84862	3.93963	SMARCE1;DDX17;NPM1;SMARCD2;POU2F1;TSHZ3;KCNIP3;TCF7;CEBPG;CDC5L;ELP3;SOX12;NR2F2;HTATSF1;MED16;ZEB1;TEF;PRKAR1A;TAL1;CNOT2;SNAPC4;KLF9;CAMTA2;CLOCK
regulation of cellular response to oxidative stress by transcription from RNA polymerase II promoter	21/260	0.113562	0.761685	-1.80231	3.92075	EGR1;NFIX;RNGTT;RNMT;TGFB1I1;DDX21;ASH2L;MLLT1;MED16;GTF2H3;RPAP1;MEIS2;NFATC4;NCOR1;SALL2;NFX1;NFIC;TRPS1;SNAPC4;PKNOX1;TARDBP
pri-miRNA transcription from RNA polymerase II promoter	21/260	0.113562	0.761685	-1.79593	3.90687	EGR1;NFIX;RNGTT;RNMT;TGFB1I1;DDX21;ASH2L;MLLT1;MED16;GTF2H3;RPAP1;MEIS2;NFATC4;NCOR1;SALL2;NFX1;NFIC;TRPS1;SNAPC4;PKNOX1;TARDBP
negative regulation of canonical Wnt signaling pathway involved in neural crest cell differentiation	13/142	0.0921573	0.761685	-1.54281	3.67845	IGFBP4;CHD8;WNT5A;NOG;PRICKLE1;BICC1;DKK3;NKD2;SFRP1;SFRP2;NPHP4;PFDN5;DACT1
negative regulation of canonical Wnt signaling pathway involved in heart development	13/142	0.0921573	0.761685	-1.54078	3.67361	IGFBP4;CHD8;WNT5A;NOG;PRICKLE1;BICC1;DKK3;NKD2;SFRP1;SFRP2;NPHP4;PFDN5;DACT1
negative regulation of axon extension	12/127	0.0859711	0.761685	-1.47862	3.62815	TCHP;SFRP1;NDUFA13;SFRP2;NDRG3;PTPRS;CDKN2C;CCDC85B;SH3BP4;SCGB3A1;MSX1;PPP1R9B
negative regulation of G1/S transition of mitotic cell cycle by transcription from RNA polymerase II promoter	22/276	0.118698	0.761685	-1.66932	3.5576	EGR1;NFIX;RNGTT;RNMT;TGFB1I1;DDX21;ASH2L;MLLT1;MED16;GTF2H3;RPAP1;MEIS2;NFATC4;NCOR1;SALL2;NFX1;NFIC;TRPS1;SNAPC4;PKNOX1;TARDBP;DACT1
regulation of cAMP-mediated signaling by transcription from RNA polymerase II promoter	21/262	0.120124	0.761685	-1.67853	3.55718	EGR1;NFIX;RNGTT;RNMT;TGFB1I1;DDX21;ASH2L;MLLT1;MED16;GTF2H3;RPAP1;MEIS2;NFATC4;NCOR1;SALL2;NFX1;NFIC;TRPS1;SNAPC4;PKNOX1;TARDBP
positive regulation of heart induction by negative regulation of canonical Wnt signaling pathway	13/143	0.0960412	0.761685	-1.50474	3.52558	IGFBP4;CHD8;WNT5A;NOG;PRICKLE1;BICC1;DKK3;NKD2;SFRP1;SFRP2;NPHP4;PFDN5;DACT1
negative regulation of canonical Wnt signaling pathway involved in neural plate anterior/posterior pattern formation	13/143	0.0960412	0.761685	-1.48995	3.49092	IGFBP4;CHD8;WNT5A;NOG;PRICKLE1;BICC1;DKK3;NKD2;SFRP1;SFRP2;NPHP4;PFDN5;DACT1
spliceosomal snRNP assembly	20/246	0.114667	0.761685	-1.60828	3.48308	SF3B2;NONO;METTL3;DDX20;PRPF40B;CDC5L;CASC3;PLRG1;HTATSF1;CRNKL1;PRPF8;WDR77;CCAR1;CHERP;PUF60;TGS1;PCBP2;TRA2A;GEMIN5;RBM5
postreplication repair	12/128	0.0899001	0.761685	-1.43644	3.46048	ZRANB3;MBD4;NPM1;POLG2;SUMO1;TRIM28;CHRNA4;TDP1;UBE2N;HUS1;GTF2H3;MEN1
positive regulation of CREB transcription factor activity	10/103	0.0963012	0.761685	-1.25634	2.94018	FZD1;HDAC4;FZD2;CAMK1D;RPS6KA5;CRTC1;CEBPG;EP300;PRKD1;WNT2
positive regulation of neuron projection development	9/91	0.101638	0.761685	-1.18779	2.71569	NTRK2;ZEB1;CAMK1D;RIT2;PTK7;WNT5A;TCF4;PRKD1;HOXD3
skeletal system development	10/103	0.0963012	0.761685	-1.14539	2.68052	GDF10;BMP1;EVC;IGFBP4;TRPS1;CDH11;NOG;INHA;PAPSS1;HOXA11
bone development	11/118	0.104372	0.761685	-1.15599	2.6123	GDF10;BMP1;EVC;IGFBP4;TRPS1;CDH11;NOG;SULF1;INHA;PAPSS1;HOXA11
DNA-templated transcription, initiation	9/90	0.0964938	0.761685	-1.04756	2.44949	GTF3C1;FUBP3;TCF4;ASH2L;HOXD3;SMARCA1;GATA2;ILF2;NAT14
regulation of mitotic cell cycle	9/92	0.106935	0.761685	-0.970538	2.16967	MBD4;SON;PES1;EP300;TARDBP;INHA;CDC25A;BIRC2;BAP1
medial motor column neuron differentiation	7/63	0.0872085	0.761685	-0.886848	2.16342	PTPRD;FZD1;NTRK2;FZD2;WNT5A;SMARCA1;WNT2
neuron differentiation involved in amphid sensory organ development	7/63	0.0872085	0.761685	-0.88405	2.1566	PTPRD;FZD1;NTRK2;FZD2;WNT5A;SMARCA1;WNT2
mechanoreceptor differentiation	7/63	0.0872085	0.761685	-0.8811	2.1494	PTPRD;FZD1;NTRK2;FZD2;WNT5A;SMARCA1;WNT2
photoreceptor cell differentiation	7/63	0.0872085	0.761685	-0.8796	2.14574	PTPRD;FZD1;NTRK2;FZD2;WNT5A;SMARCA1;WNT2
glutamatergic neuron differentiation	7/63	0.0872085	0.761685	-0.876017	2.137	PTPRD;FZD1;NTRK2;FZD2;WNT5A;SMARCA1;WNT2
neuron differentiation involved in salivary gland development	7/63	0.0872085	0.761685	-0.87447	2.13323	PTPRD;FZD1;NTRK2;FZD2;WNT5A;SMARCA1;WNT2
retinal bipolar neuron differentiation	7/63	0.0872085	0.761685	-0.871406	2.12575	PTPRD;FZD1;NTRK2;FZD2;WNT5A;SMARCA1;WNT2
Rohon-Beard neuron differentiation	7/63	0.0872085	0.761685	-0.867084	2.11521	PTPRD;FZD1;NTRK2;FZD2;WNT5A;SMARCA1;WNT2
regulation of cardiac conduction	8/78	0.10117	0.761685	-0.901348	2.06495	PLN;NPPA;ATP2A3;ATP2A2;ATP1A2;ATP1B2;PRKACA;TBX2
BMP signaling pathway involved in mesodermal cell fate specification	8/78	0.10117	0.761685	-0.862755	1.97653	GDF10;BMP4;AMHR2;NOG;ZCCHC18;INHA;SMAD5;HOXA11
non-photoreactive DNA repair	11/120	0.113852	0.761685	-0.908833	1.97476	ZRANB3;MBD4;NPM1;POLG2;SUMO1;TRIM28;CHRNA4;TDP1;HUS1;GTF2H3;MEN1
DNA 3' dephosphorylation involved in DNA repair	11/120	0.113852	0.761685	-0.906013	1.96864	ZRANB3;MBD4;NPM1;POLG2;SUMO1;TRIM28;CHRNA4;TDP1;HUS1;GTF2H3;MEN1
nucleotide phosphorylation involved in DNA repair	11/120	0.113852	0.761685	-0.903846	1.96393	ZRANB3;MBD4;NPM1;POLG2;SUMO1;TRIM28;CHRNA4;TDP1;HUS1;GTF2H3;MEN1
non-recombinational repair	11/120	0.113852	0.761685	-0.901535	1.95891	ZRANB3;MBD4;NPM1;POLG2;SUMO1;TRIM28;CHRNA4;TDP1;HUS1;GTF2H3;MEN1
GABAergic neuron differentiation	7/64	0.0930598	0.761685	-0.824754	1.95839	PTPRD;FZD1;NTRK2;FZD2;WNT5A;SMARCA1;WNT2
pyrimidine dimer repair	11/120	0.113852	0.761685	-0.899307	1.95407	ZRANB3;MBD4;NPM1;POLG2;SUMO1;TRIM28;CHRNA4;TDP1;HUS1;GTF2H3;MEN1
DNA replication proofreading	11/121	0.11877	0.761685	-0.81006	1.72588	ZRANB3;MBD4;NPM1;POLG2;SUMO1;TRIM28;CHRNA4;TDP1;HUS1;GTF2H3;MEN1
negative regulation of G-protein coupled receptor protein signaling pathway	6/51	0.0879622	0.761685	-0.669061	1.62638	RGS5;RGS2;GNG7;IGFBP3;TULP3;RGS12
gap filling involved in double-strand break repair via nonhomologous end joining	7/66	0.105401	0.761685	-0.70363	1.58316	WRN;SUMO1;ARTN;IGFBP4;UBE2N;ATM;POLG
cardiac neuron differentiation	7/66	0.105401	0.761685	-0.623336	1.4025	PTPRD;FZD1;NTRK2;FZD2;WNT5A;SMARCA1;WNT2
cellular response to gamma radiation	6/52	0.0945962	0.761685	-0.582781	1.37428	WRN;HSF1;HUS1;ATM;CLOCK;MEN1
DNA-templated transcription, elongation	8/80	0.112845	0.761685	-0.52216	1.13922	GTF3C1;FUBP3;TCEA2;ASH2L;HOXD3;SMARCA1;GATA2;ILF2
response to UV-C	5/39	0.085969	0.761685	-0.428079	1.05041	ZRANB3;WRN;MAPK8;REV1;MEN1
double-strand break repair via single-strand annealing	6/53	0.10149	0.761685	-0.458495	1.04894	WRN;ARTN;CHEK2;TDP1;APLF;LIG3
mitochondrial double-strand break repair	6/53	0.10149	0.761685	-0.455661	1.04246	WRN;ARTN;CHEK2;TDP1;APLF;LIG3
noradrenergic neuron differentiation	7/67	0.111885	0.761685	-0.428055	0.937562	PTPRD;FZD1;NTRK2;FZD2;WNT5A;SMARCA1;WNT2
cellular response to nitric oxide	5/39	0.085969	0.761685	-0.378816	0.929527	PDGFRA;MAPK8;MMP3;MPV17;AQP1
transcription from RNA polymerase I promoter	8/81	0.118945	0.761685	-0.365575	0.778346	GTF3C1;FUBP3;UBTF;ASH2L;HOXD3;SMARCA1;GATA2;ILF2
heparin biosynthetic process	5/40	0.0935859	0.761685	-0.295006	0.698833	HS3ST3A1;ANGPT1;SDC2;XYLT2;HS2ST1
neuron fate commitment	7/68	0.118575	0.761685	-0.30748	0.655611	PTPRD;FZD1;NTRK2;FZD2;WNT5A;SMARCA1;WNT2
amacrine cell differentiation	7/68	0.118575	0.761685	-0.298582	0.636638	PTPRD;FZD1;NTRK2;FZD2;WNT5A;SMARCA1;WNT2
mesodermal to mesenchymal transition involved in gastrulation	5/41	0.101535	0.761685	-0.244303	0.558807	DDX17;TRIM28;NOG;WNT5A;SNAI1
negative regulation of cell adhesion involved in substrate-bound cell migration	5/40	0.0935859	0.761685	-0.163773	0.387958	SEMA5A;ADAMDEC1;ANGPT1;RASA1;VEGFC
mRNA-binding (hnRNP) protein import into nucleus	5/40	0.0935859	0.761685	-0.136656	0.323722	IPO13;POM121;NUP155;NUTF2;PRICKLE1
positive regulation of transcription from RNA polymerase II promoter in response to amino acid starvation	5/41	0.101535	0.761685	-0.138758	0.317387	MAPK8;RRAGB;PRKD1;DEPDC5;ITFG2
protein import into nucleus, substrate release	5/40	0.0935859	0.761685	-0.131001	0.310326	IPO13;POM121;NUP155;NUTF2;PRICKLE1
negative regulation of dendrite development	5/40	0.0935859	0.761685	-0.125936	0.298326	HDAC2;CAMK1D;PTPRS;SEMA3A;FKBP4
steroid hormone receptor import into nucleus	5/40	0.0935859	0.761685	-0.125293	0.296804	IPO13;POM121;NUP155;NUTF2;PRICKLE1
histone H4-K16 acetylation	5/41	0.101535	0.761685	-0.0446944	0.102232	PER1;TRRAP;WDR5;EP300;ELP3
catenin import into nucleus	5/41	0.101535	0.761685	-0.0405679	0.0927929	IPO13;POM121;NUP155;NUTF2;PRICKLE1
proteasome core complex import into nucleus	5/41	0.101535	0.761685	-0.0338185	0.0773547	IPO13;POM121;NUP155;NUTF2;PRICKLE1
splicing factor protein import into nucleus	5/41	0.101535	0.761685	-0.0314195	0.0718674	IPO13;POM121;NUP155;NUTF2;PRICKLE1
transcription factor import into nucleus	5/41	0.101535	0.761685	-0.0093672	0.0214261	IPO13;POM121;NUP155;NUTF2;PRICKLE1
UV protection	5/42	0.109809	0.761685	0.193042	-0.426433	ZRANB3;MFAP4;MAPK8;REV1;MEN1
histone H4-K5 acetylation	5/43	0.118398	0.761685	0.218578	-0.46638	PER1;TRRAP;WDR5;EP300;ELP3
histone H4-K8 acetylation	5/43	0.118398	0.761685	0.22007	-0.469564	PER1;TRRAP;WDR5;EP300;ELP3
regulation of protein targeting to vacuole involved in autophagy	5/42	0.109809	0.761685	0.22371	-0.494178	DAPK1;USP10;EP300;ATM;DEPDC5
regulation of autophagy	5/42	0.109809	0.761685	0.226506	-0.500354	DAPK1;USP10;EP300;ATM;DEPDC5
positive regulation of DNA replication	5/43	0.118398	0.761685	0.258475	-0.551509	PDGFRA;PDGFC;RBBP6;SMC3;FGF10
G2 DNA damage checkpoint	5/42	0.109809	0.761685	0.255115	-0.563552	ARTN;CHEK2;HUS1;USP28;CLOCK
positive regulation of chondrocyte differentiation	5/43	0.118398	0.761685	0.291254	-0.621449	BMP4;BMP1;GDNF;TRPS1;HOXA11
regulation of skeletal muscle cell differentiation	4/29	0.0967487	0.761685	0.278202	-0.649779	DDX17;SPOCK2;LTBP4;BIRC2
ventricular septum morphogenesis	4/28	0.0874054	0.761685	0.321893	-0.784516	NOG;HEY2;ZFPM2;STRA6
negative regulation of glycolytic process	4/28	0.0874054	0.761685	0.35719	-0.870543	BMP4;HDAC4;CDKN2C;INHA
positive regulation of calcium ion import	4/29	0.0967487	0.761685	0.381012	-0.889906	CACNB2;CXCL12;ANK2;MYLK
positive regulation of excitatory postsynaptic potential	4/29	0.0967487	0.761685	0.42189	-0.985384	NLGN2;HOMER1;DLG4;GRIK2
protein localization to peroxisome	4/29	0.0967487	0.761685	0.448821	-1.04828	CEP68;SEC16B;PEX6;ANK2
erythrocyte development	4/29	0.0967487	0.761685	0.542006	-1.26593	MBD4;TAL1;ACIN1;INHA
regulation of ryanodine-sensitive calcium-release channel activity	4/30	0.106537	0.761685	0.605331	-1.35549	RIT2;HOMER1;ANK2;PRKACA
cellular bud neck septin ring organization	4/30	0.106537	0.761685	0.680852	-1.52461	SNX18;SON;RASA1;MYH10
protein localization to mitotic actomyosin contractile ring	4/30	0.106537	0.761685	0.693978	-1.554	SNX18;SON;RASA1;MYH10
positive regulation of dendrite morphogenesis	4/29	0.0967487	0.761685	0.671961	-1.56946	PTPRD;NEDD4;SDC2;OBSL1
cellular bud site selection	4/30	0.106537	0.761685	0.702003	-1.57197	SNX18;SON;RASA1;MYH10
smoothened signaling pathway involved in lung development	4/30	0.106537	0.761685	0.707868	-1.5851	BMP4;EVC2;SMO;CC2D2A
plant-type primary cell wall biogenesis	4/30	0.106537	0.761685	0.71076	-1.59158	SNX18;SON;RASA1;MYH10
smoothened signaling pathway involved in growth plate cartilage chondrocyte development	4/30	0.106537	0.761685	0.71136	-1.59292	BMP4;EVC2;SMO;CC2D2A
smoothened signaling pathway	4/30	0.106537	0.761685	0.713075	-1.59676	BMP4;EVC2;SMO;CC2D2A
smoothened signaling pathway involved in regulation of cerebellar granule cell precursor cell proliferation	4/30	0.106537	0.761685	0.721844	-1.6164	BMP4;EVC2;SMO;CC2D2A
smoothened signaling pathway involved in ventral spinal cord patterning	4/30	0.106537	0.761685	0.731344	-1.63767	BMP4;EVC2;SMO;CC2D2A
signal transduction downstream of smoothened	4/30	0.106537	0.761685	0.73982	-1.65665	BMP4;EVC2;SMO;CC2D2A
smoothened signaling pathway involved in dorsal/ventral neural tube patterning	4/30	0.106537	0.761685	0.744255	-1.66658	BMP4;EVC2;SMO;CC2D2A
nuclear import	4/30	0.106537	0.761685	0.746377	-1.67133	NPM1;ANP32A;DDX20;GEMIN5
positive regulation of DNA-dependent DNA replication	4/31	0.116752	0.761685	0.844138	-1.81296	BMP4;PDGFRA;PDGFC;FGF10
positive regulation of sodium:potassium-exchanging ATPase activity	4/31	0.116752	0.761685	0.882841	-1.89608	MYL4;ANK2;ATP1B2;FGF10
skeletal muscle acetylcholine-gated channel clustering	4/31	0.116752	0.761685	0.918495	-1.97265	CACNB1;CACNB2;ZC4H2;PDZRN3
DNA unwinding involved in DNA replication	4/31	0.116752	0.761685	0.930445	-1.99832	WRN;POLG2;ARTN;POLG
mitotic cytokinetic process	4/31	0.116752	0.761685	0.986103	-2.11785	SNX18;SON;RASA1;MYH10
smoothened signaling pathway involved in regulation of secondary heart field cardioblast proliferation	4/31	0.116752	0.761685	0.988715	-2.12346	BMP4;EVC2;SMO;CC2D2A
mitotic cytokinesis	4/31	0.116752	0.761685	0.996167	-2.13947	SNX18;SON;RASA1;MYH10
negative regulation of peptidyl-tyrosine autophosphorylation	3/18	0.0926891	0.761685	1.91081	-4.54487	SFRP1;SFRP2;CHORDC1
positive regulation of calcium ion export from cell	3/18	0.0926891	0.761685	1.95884	-4.65912	CACNB2;ANK2;MYLK
metanephric mesenchyme development	3/18	0.0926891	0.761685	2.08554	-4.96046	OSR2;GDNF;FGF10
positive regulation of presynapse assembly	3/18	0.0926891	0.761685	2.09334	-4.97901	BHLHB9;NLGN2;EPHB2
negative regulation of cellular senescence	3/19	0.10531	0.761685	2.21766	-4.99161	ING2;TWIST1;TERF2
outflow tract septum morphogenesis	3/18	0.0926891	0.761685	2.12702	-5.05912	BMP4;ZFPM2;TBX2
aorta morphogenesis	3/18	0.0926891	0.761685	2.1337	-5.07501	NRP1;TBX2;STRA6
mitotic spindle assembly checkpoint	3/18	0.0926891	0.761685	2.13646	-5.08158	KLHL22;ATM;BUB3
protein localization to cytoplasmic stress granule	3/18	0.0926891	0.761685	2.21108	-5.25907	CEP68;ANK2;DCP1A
embryonic skeletal limb joint morphogenesis	3/18	0.0926891	0.761685	2.22719	-5.29738	OSR2;NOG;HOXA11
long-term synaptic potentiation	3/18	0.0926891	0.761685	2.30026	-5.47118	TSHZ3;DLG4;GRIK2
maintenance of epithelial cell apical/basal polarity	3/18	0.0926891	0.761685	2.35212	-5.59453	DLG4;LRCH4;LIN7B
monoubiquitinated histone deubiquitination	3/18	0.0926891	0.761685	2.35544	-5.60243	TRRAP;USP21;BAP1
3'-phosphoadenosine 5'-phosphosulfate metabolic process	3/19	0.10531	0.761685	2.51616	-5.66348	TPST1;PODXL2;SULT4A1
cardiac muscle myosin thick filament assembly	3/18	0.0926891	0.761685	2.39512	-5.6968	MYOM1;PDGFRA;OBSL1
negative regulation of platelet aggregation	3/20	0.118559	0.761685	2.68426	-5.72377	PDGFRA;ADAMTS18;PRKG1
regulation of gene expression by genetic imprinting	3/20	0.118559	0.761685	2.68505	-5.72545	HDAC4;ZFP57;CTCF
histone H3-K4 dimethylation	3/18	0.0926891	0.761685	2.40913	-5.73014	WDR5;CXXC1;ASH2L
negative regulation of megakaryocyte differentiation	3/19	0.10531	0.761685	2.55184	-5.7438	MEIS1;HOXA9;MEIS2
regulation of protein catabolic process at synapse, modulating synaptic transmission	3/19	0.10531	0.761685	2.55208	-5.74433	NLGN2;CHEK2;GRIK2
regulation of cardiac muscle cell contraction	3/20	0.118559	0.761685	2.70179	-5.76113	PLN;ANK2;PRKACA
DNA double-strand break processing involved in repair via single-strand annealing	3/19	0.10531	0.761685	2.56105	-5.76454	ARTN;UBE2N;ATM
intracellular steroid hormone receptor signaling pathway	3/20	0.118559	0.761685	2.7163	-5.79208	BMP4;MBD4;MED16
negative regulation of Notch signaling pathway involved in somitogenesis	3/19	0.10531	0.761685	2.61707	-5.89061	EGFL7;GATA2;PEAR1
regulation of potassium ion transmembrane transporter activity	3/20	0.118559	0.761685	2.80096	-5.9726	KCNIP1;KCNIP3;NEDD4
G-quadruplex DNA formation	3/20	0.118559	0.761685	2.88928	-6.16093	WRN;IGFBP4;POLG
ribosome assembly	3/19	0.10531	0.761685	2.74445	-6.17733	NPM1;BMS1;EIF2A
DNA metabolic process	3/20	0.118559	0.761685	2.90816	-6.2012	WRN;IGFBP4;POLG
formation of extrachromosomal circular DNA	3/20	0.118559	0.761685	2.91486	-6.21547	WRN;IGFBP4;POLG
DNA modification	3/20	0.118559	0.761685	2.91511	-6.216	WRN;IGFBP4;POLG
progesterone receptor signaling pathway	3/20	0.118559	0.761685	2.91649	-6.21895	MBD4;NEDD4;MED16
regulation of oskar mRNA translation	3/20	0.118559	0.761685	2.92576	-6.23873	RBM4B;GEMIN5;EIF2A
regulation of protein deneddylation	3/20	0.118559	0.761685	2.92851	-6.24458	KBTBD4;LTBP4;BTBD11
regulation of proteolysis involved in cellular protein catabolic process	3/20	0.118559	0.761685	2.92924	-6.24615	KBTBD4;LTBP4;BTBD11
modulation by symbiont of host translation	3/20	0.118559	0.761685	2.93101	-6.24991	RBM4B;GEMIN5;EIF2A
DNA excision	3/20	0.118559	0.761685	2.93601	-6.26058	WRN;IGFBP4;POLG
regulation of protein desumoylation	3/20	0.118559	0.761685	2.95458	-6.30018	KBTBD4;LTBP4;BTBD11
maintenance of imprinting at mating-type locus	3/20	0.118559	0.761685	2.9669	-6.32645	WRN;IGFBP4;POLG
removal of nonhomologous ends	3/20	0.118559	0.761685	2.96813	-6.32907	WRN;IGFBP4;POLG
regulation of translation, ncRNA-mediated	3/20	0.118559	0.761685	2.96832	-6.32947	RBM4B;GEMIN5;EIF2A
positive regulation of synapse assembly	3/20	0.118559	0.761685	2.99975	-6.3965	BHLHB9;NLGN2;EPHB2
plastid DNA metabolic process	3/20	0.118559	0.761685	3.00756	-6.41315	WRN;IGFBP4;POLG
programmed DNA elimination	3/20	0.118559	0.761685	3.00773	-6.41351	WRN;IGFBP4;POLG
heteroduplex formation	3/20	0.118559	0.761685	3.0111	-6.42069	WRN;IGFBP4;POLG
genetic imprinting at mating-type locus	3/20	0.118559	0.761685	3.03039	-6.46183	WRN;IGFBP4;POLG
establishment of imprinting at mating-type locus	3/20	0.118559	0.761685	3.04884	-6.50118	WRN;IGFBP4;POLG
negative regulation of erythrocyte differentiation	3/20	0.118559	0.761685	3.05083	-6.50542	MEIS1;HOXA9;MEIS2
DNA dephosphorylation	3/20	0.118559	0.761685	3.0528	-6.50962	WRN;IGFBP4;POLG
limb morphogenesis	3/20	0.118559	0.761685	3.12355	-6.66049	SMOC1;NOG;IFT122
negative regulation of DNA replication origin binding	3/20	0.118559	0.761685	3.61796	-7.71472	MAPK8;SMO;SUMO1
positive regulation of glial cell-derived neurotrophic factor receptor signaling pathway involved in ureteric bud formation	2/9	0.100192	0.761685	7.9569	-18.3062	GDNF;HOMER1
negative regulation of vascular associated smooth muscle cell migration	2/10	0.120358	0.761685	8.91376	-18.873	IGFBP5;IGFBP3
retinal rod cell development	2/9	0.100192	0.761685	8.24536	-18.9698	TULP1;MAPRE2
sympathetic nervous system development	2/10	0.120358	0.761685	9.36559	-19.8296	GDNF;SEMA3A
retinal cone cell development	2/9	0.100192	0.761685	8.84748	-20.3551	TULP1;MAPRE2
negative regulation of B cell differentiation	2/10	0.120358	0.761685	9.76179	-20.6685	SFRP1;INHA
regulation of large conductance calcium-activated potassium channel activity	2/9	0.100192	0.761685	9.03259	-20.781	HOMER1;NEDD4
positive regulation of striated muscle contraction	2/9	0.100192	0.761685	9.07406	-20.8764	TNNT3;ATP1A2
N-acetylglucosamine catabolic process	2/10	0.120358	0.761685	10.0828	-21.3482	EXTL2;CHST2
N-acetylglucosamine metabolic process	2/10	0.120358	0.761685	10.105	-21.3952	EXTL2;CHST2
chemorepulsion involved in postnatal olfactory bulb interneuron migration	2/10	0.120358	0.761685	10.1059	-21.397	EPHA7;ROBO1
N-acetylglucosamine biosynthetic process	2/10	0.120358	0.761685	10.392	-22.0029	EXTL2;CHST2
release of sequestered calcium ion into cytosol by sarcoplasmic reticulum	2/10	0.120358	0.761685	10.4031	-22.0263	ATP2A2;ANK2
telomeric D-loop disassembly	2/10	0.120358	0.761685	10.4661	-22.1598	WRN;TERF2
positive regulation of nucleocytoplasmic transport	2/9	0.100192	0.761685	9.68276	-22.2768	NUMA1;NEDD4
histone H2B acetylation	2/9	0.100192	0.761685	9.68351	-22.2785	TRRAP;EP300
creatine metabolic process	2/10	0.120358	0.761685	10.6831	-22.6191	CKMT2;CKB
positive regulation of methylation-dependent chromatin silencing	2/9	0.100192	0.761685	9.97063	-22.9391	SETDB1;TRIM28
creatine biosynthetic process	2/10	0.120358	0.761685	10.9084	-23.0961	CKMT2;CKB
positive regulation of cation channel activity	2/10	0.120358	0.761685	10.941	-23.1651	HOMER1;ANK2
regulation of voltage-gated potassium channel activity involved in ventricular cardiac muscle cell action potential repolarization	2/10	0.120358	0.761685	10.9471	-23.1781	HOMER1;NEDD4
positive regulation of type B pancreatic cell development	2/9	0.100192	0.761685	10.1206	-23.2841	CLOCK;HOXA11
Notch signaling pathway involved in regulation of secondary heart field cardioblast proliferation	2/10	0.120358	0.761685	11.0369	-23.3683	HEY2;SNAI1
replicative senescence	2/10	0.120358	0.761685	11.0425	-23.3801	CHEK2;ATM
positive regulation of dopamine uptake involved in synaptic transmission	2/9	0.100192	0.761685	10.1765	-23.4126	GDNF;DRD4
modulation of chemical synaptic transmission	2/10	0.120358	0.761685	11.1168	-23.5374	NLGN2;GRIK2
regulation of neuromuscular synaptic transmission	2/10	0.120358	0.761685	11.1314	-23.5684	NLGN2;GRIK2
labyrinthine layer blood vessel development	2/9	0.100192	0.761685	10.2606	-23.6062	HEY2;TEAD2
negative regulation of bicellular tight junction assembly	2/10	0.120358	0.761685	11.1984	-23.7103	SNAI1;PRKACA
regulation of synaptic transmission, glycinergic	2/10	0.120358	0.761685	11.2061	-23.7265	NLGN2;GRIK2
cardiac muscle cell membrane repolarization	2/9	0.100192	0.761685	10.3148	-23.7308	ATP1A2;ATP1B2
regulation of bicellular tight junction assembly	2/10	0.120358	0.761685	11.2214	-23.7589	SNAI1;PRKACA
positive regulation of advanced glycation end-product receptor activity	2/10	0.120358	0.761685	11.2403	-23.799	MBD4;HOMER1
regulation of synaptic transmission, cholinergic	2/10	0.120358	0.761685	11.2651	-23.8515	NLGN2;GRIK2
non-canonical Wnt signaling pathway involved in midbrain dopaminergic neuron differentiation	2/10	0.120358	0.761685	11.2907	-23.9056	FZD1;WNT5A
regulation of modification of synapse structure, modulating synaptic transmission	2/10	0.120358	0.761685	11.293	-23.9106	NLGN2;GRIK2
trans-synaptic signaling, modulating synaptic transmission	2/10	0.120358	0.761685	11.3392	-24.0084	NLGN2;GRIK2
regulation of membrane repolarization during atrial cardiac muscle cell action potential	2/10	0.120358	0.761685	11.3404	-24.0109	NPPA;ANK2
positive regulation of corticotropin-releasing hormone receptor activity	2/10	0.120358	0.761685	11.3772	-24.0889	MBD4;HOMER1
modulation by symbiont of host synaptic transmission	2/10	0.120358	0.761685	11.405	-24.1476	NLGN2;GRIK2
negative regulation of cardiac muscle cell myoblast differentiation	2/10	0.120358	0.761685	11.4411	-24.224	BMP4;PRICKLE1
vacuolar sequestering of sodium ion	2/10	0.120358	0.761685	11.452	-24.2472	ATP1A2;ATP1B2
RNA interference	2/9	0.100192	0.761685	10.5471	-24.2654	TNRC6C;TNRC6A
modification of synaptic structure, modulating synaptic transmission	2/10	0.120358	0.761685	11.5527	-24.4603	NLGN2;GRIK2
regulation of postsynaptic neurotransmitter receptor activity	2/10	0.120358	0.761685	11.5944	-24.5486	NLGN2;GRIK2
positive regulation of SUMO transferase activity	2/10	0.120358	0.761685	11.6845	-24.7393	HDAC4;PIAS3
post-embryonic camera-type eye morphogenesis	2/9	0.100192	0.761685	10.8586	-24.982	MFAP2;IFT122
negative regulation of double-strand break repair via nonhomologous end joining	2/10	0.120358	0.761685	11.8585	-25.1077	HSF1;TWIST1
protein localization to endoplasmic reticulum exit site	2/10	0.120358	0.761685	12.2231	-25.8798	SEC16B;ANK2
depyrimidination	2/10	0.120358	0.761685	12.3123	-26.0686	MBD4;NTHL1
embryonic ectodermal digestive tract morphogenesis	2/9	0.100192	0.761685	11.4273	-26.2903	PDGFRA;TCF21
positive regulation of large conductance calcium-activated potassium channel activity	2/10	0.120358	0.761685	12.4612	-26.3839	ANK2;ATP1B2
negative regulation of prolactin secretion	2/10	0.120358	0.761685	12.529	-26.5274	RHBDF1;DRD4
negative regulation of activation of Janus kinase activity	2/10	0.120358	0.761685	12.6561	-26.7967	SFRP1;SFRP2
dopamine receptor signaling pathway	2/9	0.100192	0.761685	11.6623	-26.8311	GNB5;DRD4
positive regulation of long-term synaptic potentiation	2/9	0.100192	0.761685	11.695	-26.9062	DLG4;GRIK2
positive regulation of heart rate involved in baroreceptor response to decreased systemic arterial blood pressure	2/10	0.120358	0.761685	12.7821	-27.0633	NPPA;ATP2A2
negative regulation of immunoglobulin secretion	2/10	0.120358	0.761685	12.804	-27.1097	RHBDF1;DRD4
negative regulation of matrix metallopeptidase secretion	2/10	0.120358	0.761685	12.9132	-27.3408	RHBDF1;DRD4
thyroid gland development	2/9	0.100192	0.761685	11.8913	-27.358	TCF21;HOXD3
regulation of ATP-dependent microtubule motor activity, plus-end-directed	2/10	0.120358	0.761685	13.3446	-28.2543	TPM2;TNNT3
regulation of ATP-dependent microtubule motor activity, minus-end-directed	2/10	0.120358	0.761685	13.6637	-28.9299	TPM2;TNNT3
cleavage in ITS2 between 5.8S rRNA and LSU-rRNA of tricistronic rRNA transcript (SSU-rRNA, 5.8S rRNA, LSU-rRNA)	2/10	0.120358	0.761685	13.9736	-29.586	BMS1;PES1
positive regulation of sodium:proton antiporter activity	2/10	0.120358	0.761685	14.2509	-30.1733	CHORDC1;DRD4
endonucleolytic cleavage in ITS1 upstream of 5.8S rRNA from tricistronic rRNA transcript (SSU-rRNA, 5.8S rRNA, LSU-rRNA)	2/9	0.100192	0.761685	13.2526	-30.4898	BMS1;PES1
regulation of proton-transporting ATP synthase activity, rotational mechanism	2/10	0.120358	0.761685	14.6072	-30.9275	TPM2;TNNT3
regulation of transcription from RNA polymerase II promoter by histone modification	24/306	0.121789	0.767763	-1.74981	3.68418	SMARCE1;DDX17;NPM1;SMARCD2;POU2F1;TSHZ3;KCNIP3;TCF7;CEBPG;CDC5L;ELP3;SOX12;NR2F2;HTATSF1;MED16;ZEB1;TEF;PRKAR1A;TAL1;CNOT2;SNAPC4;KLF9;CAMTA2;CLOCK
regulation of transcription involved in cell fate commitment	24/306	0.121789	0.767763	-1.74325	3.67035	SMARCE1;DDX17;NPM1;SMARCD2;POU2F1;TSHZ3;KCNIP3;TCF7;CEBPG;CDC5L;ELP3;SOX12;NR2F2;HTATSF1;MED16;ZEB1;TEF;PRKAR1A;TAL1;CNOT2;SNAPC4;KLF9;CAMTA2;CLOCK
regulation of transcription from RNA polymerase II promoter in response to iron	24/306	0.121789	0.767763	-1.73229	3.64727	SMARCE1;DDX17;NPM1;SMARCD2;POU2F1;TSHZ3;KCNIP3;TCF7;CEBPG;CDC5L;ELP3;SOX12;NR2F2;HTATSF1;MED16;ZEB1;TEF;PRKAR1A;TAL1;CNOT2;SNAPC4;KLF9;CAMTA2;CLOCK
muscle filament sliding	10/108	0.121492	0.767763	-0.668184	1.40847	MYL4;CKMT2;ACTA1;P2RX6;SGCA;MYL1;TNNT1;TPM2;TNNT3;MYLK
regulation of chaperone-mediated autophagy	6/56	0.123689	0.778989	0.104066	-0.217497	DAPK1;USP10;CHEK2;EP300;ATM;DEPDC5
positive regulation of rRNA processing	18/220	0.123825	0.779098	-1.54045	3.21781	SEC16B;MBD4;OSR2;MYOM1;NTRK2;TLE1;RPL23;NOG;TWIST1;ANK2;CTCF;TERF2;ACTA1;MAPK8;CDH3;FUBP3;SMO;HOXD3
regulation of BMP signaling pathway	24/309	0.131333	0.782628	-1.68889	3.42848	SMARCE1;DDX17;NPM1;SMARCD2;POU2F1;TSHZ3;KCNIP3;TCF7;CEBPG;CDC5L;ELP3;SOX12;NR2F2;HTATSF1;MED16;ZEB1;TEF;PRKAR1A;TAL1;CNOT2;SNAPC4;KLF9;CAMTA2;CLOCK
regulation of transcription involved in anterior/posterior axis specification	24/311	0.137937	0.782628	-1.59336	3.15639	SMARCE1;DDX17;NPM1;SMARCD2;POU2F1;TSHZ3;KCNIP3;TCF7;CEBPG;CDC5L;ELP3;SOX12;NR2F2;HTATSF1;MED16;ZEB1;TEF;PRKAR1A;TAL1;CNOT2;SNAPC4;KLF9;CAMTA2;CLOCK
positive regulation of protein maturation	18/222	0.131422	0.782628	-1.49245	3.02869	SEC16B;MBD4;OSR2;MYOM1;NTRK2;TLE1;RPL23;NOG;TWIST1;ANK2;CTCF;TERF2;ACTA1;MAPK8;CDH3;FUBP3;SMO;HOXD3
regulation of fatty acid biosynthetic process by transcription from RNA polymerase II promoter	21/266	0.133924	0.782628	-1.45023	2.91565	EGR1;NFIX;RNGTT;RNMT;TGFB1I1;DDX21;ASH2L;MLLT1;MED16;GTF2H3;RPAP1;MEIS2;NFATC4;NCOR1;SALL2;NFX1;NFIC;TRPS1;SNAPC4;PKNOX1;TARDBP
negative regulation of cell-cell adhesion by transcription from RNA polymerase II promoter	21/268	0.141159	0.782628	-1.40354	2.74794	EGR1;NFIX;RNGTT;RNMT;TGFB1I1;DDX21;ASH2L;MLLT1;MED16;GTF2H3;RPAP1;MEIS2;NFATC4;NCOR1;SALL2;NFX1;NFIC;TRPS1;SNAPC4;PKNOX1;TARDBP
mRNA splicing, via spliceosome	20/252	0.135784	0.782628	-1.28003	2.55582	SF3B2;NONO;METTL3;AKAP8L;PRPF40B;CDC5L;CASC3;PLRG1;HTATSF1;CRNKL1;PRPF8;CCAR1;CHERP;SON;PUF60;PCBP2;TRA2A;GEMIN5;PRKACA;RBM5
telomere maintenance in response to DNA damage	17/207	0.128696	0.782628	-1.22473	2.51106	ZRANB3;CUL5;STXBP4;USP10;HUS1;ASH2L;USP28;TERF2;ETAA1;WRN;ARTN;CHEK2;APLF;BCL2;ATM;RBBP6;MEN1
positive regulation of spinal cord association neuron differentiation by negative regulation of canonical Wnt signaling pathway	13/151	0.130645	0.782628	-0.928137	1.88901	IGFBP4;CHD8;WNT5A;NOG;PRICKLE1;BICC1;DKK3;NKD2;SFRP1;SFRP2;NPHP4;PFDN5;DACT1
rRNA 5'-end processing	15/181	0.139053	0.782628	-0.920895	1.81683	UTP6;KRR1;RPL23;WDR18;RPL22;RPL36A;SENP3;RPS25;EBNA1BP2;RPS15A;PES1;BMS1;DHX37;RPL24;PELP1
chloroplast rRNA processing	15/181	0.139053	0.782628	-0.918211	1.81154	UTP6;KRR1;RPL23;WDR18;RPL22;RPL36A;SENP3;RPS25;EBNA1BP2;RPS15A;PES1;BMS1;DHX37;RPL24;PELP1
rRNA 3'-end processing	15/181	0.139053	0.782628	-0.916609	1.80838	UTP6;KRR1;RPL23;WDR18;RPL22;RPL36A;SENP3;RPS25;EBNA1BP2;RPS15A;PES1;BMS1;DHX37;RPL24;PELP1
snoRNA release from pre-rRNA	15/181	0.139053	0.782628	-0.914305	1.80383	UTP6;KRR1;RPL23;WDR18;RPL22;RPL36A;SENP3;RPS25;EBNA1BP2;RPS15A;PES1;BMS1;DHX37;RPL24;PELP1
maturation of 2S rRNA	15/181	0.139053	0.782628	-0.91187	1.79903	UTP6;KRR1;RPL23;WDR18;RPL22;RPL36A;SENP3;RPS25;EBNA1BP2;RPS15A;PES1;BMS1;DHX37;RPL24;PELP1
maturation of 4.5S rRNA	15/181	0.139053	0.782628	-0.909959	1.79526	UTP6;KRR1;RPL23;WDR18;RPL22;RPL36A;SENP3;RPS25;EBNA1BP2;RPS15A;PES1;BMS1;DHX37;RPL24;PELP1
mitochondrial DNA repair	11/123	0.12896	0.782628	-0.668876	1.37003	ZRANB3;MBD4;NPM1;POLG2;SUMO1;TRIM28;CHRNA4;TDP1;HUS1;GTF2H3;MEN1
DNA replication	11/125	0.139612	0.782628	-0.686331	1.35131	POLA2;WRN;NASP;POLG2;IGFBP4;ARTN;REV1;HUS1;ATM;CDC25A;POLG
skeletal system morphogenesis	10/110	0.132494	0.782628	-0.574858	1.16191	GDF10;BMP1;EVC;IGFBP4;TRPS1;CDH11;NOG;INHA;PAPSS1;HOXA11
regulation of macroautophagy	10/110	0.132494	0.782628	-0.559283	1.13043	MAPK8;RRAGB;DAPK1;USP10;NEDD4;EP300;ATM;VPS26B;PRKACA;DEPDC5
nuclear-transcribed mRNA catabolic process, 5'-3' exonucleolytic nonsense-mediated decay	10/111	0.138188	0.782628	-0.423385	0.837939	RPS25;RPS15A;RPL23;RPL22;RPL36A;RPL24;CASC3;DCP1A;SMG7;GSPT2
positive regulation of chaperone-mediated autophagy	8/83	0.131657	0.782628	-0.376352	0.763075	NDUFA13;DAPK1;NEDD4;WNT5A;SH3BP4;PRKD1;OAZ2;DACT1
cellular response to amino acid starvation	7/70	0.132557	0.782628	-0.105371	0.212928	SFRP1;WRN;MAPK8;RRAGB;PRKD1;DEPDC5;ITFG2
neuron differentiation	7/70	0.132557	0.782628	-0.0707213	0.142909	PTPRD;FZD1;NTRK2;FZD2;WNT5A;SMARCA1;WNT2
positive regulation of axonogenesis	7/71	0.139841	0.782628	-0.0591868	0.116435	NTRK2;CAMK1D;RIT2;PTK7;WNT5A;PRKD1;ROBO1
positive regulation of anaphase-promoting complex-dependent catabolic process	6/57	0.131576	0.782628	0.0995037	-0.201811	RNF144A;SUMO1;SUMO2;PRICKLE1;TRIB2;NKD2
positive regulation of transcription factor catabolic process	6/57	0.131576	0.782628	0.103312	-0.209535	RNF144A;SUMO1;SUMO2;PRICKLE1;TRIB2;NKD2
negative regulation of pathway-restricted SMAD protein phosphorylation	6/57	0.131576	0.782628	0.115841	-0.234945	BMP4;IGFBP3;CHORDC1;NOG;TARDBP;MEN1
positive regulation of endothelial cell chemotaxis	6/58	0.139696	0.782628	0.294786	-0.580223	BMP4;SEMA5A;NRP1;ANGPT1;WNT5A;PRKD1
positive regulation of elastin catabolic process	5/44	0.127294	0.782628	0.429246	-0.884788	NDUFA13;NEDD4;WNT5A;OAZ2;DACT1
regulation of G-protein coupled receptor protein signaling pathway	5/45	0.136484	0.782628	0.473694	-0.943383	RGS5;RGS2;GNG7;TULP3;RGS12
DNA strand resection involved in replication fork processing	5/44	0.127294	0.782628	0.480461	-0.990354	ZRANB3;ETAA1;WRN;IGFBP4;POLG
regulation of translational initiation	5/44	0.127294	0.782628	0.50928	-1.04976	EIF4H;GEMIN5;RBM4B;MTIF2;EIF2A
plasma membrane repair	5/45	0.136484	0.782628	0.555199	-1.10571	PDGFRA;FUT10;NOG;WNT5A;FGF10
peptide bond cleavage involved in epidermal growth factor receptor ligand maturation	5/45	0.136484	0.782628	0.587368	-1.16977	CNTN1;CASP2;CPZ;RHBDL3;RHBDL2
neuropeptide processing	5/45	0.136484	0.782628	0.589821	-1.17466	CNTN1;CASP2;CPZ;RHBDL3;RHBDL2
dibasic protein processing	5/45	0.136484	0.782628	0.589861	-1.17474	CNTN1;CASP2;CPZ;RHBDL3;RHBDL2
protein processing in phagocytic vesicle	5/45	0.136484	0.782628	0.593096	-1.18118	CNTN1;CASP2;CPZ;RHBDL3;RHBDL2
protein splicing	5/45	0.136484	0.782628	0.599707	-1.19435	CNTN1;CASP2;CPZ;RHBDL3;RHBDL2
sterol regulatory element binding protein import into nucleus	5/45	0.136484	0.782628	0.621476	-1.2377	IPO13;POM121;NUP155;NUTF2;PRICKLE1
protein localization to organelle	4/32	0.127375	0.782628	1.19234	-2.45696	CEP68;RRAGB;WNT5A;ANK2
positive regulation of Wnt signaling pathway by establishment of Wnt protein localization to extracellular region	4/32	0.127375	0.782628	1.1961	-2.46472	SFRP1;RSPO3;SULF1;DACT1
positive regulation of urothelial cell proliferation	4/33	0.138385	0.782628	1.24846	-2.4691	BMP4;OSR2;SFRP1;FGF10
positive regulation of epithelial cell proliferation involved in prostate gland development	4/33	0.138385	0.782628	1.25012	-2.47239	BMP4;OSR2;SFRP1;FGF10
positive regulation of Wnt signaling pathway by Wnt receptor internalization	4/32	0.127375	0.782628	1.20475	-2.48254	SFRP1;RSPO3;SULF1;DACT1
positive regulation of cholangiocyte proliferation	4/33	0.138385	0.782628	1.25737	-2.48671	BMP4;OSR2;SFRP1;FGF10
positive regulation of acinar cell proliferation	4/33	0.138385	0.782628	1.26405	-2.49993	BMP4;OSR2;SFRP1;FGF10
positive regulation of granulosa cell proliferation	4/33	0.138385	0.782628	1.26948	-2.51067	BMP4;OSR2;SFRP1;FGF10
positive regulation of thyroid gland epithelial cell proliferation	4/33	0.138385	0.782628	1.27325	-2.51813	BMP4;OSR2;SFRP1;FGF10
positive regulation of intrinsic apoptotic signaling pathway by p53 class mediator	4/32	0.127375	0.782628	1.22562	-2.52553	BCLAF1;RPL23;BCL2;MSX1
negative regulation by symbiont of host I-kappaB kinase/NF-kappaB cascade	4/33	0.138385	0.782628	1.27743	-2.5264	PER1;MAPKBP1;TLE1;USP10
regulation of sodium:potassium-exchanging ATPase activity	4/32	0.127375	0.782628	1.23311	-2.54097	TPM2;NEDD4;TNNT3;SCN2B
protein localization to nucleus	4/32	0.127375	0.782628	1.23688	-2.54874	BMP4;CEP68;ANK2;MSX1
positive regulation of Wnt signaling pathway involved in dorsal/ventral axis specification	4/33	0.138385	0.782628	1.2939	-2.55896	SFRP1;RSPO3;SULF1;DACT1
negative regulation of neuron projection regeneration	4/33	0.138385	0.782628	1.32553	-2.62152	HDAC2;PTPRS;SEMA3A;FKBP4
histone H3 deacetylation	4/32	0.127375	0.782628	1.28572	-2.64938	HDAC4;PER1;HDAC2;TBL1X
negative regulation of cell adhesion	4/33	0.138385	0.782628	1.43739	-2.84275	SEMA5A;ADAMDEC1;ANGPT1;RASA1
negative regulation of cell adhesion in ventricular zone	4/33	0.138385	0.782628	1.45557	-2.8787	SEMA5A;ADAMDEC1;ANGPT1;RASA1
transcription initiation from RNA polymerase III promoter	4/33	0.138385	0.782628	1.66268	-3.28832	GTF3C1;SNAPC4;TCF4;NAT14
positive regulation by organism of phagocytosis in other organism involved in symbiotic interaction	3/21	0.132386	0.782628	2.77645	-5.61408	CAMK1D;TULP1;GATA2
trachea cartilage development	3/21	0.132386	0.782628	2.81401	-5.69003	BMP4;HOXD3;SULF1
bronchus cartilage development	3/21	0.132386	0.782628	2.86779	-5.79878	BMP4;HOXD3;SULF1
G-protein coupled receptor catabolic process	3/21	0.132386	0.782628	3.02788	-6.12248	RGS2;NEDD4;GPRASP1
regulation of cardiac muscle contraction by regulation of the release of sequestered calcium ion	3/21	0.132386	0.782628	3.05731	-6.18198	ATP1A2;ANK2;PRKACA
ventricular septum intermedium morphogenesis	3/21	0.132386	0.782628	3.07676	-6.22131	NOG;HEY2;ZFPM2
planar cell polarity pathway involved in ventricular septum morphogenesis	3/21	0.132386	0.782628	3.09199	-6.25211	NOG;HEY2;ZFPM2
regulation of proteolysis	3/21	0.132386	0.782628	3.14179	-6.35281	KBTBD4;LTBP4;BTBD11
DNA strand elongation	3/21	0.132386	0.782628	3.16682	-6.40342	WRN;IGFBP4;POLG
sprouting angiogenesis	3/21	0.132386	0.782628	3.18054	-6.43116	NRP1;ANGPT1;RSPO3
regulation of peptidase activity	3/21	0.132386	0.782628	3.2159	-6.50266	KBTBD4;LTBP4;BTBD11
regulation of protein deubiquitination	3/21	0.132386	0.782628	3.25444	-6.58058	KBTBD4;LTBP4;BTBD11
regulation of cytoplasmic translation	3/21	0.132386	0.782628	3.28603	-6.64446	RBM4B;GEMIN5;EIF2A
regulation of translational elongation	3/21	0.132386	0.782628	3.35295	-6.77979	RBM4B;GEMIN5;EIF2A
regulation of protein processing	3/21	0.132386	0.782628	3.37161	-6.81752	KBTBD4;LTBP4;BTBD11
protein localization to Golgi apparatus	3/21	0.132386	0.782628	3.50991	-7.09715	CEP68;ANK2;OBSL1
regulation of telomere maintenance in response to DNA damage	3/21	0.132386	0.782628	3.64241	-7.36509	ING2;HDAC8;TERF2
positive regulation of D-erythro-sphingosine kinase activity	2/11	0.141403	0.782628	8.8465	-17.305	ARTN;DRD4
positive regulation of NAD+ kinase activity	2/11	0.141403	0.782628	9.13818	-17.8756	ARTN;DRD4
regulation of protein binding	2/11	0.141403	0.782628	9.62702	-18.8318	HDAC4;PRKACA
regulation of Ras GTPase binding	2/11	0.141403	0.782628	9.65494	-18.8865	HDAC4;PRKACA
protein deacetylation	2/11	0.141403	0.782628	9.71913	-19.012	HDAC4;HDAC3
positive regulation of cartilage development	2/11	0.141403	0.782628	9.76785	-19.1073	BMP4;BMP1
regulation of apolipoprotein binding	2/11	0.141403	0.782628	9.78441	-19.1397	HDAC4;PRKACA
positive regulation of endoplasmic reticulum unfolded protein response	2/11	0.141403	0.782628	9.78586	-19.1426	HOMER1;PIK3R1
regulation of receptor binding	2/11	0.141403	0.782628	9.80013	-19.1705	HDAC4;PRKACA
regulation of collagen binding	2/11	0.141403	0.782628	9.87177	-19.3106	HDAC4;PRKACA
regulation of actin nucleation	2/11	0.141403	0.782628	9.90104	-19.3679	PLEKHG2;RASA1
regulation of actin binding	2/11	0.141403	0.782628	9.96052	-19.4842	HDAC4;PRKACA
positive regulation of nerve growth factor receptor activity	2/11	0.141403	0.782628	10.0387	-19.6372	MBD4;HOMER1
regulation of C-C chemokine binding	2/11	0.141403	0.782628	10.0988	-19.7548	HDAC4;PRKACA
Hsp90 deacetylation	2/11	0.141403	0.782628	10.1163	-19.789	HDAC4;HDAC3
tubulin deacetylation	2/11	0.141403	0.782628	10.1449	-19.8448	HDAC4;HDAC3
regulation of heparan sulfate proteoglycan binding	2/11	0.141403	0.782628	10.1489	-19.8527	HDAC4;PRKACA
positive regulation of cartilage condensation	2/11	0.141403	0.782628	10.2264	-20.0043	BMP4;BMP1
negative regulation of plasma cell differentiation	2/11	0.141403	0.782628	10.24	-20.031	SFRP1;INHA
positive regulation of transcription from RNA polymerase II promoter involved in unfolded protein response	2/11	0.141403	0.782628	10.2465	-20.0437	EP300;SMAD5
regulation of skeletal muscle contraction	2/11	0.141403	0.782628	10.3484	-20.243	TNNT3;ATP1A2
protein localization to outer membrane	2/11	0.141403	0.782628	10.4079	-20.3593	AP3D1;FERMT2
embryonic ectodermal digestive tract development	2/11	0.141403	0.782628	10.439	-20.4202	RARB;STRA6
protein localization to plasma membrane of cell tip	2/11	0.141403	0.782628	10.5432	-20.6241	AP3D1;FERMT2
t-SNARE clustering	2/11	0.141403	0.782628	10.6227	-20.7796	AP3D1;FERMT2
intramembranous bone morphogenesis	2/11	0.141403	0.782628	10.6625	-20.8574	OSR2;IFITM5
regulation of inward rectifier potassium channel activity	2/11	0.141403	0.782628	10.6734	-20.8788	HOMER1;NEDD4
rhythmic synaptic transmission	2/11	0.141403	0.782628	10.7706	-21.0689	NLGN2;GRIK2
prostate gland development	2/11	0.141403	0.782628	10.7916	-21.1099	TCF21;EPHB2
t-circle formation	2/11	0.141403	0.782628	10.7992	-21.1248	WRN;ARTN
protein localization to presynaptic membrane	2/11	0.141403	0.782628	10.8277	-21.1805	AP3D1;FERMT2
maintenance of protein location in membrane	2/11	0.141403	0.782628	10.8667	-21.2569	AP3D1;FERMT2
fasciculation of motor neuron axon	2/11	0.141403	0.782628	10.8884	-21.2992	SEMA5A;EPHB2
protein localization to prospore membrane	2/11	0.141403	0.782628	10.9955	-21.5087	AP3D1;FERMT2
circumferential growth involved in left ventricle morphogenesis	2/11	0.141403	0.782628	11.0077	-21.5327	SFRP2;HEY2
lipoprotein localization to membrane	2/11	0.141403	0.782628	11.0165	-21.5498	AP3D1;FERMT2
tube fusion	2/11	0.141403	0.782628	11.1334	-21.7786	BMP4;FGF10
retina vasculature development in camera-type eye	2/11	0.141403	0.782628	11.2194	-21.9467	PDGFRA;TCF21
negative regulation of calcium ion import across plasma membrane	2/11	0.141403	0.782628	11.2512	-22.009	PLN;ATP1A2
renal filtration cell differentiation	2/11	0.141403	0.782628	11.3918	-22.284	BMP4;SMO
atrial cardiac myofibril assembly	2/11	0.141403	0.782628	11.5076	-22.5105	PDGFRA;OBSL1
negative regulation of atrial cardiac muscle cell action potential	2/11	0.141403	0.782628	11.6938	-22.8748	SUMO1;ANK2
urethra development	2/11	0.141403	0.782628	11.7988	-23.0801	BMP4;SMO
branching involved in lymph vessel morphogenesis	2/11	0.141403	0.782628	11.8887	-23.2561	BMP4;FGF10
negative regulation of release of sequestered calcium ion into cytosol	2/11	0.141403	0.782628	11.9055	-23.2888	ATP1A2;ANK2
negative regulation of renin secretion into blood stream	2/11	0.141403	0.782628	11.9282	-23.3333	RHBDF1;DRD4
positive regulation of heart rate by epinephrine-norepinephrine	2/11	0.141403	0.782628	12.0706	-23.6117	NPPA;ATP2A2
negative regulation of BMP secretion	2/11	0.141403	0.782628	12.1883	-23.8421	RHBDF1;DRD4
heart rudiment development	2/11	0.141403	0.782628	12.4644	-24.3821	IFT122;TBX2
regulation of proton-transporting ATPase activity, rotational mechanism	2/11	0.141403	0.782628	12.5978	-24.6431	TPM2;TNNT3
establishment of protein localization to endoplasmic reticulum	2/11	0.141403	0.782628	12.8185	-25.0748	SEC16B;ANK2
embryonic heart tube left/right pattern formation	2/11	0.141403	0.782628	12.9679	-25.3671	IFT122;TBX2
negative regulation of secretion of lysosomal enzymes	2/11	0.141403	0.782628	12.9757	-25.3823	RHBDF1;DRD4
regulation of telomeric loop disassembly	2/11	0.141403	0.782628	12.9785	-25.3879	HDAC8;TERF2
negative regulation of opioid receptor signaling pathway	2/11	0.141403	0.782628	12.9901	-25.4105	RGS2;PPP1R9B
regulation of telomeric loop formation	2/11	0.141403	0.782628	13.0096	-25.4487	HDAC8;TERF2
negative regulation of pancreatic trypsinogen secretion	2/11	0.141403	0.782628	13.0674	-25.5616	RHBDF1;DRD4
negative regulation of pancreatic amylase secretion	2/11	0.141403	0.782628	13.1173	-25.6593	RHBDF1;DRD4
regulation of t-circle formation	2/11	0.141403	0.782628	13.2446	-25.9083	HDAC8;TERF2
protein localization to chloroplast	2/11	0.141403	0.782628	13.8079	-27.0102	CEP68;ANK2
protein localization to secretory granule	2/11	0.141403	0.782628	14.0637	-27.5106	CEP68;ANK2
protein localization to vacuole	2/11	0.141403	0.782628	14.068	-27.519	CEP68;ANK2
protein localization to P-body	2/11	0.141403	0.782628	14.1514	-27.6821	CEP68;ANK2
protein localization to phagocytic vesicle	2/11	0.141403	0.782628	14.2223	-27.8209	CEP68;ANK2
protein localization to postsynaptic specialization membrane	2/11	0.141403	0.782628	14.275	-27.9239	CEP68;ANK2
sympathetic neuron projection extension	2/11	0.141403	0.782628	14.3097	-27.9919	NRP1;SEMA3A
protein localization to lipid droplet	2/11	0.141403	0.782628	14.3752	-28.1199	CEP68;ANK2
maintenance of protein localization in organelle	2/11	0.141403	0.782628	14.9781	-29.2992	CEP68;ANK2
histone H3-K56 acetylation in response to DNA damage	15/182	0.143556	0.785537	-0.804638	1.56183	ZRANB3;CUL5;STXBP4;USP10;HUS1;ASH2L;USP28;ETAA1;WRN;CHEK2;APLF;BCL2;RBBP6;ATM;MEN1
SOS response	15/182	0.143556	0.785537	-0.802281	1.55725	ZRANB3;CUL5;STXBP4;USP10;HUS1;ASH2L;USP28;ETAA1;WRN;CHEK2;APLF;BCL2;RBBP6;ATM;MEN1
cellular response to DNA damage stimulus	15/182	0.143556	0.785537	-0.798048	1.54904	ZRANB3;CUL5;STXBP4;USP10;HUS1;ASH2L;USP28;ETAA1;WRN;CHEK2;APLF;BCL2;RBBP6;ATM;MEN1
maturation of 5S rRNA	15/182	0.143556	0.785537	-0.745348	1.44674	UTP6;KRR1;RPL23;WDR18;RPL22;RPL36A;SENP3;RPS25;EBNA1BP2;RPS15A;PES1;BMS1;DHX37;RPL24;PELP1
histone-serine phosphorylation	12/140	0.145444	0.785537	-0.570135	1.0992	CSNK1G3;MAPK8;PNCK;CAMK1D;RPS6KA5;CHEK2;ATM;PRKD1;PRKACA;CAMK2G;DCLK1;MAP3K12
mismatch repair	12/140	0.145444	0.785537	-0.526066	1.01424	ZRANB3;MBD4;NPM1;POLG2;SUMO1;TRIM28;CHRNA4;TDP1;HUS1;PMS2;GTF2H3;MEN1
positive regulation of proteasomal ubiquitin-dependent protein catabolic process involved in cellular response to hypoxia	10/112	0.144008	0.785537	-0.36369	0.70479	RNF144A;SFRP1;SUMO1;HP1BP3;SUMO2;TWIST1;PRICKLE1;TRIB2;NKD2;AQP1
skeletal muscle thin filament assembly	5/46	0.145958	0.785537	0.85274	-1.64104	ACTA1;MYOM1;TPM2;EVL;OBSL1
base-excision repair, AP site formation	5/46	0.145958	0.785537	0.877291	-1.68829	WRN;IGFBP4;MPG;NTHL1;POLG
detection of mechanical stimulus involved in sensory perception of pain	3/22	0.146739	0.785537	3.13686	-6.01993	CHRNA4;NIPSNAP1;SCN1A
positive regulation of Fc-gamma receptor signaling pathway involved in phagocytosis	3/22	0.146739	0.785537	3.15114	-6.04735	CAMK1D;TULP1;GATA2
positive regulation of BMP signaling pathway involved in determination of lateral mesoderm left/right asymmetry	3/22	0.146739	0.785537	3.34242	-6.41443	BMP4;NUMA1;SULF1
positive regulation of telomere maintenance	3/22	0.146739	0.785537	3.3797	-6.48597	ARTN;HDAC8;TERF2
cell morphogenesis	3/22	0.146739	0.785537	3.41118	-6.54638	MBD4;MSX1;FRYL
cell morphogenesis involved in conjugation	3/22	0.146739	0.785537	3.44736	-6.61582	MBD4;MSX1;FRYL
protein localization to cell periphery	3/22	0.146739	0.785537	3.45461	-6.62973	RRAGB;WNT5A;ANK2
protein localization to Golgi membrane	3/22	0.146739	0.785537	3.45915	-6.63844	AP3D1;OBSL1;FERMT2
establishment of bipolar cell polarity involved in cell morphogenesis	3/22	0.146739	0.785537	3.49161	-6.70075	MBD4;MSX1;FRYL
protein localization to rhabdomere	3/22	0.146739	0.785537	3.49357	-6.70451	RRAGB;WNT5A;ANK2
protein localization to cell tip	3/22	0.146739	0.785537	3.49793	-6.71286	RRAGB;WNT5A;ANK2
SCF complex disassembly in response to cadmium stress	3/22	0.146739	0.785537	3.53212	-6.77848	MAPK8;SUMO1;HSF1
protein localization to bud neck	3/22	0.146739	0.785537	3.54805	-6.80905	RRAGB;WNT5A;ANK2
protein localization to barrier septum	3/22	0.146739	0.785537	3.55101	-6.81473	RRAGB;WNT5A;ANK2
endothelial stalk cell fate specification	3/22	0.146739	0.785537	3.57566	-6.86204	NRP1;ANGPT1;RSPO3
cellular protein localization	3/22	0.146739	0.785537	3.57757	-6.86571	RRAGB;WNT5A;ANK2
protein localization to trailing edge	3/22	0.146739	0.785537	3.57984	-6.87005	RRAGB;WNT5A;ANK2
muscular septum morphogenesis	3/22	0.146739	0.785537	3.58558	-6.88108	NOG;HEY2;ZFPM2
protein localization to cell division site	3/22	0.146739	0.785537	3.59816	-6.90523	RRAGB;WNT5A;ANK2
positive regulation of BMP signaling pathway involved in spinal cord association neuron specification	3/22	0.146739	0.785537	3.64771	-7.00031	BMP4;NUMA1;SULF1
regulation of translation in response to stress	3/22	0.146739	0.785537	3.68136	-7.06489	RBM4B;GEMIN5;EIF2A
positive regulation of synaptic growth at neuromuscular junction	3/22	0.146739	0.785537	3.70916	-7.11824	BHLHB9;NLGN2;EPHB2
positive regulation of keratinocyte differentiation	3/22	0.146739	0.785537	3.71021	-7.12025	BMP4;MBD4;NUMA1
translational attenuation	3/22	0.146739	0.785537	3.75758	-7.21117	RBM4B;GEMIN5;EIF2A
regulation of mitochondrial membrane potential	3/22	0.146739	0.785537	3.83959	-7.36855	SLC25A27;BCL2;SLC25A36
3'-UTR-mediated mRNA stabilization	3/22	0.146739	0.785537	3.85338	-7.39502	GDNF;ANGEL2;TARDBP
regulation of mitotic sister chromatid segregation	3/22	0.146739	0.785537	3.88843	-7.46228	CDC16;PDXP;OBSL1
odontogenesis	3/22	0.146739	0.785537	3.90557	-7.49518	BMP4;OSR2;AQP1
tooth replacement	3/22	0.146739	0.785537	3.91244	-7.50835	BMP4;OSR2;AQP1
atrial cardiac muscle cell action potential	3/22	0.146739	0.785537	4.20168	-8.06344	ANK2;SCN2B;SCN1A
nucleosome disassembly	3/22	0.146739	0.785537	4.43927	-8.51939	SMARCE1;SMARCD2;RPL23
negative regulation of endoplasmic reticulum stress-induced neuron intrinsic apoptotic signaling pathway	7/72	0.147314	0.78668	0.240173	-0.459977	NTRK2;BHLHB9;GDNF;UNC5B;RASA1;CREB3L1;BCL2
mitochondrial genome maintenance	7/72	0.147314	0.78668	0.249929	-0.47866	ACSS2;POLG2;IDH2;TFB2M;MPV17;POLRMT;SLC25A36
branchiomeric skeletal muscle development	7/72	0.147314	0.78668	0.286071	-0.54788	CHODL;SVIL;EVC;LAMA2;SGCA;ITGA7;TCF21
regulation of transcription from RNA polymerase II promoter in response to DNA damage	15/183	0.148137	0.789784	-0.723223	1.38108	ZRANB3;CUL5;STXBP4;USP10;HUS1;ASH2L;USP28;ETAA1;WRN;CHEK2;APLF;BCL2;RBBP6;ATM;MEN1
intrinsic apoptotic signaling pathway in response to DNA damage by p53 class mediator	6/59	0.148043	0.789784	0.486325	-0.929004	ZMAT1;CHEK2;CASP2;EP300;USP28;HIC1
determination of left/right asymmetry in nervous system	21/270	0.148615	0.791015	-1.07544	2.05022	SEMA5A;HDAC4;FUT10;ZC4H2;NOG;NAB2;KALRN;DCLK1;ROBO1;CHERP;GDNF;DLG4;MDK;TRIM3;EP300;EVL;PCDHB3;INHA;LRCH4;EPHB2;CAMK2G
regulation of SREBP signaling pathway	24/318	0.162553	0.791015	-1.08939	1.97915	SMARCE1;DDX17;NPM1;SMARCD2;POU2F1;TSHZ3;KCNIP3;TCF7;CEBPG;CDC5L;ELP3;SOX12;NR2F2;HTATSF1;MED16;ZEB1;TEF;PRKAR1A;TAL1;CNOT2;SNAPC4;KLF9;CAMTA2;CLOCK
cleavage involved in rRNA processing	15/184	0.152798	0.791015	-0.644252	1.21032	UTP6;KRR1;RPL23;WDR18;RPL22;RPL36A;SENP3;RPS25;EBNA1BP2;RPS15A;PES1;BMS1;DHX37;RPL24;PELP1
maturation of SSU-rRNA	15/186	0.162351	0.791015	-0.521192	0.947523	UTP6;KRR1;RPL23;WDR18;RPL22;RPL36A;SENP3;RPS25;EBNA1BP2;RPS15A;PES1;BMS1;DHX37;RPL24;PELP1
protein stabilization	12/141	0.150753	0.791015	-0.436449	0.82581	CREB1;SUMO1;STXBP4;RPL23;CHEK2;PEX6;CHORDC1;EP300;ANK2;ATP1B2;MSX1;PIK3R1
negative regulation of smooth muscle cell migration	8/86	0.151963	0.791015	-0.0631152	0.118916	PTPRU;SFRP1;SFRP2;IGFBP5;IGFBP3;NOG;SULF1;ROBO1
neuron development	8/86	0.151963	0.791015	-0.018049	0.0340065	PTPRD;FZD1;NTRK2;MAPK8;FZD2;WNT5A;SMARCA1;WNT2
regulation of lipid kinase activity	8/87	0.159049	0.791015	-0.00465225	0.00855336	MBD4;NCOR1;HDAC3;CARM1;TGS1;G0S2;TBL1X;LDB2
negative regulation of oxidative stress-induced neuron intrinsic apoptotic signaling pathway	7/74	0.162809	0.791015	0.368412	-0.668733	NTRK2;BHLHB9;GDNF;UNC5B;RASA1;NONO;BCL2
negative regulation of branch elongation involved in ureteric bud branching by BMP signaling pathway	7/74	0.162809	0.791015	0.416797	-0.756561	GDF10;BMP4;AMHR2;NOG;ZCCHC18;INHA;SMAD5
BMP signaling pathway involved in determination of left/right symmetry	7/74	0.162809	0.791015	0.419388	-0.761265	GDF10;BMP4;AMHR2;NOG;ZCCHC18;INHA;SMAD5
BMP signaling pathway involved in heart induction	7/74	0.162809	0.791015	0.421804	-0.765651	GDF10;BMP4;AMHR2;NOG;ZCCHC18;INHA;SMAD5
BMP signaling pathway involved in Malpighian tubule cell chemotaxis	7/74	0.162809	0.791015	0.42421	-0.770016	GDF10;BMP4;AMHR2;NOG;ZCCHC18;INHA;SMAD5
BMP signaling pathway involved in growth plate cartilage chondrocyte development	7/74	0.162809	0.791015	0.427048	-0.775168	GDF10;BMP4;AMHR2;NOG;ZCCHC18;INHA;SMAD5
specification of ureteric bud anterior/posterior symmetry by BMP signaling pathway	7/74	0.162809	0.791015	0.428197	-0.777254	GDF10;BMP4;AMHR2;NOG;ZCCHC18;INHA;SMAD5
BMP signaling pathway involved in forebrain neuron fate commitment	7/74	0.162809	0.791015	0.431446	-0.783153	GDF10;BMP4;AMHR2;NOG;ZCCHC18;INHA;SMAD5
BMP signaling pathway involved in renal system segmentation	7/74	0.162809	0.791015	0.433468	-0.786823	GDF10;BMP4;AMHR2;NOG;ZCCHC18;INHA;SMAD5
BMP signaling pathway involved in heart development	7/74	0.162809	0.791015	0.436136	-0.791664	GDF10;BMP4;AMHR2;NOG;ZCCHC18;INHA;SMAD5
negative regulation of outer hair cell apoptotic process	6/60	0.156609	0.791015	0.480407	-0.890677	NTRK2;BHLHB9;GDNF;UNC5B;RASA1;BCL2
hematopoietic progenitor cell differentiation	5/47	0.155705	0.791015	0.880024	-1.63666	BMP4;SFRP1;TAL1;FUT10;ASH2L
positive regulation of stress fiber assembly	5/47	0.155705	0.791015	0.882956	-1.64211	SFRP1;ARHGEF15;FHOD1;EVL;PPM1E
activation of plasma proteins involved in acute inflammatory response	5/47	0.155705	0.791015	0.935432	-1.73971	CNTN1;CASP2;CPZ;RHBDL3;RHBDL2
histone H3 acetylation	5/47	0.155705	0.791015	1.09202	-2.03093	PER1;YEATS2;TRRAP;WDR5;ELP3
positive regulation of hepatocyte proliferation	4/35	0.161478	0.791015	1.57526	-2.87232	BMP4;OSR2;SFRP1;FGF10
positive regulation of non-canonical Wnt signaling pathway	4/35	0.161478	0.791015	1.57861	-2.87842	SFRP1;RSPO3;SULF1;DACT1
positive regulation of lens epithelial cell proliferation	4/35	0.161478	0.791015	1.58033	-2.88156	BMP4;OSR2;SFRP1;FGF10
positive regulation of nitric-oxide synthase activity	4/35	0.161478	0.791015	1.62304	-2.95944	GDNF;DDAH2;TERF2;CYGB
DNA replication termination	4/35	0.161478	0.791015	1.63118	-2.97428	WRN;POLG2;IGFBP4;POLG
DNA-dependent DNA replication maintenance of fidelity	4/35	0.161478	0.791015	1.65009	-3.00876	WRN;POLG2;IGFBP4;POLG
positive regulation of endocardial cushion to mesenchymal transition	4/34	0.14976	0.791015	1.6029	-3.04347	TGFB1I1;SNAI1;TWIST1;BCL9L
positive regulation of epithelial cell proliferation involved in lung morphogenesis	4/34	0.14976	0.791015	1.61236	-3.06143	BMP4;OSR2;SFRP1;FGF10
regulation of translation	4/35	0.161478	0.791015	1.68022	-3.06369	PER1;GEMIN5;RBM4B;EIF2A
positive regulation of Wnt-mediated midbrain dopaminergic neuron differentiation	4/34	0.14976	0.791015	1.61888	-3.07381	SFRP1;RSPO3;SULF1;DACT1
negative regulation of mammary gland epithelial cell proliferation	4/34	0.14976	0.791015	1.64727	-3.1277	SFRP1;SFRP2;MAGED1;ROBO1
histone H4 acetylation	4/35	0.161478	0.791015	1.77103	-3.22928	PER1;TRRAP;EP300;ELP3
protein insertion into ER membrane	4/35	0.161478	0.791015	1.77735	-3.2408	REEP1;CEP68;SEC16B;ANK2
histone deacetylation	4/34	0.14976	0.791015	1.758	-3.33796	HDAC4;HDAC2;HDAC3;TBL1X
regulation of membrane protein ectodomain proteolysis	4/34	0.14976	0.791015	1.77416	-3.36863	KBTBD4;CHEK2;LTBP4;BTBD11
histone H4-K12 acetylation	4/34	0.14976	0.791015	1.81786	-3.45161	PER1;TRRAP;EP300;ELP3
detection of UV	4/34	0.14976	0.791015	1.92353	-3.65226	ZRANB3;MAPK8;REV1;MEN1
DNA damage response, signal transduction by p53 class mediator	3/23	0.161569	0.791015	3.29616	-6.00832	USP10;ARTN;CHEK2
protein localization to cell leading edge	3/23	0.161569	0.791015	3.52756	-6.43012	RRAGB;WNT5A;ANK2
protein localization to myelin sheath abaxonal region	3/23	0.161569	0.791015	3.53799	-6.44913	RRAGB;WNT5A;ANK2
cell morphogenesis involved in differentiation	3/23	0.161569	0.791015	3.55456	-6.47934	MBD4;MSX1;FRYL
membrane repolarization during action potential	3/23	0.161569	0.791015	3.59726	-6.55717	CHRNA4;ATP1A2;ATP1B2
positive regulation of transcription elongation from RNA polymerase I promoter	3/23	0.161569	0.791015	3.6333	-6.62288	DHX33;UBTF;HMGN1
endothelial tip cell fate specification	3/23	0.161569	0.791015	3.64245	-6.63956	NRP1;ANGPT1;RSPO3
anastral spindle assembly	3/23	0.161569	0.791015	3.64382	-6.64204	HDAC3;NCOR1;NUMA1
regulation of tendon cell differentiation	3/23	0.161569	0.791015	3.67604	-6.70078	SPOCK2;LTBP4;BIRC2
positive regulation of potassium ion transmembrane transporter activity	3/23	0.161569	0.791015	3.67704	-6.70261	NEDD4;ANK2;ATP1B2
regulation of plant epidermal cell differentiation	3/23	0.161569	0.791015	3.68702	-6.7208	SPOCK2;LTBP4;BIRC2
vasculogenesis	3/23	0.161569	0.791015	3.69863	-6.74195	EGFL7;RASA1;HEY2
regulation of embryo sac egg cell differentiation	3/23	0.161569	0.791015	3.70253	-6.74907	SPOCK2;LTBP4;BIRC2
regulation of timing of cell differentiation	3/23	0.161569	0.791015	3.71759	-6.77651	SPOCK2;LTBP4;BIRC2
negative regulation of insulin-like growth factor receptor signaling pathway	3/23	0.161569	0.791015	3.73215	-6.80305	IGFBP5;IGFBP4;IGFBP3
positive regulation of ATPase activity, uncoupled	3/23	0.161569	0.791015	3.74004	-6.81745	MYL4;ATP1B2;FGF10
regulation of metanephric DCT cell differentiation	3/23	0.161569	0.791015	3.74717	-6.83044	SPOCK2;LTBP4;BIRC2
regulation of cell development	3/23	0.161569	0.791015	3.75025	-6.83605	SPOCK2;LTBP4;BIRC2
regulation of transdifferentiation	3/23	0.161569	0.791015	3.75757	-6.84939	SPOCK2;LTBP4;BIRC2
negative regulation of epithelial to mesenchymal transition involved in endocardial cushion formation	3/23	0.161569	0.791015	3.76481	-6.86258	SFRP1;SFRP2;NOG
regulation of sclerenchyma cell differentiation	3/23	0.161569	0.791015	3.76559	-6.86401	SPOCK2;LTBP4;BIRC2
positive regulation of actin-dependent ATPase activity	3/23	0.161569	0.791015	3.76996	-6.87197	MYL4;ATP1B2;FGF10
positive regulation of calcium-dependent ATPase activity	3/23	0.161569	0.791015	3.77403	-6.87939	MYL4;ATP1B2;FGF10
regulation of embryo sac central cell differentiation	3/23	0.161569	0.791015	3.7795	-6.88936	SPOCK2;LTBP4;BIRC2
regulation of antipodal cell differentiation	3/23	0.161569	0.791015	3.80511	-6.93605	SPOCK2;LTBP4;BIRC2
regulation of leukocyte differentiation	3/23	0.161569	0.791015	3.80936	-6.94379	SPOCK2;LTBP4;BIRC2
regulation of mesodermal cell differentiation	3/23	0.161569	0.791015	3.81317	-6.95075	SPOCK2;LTBP4;BIRC2
regulation of sorocarp stalk cell differentiation	3/23	0.161569	0.791015	3.81633	-6.9565	SPOCK2;LTBP4;BIRC2
regulation of sporulation resulting in formation of a cellular spore	3/23	0.161569	0.791015	3.82774	-6.97731	SPOCK2;LTBP4;BIRC2
regulation of pigment cell differentiation	3/23	0.161569	0.791015	3.83143	-6.98402	SPOCK2;LTBP4;BIRC2
negative regulation of oxidative phosphorylation	3/23	0.161569	0.791015	3.83246	-6.9859	BMP4;CDKN2C;INHA
regulation of hemocyte differentiation	3/23	0.161569	0.791015	3.8325	-6.98597	SPOCK2;LTBP4;BIRC2
regulation of synergid differentiation	3/23	0.161569	0.791015	3.84498	-7.00872	SPOCK2;LTBP4;BIRC2
regulation of myofibroblast differentiation	3/23	0.161569	0.791015	3.85234	-7.02214	SPOCK2;LTBP4;BIRC2
regulation of sorocarp spore cell differentiation	3/23	0.161569	0.791015	3.85616	-7.02911	SPOCK2;LTBP4;BIRC2
regulation of cardiocyte differentiation	3/23	0.161569	0.791015	3.88286	-7.07778	SPOCK2;LTBP4;BIRC2
regulation of ubiquitin-protein ligase activity involved in mitotic cell cycle	3/23	0.161569	0.791015	3.88822	-7.08755	CDC16;ANAPC4;ANAPC5
regulation of cell differentiation	3/23	0.161569	0.791015	3.88953	-7.08994	SPOCK2;LTBP4;BIRC2
regulation of cell differentiation involved in phenotypic switching	3/23	0.161569	0.791015	3.90959	-7.12649	SPOCK2;LTBP4;BIRC2
DNA catabolic process	3/23	0.161569	0.791015	3.9718	-7.23989	WRN;IGFBP4;POLG
protein localization to cilium	3/23	0.161569	0.791015	3.99606	-7.28411	CEP68;IFT122;ANK2
transcription elongation from RNA polymerase III promoter	3/23	0.161569	0.791015	4.31672	-7.86862	GTF3C1;SNAPC4;TCEA2
positive regulation of diacylglycerol kinase activity	2/12	0.163145	0.791015	9.41613	-17.0726	ARTN;DRD4
positive regulation of hexokinase activity	2/12	0.163145	0.791015	9.77809	-17.7288	ARTN;DRD4
vascular smooth muscle cell differentiation	2/12	0.163145	0.791015	10.0216	-18.1704	HEY2;TCF21
regulation of microtubule binding	2/12	0.163145	0.791015	10.1433	-18.3909	HDAC4;PRKACA
eye photoreceptor cell development	2/12	0.163145	0.791015	10.1951	-18.4849	TULP1;MAPRE2
positive regulation of glutamate secretion, neurotransmission	2/12	0.163145	0.791015	10.3722	-18.806	NLGN2;TSHZ3
negative regulation of DNA damage response, signal transduction by p53 class mediator resulting in transcription of p21 class mediator	2/12	0.163145	0.791015	10.6884	-19.3793	SNAI1;TWIST1
fasciculation of sensory neuron axon	2/12	0.163145	0.791015	10.802	-19.5852	SEMA5A;EPHB2
positive regulation of transcription from RNA polymerase I promoter during mitotic cell cycle	2/12	0.163145	0.791015	10.8507	-19.6736	DHX33;UBTF
establishment of mitotic spindle orientation involved in growth plate cartilage chondrocyte division	2/12	0.163145	0.791015	10.8784	-19.7238	GPSM2;NUMA1
negative regulation of synaptic transmission	2/12	0.163145	0.791015	11.0794	-20.0882	NLGN2;GRIK2
mRNA cleavage involved in gene silencing by miRNA	2/12	0.163145	0.791015	11.1003	-20.1262	TNRC6C;TNRC6A
urinary bladder development	2/12	0.163145	0.791015	11.1267	-20.1741	BMP4;SMO
branching involved in open tracheal system development	2/12	0.163145	0.791015	11.3143	-20.5141	BMP4;FGF10
protein localization to vacuolar membrane	2/12	0.163145	0.791015	11.3166	-20.5183	AP3D1;FERMT2
midgut development	2/12	0.163145	0.791015	11.3415	-20.5635	SMO;CHD8
positive regulation of acid-sensing ion channel activity	2/12	0.163145	0.791015	11.4246	-20.7141	MBD4;ANK2
cellular response to copper ion	2/12	0.163145	0.791015	11.8208	-21.4326	HSF1;AQP1
branching morphogenesis of an epithelial tube	2/12	0.163145	0.791015	11.9104	-21.595	BMP4;FGF10
regulation of synaptic activity	2/12	0.163145	0.791015	12.001	-21.7593	NLGN2;GRIK2
cellular response to corticosteroid stimulus	2/12	0.163145	0.791015	12.0419	-21.8334	MBD4;ATP1A2
dorsal/ventral pattern formation, imaginal disc	2/12	0.163145	0.791015	12.0711	-21.8864	NOG;HOXA11
negative regulation of Wnt protein secretion	2/12	0.163145	0.791015	12.0811	-21.9045	RHBDF1;DRD4
smooth endoplasmic reticulum calcium ion homeostasis	2/12	0.163145	0.791015	12.1344	-22.0011	BCL2;ATP2A2
dorsal/ventral pattern formation	2/12	0.163145	0.791015	12.1817	-22.0868	NOG;HOXA11
determination of ventral identity	2/12	0.163145	0.791015	12.2743	-22.2547	NOG;HOXA11
determination of dorsal/ventral asymmetry	2/12	0.163145	0.791015	12.4293	-22.5358	NOG;HOXA11
positive regulation of heart rate by norepinephrine	2/12	0.163145	0.791015	12.4915	-22.6486	NPPA;ATP2A2
regulation of synaptic transmission, dopaminergic	2/12	0.163145	0.791015	12.6483	-22.9328	NLGN2;GRIK2
regulation of telomere maintenance via telomere lengthening	2/12	0.163145	0.791015	12.9375	-23.4572	HDAC8;TERF2
hindgut contraction	2/12	0.163145	0.791015	13.0914	-23.7363	EDNRA;MYLK
tonic smooth muscle contraction	2/12	0.163145	0.791015	13.1749	-23.8876	EDNRA;MYLK
gastro-intestinal system smooth muscle contraction	2/12	0.163145	0.791015	13.2419	-24.0091	EDNRA;MYLK
urinary tract smooth muscle contraction	2/12	0.163145	0.791015	13.3203	-24.1513	EDNRA;MYLK
uterine smooth muscle contraction	2/12	0.163145	0.791015	13.4516	-24.3894	EDNRA;MYLK
phasic smooth muscle contraction	2/12	0.163145	0.791015	13.5267	-24.5254	EDNRA;MYLK
protein localization to cytoskeleton	2/12	0.163145	0.791015	13.716	-24.8687	CEP68;ANK2
regulation of telomere capping	2/12	0.163145	0.791015	14.4232	-26.1509	HDAC8;TERF2
regulation of telomere maintenance via semi-conservative replication	2/12	0.163145	0.791015	14.71	-26.671	HDAC8;TERF2
protein localization to M-band	2/12	0.163145	0.791015	15.8147	-28.674	CEP68;ANK2
NLS-bearing protein import into nucleus	6/61	0.165386	0.800487	0.820115	-1.47577	IPO13;POM121;NUP155;TRPS1;NUTF2;PRICKLE1
cellular response to thyroxine stimulus	5/48	0.165711	0.800487	1.11631	-2.00658	MBD4;IGFBP5;RRAGB;KLF9;SH3BP4
Notch signaling involved in heart development	5/48	0.165711	0.800487	1.19793	-2.15329	MDK;HEY2;SNAI1;EP300;HOXD3
CAAX-box protein processing	5/48	0.165711	0.800487	1.2	-2.15702	CNTN1;CASP2;CPZ;RHBDL3;RHBDL2
negative regulation of mitotic nuclear division	5/48	0.165711	0.800487	1.26707	-2.27757	BMP4;ANGEL2;CDC16;PDXP;OBSL1
maturation of 5.8S rRNA	15/187	0.167242	0.806691	-0.401334	0.717711	UTP6;KRR1;RPL23;WDR18;RPL22;RPL36A;SENP3;RPS25;EBNA1BP2;RPS15A;PES1;BMS1;DHX37;RPL24;PELP1
rRNA modification	15/187	0.167242	0.806691	-0.399069	0.71366	UTP6;KRR1;RPL23;WDR18;RPL22;RPL36A;SENP3;RPS25;EBNA1BP2;RPS15A;PES1;BMS1;DHX37;RPL24;PELP1
striated muscle contraction	9/102	0.167998	0.809737	0.172002	-0.306818	CKMT2;MYOM1;ACTA1;P2RX6;SGCA;MYL1;TPM2;OBSL1;MYLK
regulation of phosphorylation of RNA polymerase II C-terminal domain	24/322	0.17764	0.816211	-0.86215	1.48979	SMARCE1;DDX17;NPM1;SMARCD2;POU2F1;TSHZ3;KCNIP3;TCF7;CEBPG;CDC5L;ELP3;SOX12;NR2F2;HTATSF1;MED16;ZEB1;TEF;PRKAR1A;TAL1;CNOT2;SNAPC4;KLF9;CAMTA2;CLOCK
regulation of transcription from RNA polymerase II promoter involved in determination of left/right symmetry	24/324	0.185454	0.816211	-0.671199	1.13094	SMARCE1;DDX17;NPM1;SMARCD2;POU2F1;TSHZ3;KCNIP3;TCF7;CEBPG;CDC5L;ELP3;SOX12;NR2F2;HTATSF1;MED16;ZEB1;TEF;PRKAR1A;TAL1;CNOT2;SNAPC4;KLF9;CAMTA2;CLOCK
signal transduction in response to DNA damage	15/188	0.172209	0.816211	-0.455973	0.802079	ZRANB3;CUL5;STXBP4;USP10;HUS1;ASH2L;USP28;ETAA1;WRN;CHEK2;APLF;BCL2;RBBP6;ATM;MEN1
rRNA processing	15/188	0.172209	0.816211	-0.39775	0.699661	UTP6;KRR1;RPL23;WDR18;RPL22;RPL36A;SENP3;RPS25;EBNA1BP2;RPS15A;PES1;BMS1;DHX37;RPL24;PELP1
viral DNA repair	13/160	0.176809	0.816211	-0.215013	0.37255	ZRANB3;MBD4;POM121;NPM1;NUP155;CHRNA4;HUS1;GTF2H3;POLG2;SUMO1;TRIM28;TDP1;MEN1
DNA ligation involved in DNA repair	11/132	0.180366	0.816211	0.0370743	-0.0634996	ZRANB3;MBD4;NPM1;POLG2;SUMO1;TRIM28;CHRNA4;TDP1;HUS1;GTF2H3;MEN1
recombinational repair	11/132	0.180366	0.816211	0.0715761	-0.122593	ZRANB3;MBD4;NPM1;POLG2;SUMO1;TRIM28;CHRNA4;TDP1;HUS1;GTF2H3;MEN1
DNA-dependent DNA replication	10/118	0.181467	0.816211	0.0954709	-0.162939	POLA2;WRN;NASP;POLG2;ARTN;REV1;HUS1;ATM;CDC25A;POLG
negative regulation of gene expression, epigenetic	11/133	0.186605	0.816211	0.0986423	-0.165597	SUZ12;HDAC4;SFRP1;SFRP2;SMO;PTRH2;MTF2;HEY2;CTCF;TARDBP;TERF2
negative regulation of production of miRNAs involved in gene silencing by miRNA	9/103	0.174862	0.816211	0.108356	-0.188947	SFRP1;SFRP2;NCOR1;SMO;PTRH2;DND1;HEY2;TARDBP;TERF2
transcription from RNA polymerase III promoter	8/89	0.173673	0.816211	0.394197	-0.690074	GTF3C1;FUBP3;SNAPC4;ASH2L;HOXD3;SMARCA1;GATA2;ILF2
ATP-dependent chromatin remodeling	7/75	0.170819	0.816211	0.468368	-0.827677	SMARCE1;HDAC4;SMARCD2;HDAC2;CHD8;SMARCA1;MYSM1
BMP signaling pathway involved in ureter morphogenesis	7/75	0.170819	0.816211	0.532974	-0.941845	GDF10;BMP4;AMHR2;NOG;ZCCHC18;INHA;SMAD5
negative regulation of protein phosphorylation	7/76	0.178997	0.816211	0.580437	-0.998575	BMP4;CDKN2C;IGFBP3;CHORDC1;TARDBP;INHA;MEN1
BMP signaling pathway involved in spinal cord dorsal/ventral patterning	7/76	0.178997	0.816211	0.645393	-1.11032	GDF10;BMP4;AMHR2;NOG;ZCCHC18;INHA;SMAD5
BMP signaling pathway involved in nephric duct formation	7/76	0.178997	0.816211	0.655234	-1.12725	GDF10;BMP4;AMHR2;NOG;ZCCHC18;INHA;SMAD5
transcription from RNA polymerase IV promoter	7/76	0.178997	0.816211	0.687438	-1.18266	GTF3C1;FUBP3;ASH2L;HOXD3;SMARCA1;GATA2;ILF2
transcription from bacterial-type RNA polymerase promoter	7/76	0.178997	0.816211	0.690371	-1.1877	GTF3C1;FUBP3;ASH2L;HOXD3;SMARCA1;GATA2;ILF2
transcription from RNA polymerase V promoter	7/76	0.178997	0.816211	0.693316	-1.19277	GTF3C1;FUBP3;ASH2L;HOXD3;SMARCA1;GATA2;ILF2
ncRNA transcription	7/76	0.178997	0.816211	0.695377	-1.19632	GTF3C1;FUBP3;ASH2L;HOXD3;SMARCA1;GATA2;ILF2
telomeric repeat-containing RNA transcription	7/76	0.178997	0.816211	0.697178	-1.19941	GTF3C1;FUBP3;ASH2L;HOXD3;SMARCA1;GATA2;ILF2
transcription from plastid promoter	7/76	0.178997	0.816211	0.700319	-1.20482	GTF3C1;FUBP3;ASH2L;HOXD3;SMARCA1;GATA2;ILF2
antisense RNA transcription	7/76	0.178997	0.816211	0.706599	-1.21562	GTF3C1;FUBP3;ASH2L;HOXD3;SMARCA1;GATA2;ILF2
negative regulation of hematopoietic stem cell migration	7/77	0.187337	0.816211	0.74491	-1.24761	PTPRU;SFRP1;SFRP2;IGFBP5;NOG;SULF1;ROBO1
negative regulation of neuroblast migration	7/77	0.187337	0.816211	0.747028	-1.25116	PTPRU;SFRP1;SFRP2;IGFBP5;NOG;SULF1;ROBO1
negative regulation of formation of radial glial scaffolds	7/77	0.187337	0.816211	0.749445	-1.2552	PTPRU;SFRP1;SFRP2;IGFBP5;NOG;SULF1;ROBO1
negative regulation of glial cell migration	7/77	0.187337	0.816211	0.752939	-1.26106	PTPRU;SFRP1;SFRP2;IGFBP5;NOG;SULF1;ROBO1
negative regulation of distal tip cell migration	7/77	0.187337	0.816211	0.754035	-1.26289	PTPRU;SFRP1;SFRP2;IGFBP5;NOG;SULF1;ROBO1
negative regulation of mesenchymal stem cell migration	7/77	0.187337	0.816211	0.757798	-1.26919	PTPRU;SFRP1;SFRP2;IGFBP5;NOG;SULF1;ROBO1
negative regulation of cell migration in other organism	7/77	0.187337	0.816211	0.759222	-1.27158	PTPRU;SFRP1;SFRP2;IGFBP5;NOG;SULF1;ROBO1
negative regulation of metanephric mesenchymal cell migration	7/77	0.187337	0.816211	0.761827	-1.27594	PTPRU;SFRP1;SFRP2;IGFBP5;NOG;SULF1;ROBO1
neuromast deposition	7/77	0.187337	0.816211	0.768745	-1.28753	PTPRU;SFRP1;SFRP2;IGFBP5;NOG;SULF1;ROBO1
peripheral nervous system neuron differentiation	7/77	0.187337	0.816211	0.809037	-1.35501	PTPRD;FZD1;NTRK2;FZD2;WNT5A;SMARCA1;WNT2
negative regulation of motor neuron apoptotic process	6/62	0.174366	0.816211	0.817547	-1.42793	NTRK2;BHLHB9;GDNF;UNC5B;RASA1;BCL2
promoter clearance during DNA-templated transcription	7/77	0.187337	0.816211	0.861352	-1.44263	GTF3C1;FUBP3;ASH2L;HOXD3;SMARCA1;GATA2;ILF2
positive regulation of dendrite development	6/62	0.174366	0.816211	0.84413	-1.47436	NTRK2;CAMK1D;RIT2;PTK7;WNT5A;PRKD1
RNA polymerase II complex import to nucleus	5/49	0.175964	0.816211	1.20893	-2.10049	IPO13;POM121;NUP155;NUTF2;PRICKLE1
cardiac muscle thin filament assembly	5/49	0.175964	0.816211	1.24852	-2.16928	PDGFRA;MYOM1;TPM2;EVL;OBSL1
modulation by virus of host autophagy	5/49	0.175964	0.816211	1.27953	-2.22316	DAPK1;USP10;EP300;ATM;DEPDC5
actin polymerization or depolymerization	5/49	0.175964	0.816211	1.31486	-2.28455	MYOM1;ABI2;TPM2;EVL;OBSL1
positive regulation of Wnt signaling pathway	5/50	0.186449	0.816211	1.43046	-2.4026	SFRP1;HOMER1;RSPO3;SULF1;DACT1
SMAD protein import into nucleus	5/50	0.186449	0.816211	1.45186	-2.43853	IPO13;POM121;NUP155;NUTF2;PRICKLE1
regulation of inhibitory G-protein coupled receptor phosphorylation	5/50	0.186449	0.816211	1.46475	-2.4602	RGS5;RGS2;GNG7;TULP3;RGS12
protein autoprocessing	5/50	0.186449	0.816211	1.50817	-2.53311	CNTN1;CASP2;CPZ;RHBDL3;RHBDL2
negative regulation of protein autophosphorylation	5/50	0.186449	0.816211	1.5282	-2.56675	EPHA7;IGFBP3;CHORDC1;TARDBP;MEN1
negative regulation of cell-cell adhesion	5/50	0.186449	0.816211	1.55917	-2.61877	SEMA5A;EPHA7;ADAMDEC1;ANGPT1;RASA1
positive regulation of type B pancreatic cell proliferation	4/36	0.173515	0.816211	1.85964	-3.25714	BMP4;OSR2;SFRP1;FGF10
positive regulation of epithelial to mesenchymal transition involved in endocardial cushion formation	4/36	0.173515	0.816211	1.88264	-3.29743	TGFB1I1;SNAI1;TWIST1;BCL9L
negative regulation of Notch signaling pathway	4/36	0.173515	0.816211	1.93367	-3.38681	EGFL7;IGFBP3;GATA2;PEAR1
response to UV-A	4/36	0.173515	0.816211	1.96223	-3.43683	ZRANB3;MAPK8;REV1;MEN1
deadenylation involved in gene silencing by miRNA	4/36	0.173515	0.816211	1.96631	-3.44398	TNRC6C;CNOT2;CNOT10;TNRC6A
endonucleolytic cleavage in ITS1 to separate SSU-rRNA from 5.8S rRNA and LSU-rRNA from tricistronic rRNA transcript (SSU-rRNA, 5.8S rRNA, LSU-rRNA)	4/36	0.173515	0.816211	1.98577	-3.47805	UTP6;KRR1;BMS1;PES1
detection of calcium ion	4/36	0.173515	0.816211	2.04632	-3.58411	PPP3CA;HOMER1;NEDD4;SLC25A12
gonadotrophin-releasing hormone neuronal migration to the hypothalamus	4/36	0.173515	0.816211	2.05335	-3.59642	NTRK2;NRP1;SEMA3A;ELP3
interneuron migration	4/36	0.173515	0.816211	2.06072	-3.60933	NTRK2;NRP1;SEMA3A;ELP3
neuron migration involved in retrograde extension	4/36	0.173515	0.816211	2.06869	-3.62329	NTRK2;NRP1;SEMA3A;ELP3
cellular response to unfolded protein	4/36	0.173515	0.816211	2.07194	-3.62898	DNAJB5;HSF1;HSPB2;HSPA2
protein insertion into membrane	4/37	0.185849	0.816211	2.16085	-3.63632	REEP1;RRAGB;WNT5A;ANK2
sensory neuron migration	4/36	0.173515	0.816211	2.07974	-3.64265	NTRK2;NRP1;SEMA3A;ELP3
negative regulation of cell cycle process	4/37	0.185849	0.816211	2.16569	-3.64447	BMP4;SFRP1;INHA;MEN1
response to calcium ion	4/36	0.173515	0.816211	2.08292	-3.64822	PPP3CA;HOMER1;NEDD4;SLC25A12
negative regulation of cell differentiation	4/37	0.185849	0.816211	2.16869	-3.64952	SUZ12;SPOCK2;LTBP4;BIRC2
outward migration of deep nuclear neurons	4/37	0.185849	0.816211	2.32706	-3.91602	NTRK2;NRP1;SEMA3A;ELP3
mRNA splice site selection	4/37	0.185849	0.816211	2.34135	-3.94006	SRPK3;LUC7L;CRNKL1;RBM5
inward migration of deep nuclear neurons	4/37	0.185849	0.816211	2.34487	-3.94599	NTRK2;NRP1;SEMA3A;ELP3
peptidoglycan biosynthetic process	4/37	0.185849	0.816211	2.35349	-3.9605	HS3ST3A1;SDC2;XYLT2;HS2ST1
galactosaminoglycan biosynthetic process	4/37	0.185849	0.816211	2.37922	-4.0038	HS3ST3A1;SDC2;XYLT2;HS2ST1
skeletal muscle contraction	4/37	0.185849	0.816211	2.42198	-4.07576	MYOM1;TNNT1;TNNT3;OBSL1
positive regulation of opsonization	3/24	0.176823	0.816211	3.63852	-6.30411	CAMK1D;TULP1;GATA2
cartilage development involved in endochondral bone morphogenesis	3/24	0.176823	0.816211	3.7401	-6.48011	HOXD3;SULF1;HOXA11
cellular response to cadmium ion	3/24	0.176823	0.816211	3.75193	-6.5006	MAPK8;SUMO1;HSF1
cell projection morphogenesis	3/24	0.176823	0.816211	3.77436	-6.53947	MBD4;MSX1;FRYL
cell migration involved in vasculogenesis	3/24	0.176823	0.816211	3.87622	-6.71595	EGFL7;RASA1;HEY2
central nervous system vasculogenesis	3/24	0.176823	0.816211	3.8943	-6.74728	EGFL7;RASA1;HEY2
protein localization to paranode region of axon	3/24	0.176823	0.816211	3.90012	-6.75736	RRAGB;WNT5A;ANK2
positive regulation of ATP-dependent DNA helicase activity	3/24	0.176823	0.816211	3.93071	-6.81036	MYL4;ATP1B2;FGF10
positive regulation of ATP-dependent microtubule motor activity, minus-end-directed	3/24	0.176823	0.816211	3.94948	-6.84289	MYL4;ATP1B2;FGF10
regulation of cell differentiation involved in tissue homeostasis	3/24	0.176823	0.816211	3.96553	-6.87069	SPOCK2;LTBP4;BIRC2
positive regulation of ATP-dependent microtubule motor activity, plus-end-directed	3/24	0.176823	0.816211	3.97785	-6.89204	MYL4;ATP1B2;FGF10
negative regulation of cytokine secretion	3/24	0.176823	0.816211	3.99038	-6.91375	RHBDF1;RPS6KA5;DRD4
regulation of macrophage derived foam cell differentiation	3/24	0.176823	0.816211	4.0249	-6.97356	SPOCK2;LTBP4;BIRC2
adrenergic receptor signaling pathway involved in cardiac muscle relaxation	3/24	0.176823	0.816211	4.06526	-7.04349	RGS2;PLN;ATP1A2
U2-type prespliceosome assembly	3/24	0.176823	0.816211	4.08732	-7.0817	SRPK3;CRNKL1;RBM5
lung morphogenesis	3/24	0.176823	0.816211	4.10404	-7.11068	BMP4;TCF21;STRA6
DNA integration	3/24	0.176823	0.816211	4.12087	-7.13984	WRN;IGFBP4;POLG
membrane depolarization during ventricular cardiac muscle cell action potential	3/24	0.176823	0.816211	4.13875	-7.17082	ATP1A2;ANK2;SCN2B
cytoplasmic translational elongation	3/24	0.176823	0.816211	4.14486	-7.18139	RPL22;RPL36A;EIF4H
lagging strand initiation	3/24	0.176823	0.816211	4.37562	-7.58121	WRN;IGFBP4;POLG
positive regulation of short-term neuronal synaptic plasticity	3/24	0.176823	0.816211	4.39008	-7.60626	BHLHB9;RAB3A;GRIK2
negative regulation of smooth muscle cell chemotaxis	2/13	0.185421	0.816211	9.53709	-16.0712	IGFBP5;IGFBP3
positive regulation of endothelial cell chemotaxis to fibroblast growth factor	2/13	0.185421	0.816211	9.7461	-16.4234	SEMA5A;PRKD1
negative regulation of protein import into nucleus	2/13	0.185421	0.816211	9.7897	-16.4969	BMP4;CHORDC1
sclerotome development	2/13	0.185421	0.816211	10.0236	-16.8911	SFRP2;SMO
dosage compensation	2/13	0.185421	0.816211	10.1046	-17.0275	HDAC4;CTCF
positive regulation of telomere maintenance via telomere lengthening	2/13	0.185421	0.816211	10.1255	-17.0627	ARTN;ATM
protein localization to microvillus membrane	2/13	0.185421	0.816211	10.1882	-17.1684	AP3D1;FERMT2
positive regulation of termination of RNA polymerase I transcription	2/13	0.185421	0.816211	10.3661	-17.4681	DHX33;UBTF
regulation of barbed-end actin filament capping	2/13	0.185421	0.816211	10.42	-17.559	PLEKHG2;RASA1
embryonic viscerocranium morphogenesis	2/13	0.185421	0.816211	10.4754	-17.6523	PDGFRA;TWIST1
dorsal aorta morphogenesis	2/13	0.185421	0.816211	10.5143	-17.7179	HEY2;TBX2
axonal fasciculation	2/13	0.185421	0.816211	10.7978	-18.1956	SEMA5A;EPHB2
tRNA nucleoside ribose methylation	2/13	0.185421	0.816211	10.8634	-18.3062	NSUN2;MTO1
positive regulation of heart rate by epinephrine	2/13	0.185421	0.816211	10.885	-18.3427	NPPA;ATP2A2
neuron cell-cell adhesion	2/13	0.185421	0.816211	10.8972	-18.3632	NLGN2;NRXN2
embryonic neurocranium morphogenesis	2/13	0.185421	0.816211	11.1051	-18.7135	PDGFRA;TWIST1
tRNA (guanine-N7)-methylation	2/13	0.185421	0.816211	11.1112	-18.7237	NSUN2;MTO1
tRNA C5-cytosine methylation	2/13	0.185421	0.816211	11.1255	-18.7478	NSUN2;MTO1
negative regulation of actin cytoskeleton reorganization	2/13	0.185421	0.816211	11.1522	-18.7929	PDGFRA;PHPT1
protein localization to membrane raft	2/13	0.185421	0.816211	11.2171	-18.9023	AP3D1;FERMT2
tRNA m2,2-guanine biosynthesis	2/13	0.185421	0.816211	11.2315	-18.9264	NSUN2;MTO1
guanylate kinase-associated protein clustering	2/13	0.185421	0.816211	11.341	-19.111	AP3D1;FERMT2
positive regulation of juvenile hormone biosynthetic process	2/13	0.185421	0.816211	11.3463	-19.1199	EGR1;CREB1
5-carbamoylmethyl uridine residue modification	2/13	0.185421	0.816211	11.405	-19.2189	NSUN2;MTO1
tRNA N1-guanine methylation	2/13	0.185421	0.816211	11.4198	-19.2439	NSUN2;MTO1
female genitalia development	2/13	0.185421	0.816211	11.4237	-19.2504	WNT5A;STRA6
ureter development	2/13	0.185421	0.816211	11.4932	-19.3674	BMP4;SMO
endochondral bone morphogenesis	2/13	0.185421	0.816211	11.5333	-19.435	OSR2;IFITM5
heparan sulfate proteoglycan biosynthetic process, enzymatic modification	2/13	0.185421	0.816211	11.5434	-19.452	XYLT2;SULF1
positive regulation of oxidative stress-induced neuron death	2/13	0.185421	0.816211	11.6247	-19.5891	EGR1;MMP3
DNA-templated transcriptional preinitiation complex assembly	2/13	0.185421	0.816211	11.6682	-19.6624	TCF4;NAT14
transcription initiation from bacterial-type RNA polymerase promoter	2/13	0.185421	0.816211	11.6839	-19.6887	TCF4;NAT14
membrane depolarization during Purkinje myocyte cell action potential	2/13	0.185421	0.816211	11.6895	-19.6983	ATP1A2;SCN2B
glycine catabolic process to creatine	2/13	0.185421	0.816211	11.8109	-19.9029	CKMT2;CKB
dorsal/ventral neural tube patterning	2/13	0.185421	0.816211	11.8775	-20.015	NOG;HOXA11
heparan sulfate proteoglycan biosynthetic process, linkage to polypeptide	2/13	0.185421	0.816211	11.8842	-20.0264	XYLT2;SULF1
detection of stimulus involved in mitotic spindle assembly checkpoint	2/13	0.185421	0.816211	11.8895	-20.0352	KLHL22;ATM
DNA-templated transcriptional open complex formation	2/13	0.185421	0.816211	11.9131	-20.075	TCF4;NAT14
positive regulation of actin filament depolymerization	2/13	0.185421	0.816211	11.9207	-20.0878	SEMA5A;PDXP
coronary artery morphogenesis	2/13	0.185421	0.816211	12.0171	-20.2503	NRP1;STRA6
negative regulation of sodium ion transmembrane transport	2/13	0.185421	0.816211	12.0733	-20.345	NEDD4;WNK4
signal transduction involved in mitotic spindle assembly checkpoint	2/13	0.185421	0.816211	12.1455	-20.4667	KLHL22;ATM
renal artery morphogenesis	2/13	0.185421	0.816211	12.1564	-20.4851	NRP1;STRA6
positive regulation of calcium ion import into sarcoplasmic reticulum	2/13	0.185421	0.816211	12.1633	-20.4967	CXCL12;NUMA1
positive regulation of Arp2/3 complex-mediated actin nucleation	2/13	0.185421	0.816211	12.1771	-20.5199	ABI2;WASF1
positive regulation of endoplasmic reticulum calcium ion concentration	2/13	0.185421	0.816211	12.2042	-20.5657	BCL2;ATP2A2
protein deglycosylation involved in glycoprotein catabolic process	2/13	0.185421	0.816211	12.4522	-20.9835	MAN2A2;FBXO2
protein localization to chromosome	2/13	0.185421	0.816211	12.6408	-21.3014	CEP68;ANK2
regulation of telomere maintenance via recombination	2/13	0.185421	0.816211	12.7672	-21.5143	HDAC8;TERF2
purine deoxyribonucleoside salvage	2/13	0.185421	0.816211	13.3534	-22.5022	ADAL;DGUOK
purine ribonucleoside salvage	2/13	0.185421	0.816211	13.6504	-23.0026	ADAL;DGUOK
positive regulation of spindle assembly	2/13	0.185421	0.816211	13.6709	-23.0372	GPSM2;NUMA1
mannose to fructose-6-phosphate metabolic process	2/13	0.185421	0.816211	13.9264	-23.4678	MAN2A2;PFKM
regulation of telomere maintenance	2/13	0.185421	0.816211	14.259	-24.0283	HDAC8;TERF2
positive regulation of heart rate	2/13	0.185421	0.816211	14.8496	-25.0234	NPPA;ATP2A2
negative regulation of transcription, DNA-templated	61/895	0.192397	0.823056	-1.61264	2.65795	NDUFA13;CHD8;HP1BP3;JMJD1C;ASH2L;CTCF;ING2;RPS6KA5;SUMO1;TRIM28;CHEK2;HEY2;EP300;ZFP37;TEAD2;MEN1;TLE1;WNT5A;TERF2;HIC1;SAP30;DKK3;SFRP1;SFRP2;ZEB1;SMO;PTRH2;MZF1;ZFPM2;PFDN5;CLOCK;HDAC4;HDAC2;HDAC3;TSHZ3;MAGED1;CXXC1;TWIST2;TULP3;TWIST1;PRICKLE1;GLIS2;BCLAF1;CCDC85B;APBB3;RUNX1T1;SMARCE1;SUZ12;POU2F1;NONO;NR2F2;TBX2;BMP4;PER1;YEATS2;CARM1;ID1;ID3;TARDBP;RBAK;SSBP2
histone H2A SQE motif phosphorylation	11/134	0.192941	0.823056	0.250144	-0.41158	CSNK1G3;MAPK8;PNCK;CAMK1D;CHEK2;ATM;PRKD1;PRKACA;CAMK2G;DCLK1;MAP3K12
enzyme active site formation via O-phospho-L-serine	11/134	0.192941	0.823056	0.252357	-0.41522	CSNK1G3;MAPK8;PNCK;CAMK1D;CHEK2;ATM;PRKD1;PRKACA;CAMK2G;DCLK1;MAP3K12
cellular response to calcium ion	6/64	0.1929	0.823056	1.18015	-1.94203	PPP3CA;HOMER1;NEDD4;WNT5A;SLC25A12;RASGRP2
protein localization to plasma membrane	6/64	0.1929	0.823056	1.1906	-1.95923	KCNIP3;RAB34;AP3D1;ANK2;RAPGEF6;FERMT2
sperm mitochondrion organization	6/64	0.1929	0.823056	1.20117	-1.97663	ACSS2;POLG2;IDH2;TFB2M;POLRMT;SLC25A36
mitochondrion organization	6/64	0.1929	0.823056	1.20355	-1.98054	ACSS2;POLG2;IDH2;TFB2M;POLRMT;SLC25A36
positive regulation of phagocytosis, engulfment	3/25	0.192454	0.823056	3.77268	-6.217	CAMK1D;TULP1;GATA2
protein localization involved in establishment of planar polarity	3/25	0.192454	0.823056	4.08318	-6.72868	RRAGB;WNT5A;ANK2
positive regulation of axon extension involved in axon guidance	3/25	0.192454	0.823056	4.16832	-6.86898	SEMA5A;NRP1;SEMA3A
protein localization to juxtaparanode region of axon	3/25	0.192454	0.823056	4.18505	-6.89654	RRAGB;WNT5A;ANK2
vasculogenesis involved in coronary vascular morphogenesis	3/25	0.192454	0.823056	4.21154	-6.9402	EGFL7;RASA1;HEY2
regulation of canonical Wnt signaling pathway involved in osteoblast differentiation	3/25	0.192454	0.823056	4.2457	-6.9965	SMOC1;ANKRD10;PRKACA
regulation of hematopoietic progenitor cell differentiation	3/25	0.192454	0.823056	4.26775	-7.03282	SPOCK2;LTBP4;BIRC2
maintenance of DNA methylation	3/25	0.192454	0.823056	4.32087	-7.12037	WRN;IGFBP4;POLG
negative regulation of androgen receptor signaling pathway	3/25	0.192454	0.823056	4.39834	-7.24802	SFRP1;TCF21;EP300
striated muscle contraction involved in embryonic body morphogenesis	3/25	0.192454	0.823056	4.4483	-7.33035	MYOM1;IFT122;OBSL1
trans assembly of SL-containing precatalytic spliceosome	3/25	0.192454	0.823056	4.44939	-7.33215	SRPK3;CRNKL1;RBM5
mRNA branch site recognition	3/25	0.192454	0.823056	4.47505	-7.37443	SRPK3;CRNKL1;RBM5
intrinsic apoptotic signaling pathway in response to nitrosative stress	3/25	0.192454	0.823056	4.52302	-7.45349	CUL5;DIABLO;ATM
chondrocyte differentiation involved in endochondral bone morphogenesis	3/25	0.192454	0.823056	4.54784	-7.49439	BMP4;OSR2;HOXA11
regulation of mitochondrial translation	3/25	0.192454	0.823056	4.58808	-7.56071	GEMIN5;RBM4B;EIF2A
DNA protection	3/25	0.192454	0.823056	4.61194	-7.60002	WRN;IGFBP4;POLG
compound eye development	3/25	0.192454	0.823056	4.62875	-7.62772	SALL2;SMOC1;ADAMTS18
Bolwig's organ development	3/25	0.192454	0.823056	4.63611	-7.63985	SALL2;SMOC1;ADAMTS18
DNA replication, Okazaki fragment processing	3/25	0.192454	0.823056	4.63925	-7.64502	WRN;IGFBP4;POLG
positive regulation of transcription factor import into nucleus	3/25	0.192454	0.823056	4.71889	-7.77625	HDAC3;TRIM28;PIK3R1
regulation of synaptic transmission, glutamatergic	3/25	0.192454	0.823056	4.72412	-7.78489	NLGN2;ATP1A2;GRIK2
protein localization to ciliary membrane	3/25	0.192454	0.823056	4.74232	-7.81487	AP3D1;IFT122;FERMT2
ventricular cardiac muscle cell action potential	3/25	0.192454	0.823056	4.82029	-7.94335	ANK2;SCN2B;SCN1A
histone H3-K4 trimethylation	3/25	0.192454	0.823056	4.94084	-8.14201	WDR5;CXXC1;ASH2L
protein localization to nuclear pericentric heterochromatin	3/25	0.192454	0.823056	5.15196	-8.48992	BMP4;CTCF;MSX1
negative regulation of cardiac neural crest cell migration involved in outflow tract morphogenesis	7/78	0.195833	0.833214	0.818043	-1.33382	PTPRU;SFRP1;SFRP2;IGFBP5;NOG;SULF1;ROBO1
positive regulation of autophagy	7/78	0.195833	0.833214	0.859905	-1.40207	DAPK1;USP10;SH3BP4;EP300;ATM;PRKD1;DEPDC5
mitochondrial respiratory chain supercomplex assembly	7/78	0.195833	0.833214	0.879938	-1.43473	ACSS2;POLG2;HSF1;IDH2;TFB2M;POLRMT;SLC25A36
dopaminergic neuron differentiation	7/78	0.195833	0.833214	0.88222	-1.43845	PTPRD;FZD1;NTRK2;FZD2;WNT5A;SMARCA1;WNT2
replication of extrachromosomal circular DNA	9/106	0.196199	0.834231	0.424625	-0.691555	POLA2;WRN;NASP;POLG2;ARTN;REV1;HUS1;ATM;CDC25A
alternative mRNA splicing, via spliceosome	18/237	0.196569	0.835164	-0.215351	0.35032	DDX17;SF3B2;NONO;METTL3;PRPF40B;CDC5L;CASC3;PLRG1;HTATSF1;CRNKL1;PRPF8;CCAR1;CHERP;PUF60;PCBP2;TRA2A;GEMIN5;RBM5
positive regulation of transcription factor import into nucleus in response to oxidative stress	8/92	0.196675	0.835164	0.622719	-1.01267	GPX2;CCS;TMEM161A;HDAC3;TRIM28;PIK3R1;PRKD1;ETV5
zymogen activation	5/51	0.197154	0.836114	1.54493	-2.5086	CNTN1;CASP2;CPZ;RHBDL3;RHBDL2
regulation of mitotic spindle assembly	5/51	0.197154	0.836114	1.64115	-2.66485	GPSM2;NUMA1;CDC16;PDXP;OBSL1
positive regulation of gene expression	21/282	0.197813	0.837284	-0.497617	0.806356	DDX3Y;SEC16B;MBD4;OSR2;MYOM1;NTRK2;TLE1;RPL23;NOG;TWIST1;ANK2;CTCF;TOB2;TERF2;ACTA1;MAPK8;CDH3;FUBP3;SMO;GDNF;HOXD3
endocardial cushion morphogenesis	4/38	0.198456	0.837284	2.31217	-3.73922	BMP4;NOG;EPHB4;TBX2
lipid phosphorylation	4/38	0.198456	0.837284	2.34065	-3.78527	EPHA7;DGKB;EPHB2;DGKZ
motor neuron migration	4/38	0.198456	0.837284	2.41169	-3.90015	NTRK2;NRP1;SEMA3A;ELP3
positive regulation of mammary gland epithelial cell proliferation	4/38	0.198456	0.837284	2.42937	-3.92876	BMP4;OSR2;SFRP1;FGF10
positive regulation of mitotic spindle organization	4/38	0.198456	0.837284	2.44511	-3.9542	GPSM2;NUMA1;TAL1;HSF1
regulation of exit from mitosis	4/38	0.198456	0.837284	2.45669	-3.97293	CDC16;PDXP;OBSL1;PPP1R9B
response to UV-B	4/38	0.198456	0.837284	2.53257	-4.09564	ZRANB3;MAPK8;REV1;MEN1
axoneme assembly	14/180	0.207491	0.846472	0.00647606	-0.0101847	IQCB1;NUMA1;IFT122;WDR34;IFT81;WDR60;RILPL1;CHORDC1;TMEM107;WDR5;DZIP1;CC2D2A;MAPRE2;CLUAP1
negative regulation of muscle cell chemotaxis toward tendon cell	7/79	0.204477	0.846472	0.838792	-1.33141	PTPRU;SFRP1;SFRP2;IGFBP5;NOG;SULF1;ROBO1
negative regulation of fibroblast chemotaxis	7/79	0.204477	0.846472	0.842094	-1.33666	PTPRU;SFRP1;SFRP2;IGFBP5;NOG;SULF1;ROBO1
mitochondrial protein catabolic process	7/79	0.204477	0.846472	0.950227	-1.5083	ACSS2;POLG2;CHEK2;IDH2;TFB2M;POLRMT;SLC25A36
mitochondrion disassembly	6/65	0.202437	0.846472	1.21735	-1.94451	ACSS2;POLG2;IDH2;TFB2M;POLRMT;SLC25A36
keratan sulfate biosynthetic process	6/65	0.202437	0.846472	1.22055	-1.94962	HS3ST3A1;SDC2;XYLT2;CHST2;HS2ST1;ST3GAL3
kidney development	5/52	0.208065	0.846472	1.57185	-2.46766	BMP4;SMO;TCF21;SULF1;STRA6
regulation of rhodopsin mediated signaling pathway	5/52	0.208065	0.846472	1.58314	-2.48538	RGS5;RGS2;GNG7;TULP3;RGS12
global genome nucleotide-excision repair	5/52	0.208065	0.846472	1.62761	-2.55519	SUMO1;SUMO2;UBE2N;HUS1;GTF2H3
positive regulation of AMPA receptor activity	3/26	0.20841	0.846472	3.99316	-6.26226	MBD4;NLGN2;ANK2
trehalose metabolism in response to heat stress	3/26	0.20841	0.846472	4.01268	-6.29287	SUMO1;HSF1;PRKACA
cellular response to heat	3/26	0.20841	0.846472	4.04874	-6.34943	SUMO1;HSF1;PRKACA
heat shock-mediated polytene chromosome puffing	3/26	0.20841	0.846472	4.05128	-6.3534	SUMO1;HSF1;PRKACA
positive regulation of BMP signaling pathway	3/26	0.20841	0.846472	4.09374	-6.41999	BMP4;NUMA1;SULF1
positive regulation of peptidase activity	3/26	0.20841	0.846472	4.13572	-6.48583	HDAC2;NDUFA13;WRN
positive regulation of potassium ion transmembrane transport	3/26	0.20841	0.846472	4.16168	-6.52653	KCNIP1;KCNIP3;ANK2
regulation of translational termination	3/26	0.20841	0.846472	4.20001	-6.58665	GEMIN5;RBM4B;EIF2A
ATP generation from ADP	3/26	0.20841	0.846472	4.33142	-6.79274	AK1;ATP1A2;AK5
positive regulation of DNA topoisomerase (ATP-hydrolyzing) activity	3/26	0.20841	0.846472	4.35502	-6.82974	MYL4;ATP1B2;FGF10
cellular response to ozone	3/26	0.20841	0.846472	4.35715	-6.83309	PDGFRA;MAPK8;MPV17
nucleate erythrocyte differentiation	3/26	0.20841	0.846472	4.36936	-6.85224	TAL1;ACIN1;INHA
programmed cell death in response to reactive oxygen species	3/26	0.20841	0.846472	4.38176	-6.87168	PDGFRA;MAPK8;MPV17
DNA biosynthetic process	3/26	0.20841	0.846472	4.43224	-6.95085	WRN;IGFBP4;POLG
cellular response to singlet oxygen	3/26	0.20841	0.846472	4.43942	-6.96211	PDGFRA;MAPK8;MPV17
activation of MAPKK activity involved in osmosensory signaling pathway	3/26	0.20841	0.846472	4.44924	-6.97751	BMP4;FRS2;CRKL
activation of MAPKK activity involved in conjugation with cellular fusion	3/26	0.20841	0.846472	4.47011	-7.01023	BMP4;FRS2;CRKL
activation of MAPKK activity involved in cell wall organization or biogenesis	3/26	0.20841	0.846472	4.50523	-7.06532	BMP4;FRS2;CRKL
regulation of epithelial cell differentiation	3/26	0.20841	0.846472	4.51898	-7.08687	SPOCK2;LTBP4;BIRC2
negative regulation of phosphorylation	3/26	0.20841	0.846472	4.59736	-7.20979	BMP4;CDKN2C;INHA
histone deacetylation at centromere	3/26	0.20841	0.846472	4.63867	-7.27458	HDAC4;HDAC2;TBL1X
replication fork processing	3/26	0.20841	0.846472	5.10834	-8.01113	ZRANB3;ETAA1;WRN
replication fork reversal	3/26	0.20841	0.846472	5.13062	-8.04607	ZRANB3;ETAA1;WRN
lymphoid progenitor cell differentiation	2/14	0.208088	0.846472	9.24332	-14.5101	BMP4;SFRP1
myeloid progenitor cell differentiation	2/14	0.208088	0.846472	9.3839	-14.7308	BMP4;SFRP1
negative regulation of nitrosative stress-induced intrinsic apoptotic signaling pathway	2/14	0.208088	0.846472	9.84726	-15.4582	NDUFA13;BCL2
L-arabinose catabolic process to 2-oxoglutarate	2/14	0.208088	0.846472	10.4637	-16.4258	ADHFE1;IDH2
spinal cord dorsal/ventral patterning	2/14	0.208088	0.846472	10.6794	-16.7645	NOG;HOXA11
branching involved in mammary gland duct morphogenesis	2/14	0.208088	0.846472	10.7067	-16.8073	BMP4;FGF10
histone H2B ubiquitination	2/14	0.208088	0.846472	10.8235	-16.9906	UBE2N;RNF40
regulation of DNA-dependent DNA replication	2/14	0.208088	0.846472	10.9211	-17.1439	RBBP6;SMC3
glutamate receptor signaling pathway	2/14	0.208088	0.846472	10.9759	-17.2299	GRIK2;GRIA3
regulation of DNA replication	2/14	0.208088	0.846472	10.9776	-17.2326	RBBP6;SMC3
tRNA exon ligation	2/14	0.208088	0.846472	11.0843	-17.4001	TSEN34;TSEN54
cellular response to mycophenolic acid	2/14	0.208088	0.846472	11.0847	-17.4007	EGR1;IGFBP5
thymus development	2/14	0.208088	0.846472	11.1903	-17.5665	TCF21;FGF10
regulation of potassium ion export	2/14	0.208088	0.846472	11.2176	-17.6094	KCNIP1;KCNIP3
DNA-templated transcriptional start site selection	2/14	0.208088	0.846472	11.3316	-17.7884	TCF4;NAT14
tRNA N2-guanine methylation	2/14	0.208088	0.846472	11.3662	-17.8426	NSUN2;MTO1
skeletal muscle myosin thick filament assembly	2/14	0.208088	0.846472	11.4077	-17.9078	MYOM1;OBSL1
apoptotic process involved in endocardial cushion morphogenesis	2/14	0.208088	0.846472	11.4173	-17.9228	NOG;TBX2
filtration diaphragm assembly	2/14	0.208088	0.846472	11.4247	-17.9344	GJA4;FSCN1
superior endocardial cushion morphogenesis	2/14	0.208088	0.846472	11.5068	-18.0633	NOG;TBX2
tricellular tight junction assembly	2/14	0.208088	0.846472	11.5144	-18.0752	GJA4;FSCN1
negative regulation of NMDA glutamate receptor activity	2/14	0.208088	0.846472	11.5476	-18.1274	DAPK1;DLG4
dopamine catabolic process	2/14	0.208088	0.846472	11.5596	-18.1463	MOXD1;DRD4
inferior endocardial cushion morphogenesis	2/14	0.208088	0.846472	11.5863	-18.1882	NOG;TBX2
nucleosome positioning	2/14	0.208088	0.846472	11.7355	-18.4224	CDAN1;CTCF
positive regulation of intracellular estrogen receptor signaling pathway	2/14	0.208088	0.846472	12.2079	-19.164	DDX17;CARM1
anterior/posterior pattern specification involved in ureteric bud development	2/14	0.208088	0.846472	12.6136	-19.8008	BMP4;TCF21
purine-containing compound salvage	2/14	0.208088	0.846472	13.0295	-20.4537	ADAL;DGUOK
DNA synthesis involved in DNA replication	9/108	0.211007	0.855066	0.595159	-0.925987	POLA2;WRN;NASP;POLG2;ARTN;REV1;HUS1;ATM;CDC25A
DNA replication, synthesis of RNA primer	4/39	0.211312	0.855066	2.52051	-3.91793	WRN;POLG2;IGFBP4;POLG
response to UV	4/39	0.211312	0.855066	2.72204	-4.2312	ZRANB3;MAPK8;REV1;MEN1
monocyte migration into blood stream	4/39	0.211312	0.855066	2.86051	-4.44643	CXCL12;PLN;NPY;NPY1R
gastric mucosal blood circulation	4/39	0.211312	0.855066	2.86104	-4.44727	CXCL12;PLN;NPY;NPY1R
blood circulation	4/39	0.211312	0.855066	2.86617	-4.45523	CXCL12;PLN;NPY;NPY1R
negative regulation of translation	13/166	0.211457	0.855123	0.17181	-0.266947	IGFBP5;DAPK1;RBM4B;TERF2;SFRP1;SFRP2;SMO;CNOT2;PTRH2;HEY2;GEMIN5;TARDBP;EIF2A
peptidyl-threonine autophosphorylation	14/181	0.213228	0.855544	0.164375	-0.254024	PDGFRA;NTRK2;PNCK;CAMK1D;DAPK1;VRK1;DCLK1;MAPK8;CHEK2;ATM;PRKD1;CAMK2G;EPHB4;MAP3K12
negative regulation of chemokine activity	7/80	0.213264	0.855544	0.989624	-1.52919	PTPRU;SFRP1;SFRP2;IGFBP5;NOG;SULF1;ROBO1
negative regulation of endothelial cell chemotaxis to vascular endothelial growth factor	7/80	0.213264	0.855544	0.992073	-1.53298	PTPRU;SFRP1;SFRP2;IGFBP5;NOG;SULF1;ROBO1
negative regulation of cell chemotaxis to fibroblast growth factor	7/80	0.213264	0.855544	0.995901	-1.53889	PTPRU;SFRP1;SFRP2;IGFBP5;NOG;SULF1;ROBO1
regulation of eIF2 alpha phosphorylation by amino acid starvation	7/80	0.213264	0.855544	1.01059	-1.56159	MAPK8;RRAGB;EIF4H;MTIF2;PRKD1;DEPDC5;ITFG2
regulation of membrane lipid metabolic process	7/80	0.213264	0.855544	1.06629	-1.64766	MBD4;NCOR1;HDAC3;CARM1;TGS1;G0S2;TBL1X
regulation of lipoprotein lipid oxidation	7/80	0.213264	0.855544	1.07293	-1.65791	MBD4;NCOR1;HDAC3;CARM1;TGS1;G0S2;TBL1X
regulation of phospholipid metabolic process	7/80	0.213264	0.855544	1.07777	-1.6654	MBD4;NCOR1;HDAC3;CARM1;TGS1;G0S2;TBL1X
regulation of lipid metabolic process	7/80	0.213264	0.855544	1.08378	-1.67469	MBD4;NCOR1;HDAC3;CARM1;TGS1;G0S2;TBL1X
mitochondrial membrane organization	6/66	0.212141	0.855544	1.34639	-2.08759	ACSS2;POLG2;IDH2;TFB2M;POLRMT;SLC25A36
chromatin remodeling	6/66	0.212141	0.855544	1.36753	-2.12037	SMARCE1;HDAC4;SMARCD2;HDAC2;SMARCA1;MYSM1
chromatin remodeling at centromere	6/66	0.212141	0.855544	1.3698	-2.12389	SMARCE1;HDAC4;SMARCD2;HDAC2;SMARCA1;MYSM1
chromatin remodeling in response to cation stress	6/66	0.212141	0.855544	1.37162	-2.12671	SMARCE1;HDAC4;SMARCD2;HDAC2;SMARCA1;MYSM1
spliceosomal complex assembly	18/241	0.216207	0.866819	-0.0293706	0.0449817	SRPK3;SF3B2;NONO;METTL3;PRPF40B;CDC5L;CASC3;PLRG1;HTATSF1;CRNKL1;PRPF8;CCAR1;CHERP;PUF60;PCBP2;TRA2A;GEMIN5;RBM5
serine phosphorylation of STAT protein	11/138	0.219214	0.877261	0.442887	-0.672172	CSNK1G3;MAPK8;PNCK;CAMK1D;CHEK2;ATM;PRKD1;PRKACA;CAMK2G;DCLK1;MAP3K12
nucleotide-excision repair	11/138	0.219214	0.877261	0.508809	-0.772222	ZRANB3;MBD4;NPM1;POLG2;SUMO1;TRIM28;CHRNA4;TDP1;HUS1;GTF2H3;MEN1
negative regulation of peptidyl-threonine phosphorylation	5/53	0.219166	0.877261	1.80442	-2.73897	SPRED1;IGFBP3;CHORDC1;TARDBP;MEN1
negative regulation of epithelial cell migration	8/95	0.220843	0.882696	0.77826	-1.17541	PTPRU;SFRP1;SFRP2;IGFBP5;NOG;EVL;SULF1;ROBO1
smooth muscle contraction	8/95	0.220843	0.882696	0.853737	-1.2894	CKMT2;ACTA1;P2RX6;EDNRA;SGCA;MYL1;TPM2;MYLK
central nervous system development	24/333	0.222724	0.88277	-0.289693	0.435067	SEMA5A;HDAC4;FUT10;ZC4H2;NOG;NAB2;ELP3;KALRN;DCLK1;ROBO1;CHERP;PCP4;GDNF;DLG4;MDK;PDGFC;TRIM3;EP300;EVL;PCDHB3;INHA;LRCH4;EPHB2;CAMK2G
negative regulation of leukocyte migration	7/81	0.222186	0.88277	1.01522	-1.52713	PTPRU;SFRP1;SFRP2;IGFBP5;NOG;SULF1;ROBO1
regulation of triglyceride metabolic process	7/81	0.222186	0.88277	1.07215	-1.61278	MBD4;NCOR1;HDAC3;CARM1;TGS1;G0S2;TBL1X
regulation of isoprenoid metabolic process	7/81	0.222186	0.88277	1.08863	-1.63756	MBD4;NCOR1;HDAC3;CARM1;TGS1;G0S2;TBL1X
regulation of lipid catabolic process	7/81	0.222186	0.88277	1.09183	-1.64237	MBD4;NCOR1;HDAC3;CARM1;TGS1;G0S2;TBL1X
nucleosome mobilization	6/67	0.222002	0.88277	1.3978	-2.10378	SMARCE1;HDAC4;SMARCD2;HDAC2;SMARCA1;MYSM1
positive regulation of ER-associated ubiquitin-dependent protein catabolic process	6/67	0.222002	0.88277	1.4014	-2.1092	RNF144A;SUMO1;SUMO2;PRICKLE1;TRIB2;NKD2
mitochondrial depolarization	4/40	0.224392	0.88277	2.47069	-3.69209	SLC25A27;CHRNA4;BCL2;SLC25A36
Wnt receptor recycling	4/40	0.224392	0.88277	2.47293	-3.69544	SFRP1;RSPO3;SULF1;DACT1
negative regulation of mammary gland development in males by androgen receptor signaling pathway	4/40	0.224392	0.88277	2.50671	-3.74593	DDX17;MBD4;TGFB1I1;MED16
positive regulation of neural crest formation	4/40	0.224392	0.88277	2.52363	-3.7712	TGFB1I1;SNAI1;TWIST1;BCL9L
actin filament bundle organization	4/40	0.224392	0.88277	2.55051	-3.81138	MYOM1;TPM2;EVL;OBSL1
actin filament organization	4/40	0.224392	0.88277	2.55972	-3.82514	MYOM1;TPM2;EVL;OBSL1
substantia nigra development	4/40	0.224392	0.88277	2.65303	-3.96458	PLP1;SYPL2;CKB;NDRG2
pyramidal neuron migration	4/40	0.224392	0.88277	2.68898	-4.0183	NTRK2;NRP1;SEMA3A;ELP3
cellular heat acclimation	3/27	0.224646	0.88277	3.99935	-5.97195	SUMO1;HSF1;PRKACA
negative regulation of endoplasmic reticulum stress-induced intrinsic apoptotic signaling pathway	3/27	0.224646	0.88277	4.14557	-6.19028	NDUFA13;CREB3L1;BCL2
positive regulation of proton-transporting ATP synthase activity, rotational mechanism	3/27	0.224646	0.88277	4.34014	-6.48082	MYL4;ATP1B2;FGF10
regulation of fat cell differentiation	3/27	0.224646	0.88277	4.35318	-6.5003	SPOCK2;LTBP4;BIRC2
cellular age-dependent response to reactive oxygen species	3/27	0.224646	0.88277	4.36826	-6.52281	PDGFRA;MAPK8;MPV17
positive regulation of mitochondrial membrane potential	3/27	0.224646	0.88277	4.44575	-6.63853	SLC25A27;BCL2;SLC25A36
regulation of muscle cell differentiation	3/27	0.224646	0.88277	4.4613	-6.66174	SPOCK2;LTBP4;BIRC2
regulation of mitotic centrosome separation	3/27	0.224646	0.88277	4.51389	-6.74027	CDC16;PDXP;OBSL1
negative regulation of mitochondrial membrane potential	3/27	0.224646	0.88277	4.63644	-6.92326	SLC25A27;BCL2;SLC25A36
chondrocyte development	3/27	0.224646	0.88277	4.64649	-6.93827	BMP4;OSR2;SULF1
DNA strand renaturation	3/27	0.224646	0.88277	4.75615	-7.10202	WRN;IGFBP4;POLG
eye development	3/27	0.224646	0.88277	4.828	-7.20931	SALL2;SMOC1;ADAMTS18
mitotic recombination-dependent replication fork processing	3/27	0.224646	0.88277	5.20593	-7.77365	ZRANB3;ETAA1;WRN
phosphorylation of RNA polymerase II C-terminal domain	41/596	0.227367	0.88316	-0.680147	1.00743	SMARCD2;TSHZ3;CEBPG;TCF7;WNK4;MED16;HTATSF1;MAPK8;RPS6KA5;CHEK2;SNAPC4;CAMTA2;PRKACA;MAP4K5;PRKACB;SMARCE1;DDX17;MAP4K2;NPM1;POU2F1;DAPK1;IGFBP3;KCNIP3;CDC5L;ELP3;VRK1;SOX12;NR2F2;GTF2H3;DCLK1;ZEB1;CREB1;TEF;PRKAR1A;TAL1;CNOT2;KLF9;ATM;PRKD1;CLOCK;MAP3K12
MAPK import into nucleus	20/273	0.225657	0.88316	-0.0893273	0.132985	IPO13;PDGFRA;POM121;NUP155;ANGPT1;FRS2;NUTF2;PRICKLE1;DUSP7;SPRED1;GDNF;ARTN;DLG4;RASA1;HSF1;NCAM1;CAMK2G;FGF10;MAP3K12;MEN1
nuclear-transcribed mRNA catabolic process, nonsense-mediated decay	10/125	0.230115	0.88316	0.723154	-1.06244	RPS25;RPS15A;RPL23;RPL22;RPL36A;RPL24;CASC3;DCP1A;SMG7;GSPT2
negative regulation of trophoblast cell migration	7/82	0.231236	0.88316	1.1154	-1.6333	PTPRU;SFRP1;SFRP2;IGFBP5;NOG;SULF1;ROBO1
regulation of steroid metabolic process	7/82	0.231236	0.88316	1.20236	-1.76063	MBD4;NCOR1;HDAC3;CARM1;TGS1;G0S2;TBL1X
activation of JNKK activity	7/82	0.231236	0.88316	1.23123	-1.80291	BMP4;MAP4K2;MAPK8;UBE2N;FRS2;CRKL;MAP3K12
regulation of lipid biosynthetic process	7/82	0.231236	0.88316	1.23472	-1.80803	MBD4;NCOR1;HDAC3;CARM1;TGS1;G0S2;TBL1X
mitochondrial respiratory chain complex assembly	7/82	0.231236	0.88316	1.24149	-1.81793	ACSS2;POLG2;HSF1;IDH2;TFB2M;POLRMT;SLC25A36
transcription, DNA-templated	7/82	0.231236	0.88316	1.26808	-1.85686	GTF3C1;FUBP3;ASH2L;HOXD3;SMARCA1;GATA2;ILF2
histone-tyrosine phosphorylation	5/54	0.230445	0.88316	1.74608	-2.5628	PDGFRA;RPS6KA5;ABI2;EPHB2;MAP3K12
negative regulation of endothelial cell proliferation	5/54	0.230445	0.88316	1.77609	-2.60685	SFRP1;SFRP2;MAGED1;NR2F2;SULF1
Notch receptor processing, ligand-independent	5/54	0.230445	0.88316	1.80965	-2.65611	CNTN1;CASP2;CPZ;RHBDL3;RHBDL2
protein initiator methionine removal involved in protein maturation	5/54	0.230445	0.88316	1.84832	-2.71287	CNTN1;CASP2;CPZ;RHBDL3;RHBDL2
telomere maintenance	5/54	0.230445	0.88316	1.89365	-2.77939	WRN;ARTN;IGFBP4;TERF2;POLG
negative regulation of intrinsic apoptotic signaling pathway in response to osmotic stress	2/15	0.231013	0.88316	8.95647	-13.1237	NDUFA13;BCL2
positive regulation of DNA damage checkpoint	2/15	0.231013	0.88316	9.35068	-13.7014	ETAA1;BCLAF1
positive regulation of integrin-mediated signaling pathway	2/15	0.231013	0.88316	9.67523	-14.1769	HOMER1;PRKD1
B cell activation	2/15	0.231013	0.88316	9.92774	-14.5469	HDAC4;CHRNA4
cardiac left ventricle morphogenesis	2/15	0.231013	0.88316	9.93175	-14.5528	SFRP2;HEY2
establishment of B cell polarity	2/15	0.231013	0.88316	9.94756	-14.576	HDAC4;CHRNA4
peptidyl-lysine deacetylation	2/15	0.231013	0.88316	9.97324	-14.6136	HDAC4;HDAC3
transcription of nuclear large rRNA transcript from RNA polymerase I promoter	2/15	0.231013	0.88316	10.0191	-14.6808	GTF3C1;UBTF
negative regulation of anti-Mullerian hormone signaling pathway	2/15	0.231013	0.88316	10.0559	-14.7348	IGFBP3;DKK3
regulation of proteasomal protein catabolic process	2/15	0.231013	0.88316	10.1304	-14.8439	RHBDF1;PRKACA
2-oxoglutarate metabolic process	2/15	0.231013	0.88316	10.4015	-15.2412	ADHFE1;IDH2
positive regulation of fibroblast growth factor receptor signaling pathway	2/15	0.231013	0.88316	10.486	-15.365	HOMER1;SULF1
ductus arteriosus closure	2/15	0.231013	0.88316	10.508	-15.3972	NRP1;STRA6
cellular response to acidic pH	2/15	0.231013	0.88316	10.9397	-16.0297	HVCN1;CHORDC1
glucose import across plasma membrane	2/15	0.231013	0.88316	11.0615	-16.2082	SLC2A12;SLC2A4
negative regulation of cyclin-dependent protein serine/threonine kinase activity involved in G2/M transition of mitotic cell cycle	2/15	0.231013	0.88316	11.1806	-16.3827	NR2F2;MEN1
regulation of potassium ion import	2/15	0.231013	0.88316	11.185	-16.3892	KCNIP1;KCNIP3
regulation of striated muscle contraction	2/15	0.231013	0.88316	11.2364	-16.4645	TNNT3;ATP1A2
artery morphogenesis	2/15	0.231013	0.88316	11.5298	-16.8943	NRP1;STRA6
forebrain dorsal/ventral pattern formation	2/15	0.231013	0.88316	11.675	-17.1071	NOG;HOXA11
positive regulation of neurotransmitter secretion	2/15	0.231013	0.88316	11.7132	-17.1631	DLG4;GRIK2
signal transduction involved in intra-S DNA damage checkpoint	2/15	0.231013	0.88316	11.8228	-17.3237	CHEK2;HUS1
membrane depolarization during bundle of His cell action potential	2/15	0.231013	0.88316	11.9395	-17.4947	ATP1A2;SCN2B
ureter part of ureteric bud development	2/15	0.231013	0.88316	12.164	-17.8237	BMP4;TCF21
phagosome maturation involved in apoptotic cell clearance	2/15	0.231013	0.88316	12.3008	-18.024	RAB34;TXNDC5
renal tubule development	2/15	0.231013	0.88316	12.487	-18.2969	BMP4;SMO
regulation of mitotic spindle elongation	2/15	0.231013	0.88316	12.5186	-18.3433	GPSM2;NUMA1
protein localization to mitochondrion	2/15	0.231013	0.88316	12.69	-18.5944	CEP68;ANK2
regulation of mitotic spindle disassembly	2/15	0.231013	0.88316	12.8865	-18.8824	GPSM2;NUMA1
establishment of protein localization to organelle	2/15	0.231013	0.88316	12.9025	-18.9057	CEP68;ANK2
regulation of short-term neuronal synaptic plasticity	2/15	0.231013	0.88316	13.2165	-19.3659	RAB3A;GRIK2
ureteric bud morphogenesis	2/15	0.231013	0.88316	13.3244	-19.5239	BMP4;TCF21
negative regulation of telomere maintenance	2/15	0.231013	0.88316	13.3458	-19.5554	HDAC8;TERF2
termination of mitochondrial transcription	2/15	0.231013	0.88316	14.1023	-20.6638	TFB2M;POLRMT
positive regulation of osteoblast differentiation	6/68	0.232011	0.884567	1.51298	-2.21042	BMP4;GDNF;SMOC1;WNT5A;PRKD1;PRKACA
mitochondrial proton-transporting ATP synthase complex assembly	6/68	0.232011	0.884567	1.55501	-2.27183	ACSS2;POLG2;IDH2;TFB2M;POLRMT;SLC25A36
protein autosumoylation	6/68	0.232011	0.884567	1.58649	-2.31782	PIAS3;POM121;NUP155;SUMO1;TRIM28;SUMO2
DNA replication, removal of RNA primer	4/41	0.237674	0.900377	2.66133	-3.82394	WRN;IGFBP4;RNASE6;POLG
positive regulation of mesodermal to mesenchymal transition involved in gastrulation	4/41	0.237674	0.900377	2.67791	-3.84777	TGFB1I1;SNAI1;TWIST1;BCL9L
actin filament branching	4/41	0.237674	0.900377	2.70078	-3.88063	MYOM1;TPM2;EVL;OBSL1
chondrocyte differentiation	4/41	0.237674	0.900377	2.7381	-3.93426	BMP4;OSR2;HOXD3;SULF1
histone H3-K79 acetylation	4/41	0.237674	0.900377	2.99454	-4.30272	PER1;YEATS2;WDR5;ELP3
histone H3-K56 acetylation	4/41	0.237674	0.900377	3.00725	-4.32098	PER1;YEATS2;WDR5;ELP3
histone H3-K23 acetylation	4/41	0.237674	0.900377	3.00751	-4.32135	PER1;YEATS2;WDR5;ELP3
histone H3-K9 acetylation	4/41	0.237674	0.900377	3.01085	-4.32615	PER1;YEATS2;WDR5;ELP3
histone H3-K18 acetylation	4/41	0.237674	0.900377	3.01793	-4.33633	PER1;YEATS2;WDR5;ELP3
histone H3-K36 acetylation	4/41	0.237674	0.900377	3.02153	-4.3415	PER1;YEATS2;WDR5;ELP3
histone H3-K27 acetylation	4/41	0.237674	0.900377	3.0224	-4.34275	PER1;YEATS2;WDR5;ELP3
positive regulation of lipid metabolic process	7/83	0.240408	0.908668	1.25599	-1.79031	MBD4;NCOR1;HDAC3;CARM1;TGS1;G0S2;TBL1X
DNA-templated transcription, termination	7/83	0.240408	0.908668	1.27378	-1.81568	GTF3C1;FUBP3;ASH2L;HOXD3;SMARCA1;GATA2;ILF2
positive regulation of apoptotic cell clearance	3/28	0.241115	0.908668	4.25726	-6.05587	CAMK1D;TULP1;GATA2
regulation of translation involved in anterior/posterior axis specification	3/28	0.241115	0.908668	4.35651	-6.19706	GEMIN5;RBM4B;EIF2A
primitive erythrocyte differentiation	3/28	0.241115	0.908668	4.38871	-6.24286	TAL1;ACIN1;INHA
regulation of mitochondrial depolarization	3/28	0.241115	0.908668	4.56278	-6.49047	SLC25A27;BCL2;SLC25A36
translational readthrough	3/28	0.241115	0.908668	4.61464	-6.56424	GEMIN5;RBM4B;EIF2A
activation of MAPKK activity involved in innate immune response	3/28	0.241115	0.908668	4.67946	-6.65645	BMP4;FRS2;CRKL
eye morphogenesis	3/28	0.241115	0.908668	4.74114	-6.74418	SALL2;SMOC1;ADAMTS18
positive regulation of protein binding	5/55	0.241885	0.910519	1.9551	-2.77486	BMP4;HDAC4;PRKACA;DACT1;MEN1
JNK cascade	5/55	0.241885	0.910519	2.14021	-3.03759	MAP4K2;MAPK8;UBE2N;CRKL;MAP3K12
regulation of transcription from RNA polymerase II promoter by calcium-mediated signaling	24/338	0.244817	0.918841	-0.0527964	0.0742974	SMARCE1;DDX17;NPM1;SMARCD2;POU2F1;TSHZ3;KCNIP3;TCF7;CEBPG;CDC5L;ELP3;SOX12;NR2F2;HTATSF1;MED16;ZEB1;TEF;PRKAR1A;TAL1;CNOT2;SNAPC4;KLF9;CAMTA2;CLOCK
regulation of transcription from RNA polymerase II promoter involved in heart development	26/378	0.286287	0.918841	0.298731	-0.373641	SMARCD2;TSHZ3;TCF7;CEBPG;HTATSF1;MED16;SNAPC4;CAMTA2;STRA6;SMARCE1;DDX17;NPM1;POU2F1;KCNIP3;CDC5L;ELP3;SOX12;NR2F2;ZEB1;TEF;PRKAR1A;TAL1;CNOT2;KLF9;APLNR;CLOCK
mRNA trans splicing, via spliceosome	17/233	0.253515	0.918841	0.289448	-0.397218	SF3B2;NONO;METTL3;PRPF40B;CDC5L;CASC3;PLRG1;HTATSF1;CRNKL1;PRPF8;CCAR1;CHERP;PUF60;PCBP2;TRA2A;GEMIN5;RBM5
negative regulation of canonical Wnt signaling pathway involved in controlling type B pancreatic cell proliferation	28/413	0.303375	0.918841	0.365338	-0.435769	PTPRU;COL18A1;CUL5;TGFB1I1;CHD8;PRICKLE1;NKD2;SH3BP4;IGFBP7;NPHP4;RBM5;MEN1;DACT1;NPM1;CDKN2C;IGFBP4;IGFBP3;NOG;WNT5A;BICC1;DKK3;CHERP;BMP4;SFRP1;SFRP2;ROR2;PFDN5;BAP1
spliceosomal conformational changes to generate catalytic conformation	17/234	0.259084	0.918841	0.417578	-0.563982	SF3B2;NONO;METTL3;PRPF40B;CDC5L;CASC3;PLRG1;HTATSF1;CRNKL1;PRPF8;CCAR1;CHERP;PUF60;PCBP2;TRA2A;GEMIN5;RBM5
spliceosomal complex disassembly	17/234	0.259084	0.918841	0.418875	-0.565734	SF3B2;NONO;METTL3;PRPF40B;CDC5L;CASC3;PLRG1;HTATSF1;CRNKL1;PRPF8;CCAR1;CHERP;PUF60;PCBP2;TRA2A;GEMIN5;RBM5
mRNA cis splicing, via spliceosome	17/236	0.270357	0.918841	0.457288	-0.598138	SF3B2;NONO;METTL3;PRPF40B;CDC5L;CASC3;PLRG1;HTATSF1;CRNKL1;PRPF8;CCAR1;CHERP;PUF60;PCBP2;TRA2A;GEMIN5;RBM5
maturation of LSU-rRNA	15/203	0.254884	0.918841	0.494171	-0.675507	UTP6;KRR1;RPL23;WDR18;RPL22;RPL36A;SENP3;RPS25;EBNA1BP2;RPS15A;PES1;BMS1;DHX37;RPL24;PELP1
positive regulation of cysteine-type endopeptidase activity involved in apoptotic process	18/258	0.308218	0.918841	0.632177	-0.74404	EPHA7;NDUFA13;PLEKHG2;DIABLO;DAPK1;IGFBP3;ARHGEF19;DDX20;KALRN;BMP4;SFRP1;BCLAF1;MAPK8;SFRP2;CASP2;ATM;PPID;RBM5
regulation of mRNA stability involved in cellular response to UV	11/142	0.246844	0.918841	0.631743	-0.883808	NPM1;TMEM161A;ANP32A;CSDC2;NEDD4;SERBP1;EP300;DCP1A;USP28;CDC25A;AQP1
activation of JUN kinase activity	11/143	0.253942	0.918841	0.689635	-0.945249	MAP4K2;MAPK8;WNT5A;UBE2N;MAP4K5;DRD4;CRKL;FGF10;MAP3K12;MAP2K6;DUSP7
cilium assembly	12/160	0.268547	0.918841	0.766894	-1.00826	IQCB1;IFT81;WDR60;RILPL1;TMEM107;WDR5;IFT122;DZIP1;WDR34;CC2D2A;CLUAP1;CEP78
nuclear-transcribed mRNA catabolic process, 3'-5' exonucleolytic nonsense-mediated decay	11/143	0.253942	0.918841	0.74357	-1.01917	EDC4;RPS25;RPS15A;RPL23;RPL22;RPL36A;RPL24;CASC3;DCP1A;SMG7;GSPT2
non-motile cilium assembly	12/163	0.289532	0.918841	0.912259	-1.13073	IQCB1;C2CD3;IFT81;WDR60;RILPL1;TMEM107;WDR5;IFT122;DZIP1;WDR34;CC2D2A;CLUAP1
interstrand cross-link repair	11/147	0.283004	0.918841	0.969476	-1.22376	ZRANB3;MBD4;NPM1;POLG2;SUMO1;TRIM28;CHRNA4;TDP1;HUS1;GTF2H3;MEN1
positive regulation of dendrite extension	10/131	0.275278	0.918841	0.979055	-1.26295	SYT4;NTRK2;SFRP1;SFRP2;CAMK1D;RIT2;PTK7;WNT5A;BCL2;PRKD1
termination of RNA polymerase II transcription	22/329	0.354533	0.918841	1.31672	-1.36537	EGR1;NFIX;RNGTT;RNMT;TGFB1I1;DDX21;ASH2L;MLLT1;CASC3;MED16;GTF2H3;RPAP1;MEIS2;NFATC4;NCOR1;SALL2;NFX1;NFIC;TRPS1;SNAPC4;PKNOX1;TARDBP
positive regulation of apoptotic signaling pathway	17/248	0.341186	0.918841	1.29452	-1.39204	PLEKHG2;HOMER1;DIABLO;IGFBP3;ARHGEF19;DDX20;TPD52L1;KALRN;BMP4;SFRP1;BCLAF1;MAPK8;SFRP2;CASP2;ATM;PPID;RBM5
negative regulation of NF-kappaB transcription factor activity	9/115	0.265998	0.918841	1.08109	-1.43166	HDAC4;HDAC2;SUMO1;CHORDC1;ID1;CEBPG;ID3;GLIS2;MEN1
positive regulation of fibroblast proliferation	23/345	0.355506	0.918841	1.40314	-1.45115	HDAC4;PDGFRA;OSR2;NTRK2;NPM1;HDAC2;RPL23;WNT5A;VEGFC;ASH2L;CCAR1;AQP1;CRKL;TBX2;TNFSF13B;SFRP1;SFRP2;RPS15A;CCND2;GDNF;PDGFC;HSF1;WNT2
positive regulation of thyroid hormone receptor activity	8/99	0.254641	0.918841	1.21758	-1.66552	FZD1;HDAC4;MBD4;FZD2;HOMER1;CEBPG;EP300;WNT2
mRNA 3'-end processing	8/99	0.254641	0.918841	1.22445	-1.67493	SF3B2;SON;NONO;METTL3;AKAP8L;CASC3;PRKACA;PRPF8
negative regulation of lipid metabolic process	7/84	0.249694	0.918841	1.24623	-1.72917	MBD4;NCOR1;HDAC3;CARM1;TGS1;G0S2;TBL1X
actin filament reorganization	7/84	0.249694	0.918841	1.27527	-1.76946	MYOM1;PTK7;TPM2;EVL;OBSL1;FRYL;FGF10
negative regulation of wound healing, spreading of epidermal cells	7/86	0.268578	0.918841	1.36893	-1.79961	PTPRU;SFRP1;SFRP2;IGFBP5;NOG;SULF1;ROBO1
negative regulation of fibroblast migration	7/85	0.259086	0.918841	1.35201	-1.82602	PTPRU;SFRP1;SFRP2;IGFBP5;NOG;SULF1;ROBO1
negative regulation of substrate-dependent cell migration, cell attachment to substrate	7/87	0.278162	0.918841	1.47591	-1.88851	PTPRU;SFRP1;SFRP2;IGFBP5;NOG;SULF1;ROBO1
positive regulation of anoikis	16/240	0.389805	0.918841	2.00613	-1.88999	PLEKHG2;DIABLO;IGFBP3;ARHGEF19;DDX20;KALRN;BMP4;SFRP1;BCLAF1;MAPK8;SFRP2;PTRH2;CASP2;ATM;PPID;RBM5
negative regulation of protein kinase activity by regulation of protein phosphorylation	7/85	0.259086	0.918841	1.40253	-1.89424	NPM1;PPP1R1A;LRRTM1;CHORDC1;DUSP26;TRIB2;PPM1E
muscle contraction	7/85	0.259086	0.918841	1.40413	-1.89641	CKMT2;ACTA1;P2RX6;SGCA;MYL1;TPM2;MYLK
vesicle targeting, trans-Golgi to periciliary membrane compartment	11/153	0.328255	0.918841	1.70358	-1.89772	IQCB1;IFT81;WDR60;RILPL1;TMEM107;WDR5;IFT122;DZIP1;WDR34;CC2D2A;CLUAP1
regulation of fatty acid metabolic process	7/85	0.259086	0.918841	1.40629	-1.89933	MBD4;NCOR1;HDAC3;CARM1;TGS1;G0S2;TBL1X
ciliary transition zone assembly	11/153	0.328255	0.918841	1.70599	-1.90041	IQCB1;IFT81;WDR60;RILPL1;TMEM107;WDR5;IFT122;DZIP1;WDR34;CC2D2A;CLUAP1
cytosolic ciliogenesis	11/153	0.328255	0.918841	1.70827	-1.90295	IQCB1;IFT81;WDR60;RILPL1;TMEM107;WDR5;IFT122;DZIP1;WDR34;CC2D2A;CLUAP1
protein import into nucleus	15/224	0.38891	0.918841	2.04386	-1.93023	IPO13;POM121;NPM1;NUP155;AP3D1;DDX20;NUTF2;VPS26B;PRICKLE1;BMP4;TBC1D1;APPBP2;SGSM2;GEMIN5;MSX1
ciliary basal body-plasma membrane docking	15/224	0.38891	0.918841	2.08519	-1.96927	IQCB1;C2CD3;IFT122;WDR34;IFT81;WDR60;RILPL1;TMEM107;WDR5;NPHP4;DZIP1;PRKACA;CC2D2A;CLUAP1;CEP78
peptidyl-serine autophosphorylation	16/240	0.389805	0.918841	2.14276	-2.01872	PDGFRA;NTRK2;CSNK1G3;PNCK;CAMK1D;DAPK1;VRK1;DCLK1;MAPK8;CHEK2;ATM;PRKD1;PRKACA;CAMK2G;EPHB4;MAP3K12
negative regulation of anoikis	22/336	0.392343	0.918841	2.16007	-2.021	MBD4;NPM1;HDAC2;TLE1;HDAC3;ANGPT1;WNT5A;PIK3R1;AQP1;BMP4;SFRP1;MAPK8;CCND2;SON;GDNF;DDAH2;PTRH2;RASA1;BCL2;CASP2;BIRC2;TXNDC5
cellular response to reactive oxygen species	8/108	0.33551	0.918841	1.95344	-2.13335	PDGFRA;CCS;GPX2;MAPK8;TMEM161A;PRKD1;MPV17;ETV5
positive regulation of NF-kappaB transcription factor activity	13/189	0.364975	0.918841	2.13596	-2.15289	FZD1;HDAC4;NPM1;FZD2;WNT5A;CEBPG;RPS6KA5;UBE2N;EP300;PRKD1;RHEBL1;WNT2;CLOCK
central nervous system neuron differentiation	11/159	0.374861	0.918841	2.21697	-2.17529	FZD1;PTPRD;NTRK2;PCP4;FZD2;WNT5A;PDGFC;ELP3;SMARCA1;WNT2;DCLK1
positive regulation of cell migration	13/193	0.393638	0.918841	2.34764	-2.18876	PDGFRA;TWIST1;NEXN;ELP3;LDB2;CCAR1;MYLK;SPOCK2;PDGFC;SNAI1;CNTN1;ROR2;PHPT1
nucleotide-excision repair, DNA gap filling	6/71	0.262826	0.918841	1.66753	-2.22826	WRN;IGFBP4;HUS1;LIG3;GTF2H3;POLG
negative regulation of mRNA processing	8/108	0.33551	0.918841	2.04399	-2.23224	SRPK3;SFRP1;SFRP2;SMO;PTRH2;HEY2;TARDBP;TERF2
double-strand break repair via homologous recombination	8/110	0.354069	0.918841	2.15448	-2.23692	WRN;ARTN;CHEK2;TDP1;APLF;UBE2N;HUS1;LIG3
regulation of cysteine-type endopeptidase activity involved in apoptotic process	11/161	0.390573	0.918841	2.39244	-2.24923	GDF10;EPHA7;WRN;MAGED1;DAPK1;CHEK2;IGFBP3;CASP2;ATM;INHA;BIRC2
positive regulation of growth plate cartilage chondrocyte proliferation	22/337	0.397793	0.918841	2.44619	-2.25496	HDAC4;PDGFRA;OSR2;NTRK2;NPM1;HDAC2;RPL23;VEGFC;ASH2L;CCAR1;CRKL;TBX2;TNFSF13B;BMP4;SFRP1;SFRP2;RPS15A;CCND2;BMP1;GDNF;HSF1;WNT2
positive regulation of endothelial cell migration	6/72	0.273327	0.918841	1.73924	-2.25594	BMP4;NRP1;ANGPT1;WNT5A;PRKD1;FGF10
middle viral transcription	8/108	0.33551	0.918841	2.06958	-2.2602	RPS25;POM121;RPS15A;NUP155;RPL23;RPL22;RPL36A;RPL24
protein polyubiquitination involved in nucleus-associated proteasomal ubiquitin-dependent protein catabolic process	19/292	0.415138	0.918841	2.57215	-2.26129	WSB1;CUL5;FBXO2;PELI2;MIB2;BTBD11;FBXO21;FBXL22;RNF144A;KBTBD4;ZNRF1;NEDD4;CDC16;BCL2;ANAPC4;RBBP6;ANAPC5;BUB3;BIRC2
RNA-templated viral transcription	8/108	0.33551	0.918841	2.07187	-2.26269	RPS25;POM121;RPS15A;NUP155;RPL23;RPL22;RPL36A;RPL24
integrin activation	8/110	0.354069	0.918841	2.18278	-2.2663	SLC9A3R2;COL16A1;DLG4;GEMIN5;WASF1;PPID;FERMT2;TEAD2
DNA-templated viral transcription	8/108	0.33551	0.918841	2.07573	-2.2669	RPS25;POM121;RPS15A;NUP155;RPL23;RPL22;RPL36A;RPL24
positive regulation of membrane protein ectodomain proteolysis	6/75	0.305378	0.918841	1.91837	-2.27558	HDAC2;NDUFA13;NEDD4;WNT5A;OAZ2;DACT1
negative regulation of autophagy	6/73	0.283926	0.918841	1.81004	-2.27891	DAPK1;USP10;BCL2;EP300;ATM;DEPDC5
pre-miRNA export from nucleus	6/74	0.294613	0.918841	1.86685	-2.28146	TNRC6C;NXF1;POM121;NUP155;CASC3;TNRC6A
intrinsic apoptotic signaling pathway in response to hypoxia	6/75	0.305378	0.918841	1.92524	-2.28373	SFRP1;CUL5;DIABLO;HP1BP3;TWIST1;AQP1
early viral transcription	8/110	0.354069	0.918841	2.20504	-2.28942	RPS25;POM121;RPS15A;NUP155;RPL23;RPL22;RPL36A;RPL24
torso signaling pathway	24/371	0.408163	0.918841	2.56317	-2.29682	SMARCE1;DDX17;NPM1;SMARCD2;POU2F1;TSHZ3;KCNIP3;TCF7;CEBPG;CDC5L;ELP3;SOX12;NR2F2;HTATSF1;MED16;ZEB1;TEF;PRKAR1A;TAL1;CNOT2;SNAPC4;KLF9;CAMTA2;CLOCK
translesion synthesis	6/75	0.305378	0.918841	1.93675	-2.29739	WRN;ARTN;USP10;REV1;UBE2N;ATM
negative regulation of endoplasmic reticulum stress-induced eIF2 alpha phosphorylation	6/70	0.252433	0.918841	1.68571	-2.32056	IGFBP3;CHORDC1;EIF4H;MTIF2;TARDBP;MEN1
mitochondrion morphogenesis	6/72	0.273327	0.918841	1.8035	-2.33929	ACSS2;POLG2;IDH2;TFB2M;POLRMT;SLC25A36
DNA damage induced protein phosphorylation	30/470	0.419884	0.918841	2.70443	-2.34684	CUL5;STXBP4;USP10;WNK4;ASH2L;WRN;MAPK8;RPS6KA5;CHEK2;RBBP6;PRKACA;MAP4K5;PRKACB;MAP2K6;MEN1;ZRANB3;MAP4K2;DAPK1;IGFBP3;HUS1;VRK1;USP28;DCLK1;ETAA1;CREB1;APLF;BCL2;ATM;PRKD1;MAP3K12
protein sumoylation	6/72	0.273327	0.918841	1.81438	-2.3534	PIAS3;POM121;NUP155;SUMO1;TRIM28;SUMO2
mitochondrion distribution	6/72	0.273327	0.918841	1.81719	-2.35705	ACSS2;POLG2;IDH2;TFB2M;POLRMT;SLC25A36
positive regulation of proteasomal ubiquitin-dependent protein catabolic process	6/71	0.262826	0.918841	1.76633	-2.36028	RNF144A;SUMO1;SUMO2;PRICKLE1;TRIB2;NKD2
ERK1 and ERK2 cascade	16/245	0.422079	0.918841	2.75757	-2.37858	MBD4;PDGFRA;ANGPT1;FRS2;DUSP7;SPRED1;GDNF;ARTN;DLG4;RASA1;HSF1;NCAM1;CAMK2G;FGF10;MAP3K12;MEN1
negative regulation of RNA splicing	9/129	0.385662	0.918841	2.53095	-2.41147	RBM38;SFRP1;SFRP2;SON;SMO;PTRH2;HEY2;TARDBP;TERF2
regulation of cytosolic calcium ion concentration	7/93	0.337176	0.918841	2.24413	-2.4397	CALB2;CXCL12;PLN;ANK2;PRKACA;DRD4;CHERP
negative regulation of neuron migration	7/92	0.327198	0.918841	2.19525	-2.45251	PTPRU;SFRP1;SFRP2;IGFBP5;NOG;SULF1;ROBO1
intrinsic apoptotic signaling pathway in response to endoplasmic reticulum stress	7/92	0.327198	0.918841	2.19952	-2.45728	MBTPS1;CUL5;DIABLO;BCL2;ATP2A2;PIK3R1;TXNDC5
negative regulation of cell migration	9/126	0.359397	0.918841	2.40217	-2.45821	PTPRU;SFRP1;SFRP2;IGFBP5;NOG;NEXN;LDB2;SULF1;ROBO1
regulation of gene silencing by miRNA	6/75	0.305378	0.918841	2.0743	-2.46055	POM121;NUP155;RBM4B;GEMIN5;TNRC6A;EIF2A
positive regulation of endothelial cell chemotaxis by VEGF-activated vascular endothelial growth factor receptor signaling pathway	6/73	0.283926	0.918841	1.96745	-2.4771	SEMA5A;NRP1;VEGFC;PIK3R1;PRKD1;SULF1
regulation of neuron apoptotic process	12/182	0.429902	0.918841	2.98411	-2.51918	GDF10;WRN;MAGED1;RILPL1;DAPK1;CHEK2;IGFBP3;CHORDC1;CASP2;ATM;INHA;BIRC2
positive regulation of hh target transcription factor activity	7/92	0.327198	0.918841	2.27154	-2.53775	FZD1;HDAC4;FZD2;SMO;CEBPG;EP300;WNT2
charged-tRNA amino acid modification	8/112	0.372741	0.918841	2.57238	-2.53861	DUSP12;CSNK1G3;FBXO2;URM1;NSUN2;UBE2N;SEPHS1;BAP1
motile cilium assembly	11/162	0.398447	0.918841	2.79315	-2.5702	IQCB1;IFT81;WDR60;RILPL1;TMEM107;WDR5;IFT122;DZIP1;WDR34;CC2D2A;CLUAP1
stress-activated MAPK cascade	16/250	0.454427	0.918841	3.32271	-2.62068	PDGFRA;ANGPT1;FRS2;DUSP7;SPRED1;MAPK8;GDNF;ARTN;DLG4;RASA1;HSF1;NCAM1;CAMK2G;FGF10;MAP3K12;MEN1
late viral transcription	8/112	0.372741	0.918841	2.66931	-2.63427	RPS25;POM121;RPS15A;NUP155;RPL23;RPL22;RPL36A;RPL24
negative regulation of protein tyrosine kinase activity	7/97	0.377416	0.918841	2.71941	-2.64982	SFRP1;SFRP2;PPP1R1A;LRRTM1;CHORDC1;TRIB2;PPM1E
positive regulation of myeloid cell apoptotic process	15/235	0.462429	0.918841	3.4453	-2.65723	PLEKHG2;DIABLO;IGFBP3;ARHGEF19;DDX20;KALRN;BMP4;SFRP1;BCLAF1;MAPK8;SFRP2;CASP2;ATM;PPID;RBM5
MAPK cascade	15/232	0.44238	0.918841	3.2587	-2.65775	PDGFRA;ANGPT1;FRS2;DUSP7;SPRED1;GDNF;ARTN;DLG4;RASA1;HSF1;NCAM1;CAMK2G;FGF10;MAP3K12;MEN1
MAPK cascade involved in innate immune response	15/232	0.44238	0.918841	3.26002	-2.65883	PDGFRA;ANGPT1;FRS2;DUSP7;SPRED1;GDNF;ARTN;DLG4;RASA1;HSF1;NCAM1;CAMK2G;FGF10;MAP3K12;MEN1
MAPK cascade involved in osmosensory signaling pathway	15/232	0.44238	0.918841	3.26328	-2.66149	PDGFRA;ANGPT1;FRS2;DUSP7;SPRED1;GDNF;ARTN;DLG4;RASA1;HSF1;NCAM1;CAMK2G;FGF10;MAP3K12;MEN1
ERK5 cascade	15/232	0.44238	0.918841	3.2664	-2.66404	PDGFRA;ANGPT1;FRS2;DUSP7;SPRED1;GDNF;ARTN;DLG4;RASA1;HSF1;NCAM1;CAMK2G;FGF10;MAP3K12;MEN1
positive regulation of leukocyte apoptotic process	15/234	0.455752	0.918841	3.39036	-2.66416	PLEKHG2;DIABLO;IGFBP3;ARHGEF19;DDX20;KALRN;BMP4;SFRP1;BCLAF1;MAPK8;SFRP2;CASP2;ATM;PPID;RBM5
positive regulation of compound eye retinal cell apoptotic process	15/234	0.455752	0.918841	3.3945	-2.66742	PLEKHG2;DIABLO;IGFBP3;ARHGEF19;DDX20;KALRN;BMP4;SFRP1;BCLAF1;MAPK8;SFRP2;CASP2;ATM;PPID;RBM5
positive regulation of muscle cell apoptotic process	15/234	0.455752	0.918841	3.39547	-2.66818	PLEKHG2;DIABLO;IGFBP3;ARHGEF19;DDX20;KALRN;BMP4;SFRP1;BCLAF1;MAPK8;SFRP2;CASP2;ATM;PPID;RBM5
positive regulation of myofibroblast cell apoptotic process	15/234	0.455752	0.918841	3.39914	-2.67106	PLEKHG2;DIABLO;IGFBP3;ARHGEF19;DDX20;KALRN;BMP4;SFRP1;BCLAF1;MAPK8;SFRP2;CASP2;ATM;PPID;RBM5
positive regulation of mesenchymal cell apoptotic process	15/234	0.455752	0.918841	3.40061	-2.67222	PLEKHG2;DIABLO;IGFBP3;ARHGEF19;DDX20;KALRN;BMP4;SFRP1;BCLAF1;MAPK8;SFRP2;CASP2;ATM;PPID;RBM5
positive regulation of fat cell apoptotic process	15/234	0.455752	0.918841	3.40311	-2.67418	PLEKHG2;DIABLO;IGFBP3;ARHGEF19;DDX20;KALRN;BMP4;SFRP1;BCLAF1;MAPK8;SFRP2;CASP2;ATM;PPID;RBM5
positive regulation of glial cell apoptotic process	15/234	0.455752	0.918841	3.40468	-2.67542	PLEKHG2;DIABLO;IGFBP3;ARHGEF19;DDX20;KALRN;BMP4;SFRP1;BCLAF1;MAPK8;SFRP2;CASP2;ATM;PPID;RBM5
positive regulation of epithelial cell apoptotic process	15/234	0.455752	0.918841	3.40829	-2.67826	PLEKHG2;DIABLO;IGFBP3;ARHGEF19;DDX20;KALRN;BMP4;SFRP1;BCLAF1;MAPK8;SFRP2;CASP2;ATM;PPID;RBM5
positive regulation of apoptotic process in other organism	15/234	0.455752	0.918841	3.4112	-2.68054	PLEKHG2;DIABLO;IGFBP3;ARHGEF19;DDX20;KALRN;BMP4;SFRP1;BCLAF1;MAPK8;SFRP2;CASP2;ATM;PPID;RBM5
positive regulation of apoptotic process involved in development	15/234	0.455752	0.918841	3.41309	-2.68202	PLEKHG2;DIABLO;IGFBP3;ARHGEF19;DDX20;KALRN;BMP4;SFRP1;BCLAF1;MAPK8;SFRP2;CASP2;ATM;PPID;RBM5
sarcoplasmic reticulum calcium ion transport	5/59	0.288976	0.918841	2.19604	-2.72618	CHRNA4;NPY;ATP2A3;ATP2A2;ANK2
positive regulation of hair follicle cell proliferation	21/328	0.437022	0.918841	3.2962	-2.7285	HDAC4;PDGFRA;OSR2;NTRK2;NPM1;HDAC2;RPL23;VEGFC;ASH2L;CCAR1;CRKL;TBX2;TNFSF13B;SFRP1;SFRP2;RPS15A;CCND2;GDNF;HSF1;WNT2;FGF10
SCF-dependent proteasomal ubiquitin-dependent protein catabolic process	13/207	0.494295	0.918841	3.873	-2.729	FBXO2;BTBD11;FBXL22;KBTBD4;ZNRF1;CDC16;PCBP2;ANAPC4;ANAPC5;TBL1X;BUB3;CLOCK;BIRC2
positive regulation of fat cell differentiation	5/61	0.313119	0.918841	2.35253	-2.73169	SFRP1;SFRP2;CREB1;GDNF;CARM1
negative regulation of neuron projection development	5/57	0.265194	0.918841	2.07223	-2.75046	MBD4;HDAC2;PTPRS;SEMA3A;FKBP4
negative regulation of histone gene expression	7/98	0.387521	0.918841	2.90318	-2.75217	SFRP1;SFRP2;SMO;PTRH2;HEY2;TARDBP;TERF2
positive regulation of cell proliferation involved in kidney development	21/330	0.44827	0.918841	3.43104	-2.75292	HDAC4;PDGFRA;OSR2;NTRK2;NPM1;HDAC2;RPL23;VEGFC;ASH2L;CCAR1;CRKL;TBX2;TNFSF13B;BMP4;SFRP1;SFRP2;RPS15A;CCND2;GDNF;HSF1;WNT2
negative regulation of production of siRNA involved in RNA interference	7/98	0.387521	0.918841	2.90614	-2.75498	SFRP1;SFRP2;SMO;PTRH2;HEY2;TARDBP;TERF2
negative regulation of tRNA processing	7/98	0.387521	0.918841	2.90729	-2.75606	SFRP1;SFRP2;SMO;PTRH2;HEY2;TARDBP;TERF2
chondroitin sulfate biosynthetic process	5/59	0.288976	0.918841	2.22132	-2.75756	HS3ST3A1;SDC2;XYLT2;HS2ST1;CHST3
suppression by virus of host gene expression	7/98	0.387521	0.918841	2.9108	-2.75939	SFRP1;SFRP2;SMO;PTRH2;HEY2;TARDBP;TERF2
positive regulation of epithelial cell proliferation	22/348	0.4581	0.918841	3.5359	-2.76036	HDAC4;PDGFRA;OSR2;NTRK2;NPM1;HDAC2;RPL23;VEGFC;ASH2L;CCAR1;CRKL;TBX2;TNFSF13B;BMP4;SFRP1;SFRP2;RPS15A;CCND2;GDNF;HSF1;WNT2;FGF10
negative regulation of protein maturation	7/98	0.387521	0.918841	2.91384	-2.76228	SFRP1;SFRP2;SMO;PTRH2;HEY2;TARDBP;TERF2
negative regulation of snoRNA processing	7/98	0.387521	0.918841	2.91679	-2.76507	SFRP1;SFRP2;SMO;PTRH2;HEY2;TARDBP;TERF2
positive regulation of blood vessel endothelial cell migration	5/57	0.265194	0.918841	2.08626	-2.76909	BMP4;NRP1;ANGPT1;WNT5A;PRKD1
mitochondria-associated ubiquitin-dependent protein catabolic process	12/193	0.511966	0.918841	4.15119	-2.77921	KBTBD4;ZNRF1;CDC16;PCBP2;ANAPC4;BTBD11;ANAPC5;TBL1X;BUB3;CLOCK;FBXL22;BIRC2
Notch receptor processing, ligand-dependent	5/59	0.288976	0.918841	2.24337	-2.78495	MBTPS1;MDK;HEY2;EP300;HOXD3
pharyngeal muscle development	5/56	0.253473	0.918841	2.03078	-2.78725	CHODL;EVC;LAMA2;SGCA;ITGA7
muscle organ development	5/56	0.253473	0.918841	2.03327	-2.79067	CHODL;EVC;LAMA2;SGCA;ITGA7
mRNA catabolic process	9/132	0.412031	0.918841	3.1484	-2.79156	SFRP1;SFRP2;SMO;PTRH2;PCBP2;HEY2;RNASE6;TARDBP;TERF2
regulation of translation by machinery localization	12/194	0.519293	0.918841	4.2625	-2.79316	RPS25;RPS15A;RRAGB;RPL23;RPL22;WNT5A;RPL36A;RPL24;RBM4B;GEMIN5;ANK2;EIF2A
negative regulation of mesenchymal cell proliferation	18/284	0.464037	0.918841	3.63997	-2.79474	PTPRU;COL18A1;NPM1;CDKN2C;CUL5;TGFB1I1;IGFBP3;WNT5A;CHERP;BMP4;SFRP1;SFRP2;SH3BP4;IGFBP7;ROR2;BAP1;RBM5;MEN1
muscle organ morphogenesis	5/56	0.253473	0.918841	2.03675	-2.79544	CHODL;EVC;LAMA2;SGCA;ITGA7
ubiquitin-dependent protein catabolic process via the N-end rule pathway	12/195	0.526588	0.918841	4.36051	-2.79655	KBTBD4;ZNRF1;CDC16;PCBP2;ANAPC4;BTBD11;ANAPC5;TBL1X;BUB3;CLOCK;FBXL22;BIRC2
endoplasmic reticulum calcium ion homeostasis	6/78	0.33804	0.918841	2.58258	-2.80104	CXCL12;BCL2;ATP2A2;ANK2;DRD4;CHERP
transcription factor catabolic process	12/194	0.519293	0.918841	4.27972	-2.80445	KBTBD4;ZNRF1;CDC16;PCBP2;ANAPC4;BTBD11;ANAPC5;TBL1X;BUB3;CLOCK;FBXL22;BIRC2
protein heterooligomerization	6/77	0.327101	0.918841	2.51165	-2.80674	NPM1;TRIM28;TRPS1;PFKM;CAMK2G;IKZF5
positive regulation of fibroblast apoptotic process	15/238	0.482399	0.918841	3.85148	-2.80766	PLEKHG2;DIABLO;IGFBP3;ARHGEF19;DDX20;KALRN;BMP4;SFRP1;BCLAF1;MAPK8;SFRP2;CASP2;ATM;PPID;RBM5
cardiac muscle contraction	5/57	0.265194	0.918841	2.11731	-2.81029	MYL4;MYOM1;ATP1A2;OBSL1;SCN2B
protein transport from ciliary membrane to plasma membrane	5/60	0.30101	0.918841	2.34431	-2.8146	RILPL1;KCNIP3;RAB34;ANK2;RAPGEF6
positive regulation of MAP kinase activity	8/118	0.428992	0.918841	3.32726	-2.81592	NTRK2;ETAA1;RIT2;PDGFC;PELI2;TPD52L1;TRIB2;FGF10
negative regulation of leukocyte apoptotic process	21/331	0.453893	0.918841	3.57343	-2.82262	MBD4;NPM1;HDAC2;HDAC3;ANGPT1;WNT5A;PIK3R1;AQP1;BMP4;SFRP1;MAPK8;CXCL12;CCND2;SON;GDNF;DDAH2;RASA1;BCL2;CASP2;BIRC2;TXNDC5
regulation of transcription from RNA polymerase II promoter	46/736	0.44699	0.918841	3.51005	-2.82636	SMARCD2;TSHZ3;MAGED1;CEBPG;TCF7;HP1BP3;CXXC1;TULP3;JMJD1C;ASH2L;MED16;HTATSF1;ING2;RPS6KA5;CHEK2;SNAPC4;EP300;CAMTA2;ZFP37;APBB3;TEAD2;SMARCE1;SUZ12;DDX17;NPM1;POU2F1;KCNIP3;NONO;CDC5L;ELP3;SOX12;NR2F2;HIC1;SAP30;ZEB1;TEF;PRKAR1A;TAL1;CNOT2;CARM1;KLF9;RBAK;MZF1;SSBP2;PFDN5;CLOCK
ubiquitin-dependent catabolism of misfolded proteins by cytoplasm-associated proteasome	12/198	0.548259	0.918841	4.70446	-2.82741	KBTBD4;ZNRF1;CDC16;PCBP2;ANAPC4;BTBD11;ANAPC5;TBL1X;BUB3;CLOCK;FBXL22;BIRC2
ribosome-associated ubiquitin-dependent protein catabolic process	12/192	0.504609	0.918841	4.15169	-2.83964	KBTBD4;ZNRF1;CDC16;PCBP2;ANAPC4;BTBD11;ANAPC5;TBL1X;BUB3;CLOCK;FBXL22;BIRC2
protein denaturation involved in proteasomal ubiquitin-dependent protein catabolic process	12/192	0.504609	0.918841	4.15456	-2.8416	KBTBD4;ZNRF1;CDC16;PCBP2;ANAPC4;BTBD11;ANAPC5;TBL1X;BUB3;CLOCK;FBXL22;BIRC2
mitochondrial fission	6/79	0.349018	0.918841	2.7101	-2.85274	ACSS2;POLG2;IDH2;TFB2M;POLRMT;SLC25A36
protein K11-linked ubiquitination	14/236	0.578471	0.918841	5.21582	-2.85497	WSB1;FBXO2;PELI2;MIB2;FBXO21;FBXL22;RNF144A;ZNRF1;CDC16;BCL2;ANAPC4;RBBP6;ANAPC5;BIRC2
protein targeting to mitochondrion	10/152	0.446486	0.918841	3.54569	-2.85905	SLC25A27;ACSS2;POLG2;FUT10;IDH2;AIP;TIMM13;TFB2M;POLRMT;SLC25A36
proteasome-mediated ubiquitin-dependent protein catabolic process	15/249	0.554198	0.918841	4.84878	-2.86192	BTBD11;FBXO21;FBXL22;RNF40;KBTBD4;ZNRF1;CDC16;PCBP2;TTC3;ANAPC4;ANAPC5;TBL1X;BUB3;CLOCK;BIRC2
protein oligomerization	10/154	0.463005	0.918841	3.72424	-2.86774	SLC9A3R2;NPM1;TRIM28;DLG4;GEMIN5;WASF1;PFKM;CAMK2G;PPID;TEAD2
positive regulation of androgen receptor activity	7/95	0.357245	0.918841	2.79909	-2.8812	FZD1;HDAC4;MBD4;FZD2;CEBPG;EP300;WNT2
regulation of myeloid cell apoptotic process	10/153	0.454754	0.918841	3.66267	-2.88617	GDF10;WRN;MAGED1;DAPK1;CHEK2;IGFBP3;CASP2;ATM;INHA;BIRC2
regulation of apoptotic process in bone marrow	10/153	0.454754	0.918841	3.66613	-2.88891	GDF10;WRN;MAGED1;DAPK1;CHEK2;IGFBP3;CASP2;ATM;INHA;BIRC2
regulation of glial cell apoptotic process	10/153	0.454754	0.918841	3.66658	-2.88926	GDF10;WRN;MAGED1;DAPK1;CHEK2;IGFBP3;CASP2;ATM;INHA;BIRC2
regulation of mesenchymal cell apoptotic process	10/153	0.454754	0.918841	3.66936	-2.89145	GDF10;WRN;MAGED1;DAPK1;CHEK2;IGFBP3;CASP2;ATM;INHA;BIRC2
modulation of apoptotic process in other organism	10/153	0.454754	0.918841	3.66993	-2.8919	GDF10;WRN;MAGED1;DAPK1;CHEK2;IGFBP3;CASP2;ATM;INHA;BIRC2
regulation of anoikis	10/154	0.463005	0.918841	3.75716	-2.89308	GDF10;WRN;MAGED1;DAPK1;CHEK2;IGFBP3;CASP2;ATM;INHA;BIRC2
positive regulation of neuron apoptotic process	17/270	0.478145	0.918841	3.92359	-2.89499	EGR1;EPHA7;PLEKHG2;DIABLO;IGFBP3;ARHGEF19;DDX20;KALRN;BMP4;SFRP1;BCLAF1;MAPK8;SFRP2;CASP2;ATM;PPID;RBM5
regulation of leukocyte apoptotic process	10/153	0.454754	0.918841	3.67529	-2.89612	GDF10;WRN;MAGED1;DAPK1;CHEK2;IGFBP3;CASP2;ATM;INHA;BIRC2
regulation of apoptotic process	10/153	0.454754	0.918841	3.67643	-2.89702	GDF10;WRN;MAGED1;DAPK1;CHEK2;IGFBP3;CASP2;ATM;INHA;BIRC2
regulation of compound eye retinal cell apoptotic process	10/153	0.454754	0.918841	3.68022	-2.90001	GDF10;WRN;MAGED1;DAPK1;CHEK2;IGFBP3;CASP2;ATM;INHA;BIRC2
regulation of fat cell apoptotic process	10/153	0.454754	0.918841	3.68189	-2.90133	GDF10;WRN;MAGED1;DAPK1;CHEK2;IGFBP3;CASP2;ATM;INHA;BIRC2
regulation of apoptosis involved in tissue homeostasis	10/154	0.463005	0.918841	3.76858	-2.90188	GDF10;WRN;MAGED1;DAPK1;CHEK2;IGFBP3;CASP2;ATM;INHA;BIRC2
visceral muscle development	5/57	0.265194	0.918841	2.18705	-2.90286	CHODL;EVC;LAMA2;SGCA;ITGA7
regulation of apoptotic process involved in development	10/153	0.454754	0.918841	3.68384	-2.90286	GDF10;WRN;MAGED1;DAPK1;CHEK2;IGFBP3;CASP2;ATM;INHA;BIRC2
skeletal muscle organ development	5/57	0.265194	0.918841	2.1886	-2.90492	CHODL;EVC;LAMA2;SGCA;ITGA7
regulation of muscle cell apoptotic process	10/153	0.454754	0.918841	3.68672	-2.90513	GDF10;WRN;MAGED1;DAPK1;CHEK2;IGFBP3;CASP2;ATM;INHA;BIRC2
regulation of epithelial cell apoptotic process	10/153	0.454754	0.918841	3.68825	-2.90633	GDF10;WRN;MAGED1;DAPK1;CHEK2;IGFBP3;CASP2;ATM;INHA;BIRC2
regulation of myofibroblast cell apoptotic process	10/153	0.454754	0.918841	3.68944	-2.90727	GDF10;WRN;MAGED1;DAPK1;CHEK2;IGFBP3;CASP2;ATM;INHA;BIRC2
regulation of fibroblast apoptotic process	10/154	0.463005	0.918841	3.77702	-2.90837	GDF10;WRN;MAGED1;DAPK1;CHEK2;IGFBP3;CASP2;ATM;INHA;BIRC2
anaphase-promoting complex-dependent catabolic process	12/201	0.569568	0.918841	5.16701	-2.90839	KBTBD4;ZNRF1;CDC16;PCBP2;ANAPC4;BTBD11;ANAPC5;TBL1X;BUB3;CLOCK;FBXL22;BIRC2
regulation of execution phase of apoptosis	10/154	0.463005	0.918841	3.77831	-2.90937	GDF10;WRN;MAGED1;DAPK1;CHEK2;IGFBP3;CASP2;ATM;INHA;BIRC2
protein hexamerization	5/58	0.277033	0.918841	2.26672	-2.9096	NPM1;OAT;TRIM28;PFKM;CAMK2G
intraciliary transport involved in cilium assembly	11/170	0.461459	0.918841	3.7658	-2.91233	IQCB1;IFT81;WDR60;RILPL1;TMEM107;WDR5;IFT122;DZIP1;WDR34;CC2D2A;CLUAP1
MAPK cascade involved in axon regeneration	15/237	0.475754	0.918841	3.92967	-2.91917	PDGFRA;ANGPT1;FRS2;DUSP7;SPRED1;GDNF;ARTN;DLG4;RASA1;HSF1;NCAM1;CAMK2G;FGF10;MAP3K12;MEN1
positive regulation of execution phase of apoptosis	15/241	0.502243	0.918841	4.25017	-2.92697	PLEKHG2;DIABLO;IGFBP3;ARHGEF19;DDX20;KALRN;BMP4;SFRP1;BCLAF1;MAPK8;SFRP2;CASP2;ATM;PPID;RBM5
DNA replication initiation	5/57	0.265194	0.918841	2.21308	-2.9374	POLA2;WRN;POLG2;IGFBP4;POLG
ubiquitin-dependent catabolism of misfolded proteins by nucleus-associated proteasome	12/200	0.562508	0.918841	5.11512	-2.94298	KBTBD4;ZNRF1;CDC16;PCBP2;ANAPC4;BTBD11;ANAPC5;TBL1X;BUB3;CLOCK;FBXL22;BIRC2
peptidyl-tyrosine autophosphorylation	11/178	0.523424	0.918841	4.55545	-2.94903	PDGFRA;NTRK2;ABI2;DAPK1;CHEK2;VRK1;ATM;PRKD1;EPHB2;EPHB4;MAP3K12
negative regulation of apoptotic signaling pathway	21/338	0.493129	0.918841	4.17728	-2.95328	MBD4;NPM1;HDAC2;HDAC3;ANGPT1;IGFBP3;WNT5A;PIK3R1;AQP1;BMP4;SFRP1;MAPK8;CCND2;SON;GDNF;DDAH2;RASA1;BCL2;CASP2;BIRC2;TXNDC5
ribonucleoprotein complex export from nucleus	6/82	0.38209	0.918841	3.07003	-2.95367	NXF1;POM121;NUP155;CHORDC1;NUTF2;CASC3
negative regulation of neural precursor cell proliferation	18/288	0.488272	0.918841	4.12109	-2.95434	PTPRU;COL18A1;NPM1;CDKN2C;CUL5;TGFB1I1;IGFBP3;GATA2;CHERP;BMP4;SFRP1;SFRP2;SH3BP4;IGFBP7;ROR2;BAP1;RBM5;MEN1
positive regulation of histone phosphorylation	8/120	0.447679	0.918841	3.68891	-2.9647	BMP4;NTRK2;CCND2;HDAC3;RPS6KA5;PELI2;AKAP8L;UBE2N
peptidyl-tyrosine dephosphorylation involved in inactivation of protein kinase activity	7/100	0.40774	0.918841	3.31204	-2.97131	PTPRS;PPP1R1A;LRRTM1;CHORDC1;TRIB2;PPM1E;DUSP7
negative regulation of cardiac muscle cell proliferation	18/287	0.482227	0.918841	4.07756	-2.97392	PTPRU;COL18A1;NPM1;CDKN2C;CUL5;TGFB1I1;IGFBP3;NOG;CHERP;BMP4;SFRP1;SFRP2;SH3BP4;IGFBP7;ROR2;BAP1;RBM5;MEN1
SRP-dependent cotranslational protein targeting to membrane, signal sequence recognition	7/102	0.427925	0.918841	3.50859	-2.97812	RPS25;RPS15A;RPL23;RPL22;HSF1;RPL36A;RPL24
cellular response to hydroperoxide	6/82	0.38209	0.918841	3.11358	-2.99557	GPX2;CCS;TMEM161A;DAPK1;PRKD1;ETV5
negative regulation of fat cell proliferation	18/287	0.482227	0.918841	4.11302	-2.99979	PTPRU;COL18A1;NPM1;CDKN2C;CUL5;TGFB1I1;IGFBP3;GATA2;CHERP;BMP4;SFRP1;SFRP2;SH3BP4;IGFBP7;ROR2;BAP1;RBM5;MEN1
positive regulation of cell proliferation by VEGF-activated platelet derived growth factor receptor signaling pathway	20/327	0.523817	0.918841	4.69526	-3.03602	HDAC4;PDGFRA;OSR2;NTRK2;NPM1;HDAC2;RPL23;VEGFC;ASH2L;CCAR1;CRKL;TBX2;TNFSF13B;SFRP1;SFRP2;RPS15A;CCND2;GDNF;HSF1;WNT2
positive regulation of synoviocyte proliferation	20/327	0.523817	0.918841	4.699	-3.03844	HDAC4;PDGFRA;OSR2;NTRK2;NPM1;HDAC2;RPL23;VEGFC;ASH2L;CCAR1;CRKL;TBX2;TNFSF13B;SFRP1;SFRP2;RPS15A;CCND2;GDNF;HSF1;WNT2
activation of MAPK activity involved in innate immune response	6/86	0.426177	0.918841	3.56249	-3.03844	WNT5A;UBE2N;DRD4;DUSP7;FGF10;MAP2K6
positive regulation of cardiac neural crest cell migration involved in outflow tract morphogenesis	9/145	0.524702	0.918841	4.71158	-3.03862	PDGFRA;PDGFC;CNTN1;SNAI1;ELP3;ROR2;CCAR1;HOXA11;MYLK
protein deglycosylation	7/100	0.40774	0.918841	3.38802	-3.03947	DUSP12;CSNK1G3;MAN2A2;FBXO2;UBE2N;SEPHS1;BAP1
positive regulation of skeletal muscle cell proliferation	20/327	0.523817	0.918841	4.70083	-3.03962	HDAC4;PDGFRA;OSR2;NTRK2;NPM1;HDAC2;RPL23;VEGFC;ASH2L;CCAR1;CRKL;TBX2;TNFSF13B;SFRP1;SFRP2;RPS15A;CCND2;GDNF;HSF1;WNT2
positive regulation of mammary stem cell proliferation	20/327	0.523817	0.918841	4.70699	-3.0436	HDAC4;PDGFRA;OSR2;NTRK2;NPM1;HDAC2;RPL23;VEGFC;ASH2L;CCAR1;CRKL;TBX2;TNFSF13B;SFRP1;SFRP2;RPS15A;CCND2;GDNF;HSF1;WNT2
negative regulation of rhodopsin gene expression	7/99	0.397632	0.918841	3.30084	-3.04413	SFRP1;SFRP2;SMO;PTRH2;HEY2;TARDBP;TERF2
neurotransmitter receptor transport postsynaptic membrane to endosome	9/146	0.533111	0.918841	4.84089	-3.04505	NRP1;SNX18;NLGN2;DLG4;KIF5A;VPS37D;KALRN;DCLK1;MAPK8IP1
positive regulation of sebum secreting cell proliferation	20/327	0.523817	0.918841	4.70927	-3.04508	HDAC4;PDGFRA;OSR2;NTRK2;NPM1;HDAC2;RPL23;VEGFC;ASH2L;CCAR1;CRKL;TBX2;TNFSF13B;SFRP1;SFRP2;RPS15A;CCND2;GDNF;HSF1;WNT2
positive regulation of cell proliferation involved in compound eye morphogenesis	20/327	0.523817	0.918841	4.71349	-3.04781	HDAC4;PDGFRA;OSR2;NTRK2;NPM1;HDAC2;RPL23;VEGFC;ASH2L;CCAR1;CRKL;TBX2;TNFSF13B;SFRP1;SFRP2;RPS15A;CCND2;GDNF;HSF1;WNT2
positive regulation of germ cell proliferation	20/327	0.523817	0.918841	4.7152	-3.04891	HDAC4;PDGFRA;OSR2;NTRK2;NPM1;HDAC2;RPL23;VEGFC;ASH2L;CCAR1;CRKL;TBX2;TNFSF13B;SFRP1;SFRP2;RPS15A;CCND2;GDNF;HSF1;WNT2
positive regulation of cell proliferation in bone marrow	20/327	0.523817	0.918841	4.7181	-3.05079	HDAC4;PDGFRA;OSR2;NTRK2;NPM1;HDAC2;RPL23;VEGFC;ASH2L;CCAR1;CRKL;TBX2;TNFSF13B;SFRP1;SFRP2;RPS15A;CCND2;GDNF;HSF1;WNT2
positive regulation of leukocyte proliferation	20/327	0.523817	0.918841	4.72192	-3.05326	HDAC4;PDGFRA;OSR2;NTRK2;NPM1;HDAC2;RPL23;VEGFC;ASH2L;CCAR1;CRKL;TBX2;TNFSF13B;SFRP1;SFRP2;RPS15A;CCND2;GDNF;HSF1;WNT2
negative regulation of rRNA processing	7/101	0.41784	0.918841	3.50632	-3.05982	SFRP1;SFRP2;SMO;PTRH2;HEY2;TARDBP;TERF2
positive regulation of protein autophosphorylation	8/128	0.521083	0.918841	4.71166	-3.07128	BMP4;NTRK2;EPHA7;CCND2;HDAC3;ARTN;PDGFC;PELI2
negative regulation of cyclin-dependent protein serine/threonine kinase activity	6/81	0.371052	0.918841	3.09903	-3.07242	BMP4;CDKN2C;NR2F2;INHA;CDC25A;MEN1
regulation of apoptosis by sphingosine-1-phosphate signaling pathway	10/159	0.50388	0.918841	4.5179	-3.09665	GDF10;WRN;MAGED1;DAPK1;CHEK2;IGFBP3;CASP2;ATM;INHA;BIRC2
peptidyl-threonine phosphorylation	19/320	0.578072	0.918841	5.65152	-3.09736	MAP4K2;PNCK;CAMK1D;DAPK1;IGFBP3;WNK4;VRK1;DCLK1;MAPK8;CREB1;RPS6KA5;CHEK2;ATM;PRKD1;PRKACA;MAP4K5;PRKACB;CAMK2G;MAP3K12
planar cell polarity pathway involved in cardiac muscle cell fate commitment	6/86	0.426177	0.918841	3.63818	-3.103	FZD1;FZD2;WNT5A;ARHGEF19;ROR2;PRICKLE1
planar cell polarity pathway involved in gastrula mediolateral intercalation	6/86	0.426177	0.918841	3.64082	-3.10525	FZD1;FZD2;WNT5A;ARHGEF19;ROR2;PRICKLE1
positive regulation of smooth muscle cell migration	9/148	0.549763	0.918841	5.19161	-3.10597	PDGFRA;NRP1;PDGFC;CNTN1;SNAI1;ELP3;ROR2;CCAR1;MYLK
peptidyl-aspartic acid autophosphorylation	9/145	0.524702	0.918841	4.81778	-3.10711	PDGFRA;NTRK2;DAPK1;CHEK2;VRK1;ATM;PRKD1;EPHB4;MAP3K12
protein cis-autophosphorylation	9/145	0.524702	0.918841	4.82065	-3.10896	PDGFRA;NTRK2;DAPK1;CHEK2;VRK1;ATM;PRKD1;EPHB4;MAP3K12
peptidyl-histidine autophosphorylation	9/145	0.524702	0.918841	4.82225	-3.10999	PDGFRA;NTRK2;DAPK1;CHEK2;VRK1;ATM;PRKD1;EPHB4;MAP3K12
protein trans-autophosphorylation	9/145	0.524702	0.918841	4.82527	-3.11194	PDGFRA;NTRK2;DAPK1;CHEK2;VRK1;ATM;PRKD1;EPHB4;MAP3K12
sterol regulatory element binding protein cleavage	14/236	0.578471	0.918841	5.68654	-3.11263	MBTPS1;IGFBP5;IGFBP4;SDC2;IGFBP3;CPZ;BMP4;NPPA;CNTN1;CASP2;IGFBP7;RHBDL3;RHBDL2;MEN1
transforming growth factor beta receptor signaling pathway	7/104	0.448024	0.918841	3.88331	-3.11794	GDF10;SFRP1;WNT5A;ID1;SMAD5;WNT2;FERMT2
negative regulation of leukocyte proliferation	17/283	0.55782	0.918841	5.3537	-3.12506	PTPRU;COL18A1;NPM1;CDKN2C;CUL5;TGFB1I1;IGFBP3;CHERP;BMP4;SFRP1;SFRP2;SH3BP4;IGFBP7;ROR2;BAP1;RBM5;MEN1
negative regulation of cell proliferation involved in kidney development	17/283	0.55782	0.918841	5.35728	-3.12715	PTPRU;COL18A1;NPM1;CDKN2C;CUL5;TGFB1I1;IGFBP3;CHERP;BMP4;SFRP1;SFRP2;SH3BP4;IGFBP7;ROR2;BAP1;RBM5;MEN1
negative regulation of epithelial cell apoptotic process	20/325	0.512497	0.918841	4.67949	-3.12806	MBD4;NPM1;HDAC2;HDAC3;ANGPT1;WNT5A;PIK3R1;AQP1;BMP4;SFRP1;MAPK8;CCND2;SON;GDNF;DDAH2;RASA1;BCL2;CASP2;BIRC2;TXNDC5
activation of MAPK activity involved in conjugation with cellular fusion	6/84	0.404164	0.918841	3.45393	-3.12904	WNT5A;UBE2N;DRD4;DUSP7;FGF10;MAP2K6
negative regulation of hemocyte proliferation	17/283	0.55782	0.918841	5.36139	-3.12955	PTPRU;COL18A1;NPM1;CDKN2C;CUL5;TGFB1I1;IGFBP3;CHERP;BMP4;SFRP1;SFRP2;SH3BP4;IGFBP7;ROR2;BAP1;RBM5;MEN1
negative regulation of fibroblast apoptotic process	20/326	0.518164	0.918841	4.76153	-3.13053	MBD4;NPM1;HDAC2;HDAC3;ANGPT1;WNT5A;PIK3R1;AQP1;BMP4;SFRP1;MAPK8;CCND2;SON;GDNF;DDAH2;RASA1;BCL2;CASP2;BIRC2;TXNDC5
DNA synthesis involved in double-strand break repair via homologous recombination	6/86	0.426177	0.918841	3.67133	-3.13127	WRN;ARTN;UBE2N;HUS1;LIG3;ATM
negative regulation of apoptotic process involved in development	20/325	0.512497	0.918841	4.68452	-3.13142	MBD4;NPM1;HDAC2;HDAC3;ANGPT1;WNT5A;PIK3R1;AQP1;BMP4;SFRP1;MAPK8;CCND2;SON;GDNF;DDAH2;RASA1;BCL2;CASP2;BIRC2;TXNDC5
negative regulation of compound eye retinal cell apoptotic process	20/325	0.512497	0.918841	4.68535	-3.13197	MBD4;NPM1;HDAC2;HDAC3;ANGPT1;WNT5A;PIK3R1;AQP1;BMP4;SFRP1;MAPK8;CCND2;SON;GDNF;DDAH2;RASA1;BCL2;CASP2;BIRC2;TXNDC5
negative regulation of sebum secreting cell proliferation	17/282	0.551821	0.918841	5.26855	-3.13232	PTPRU;COL18A1;NPM1;CDKN2C;CUL5;TGFB1I1;IGFBP3;CHERP;BMP4;SFRP1;SFRP2;SH3BP4;IGFBP7;ROR2;BAP1;RBM5;MEN1
negative regulation of cell proliferation involved in compound eye morphogenesis	17/282	0.551821	0.918841	5.27095	-3.13374	PTPRU;COL18A1;NPM1;CDKN2C;CUL5;TGFB1I1;IGFBP3;CHERP;BMP4;SFRP1;SFRP2;SH3BP4;IGFBP7;ROR2;BAP1;RBM5;MEN1
negative regulation of mammary stem cell proliferation	17/282	0.551821	0.918841	5.27286	-3.13488	PTPRU;COL18A1;NPM1;CDKN2C;CUL5;TGFB1I1;IGFBP3;CHERP;BMP4;SFRP1;SFRP2;SH3BP4;IGFBP7;ROR2;BAP1;RBM5;MEN1
negative regulation of myofibroblast cell apoptotic process	20/325	0.512497	0.918841	4.69091	-3.13569	MBD4;NPM1;HDAC2;HDAC3;ANGPT1;WNT5A;PIK3R1;AQP1;BMP4;SFRP1;MAPK8;CCND2;SON;GDNF;DDAH2;RASA1;BCL2;CASP2;BIRC2;TXNDC5
negative regulation of apoptotic process in bone marrow	20/325	0.512497	0.918841	4.69097	-3.13573	MBD4;NPM1;HDAC2;HDAC3;ANGPT1;WNT5A;PIK3R1;AQP1;BMP4;SFRP1;MAPK8;CCND2;SON;GDNF;DDAH2;RASA1;BCL2;CASP2;BIRC2;TXNDC5
regulation of apoptotic signaling pathway	10/167	0.567254	0.918841	5.53364	-3.13728	GDF10;WRN;MAGED1;DAPK1;CHEK2;IGFBP3;CASP2;ATM;INHA;BIRC2
negative regulation of hair follicle cell proliferation	17/282	0.551821	0.918841	5.27862	-3.13831	PTPRU;COL18A1;NPM1;CDKN2C;CUL5;TGFB1I1;IGFBP3;CHERP;BMP4;SFRP1;SFRP2;SH3BP4;IGFBP7;ROR2;BAP1;RBM5;MEN1
negative regulation of synoviocyte proliferation	17/282	0.551821	0.918841	5.27873	-3.13837	PTPRU;COL18A1;NPM1;CDKN2C;CUL5;TGFB1I1;IGFBP3;CHERP;BMP4;SFRP1;SFRP2;SH3BP4;IGFBP7;ROR2;BAP1;RBM5;MEN1
negative regulation of fat cell apoptotic process	20/325	0.512497	0.918841	4.69546	-3.13873	MBD4;NPM1;HDAC2;HDAC3;ANGPT1;WNT5A;PIK3R1;AQP1;BMP4;SFRP1;MAPK8;CCND2;SON;GDNF;DDAH2;RASA1;BCL2;CASP2;BIRC2;TXNDC5
negative regulation of cell proliferation involved in heart morphogenesis	17/282	0.551821	0.918841	5.28213	-3.14039	PTPRU;COL18A1;NPM1;CDKN2C;CUL5;TGFB1I1;IGFBP3;CHERP;BMP4;SFRP1;SFRP2;SH3BP4;IGFBP7;ROR2;BAP1;RBM5;MEN1
protein arginylation	9/155	0.606034	0.918841	6.27145	-3.14087	DUSP12;CSNK1G3;FBXO2;TTC3;UBE2N;SEPHS1;FBXO21;RNF40;BAP1
negative regulation of skeletal muscle cell proliferation	17/282	0.551821	0.918841	5.2841	-3.14156	PTPRU;COL18A1;NPM1;CDKN2C;CUL5;TGFB1I1;IGFBP3;CHERP;BMP4;SFRP1;SFRP2;SH3BP4;IGFBP7;ROR2;BAP1;RBM5;MEN1
negative regulation of muscle cell apoptotic process	20/326	0.518164	0.918841	4.7789	-3.14195	MBD4;NPM1;HDAC2;HDAC3;ANGPT1;WNT5A;PIK3R1;AQP1;BMP4;SFRP1;MAPK8;CCND2;SON;GDNF;DDAH2;RASA1;BCL2;CASP2;BIRC2;TXNDC5
attachment of GPI anchor to protein	7/108	0.487779	0.918841	4.37844	-3.14325	PIGC;DUSP12;CSNK1G3;FBXO2;UBE2N;SEPHS1;BAP1
negative regulation of germ cell proliferation	17/282	0.551821	0.918841	5.28781	-3.14377	PTPRU;COL18A1;NPM1;CDKN2C;CUL5;TGFB1I1;IGFBP3;CHERP;BMP4;SFRP1;SFRP2;SH3BP4;IGFBP7;ROR2;BAP1;RBM5;MEN1
negative regulation of cell proliferation in bone marrow	17/282	0.551821	0.918841	5.28923	-3.14462	PTPRU;COL18A1;NPM1;CDKN2C;CUL5;TGFB1I1;IGFBP3;CHERP;BMP4;SFRP1;SFRP2;SH3BP4;IGFBP7;ROR2;BAP1;RBM5;MEN1
positive regulation of mitotic nuclear division	5/64	0.349765	0.918841	2.99358	-3.14473	TAL1;CDC16;HSF1;PDXP;OBSL1
negative regulation of myeloid cell apoptotic process	20/327	0.523817	0.918841	4.88128	-3.1563	MBD4;NPM1;HDAC2;HDAC3;ANGPT1;WNT5A;PIK3R1;AQP1;BMP4;SFRP1;MAPK8;CCND2;SON;GDNF;DDAH2;RASA1;BCL2;CASP2;BIRC2;TXNDC5
mRNA export from nucleus in response to heat stress	8/125	0.493886	0.918841	4.47824	-3.15917	NXF1;POM121;NUP155;SUMO1;HSF1;CASC3;PRKACA;SMG7
viral transcription	8/119	0.438345	0.918841	3.83057	-3.15926	RPS25;POM121;RPS15A;NUP155;RPL23;RPL22;RPL36A;RPL24
negative regulation of mesenchymal cell apoptotic process	20/327	0.523817	0.918841	4.88636	-3.15958	MBD4;NPM1;HDAC2;HDAC3;ANGPT1;WNT5A;PIK3R1;AQP1;BMP4;SFRP1;MAPK8;CCND2;SON;GDNF;DDAH2;RASA1;BCL2;CASP2;BIRC2;TXNDC5
viral RNA editing	8/119	0.438345	0.918841	3.8331	-3.16134	RPS25;POM121;RPS15A;NUP155;RPL23;RPL22;RPL36A;RPL24
gene silencing by miRNA	5/64	0.349765	0.918841	3.01261	-3.16473	TNRC6C;IGFBP5;DAPK1;CNOT2;TNRC6A
regulation of DNA damage response, signal transduction by p53 class mediator	8/134	0.573802	0.918841	5.71421	-3.17408	HDAC2;ING2;WRN;ARTN;CHEK2;HUS1;EP300;ATM
positive regulation of glial cell proliferation	20/330	0.540672	0.918841	5.16405	-3.1756	HDAC4;PDGFRA;OSR2;NTRK2;NPM1;HDAC2;RPL23;VEGFC;ASH2L;CCAR1;CRKL;TBX2;TNFSF13B;SFRP1;SFRP2;RPS15A;CCND2;GDNF;HSF1;WNT2
positive regulation of chondrocyte proliferation	20/330	0.540672	0.918841	5.16496	-3.17616	HDAC4;PDGFRA;OSR2;NTRK2;NPM1;HDAC2;RPL23;VEGFC;ASH2L;CCAR1;CRKL;TBX2;TNFSF13B;SFRP1;SFRP2;RPS15A;CCND2;GDNF;HSF1;WNT2
keratinocyte differentiation	6/80	0.360025	0.918841	3.11105	-3.1782	MBD4;HDAC2;ABCB6;WNT5A;KRT10;LOR
activation of MAPK activity	8/137	0.599147	0.918841	6.21737	-3.18483	WNT5A;PDGFC;UBE2N;TPD52L1;DRD4;FGF10;MAP2K6;DUSP7
positive regulation of signal transduction by p53 class mediator	8/134	0.573802	0.918841	5.74124	-3.18909	HDAC2;WRN;ARTN;RPL23;CHEK2;HUS1;EP300;ATM
positive regulation of myoblast proliferation	20/330	0.540672	0.918841	5.18674	-3.18955	HDAC4;PDGFRA;OSR2;NTRK2;NPM1;HDAC2;RPL23;VEGFC;ASH2L;CCAR1;CRKL;TBX2;TNFSF13B;SFRP1;SFRP2;RPS15A;CCND2;GDNF;HSF1;WNT2
activation of MAPK activity involved in osmosensory signaling pathway	6/84	0.404164	0.918841	3.5268	-3.19505	WNT5A;UBE2N;DRD4;DUSP7;FGF10;MAP2K6
negative regulation of growth plate cartilage chondrocyte proliferation	17/287	0.581528	0.918841	5.90125	-3.19904	PTPRU;COL18A1;NPM1;CDKN2C;CUL5;TGFB1I1;IGFBP3;CHERP;BMP4;SFRP1;SFRP2;SH3BP4;IGFBP7;ROR2;BAP1;RBM5;MEN1
vacuolar protein processing	14/233	0.558892	0.918841	5.49932	-3.1995	MBTPS1;IGFBP5;IGFBP4;SDC2;IGFBP3;CPZ;BMP4;NPPA;CNTN1;CASP2;IGFBP7;RHBDL3;RHBDL2;MEN1
activation of MAPK activity involved in cell wall organization or biogenesis	6/84	0.404164	0.918841	3.53516	-3.20262	WNT5A;UBE2N;DRD4;DUSP7;FGF10;MAP2K6
positive regulation of cell proliferation involved in heart morphogenesis	20/329	0.535071	0.918841	5.12804	-3.20684	HDAC4;PDGFRA;OSR2;NTRK2;NPM1;HDAC2;RPL23;VEGFC;ASH2L;CCAR1;CRKL;TBX2;TNFSF13B;SFRP1;SFRP2;RPS15A;CCND2;GDNF;HSF1;WNT2
RNA secondary structure unwinding	6/86	0.426177	0.918841	3.76025	-3.20712	DDX3Y;DDX17;METTL3;PCBP2;DDX20;DDX21
planar cell polarity pathway involved in heart morphogenesis	7/106	0.467991	0.918841	4.22449	-3.20768	FZD1;FZD2;WNT5A;ARHGEF19;ROR2;PRICKLE1;EPHB4
strand displacement	5/63	0.33751	0.918841	2.95546	-3.2101	WRN;ARTN;IGFBP4;ATM;POLG
positive regulation of mesenchymal cell proliferation	20/329	0.535071	0.918841	5.13444	-3.21085	HDAC4;PDGFRA;OSR2;NTRK2;NPM1;HDAC2;RPL23;VEGFC;ASH2L;CCAR1;CRKL;TBX2;TNFSF13B;SFRP1;SFRP2;RPS15A;CCND2;GDNF;HSF1;WNT2
positive regulation of smooth muscle cell proliferation	21/347	0.542821	0.918841	5.25536	-3.21089	HDAC4;PDGFRA;OSR2;NTRK2;NPM1;HDAC2;RPL23;VEGFC;ASH2L;CCAR1;CRKL;TBX2;TNFSF13B;BMP4;SFRP1;SFRP2;RPS15A;CCND2;GDNF;HSF1;WNT2
positive regulation of secondary heart field cardioblast proliferation	20/328	0.529453	0.918841	5.05461	-3.21428	HDAC4;PDGFRA;OSR2;NTRK2;NPM1;HDAC2;RPL23;VEGFC;ASH2L;CCAR1;CRKL;TBX2;TNFSF13B;SFRP1;SFRP2;RPS15A;CCND2;GDNF;HSF1;WNT2
mitochondrial protein processing	14/233	0.558892	0.918841	5.52617	-3.21512	MBTPS1;IGFBP5;IGFBP4;SDC2;IGFBP3;CPZ;BMP4;NPPA;CNTN1;CASP2;IGFBP7;RHBDL3;RHBDL2;MEN1
positive regulation of fat cell proliferation	20/328	0.529453	0.918841	5.05896	-3.21705	HDAC4;PDGFRA;OSR2;NTRK2;NPM1;HDAC2;RPL23;VEGFC;ASH2L;CCAR1;CRKL;TBX2;TNFSF13B;SFRP1;SFRP2;RPS15A;CCND2;GDNF;HSF1;WNT2
positive regulation of chorionic trophoblast cell proliferation	20/328	0.529453	0.918841	5.05897	-3.21705	HDAC4;PDGFRA;OSR2;NTRK2;NPM1;HDAC2;RPL23;VEGFC;ASH2L;CCAR1;CRKL;TBX2;TNFSF13B;SFRP1;SFRP2;RPS15A;CCND2;GDNF;HSF1;WNT2
positive regulation of hemocyte proliferation	20/328	0.529453	0.918841	5.06299	-3.21961	HDAC4;PDGFRA;OSR2;NTRK2;NPM1;HDAC2;RPL23;VEGFC;ASH2L;CCAR1;CRKL;TBX2;TNFSF13B;SFRP1;SFRP2;RPS15A;CCND2;GDNF;HSF1;WNT2
positive regulation of phosphatidylinositol 3-kinase signaling	8/126	0.503004	0.918841	4.68836	-3.22164	PDGFRA;NTRK2;UNC5B;NEDD4;PDGFC;FRS2;PIK3R1;FGF10
positive regulation of trophectodermal cell proliferation	20/335	0.56836	0.918841	5.70573	-3.22374	HDAC4;PDGFRA;OSR2;NTRK2;NPM1;HDAC2;RPL23;VEGFC;ASH2L;CCAR1;CRKL;TBX2;TNFSF13B;SFRP1;SFRP2;RPS15A;CCND2;GDNF;HSF1;WNT2
negative regulation of chondrocyte proliferation	17/285	0.569733	0.918841	5.7377	-3.22795	PTPRU;COL18A1;NPM1;CDKN2C;CUL5;TGFB1I1;IGFBP3;CHERP;BMP4;SFRP1;SFRP2;SH3BP4;IGFBP7;ROR2;BAP1;RBM5;MEN1
planar cell polarity pathway involved in neural tube closure	7/111	0.517036	0.918841	4.90067	-3.23268	FZD1;FZD2;WNT5A;ARHGEF19;IFT122;ROR2;PRICKLE1
positive regulation of osteoblast proliferation	20/335	0.56836	0.918841	5.73208	-3.23862	HDAC4;PDGFRA;OSR2;NTRK2;NPM1;HDAC2;RPL23;VEGFC;ASH2L;CCAR1;CRKL;TBX2;TNFSF13B;SFRP1;SFRP2;RPS15A;CCND2;GDNF;HSF1;WNT2
positive regulation of macroautophagy	8/123	0.475514	0.918841	4.36651	-3.24589	MAPK8;RRAGB;DAPK1;NEDD4;SH3BP4;PRKD1;VPS26B;PRKACA
mitochondrial fusion	7/109	0.497593	0.918841	4.65415	-3.24847	ACSS2;POLG2;CHORDC1;IDH2;TFB2M;POLRMT;SLC25A36
[truncated: 4,532 more rows]

## Sheet: GO Biological process-Cluster2
GO Term	Overlap	P-value	Adjusted P-value	Z-score	Combined Score	Genes
positive regulation of cilium assembly	6/23	4.1065e-05	0.196003	-2.83189	28.6031	DYNC2LI1;IFT88;CROCC;CEP120;TAPT1;BBS4
non-motile cilium assembly	14/163	0.000330566	0.352855	-3.54191	28.3873	TTC26;TRAF3IP1;FBF1;PARVA;PTPDC1;ICK;DYNC2LI1;IFT88;TTC8;VANGL2;KIF3A;STK36;FLNA;BBS4
positive regulation of motile cilium assembly	4/11	0.000205632	0.352855	-3.15979	26.8248	CROCC;CEP120;TAPT1;BBS4
ciliary transition zone assembly	13/153	0.000591418	0.352855	-3.47251	25.8111	TTC26;TRAF3IP1;FBF1;PARVA;PTPDC1;ICK;DYNC2LI1;IFT88;TTC8;KIF3A;STK36;FLNA;BBS4
vesicle targeting, trans-Golgi to periciliary membrane compartment	13/153	0.000591418	0.352855	-3.47003	25.7927	TTC26;TRAF3IP1;FBF1;PARVA;PTPDC1;ICK;DYNC2LI1;IFT88;TTC8;KIF3A;STK36;FLNA;BBS4
cytosolic ciliogenesis	13/153	0.000591418	0.352855	-3.46684	25.769	TTC26;TRAF3IP1;FBF1;PARVA;PTPDC1;ICK;DYNC2LI1;IFT88;TTC8;KIF3A;STK36;FLNA;BBS4
gliogenesis	6/32	0.000294505	0.352855	-2.81202	22.8623	SALL1;BTBD1;KIF3A;COPS2;FAT4;EPHB1
generation of neurons	6/36	0.000573111	0.352855	-2.80481	20.9363	SALL1;BTBD1;KIF3A;COPS2;FAT4;EPHB1
cilium assembly	13/160	0.000899798	0.370587	-3.53963	24.8246	TTC26;TRAF3IP1;FBF1;PARVA;PTPDC1;ICK;DYNC2LI1;IFT88;TTC8;KIF3A;STK36;FLNA;BBS4
motile cilium assembly	13/162	0.00100935	0.370587	-3.52193	24.2958	TTC26;TRAF3IP1;FBF1;PARVA;PTPDC1;ICK;DYNC2LI1;IFT88;TTC8;KIF3A;STK36;FLNA;BBS4
regulation of establishment of cell polarity	4/15	0.000774556	0.370587	-3.08645	22.1089	KANK1;BCAS3;RUFY3;TEK
positive regulation of non-motile cilium assembly	4/16	0.00100891	0.370587	-2.91773	20.1291	CROCC;CEP120;TAPT1;BBS4
positive regulation of release of cytochrome c from mitochondria	6/39	0.000891142	0.370587	-2.67877	18.813	BCL2L11;TRIM39;BIK;BMF;MMP9;PPARGC1A
negative regulation of transcription from RNA polymerase I promoter	22/419	0.0064815	0.421658	-4.93888	24.886	HEXIM1;HDAC5;USP47;PCGF6;TLE2;RING1;LDB1;GATA6;FOXL2;FOXN3;SIRT1;PER2;SALL1;SOX18;COPS2;NACC2;ID4;FLNA;EPC1;SUDS3;GAS6;PATZ1
negative regulation of DNA-templated transcription, initiation	22/424	0.00740388	0.421658	-4.9287	24.179	HEXIM1;HDAC5;USP47;PCGF6;TLE2;RING1;LDB1;TRAF3IP1;GATA6;FOXL2;FOXN3;SIRT1;PER2;SALL1;SOX18;COPS2;NACC2;ID4;EPC1;SUDS3;GAS6;PATZ1
intraciliary transport involved in cilium assembly	13/170	0.00156551	0.421658	-3.60543	23.2894	TTC26;TRAF3IP1;FBF1;PARVA;PTPDC1;ICK;DYNC2LI1;IFT88;TTC8;KIF3A;STK36;FLNA;BBS4
nitrogen catabolite repression of transcription	21/412	0.0105677	0.421658	-4.7561	21.64	HEXIM1;HDAC5;USP47;PCGF6;TLE2;RING1;LDB1;GATA6;FOXL2;FOXN3;SIRT1;PER2;SALL1;SOX18;COPS2;NACC2;ID4;EPC1;SUDS3;GAS6;PATZ1
negative regulation of ncRNA transcription associated with protein coding gene TSS/TES	21/412	0.0105677	0.421658	-4.75414	21.6311	HEXIM1;HDAC5;USP47;PCGF6;TLE2;RING1;LDB1;GATA6;FOXL2;FOXN3;SIRT1;PER2;SALL1;SOX18;COPS2;NACC2;ID4;EPC1;SUDS3;GAS6;PATZ1
negative regulation of transcription by pheromones	21/412	0.0105677	0.421658	-4.75163	21.6197	HEXIM1;HDAC5;USP47;PCGF6;TLE2;RING1;LDB1;GATA6;FOXL2;FOXN3;SIRT1;PER2;SALL1;SOX18;COPS2;NACC2;ID4;EPC1;SUDS3;GAS6;PATZ1
negative regulation of antisense RNA transcription	21/412	0.0105677	0.421658	-4.74706	21.5989	HEXIM1;HDAC5;USP47;PCGF6;TLE2;RING1;LDB1;GATA6;FOXL2;FOXN3;SIRT1;PER2;SALL1;SOX18;COPS2;NACC2;ID4;EPC1;SUDS3;GAS6;PATZ1
negative regulation of transcription during mitotic cell cycle	21/412	0.0105677	0.421658	-4.74426	21.5862	HEXIM1;HDAC5;USP47;PCGF6;TLE2;RING1;LDB1;GATA6;FOXL2;FOXN3;SIRT1;PER2;SALL1;SOX18;COPS2;NACC2;ID4;EPC1;SUDS3;GAS6;PATZ1
negative regulation of cellular carbohydrate metabolic process by negative regulation of transcription, DNA-templated	21/412	0.0105677	0.421658	-4.74256	21.5784	HEXIM1;HDAC5;USP47;PCGF6;TLE2;RING1;LDB1;GATA6;FOXL2;FOXN3;SIRT1;PER2;SALL1;SOX18;COPS2;NACC2;ID4;EPC1;SUDS3;GAS6;PATZ1
chromatin organization involved in negative regulation of transcription	21/412	0.0105677	0.421658	-4.73968	21.5653	HEXIM1;HDAC5;USP47;PCGF6;TLE2;RING1;LDB1;GATA6;FOXL2;FOXN3;SIRT1;PER2;SALL1;SOX18;COPS2;NACC2;ID4;EPC1;SUDS3;GAS6;PATZ1
negative regulation of mating-type specific transcription, DNA-templated	21/412	0.0105677	0.421658	-4.73572	21.5473	HEXIM1;HDAC5;USP47;PCGF6;TLE2;RING1;LDB1;GATA6;FOXL2;FOXN3;SIRT1;PER2;SALL1;SOX18;COPS2;NACC2;ID4;EPC1;SUDS3;GAS6;PATZ1
negative regulation of transcription from RNA polymerase V promoter	21/412	0.0105677	0.421658	-4.7342	21.5404	HEXIM1;HDAC5;USP47;PCGF6;TLE2;RING1;LDB1;GATA6;FOXL2;FOXN3;SIRT1;PER2;SALL1;SOX18;COPS2;NACC2;ID4;EPC1;SUDS3;GAS6;PATZ1
negative regulation of transcription by transcription factor catabolism	21/413	0.0108391	0.421658	-4.74984	21.4911	HEXIM1;HDAC5;USP47;PCGF6;TLE2;RING1;LDB1;GATA6;FOXL2;FOXN3;SIRT1;PER2;SALL1;SOX18;COPS2;NACC2;ID4;EPC1;SUDS3;GAS6;PATZ1
negative regulation of transcription involved in G2/M transition of mitotic cell cycle	21/413	0.0108391	0.421658	-4.74195	21.4554	HEXIM1;HDAC5;USP47;PCGF6;TLE2;RING1;LDB1;GATA6;FOXL2;FOXN3;SIRT1;PER2;SALL1;SOX18;COPS2;NACC2;ID4;EPC1;SUDS3;GAS6;PATZ1
carbon catabolite repression of transcription	21/413	0.0108391	0.421658	-4.73248	21.4126	HEXIM1;HDAC5;USP47;PCGF6;TLE2;RING1;LDB1;GATA6;FOXL2;FOXN3;SIRT1;PER2;SALL1;SOX18;COPS2;NACC2;ID4;EPC1;SUDS3;GAS6;PATZ1
negative regulation of DNA-templated transcription, termination	21/414	0.0111161	0.421658	-4.75166	21.3794	HEXIM1;HDAC5;USP47;PCGF6;TLE2;RING1;LDB1;GATA6;FOXL2;FOXN3;SIRT1;PER2;SALL1;SOX18;COPS2;NACC2;ID4;EPC1;SUDS3;GAS6;PATZ1
axoneme assembly	13/180	0.0025962	0.421658	-3.57396	21.2783	TTC26;TRAF3IP1;FBF1;PARVA;PTPDC1;ICK;DYNC2LI1;IFT88;TTC8;KIF3A;STK36;FLNA;BBS4
negative regulation of transcription by competitive promoter binding	21/416	0.011687	0.421658	-4.73572	21.0705	HEXIM1;HDAC5;USP47;PCGF6;TLE2;RING1;LDB1;GATA6;FOXL2;FOXN3;SIRT1;PER2;SALL1;SOX18;COPS2;NACC2;ID4;EPC1;SUDS3;GAS6;PATZ1
regulation of gluconeogenesis involved in cellular glucose homeostasis	4/19	0.00200362	0.421658	-3.33473	20.718	SIRT1;OGT;PPARGC1A;PDK2
C-terminal protein amino acid modification	19/355	0.009028	0.421658	-4.31553	20.315	APLP2;TMEM132A;FBXO32;FBXL13;LTBP1;FBXO44;FBXO30;RAB11B;DDB2;NUB1;BTBD1;COPS2;SPARCL1;APOE;ASB2;KBTBD7;GAS6;SOCS5;SPSB4
N-terminal protein amino acid propionylation	19/355	0.009028	0.421658	-4.31307	20.3035	APLP2;TMEM132A;FBXO32;FBXL13;LTBP1;FBXO44;FBXO30;RAB11B;DDB2;NUB1;BTBD1;COPS2;SPARCL1;APOE;ASB2;KBTBD7;GAS6;SOCS5;SPSB4
CAAX-box protein modification	19/355	0.009028	0.421658	-4.30989	20.2885	APLP2;TMEM132A;FBXO32;FBXL13;LTBP1;FBXO44;FBXO30;RAB11B;DDB2;NUB1;BTBD1;COPS2;SPARCL1;APOE;ASB2;KBTBD7;GAS6;SOCS5;SPSB4
ciliary basal body-plasma membrane docking	14/224	0.00658953	0.421658	-3.63736	18.2678	TTC26;TRAF3IP1;FBF1;PARVA;CSNK1E;PTPDC1;ICK;DYNC2LI1;IFT88;TTC8;STK36;KIF3A;FLNA;BBS4
endosome to plasma membrane protein transport	13/203	0.00712539	0.421658	-3.49632	17.2861	USP6NL;EMP2;ANK3;RAB11B;CACNB3;ZFYVE27;P2RY1;RUNDC1;FLNA;SLU7;EVI5;STX1A;TBC1D16
axon guidance	12/182	0.00763114	0.421658	-3.53182	17.2195	LRFN3;LRFN2;SPON2;DAB1;OPHN1;LRRN2;SH3KBP1;USP33;GAB1;APBB1;ANK3;EPHB1
release of sequestered calcium ion into cytosol by Golgi	4/22	0.00352688	0.421658	-3.02818	17.1012	ITPR1;ITPR2;HTR2A;PKD2
release of sequestered calcium ion into presynaptic cytosol	4/22	0.00352688	0.421658	-3.02432	17.0794	ITPR1;ITPR2;HTR2A;PKD2
release of sequestered calcium ion into postsynaptic cytosol	4/22	0.00352688	0.421658	-3.01422	17.0223	ITPR1;ITPR2;HTR2A;PKD2
release of sequestered calcium ion into cytosol	4/23	0.00417159	0.421658	-3.03662	16.639	ITPR1;ITPR2;HTR2A;PKD2
calcium ion import	7/64	0.00264375	0.421658	-2.7393	16.2593	CACNB3;ITPR1;NMUR2;PKD2;RYR3;SLC8A1;CACNA1G
release of sequestered calcium ion into cytosol by endoplasmic reticulum	4/23	0.00417159	0.421658	-2.93881	16.1031	ITPR1;ITPR2;HTR2A;PKD2
protein transport from ciliary membrane to plasma membrane	7/60	0.00181725	0.421658	-2.48375	15.6735	CACNB3;ZFYVE27;P2RY1;FLNA;EMP2;ANK3;RAB11B
histone H3 deacetylation	5/32	0.00223648	0.421658	-2.53646	15.4797	PER2;HDAC5;SMARCAD1;SUDS3;SIRT1
negative regulation of protein import into nucleus, translocation	3/10	0.00258714	0.421658	-2.59527	15.4605	PDE2A;GAS6;SIRT1
mRNA transcription	8/83	0.00300233	0.421658	-2.6418	15.3446	GTF3C2;CALCOCO1;SMARCD3;LDB1;PCBP3;DTX1;EPC1;TCF3
protein localization to plasma membrane	7/64	0.00264375	0.421658	-2.57155	15.2636	CACNB3;ZFYVE27;SH3PXD2B;P2RY1;FLNA;EMP2;ANK3
mitochondrial calcium release	5/42	0.00743267	0.421658	-3.08341	15.1145	ITPR1;ITPR2;HTR2A;PKD2;SLC25A23
regulation of establishment of bipolar cell polarity	3/13	0.00577425	0.421658	-2.87742	14.8312	KANK1;BCAS3;RUFY3
regulation of establishment of cell polarity regulating cell shape	3/13	0.00577425	0.421658	-2.87163	14.8014	KANK1;BCAS3;RUFY3
calcium ion transmembrane transport	8/91	0.00528132	0.421658	-2.79821	14.6727	CACNB3;ITPR1;NMUR2;GAS6;PKD2;RYR3;SLC8A1;CACNA1G
dermatan sulfate catabolic process	4/25	0.00568997	0.421658	-2.82947	14.6257	IDUA;SDC1;GPC2;AGRN
keratan sulfate catabolic process	5/36	0.00380293	0.421658	-2.62088	14.6035	IDUA;CHST1;SDC1;GPC2;AGRN
galactosaminoglycan catabolic process	4/25	0.00568997	0.421658	-2.82103	14.582	IDUA;SDC1;GPC2;AGRN
heparin catabolic process	4/25	0.00568997	0.421658	-2.81413	14.5464	IDUA;SDC1;GPC2;AGRN
calcium ion transmembrane transport via high voltage-gated calcium channel	6/51	0.00365766	0.421658	-2.56698	14.4032	CACNB3;GAS6;PKD2;RYR3;SLC8A1;CACNA1G
skeletal muscle acetylcholine-gated channel clustering	5/31	0.00193304	0.421658	-2.30403	14.3971	CACNB3;DLG3;FLNA;ANK3;AGRN
peptidoglycan catabolic process	4/26	0.00657098	0.421658	-2.8641	14.3924	IDUA;SDC1;GPC2;AGRN
transcription from RNA polymerase III promoter	8/89	0.00461685	0.421658	-2.63864	14.1907	GTF3C2;CALCOCO1;SMARCD3;LDB1;DTX1;EPC1;TCF3;TROVE2
positive regulation of protein targeting to membrane	5/41	0.00670619	0.421658	-2.81922	14.1094	BCAS3;KCNB1;RUFY3;ANK3;VAMP2
positive regulation of calcium ion-dependent exocytosis	5/34	0.00294509	0.421658	-2.38797	13.9162	KCNB1;SYT15;SYTL4;STX1A;CACNA1G
negative regulation of kinase activity	4/25	0.00568997	0.421658	-2.67031	13.803	ANKLE2;LDB1;EMP2;SIRT1
chondroitin sulfate catabolic process	5/39	0.00540488	0.421658	-2.58047	13.4712	IDUA;B3GAT1;SDC1;GPC2;AGRN
maintenance of protein location in plasma membrane	6/53	0.00443889	0.421658	-2.45245	13.2858	CACNB3;ZFYVE27;P2RY1;FLNA;EMP2;ANK3
protein localization to T-tubule	6/53	0.00443889	0.421658	-2.45025	13.2738	CACNB3;ZFYVE27;P2RY1;FLNA;EMP2;ANK3
intraciliary anterograde transport	3/11	0.00348021	0.421658	-2.34449	13.2714	ICK;TTC26;TRAF3IP1
cellular response to singlet oxygen	4/26	0.00657098	0.421658	-2.61915	13.1615	MAPK9;PKD2;MMP9;PDK2
programmed cell death in response to reactive oxygen species	4/26	0.00657098	0.421658	-2.61706	13.151	MAPK9;PKD2;MMP9;PDK2
cellular response to ozone	4/26	0.00657098	0.421658	-2.60831	13.107	MAPK9;PKD2;MMP9;PDK2
glycosaminoglycan catabolic process	5/41	0.00670619	0.421658	-2.59883	13.0064	IDUA;B3GAT1;SDC1;GPC2;AGRN
hyaluronan catabolic process	5/41	0.00670619	0.421658	-2.56349	12.8296	IDUA;SDC1;GPC2;AGRN;CD44
positive regulation of cardiac conduction	6/55	0.00533666	0.421658	-2.43886	12.7629	ASPH;NPR2;ITPR1;ITPR2;RYR3;SLC8A1
cardiac muscle cell contraction	5/36	0.00380293	0.421658	-2.27559	12.6796	KCNH2;GAA;EMP2;PARVA;SLC8A1
plasma membrane to endosome transport	7/77	0.00739484	0.421658	-2.55817	12.5529	USP6NL;BCAS3;RAB5B;ZFYVE27;SORT1;RAB11FIP3;VAMP2
negative regulation of cardiac conduction	6/56	0.00583224	0.421658	-2.43824	12.5432	ASPH;NPR2;ITPR1;ITPR2;RYR3;SLC8A1
cytosolic calcium ion transport	6/58	0.0069228	0.421658	-2.52075	12.5355	CACNB3;ITPR1;NMUR2;PKD2;RYR3;SLC8A1
positive regulation of dense core granule exocytosis	3/10	0.00258714	0.421658	-2.10312	12.5287	KCNB1;STX1A;CACNA1G
protein localization to mitochondrion	3/15	0.00879445	0.421658	-2.63966	12.4952	DNAJA1;CROCC;BBS4
calcium ion transmembrane import into cytosol	6/58	0.0069228	0.421658	-2.49613	12.4131	CACNB3;GAS6;PKD2;RYR3;SLC8A1;CACNA1G
regulation of SA node cell action potential	6/58	0.0069228	0.421658	-2.48745	12.3699	ASPH;NPR2;ITPR1;ITPR2;RYR3;SLC8A1
regulation of cell morphogenesis	4/24	0.00489137	0.421658	-2.32092	12.348	ZRANB1;ZMYM5;STK38L;EFNA5
positive regulation of protein homotetramerization	3/9	0.00185119	0.421658	-1.96233	12.3468	BCL2L11;BIK;BMF
protein insertion into mitochondrial membrane involved in apoptotic signaling pathway	3/14	0.00719047	0.421658	-2.49247	12.3003	RHOT1;BCL2L11;BMF
transcription from plastid promoter	7/76	0.00689219	0.421658	-2.45246	12.2068	GTF3C2;CALCOCO1;SMARCD3;LDB1;DTX1;EPC1;TCF3
transcription from RNA polymerase V promoter	7/76	0.00689219	0.421658	-2.45054	12.1972	GTF3C2;CALCOCO1;SMARCD3;LDB1;DTX1;EPC1;TCF3
ncRNA transcription	7/76	0.00689219	0.421658	-2.44777	12.1835	GTF3C2;CALCOCO1;SMARCD3;LDB1;DTX1;EPC1;TCF3
antisense RNA transcription	7/76	0.00689219	0.421658	-2.44699	12.1796	GTF3C2;CALCOCO1;SMARCD3;LDB1;DTX1;EPC1;TCF3
regulation of cell communication by electrical coupling involved in cardiac conduction	6/60	0.00815382	0.421658	-2.52967	12.1658	ASPH;NPR2;ITPR1;ITPR2;RYR3;SLC8A1
transcription from bacterial-type RNA polymerase promoter	7/76	0.00689219	0.421658	-2.4439	12.1642	GTF3C2;CALCOCO1;SMARCD3;LDB1;DTX1;EPC1;TCF3
regulation of Purkinje myocyte action potential	6/58	0.0069228	0.421658	-2.44606	12.1641	ASPH;NPR2;ITPR1;ITPR2;RYR3;SLC8A1
telomeric repeat-containing RNA transcription	7/76	0.00689219	0.421658	-2.4407	12.1483	GTF3C2;CALCOCO1;SMARCD3;LDB1;DTX1;EPC1;TCF3
transcription from RNA polymerase IV promoter	7/76	0.00689219	0.421658	-2.43846	12.1371	GTF3C2;CALCOCO1;SMARCD3;LDB1;DTX1;EPC1;TCF3
cellular age-dependent response to reactive oxygen species	4/27	0.00753784	0.421658	-2.47299	12.0875	MAPK9;PKD2;MMP9;PDK2
histone H3-K4 deacetylation	3/12	0.00453984	0.421658	-2.23155	12.0389	PER2;SMARCAD1;SIRT1
histone H3-K56 deacetylation	3/12	0.00453984	0.421658	-2.22666	12.0125	PER2;SMARCAD1;SIRT1
regulation of AV node cell action potential	6/59	0.00752017	0.421658	-2.45609	12.0107	ASPH;NPR2;ITPR1;ITPR2;RYR3;SLC8A1
promoter clearance during DNA-templated transcription	7/77	0.00739484	0.421658	-2.43568	11.9518	GTF3C2;CALCOCO1;SMARCD3;LDB1;DTX1;EPC1;TCF3
histone H3-K9 deacetylation	3/12	0.00453984	0.421658	-2.19424	11.8376	PER2;SMARCAD1;SIRT1
regulation of bundle of His cell action potential	6/59	0.00752017	0.421658	-2.39008	11.6879	ASPH;NPR2;ITPR1;ITPR2;RYR3;SLC8A1
cellular response to oxygen radical	4/29	0.00974196	0.421658	-2.50988	11.624	MAPK9;PKD2;MMP9;PDK2
DNA-templated transcription, elongation	7/80	0.00906564	0.421658	-2.45209	11.5328	GTF3C2;CALCOCO1;SMARCD3;LDB1;DTX1;EPC1;TCF3
histone H4 deacetylation	4/29	0.00974196	0.421658	-2.42474	11.2297	HDAC5;SMARCAD1;SUDS3;SIRT1
transcription, DNA-templated	7/82	0.0103232	0.421658	-2.43661	11.1435	GTF3C2;CALCOCO1;SMARCD3;LDB1;DTX1;EPC1;TCF3
transcription from mitochondrial promoter	7/83	0.0109975	0.421658	-2.44969	11.0483	GTF3C2;CALCOCO1;SMARCD3;LDB1;DTX1;EPC1;TCF3
heterophilic cell-cell adhesion via plasma membrane cell adhesion molecules	5/47	0.0118968	0.421658	-2.47707	10.9771	VCAM1;GYPC;AMIGO2;FAT4;CD200
positive regulation of gluconeogenesis	3/16	0.0105911	0.421658	-2.38861	10.8628	ARPP19;PPARGC1A;PDK2
DNA-templated transcription, termination	7/83	0.0109975	0.421658	-2.40486	10.8461	GTF3C2;CALCOCO1;SMARCD3;LDB1;DTX1;EPC1;TCF3
regulation of atrial cardiac muscle cell action potential	6/64	0.0110746	0.421658	-2.40691	10.8385	ASPH;NPR2;ITPR1;ITPR2;RYR3;SLC8A1
transcription from RNA polymerase I promoter	7/81	0.00967953	0.421658	-2.33007	10.8063	GTF3C2;CALCOCO1;SMARCD3;LDB1;DTX1;EPC1;TCF3
galactosaminoglycan metabolic process	4/28	0.0085938	0.421658	-2.26562	10.7769	B3GAT1;SDC1;GPC2;AGRN
peptidoglycan metabolic process	4/28	0.0085938	0.421658	-2.25984	10.7494	B3GAT1;SDC1;GPC2;AGRN
glycosaminoglycan metabolic process	4/28	0.0085938	0.421658	-2.25747	10.7381	B3GAT1;SDC1;GPC2;AGRN
mucopolysaccharide metabolic process	4/28	0.0085938	0.421658	-2.25096	10.7072	B3GAT1;SDC1;GPC2;AGRN
receptor clustering	4/28	0.0085938	0.421658	-2.17981	10.3687	DLG3;SH3PXD2B;FLNA;AGRN
intraciliary retrograde transport	3/15	0.00879445	0.421658	-2.14702	10.1632	ICK;TTC26;TRAF3IP1
chondroitin sulfate proteoglycan metabolic process	4/30	0.0109852	0.421658	-2.18656	9.86402	B3GAT1;SDC1;GPC2;AGRN
positive regulation of transcription from RNA polymerase II promoter in response to reactive oxygen species	4/30	0.0109852	0.421658	-2.15699	9.73062	MAPK9;PKD2;MMP9;PDK2
regulation of membrane repolarization during cardiac muscle cell action potential	2/6	0.0119262	0.421658	1.553	-6.87827	CACNB3;FLNA
positive regulation of cell communication by electrical coupling	2/6	0.0119262	0.421658	1.69277	-7.49732	ANK3;SLC8A1
L-serine metabolic process	2/6	0.0119262	0.421658	1.77939	-7.88094	SRR;CBS
cGMP-mediated signaling	2/6	0.0119262	0.421658	1.79162	-7.9351	PDE2A;APOE
negative regulation of smooth muscle cell apoptotic process	2/6	0.0119262	0.421658	1.79878	-7.96684	ALOX12;SIRT1
white fat cell differentiation involved in mammary gland fat development	2/6	0.0119262	0.421658	1.91632	-8.48742	PER2;SIRT1
nuclear pore localization	2/6	0.0119262	0.421658	2.03783	-9.02557	SEH1L;NACC2
amine catabolic process	2/6	0.0119262	0.421658	2.10069	-9.30397	VCAM1;INMT
proteasome localization	2/6	0.0119262	0.421658	2.12376	-9.40618	SEH1L;NACC2
amine biosynthetic process	2/6	0.0119262	0.421658	2.18328	-9.66977	VCAM1;INMT
centromere localization	2/6	0.0119262	0.421658	2.19437	-9.7189	SEH1L;NACC2
P-TEFb-cap methyltransferase complex localization	2/6	0.0119262	0.421658	2.25637	-9.99352	SEH1L;NACC2
CLRC ubiquitin ligase complex localization to heterochromatin	2/6	0.0119262	0.421658	2.30613	-10.2139	SEH1L;NACC2
SHREC complex localization	2/6	0.0119262	0.421658	2.39465	-10.6059	SEH1L;NACC2
SAGA complex localization to transcription regulatory region	2/6	0.0119262	0.421658	2.49536	-11.052	SEH1L;NACC2
RITS complex localization	2/6	0.0119262	0.421658	2.61616	-11.587	SEH1L;NACC2
regulation of spindle organization	3/17	0.0125844	0.425997	-2.34313	10.2519	TRAF3IP1;E4F1;EFNA5
regulation of spindle pole body separation	3/17	0.0125844	0.425997	-2.3378	10.2286	TRAF3IP1;E4F1;EFNA5
response to insulin	3/17	0.0125844	0.425997	-2.1604	9.45237	SORT1;SIRT1;OGT
intraciliary transport	3/17	0.0125844	0.425997	-1.76979	7.74333	ICK;TTC26;TRAF3IP1
neurotransmitter-gated ion channel clustering	3/17	0.0125844	0.425997	-1.74472	7.63366	DLG3;FLNA;AGRN
positive regulation of acrosomal vesicle exocytosis	3/17	0.0125844	0.425997	-1.61436	7.06331	KCNB1;STX1A;CACNA1G
post-translational protein acetylation	19/368	0.0128593	0.432235	-4.25746	18.5356	APLP2;TMEM132A;FBXO32;FBXL13;LTBP1;FBXO44;FBXO30;RAB11B;DDB2;NUB1;BTBD1;COPS2;SPARCL1;APOE;ASB2;KBTBD7;GAS6;SOCS5;SPSB4
negative regulation of DNA-templated transcription, elongation	21/422	0.0135419	0.451997	-4.70811	20.2541	HEXIM1;HDAC5;USP47;PCGF6;TLE2;RING1;LDB1;GATA6;FOXL2;FOXN3;SIRT1;PER2;SALL1;SOX18;COPS2;NACC2;ID4;EPC1;SUDS3;GAS6;PATZ1
negative regulation of transcription from RNA polymerase III promoter	21/423	0.0138726	0.457909	-4.75487	20.3406	HEXIM1;HDAC5;USP47;PCGF6;TLE2;RING1;LDB1;GATA6;FOXL2;FOXN3;SIRT1;PER2;SALL1;SOX18;COPS2;NACC2;ID4;EPC1;SUDS3;GAS6;PATZ1
cellular response to glucose stimulus	5/49	0.0141028	0.457909	-2.60593	11.1049	KCNB1;GAS6;SIRT1;PPARGC1A;VAMP2
calcium ion transport from cytosol to endoplasmic reticulum	5/49	0.0141028	0.457909	-2.29085	9.76217	GAS6;PKD2;RYR3;SLC8A1;CACNA1G
calcium ion transmembrane transport via low voltage-gated calcium channel	5/49	0.0141028	0.457909	-2.28608	9.74187	GAS6;PKD2;RYR3;SLC8A1;CACNA1G
mitochondrial calcium ion transmembrane transport	6/68	0.0146669	0.473007	-2.56563	10.8325	GAS6;PKD2;SLC25A23;RYR3;SLC8A1;CACNA1G
protein localization to cytoplasmic stress granule	3/18	0.0147775	0.473376	-1.89806	7.99967	TIA1;CROCC;BBS4
negative regulation of transcription involved in G1/S transition of mitotic cell cycle	21/430	0.0163707	0.484251	-4.69241	19.2964	HEXIM1;HDAC5;USP47;PCGF6;TLE2;RING1;LDB1;GATA6;FOXL2;FOXN3;SIRT1;PER2;SALL1;SOX18;COPS2;NACC2;ID4;EPC1;SUDS3;GAS6;PATZ1
positive regulation of insulin secretion	8/111	0.0165776	0.484251	-2.80359	11.4939	PER2;GRP;KCNB1;NNAT;ITPR1;ITPR2;SYTL4;STX1A
DNA-templated transcription, initiation	7/90	0.0166389	0.484251	-2.48201	10.1663	GTF3C2;CALCOCO1;SMARCD3;LDB1;DTX1;EPC1;TCF3
regulation of insulin secretion involved in cellular response to glucose stimulus	6/69	0.0156779	0.484251	-2.41564	10.0382	PER2;KCNB1;ITPR1;ITPR2;EFNA5;STX1A
white fat cell differentiation	5/50	0.0153023	0.484251	-2.3145	9.67405	PER2;WNT5B;SDF4;SIRT1;BBS4
Golgi calcium ion transmembrane transport	5/51	0.016568	0.484251	-2.235	9.16414	GAS6;PKD2;RYR3;SLC8A1;CACNA1G
relaxation of vascular smooth muscle	2/7	0.0163743	0.484251	0.836289	-3.43886	ADRB2;SLC8A1
L-serine catabolic process	2/7	0.0163743	0.484251	1.11895	-4.60118	SRR;CBS
plasma membrane long-chain fatty acid transport	2/7	0.0163743	0.484251	1.2154	-4.99777	SLC27A1;APOE
cysteine biosynthetic process from serine	2/7	0.0163743	0.484251	1.24149	-5.10506	SRR;CBS
myotube cell development	2/7	0.0163743	0.484251	1.29359	-5.3193	SORT1;SDC1
positive regulation of epinephrine secretion	2/7	0.0163743	0.484251	1.32571	-5.45139	KCNB1;STX1A
arachidonate transport	2/7	0.0163743	0.484251	1.43702	-5.90908	SLC27A1;APOE
regulation of Rac protein signal transduction	2/7	0.0163743	0.484251	1.44472	-5.94077	RASGRF1;OGT
bleb assembly	2/7	0.0163743	0.484251	1.48199	-6.09402	EMP1;EMP2
negative regulation of transcription by transcription factor localization	21/432	0.0171458	0.485	-4.6238	18.8004	HEXIM1;HDAC5;USP47;PCGF6;TLE2;RING1;LDB1;GATA6;FOXL2;FOXN3;SIRT1;PER2;SALL1;SOX18;COPS2;NACC2;ID4;EPC1;SUDS3;GAS6;PATZ1
regulation of glycolysis involved in cellular glucose homeostasis	3/19	0.0171726	0.485	-1.9539	7.9415	SIRT1;OGT;PPARGC1A
positive regulation of Wnt-mediated midbrain dopaminergic neuron differentiation	4/34	0.0169606	0.485	-1.78523	7.27814	KANK1;ZRANB1;SALL1;CSNK1E
regulation of centrosome cycle	3/19	0.0171726	0.485	-1.79059	7.27773	TRAF3IP1;E4F1;EFNA5
pyrimidine dimer repair by nucleotide-excision repair	4/34	0.0169606	0.485	-1.78508	7.27751	SLC30A9;XPC;SIRT1;DDB2
regulation of Ras protein signal transduction	9/134	0.0174228	0.48917	-2.78215	11.2676	STARD13;ARHGAP20;RHOT1;OPHN1;PLEKHG5;RASGRF1;ARHGEF18;ARHGAP6;ARHGAP24
positive regulation of vascular wound healing	7/92	0.0185691	0.516375	-2.46973	9.84497	KANK1;VTN;VEGFB;GATA6;ALOX12;TEK;SIRT1
regulation of endocytosis	4/35	0.0187163	0.516375	-1.92132	7.64371	RAB5B;RAB4A;STK38L;VAMP2
positive regulation of non-canonical Wnt signaling pathway	4/35	0.0187163	0.516375	-1.81129	7.20598	KANK1;ZRANB1;SALL1;CSNK1E
platelet degranulation	9/136	0.0190028	0.518288	-2.81345	11.1502	F8;APLP2;PROS1;PCDH7;VEGFB;FLNA;GAS6;SYTL4;RAB11B
positive regulation of small GTPase mediated signal transduction	9/136	0.0190028	0.518288	-2.7479	10.8904	STARD13;ARHGAP20;RHOT1;OPHN1;PLEKHG5;ARHGEF18;TEK;ARHGAP6;ARHGAP24
Golgi to plasma membrane protein transport	8/114	0.019167	0.519796	-2.55043	10.0859	CACNB3;ZFYVE27;P2RY1;FLNA;EMP2;ANK3;VAMP2;RAB11B
calcium ion regulated exocytosis	3/20	0.0197713	0.527197	-2.20135	8.63704	SDF4;VAMP2;RAB11B
vascular smooth muscle contraction	3/20	0.0197713	0.527197	-1.76984	6.94401	SMTN;MYH11;SLC8A1
UV-damage excision repair, DNA incision	3/20	0.0197713	0.527197	-1.74134	6.83221	XPC;SIRT1;DDB2
positive regulation of kinase activity	4/36	0.0205805	0.540735	-1.77616	6.89757	LDB1;LMO4;FZD7;EMP2
cellular response to magnesium ion	2/8	0.0214119	0.540735	0.552309	-2.12297	ANK3;RYR3
late endosome to vacuole transport via multivesicular body sorting pathway	2/8	0.0214119	0.540735	0.828276	-3.18373	SORT1;LEPROTL1
zymogen granule exocytosis	2/8	0.0214119	0.540735	0.861939	-3.31313	SDF4;VAMP2
regulation of bile acid biosynthetic process	2/8	0.0214119	0.540735	0.890361	-3.42238	SIRT1;PDK2
dense core granule exocytosis	2/8	0.0214119	0.540735	0.909954	-3.49769	SDF4;VAMP2
peroxisomal long-chain fatty acid import	2/8	0.0214119	0.540735	0.920547	-3.53841	SLC27A1;APOE
chromosome passenger complex localization to spindle midzone	2/8	0.0214119	0.540735	0.941064	-3.61727	SEH1L;NACC2
gamma-tubulin complex localization	2/8	0.0214119	0.540735	1.00547	-3.86483	SEH1L;NACC2
microtubule anchoring at centrosome	2/8	0.0214119	0.540735	1.14614	-4.40553	KIF3A;BBS4
embryonic heart tube development	7/95	0.0217508	0.546403	-2.65393	10.1595	SALL1;SOX18;HAND2;SH3PXD2B;TEK;PKD2;POU6F1
positive regulation of protein export from nucleus	4/37	0.0225547	0.546939	-2.38207	9.03235	BCAS3;RUFY3;GAS6;VAMP2
positive regulation of protein binding	5/55	0.0223202	0.546939	-2.23901	8.51329	HDAC5;VTN;BTBD1;USP33;SPPL3
regulation of neuron migration	5/55	0.0223202	0.546939	-2.18199	8.29652	YAP1;PER2;LDB1;LMO4;FLNA
positive regulation of protein import into chloroplast stroma	3/21	0.0225743	0.546939	-2.09453	7.94026	BCAS3;RUFY3;VAMP2
negative regulation of focal adhesion assembly	4/37	0.0225547	0.546939	-1.79454	6.80456	BCAS3;LDB1;EFNA5;ARHGAP6
positive regulation of protein kinase A signaling	3/21	0.0225743	0.546939	-1.68504	6.38789	AKAP12;TEK;PJA2
positive regulation of protein homooligomerization	3/21	0.0225743	0.546939	-1.61383	6.11793	BCL2L11;BIK;BMF
axon extension	6/75	0.0227684	0.548857	-2.34293	8.86185	LRFN3;LRFN2;LRRN2;PLXNB1;APBB1;ANK3
cellular protein metabolic process	11/188	0.0232795	0.550066	-3.30337	12.4213	BACE1;APLP2;MMP2;TMEM132A;GATA6;SPARCL1;TGFBI;APOE;L2HGDH;GAS6;LTBP1
prosthetic group metabolic process	11/188	0.0232795	0.550066	-3.30083	12.4117	BACE1;APLP2;MMP2;TMEM132A;GATA6;SPARCL1;TGFBI;APOE;L2HGDH;GAS6;LTBP1
rhodopsin metabolic process	11/188	0.0232795	0.550066	-3.29745	12.399	BACE1;APLP2;MMP2;TMEM132A;GATA6;SPARCL1;TGFBI;APOE;L2HGDH;GAS6;LTBP1
ferredoxin metabolic process	11/188	0.0232795	0.550066	-3.29505	12.39	BACE1;APLP2;MMP2;TMEM132A;GATA6;SPARCL1;TGFBI;APOE;L2HGDH;GAS6;LTBP1
cell migration involved in sprouting angiogenesis	4/38	0.0246404	0.579353	-2.08603	7.72532	SOX18;EMP2;PARVA;TEK
post-translational protein modification	20/429	0.029009	0.582558	-4.3772	15.4959	UBE2D2;APLP2;TMEM132A;FBXO32;FBXL13;FBXO44;LTBP1;FBXO30;DDB2;RAB11B;NUB1;BTBD1;COPS2;SPARCL1;APOE;ASB2;GAS6;KBTBD7;SPSB4;SOCS5
positive regulation of apoptotic signaling pathway	13/248	0.0319885	0.582558	-3.53434	12.1665	PLEKHG5;ARHGEF18;FOXL2;SIRT1;DNAJA1;MAPK9;RASSF2;BCL2L11;TRIM39;BMF;APBB1;SUDS3;HOXA5
signal peptide processing	13/250	0.033804	0.582558	-3.48354	11.7994	APLP2;PROS1;MMP2;TMEM132A;GATA6;LTBP1;BACE1;SPARCL1;LONP2;APOE;L2HGDH;TGFBI;GAS6
protein repair	11/194	0.0284623	0.582558	-3.30526	11.764	BACE1;APLP2;MMP2;TMEM132A;GATA6;SPARCL1;APOE;L2HGDH;TGFBI;GAS6;LTBP1
CAAX-box protein maturation	11/196	0.0303609	0.582558	-3.2455	11.3417	BACE1;APLP2;MMP2;TMEM132A;GATA6;SPARCL1;APOE;L2HGDH;TGFBI;GAS6;LTBP1
Notch receptor processing	11/202	0.0365968	0.582558	-3.21176	10.6238	BACE1;APLP2;MMP2;TMEM132A;GATA6;SPARCL1;APOE;L2HGDH;TGFBI;GAS6;LTBP1
mitochondrial protein processing	12/233	0.0428928	0.582558	-3.19665	10.0664	BACE1;APLP2;MMP2;TMEM132A;GATA6;SPARCL1;LONP2;APOE;L2HGDH;TGFBI;GAS6;LTBP1
vacuolar protein processing	12/233	0.0428928	0.582558	-3.17918	10.0114	BACE1;APLP2;MMP2;TMEM132A;GATA6;SPARCL1;LONP2;APOE;L2HGDH;TGFBI;GAS6;LTBP1
positive regulation of mesenchymal cell apoptotic process	12/234	0.0440653	0.582558	-3.16197	9.87194	DNAJA1;MAPK9;RASSF2;BCL2L11;PLEKHG5;ARHGEF18;BMF;FOXL2;APBB1;SUDS3;SIRT1;HOXA5
positive regulation of glial cell apoptotic process	12/234	0.0440653	0.582558	-3.15827	9.86038	DNAJA1;MAPK9;RASSF2;BCL2L11;PLEKHG5;ARHGEF18;BMF;FOXL2;APBB1;SUDS3;SIRT1;HOXA5
positive regulation of leukocyte apoptotic process	12/234	0.0440653	0.582558	-3.15608	9.85354	DNAJA1;MAPK9;RASSF2;BCL2L11;PLEKHG5;ARHGEF18;BMF;FOXL2;APBB1;SUDS3;SIRT1;HOXA5
positive regulation of fat cell apoptotic process	12/234	0.0440653	0.582558	-3.15477	9.84944	DNAJA1;MAPK9;RASSF2;BCL2L11;PLEKHG5;ARHGEF18;BMF;FOXL2;APBB1;SUDS3;SIRT1;HOXA5
positive regulation of apoptotic process involved in development	12/234	0.0440653	0.582558	-3.15213	9.84122	DNAJA1;MAPK9;RASSF2;BCL2L11;PLEKHG5;ARHGEF18;BMF;FOXL2;APBB1;SUDS3;SIRT1;HOXA5
positive regulation of myofibroblast cell apoptotic process	12/234	0.0440653	0.582558	-3.15094	9.8375	DNAJA1;MAPK9;RASSF2;BCL2L11;PLEKHG5;ARHGEF18;BMF;FOXL2;APBB1;SUDS3;SIRT1;HOXA5
positive regulation of apoptotic process in other organism	12/234	0.0440653	0.582558	-3.1481	9.82863	DNAJA1;MAPK9;RASSF2;BCL2L11;PLEKHG5;ARHGEF18;BMF;FOXL2;APBB1;SUDS3;SIRT1;HOXA5
positive regulation of muscle cell apoptotic process	12/234	0.0440653	0.582558	-3.14414	9.81625	DNAJA1;MAPK9;RASSF2;BCL2L11;PLEKHG5;ARHGEF18;BMF;FOXL2;APBB1;SUDS3;SIRT1;HOXA5
positive regulation of compound eye retinal cell apoptotic process	12/234	0.0440653	0.582558	-3.14367	9.8148	DNAJA1;MAPK9;RASSF2;BCL2L11;PLEKHG5;ARHGEF18;BMF;FOXL2;APBB1;SUDS3;SIRT1;HOXA5
positive regulation of epithelial cell apoptotic process	12/234	0.0440653	0.582558	-3.14111	9.8068	DNAJA1;MAPK9;RASSF2;BCL2L11;PLEKHG5;ARHGEF18;BMF;FOXL2;APBB1;SUDS3;SIRT1;HOXA5
positive regulation of myeloid cell apoptotic process	12/235	0.0452599	0.582558	-3.15234	9.75755	DNAJA1;MAPK9;RASSF2;BCL2L11;PLEKHG5;ARHGEF18;BMF;FOXL2;APBB1;SUDS3;SIRT1;HOXA5
sterol regulatory element binding protein cleavage	12/236	0.0464766	0.582558	-3.16248	9.70502	BACE1;APLP2;MMP2;TMEM132A;GATA6;SPARCL1;LONP2;APOE;L2HGDH;TGFBI;GAS6;LTBP1
positive regulation of protein kinase activity	10/176	0.035235	0.582558	-2.88396	9.64892	RASSF2;TRAF4;LMO4;MMD;P2RY1;TEK;EFNA5;GAS6;MMP9;SIRT1
cytoskeletal anchoring at plasma membrane	7/99	0.0265549	0.582558	-2.40965	8.74352	ZRANB1;SH3KBP1;PALLD;ZMYM5;ANK3;APOE;MARK1
regulation of cardiac conduction	6/78	0.0270117	0.582558	-2.36175	8.52943	ASPH;NPR2;ITPR1;ITPR2;RYR3;SLC8A1
commissural neuron axon guidance	8/130	0.0379602	0.582558	-2.60334	8.51609	SPON2;DAB1;OPHN1;SH3KBP1;NFIB;USP33;GAB1;EPHB1
cell migration involved in heart development	6/79	0.0285348	0.582558	-2.34731	8.34851	SALL1;HAND2;SH3PXD2B;TEK;PKD2;POU6F1
modulation by symbiont of host small GTPase mediated signal transduction	8/129	0.0365198	0.582558	-2.51991	8.34066	STARD13;ARHGAP20;RHOT1;OPHN1;PLEKHG5;ARHGEF18;ARHGAP6;ARHGAP24
cell surface receptor signaling pathway involved in heart development	6/79	0.0285348	0.582558	-2.34408	8.33703	SALL1;HAND2;SH3PXD2B;TEK;PKD2;POU6F1
heart development	6/79	0.0285348	0.582558	-2.34197	8.32953	SALL1;HAND2;SH3PXD2B;TEK;PKD2;POU6F1
larval heart development	6/79	0.0285348	0.582558	-2.33977	8.32169	SALL1;HAND2;SH3PXD2B;TEK;PKD2;POU6F1
coronary vasculature development	6/80	0.0301134	0.582558	-2.35896	8.26291	SALL1;HAND2;SH3PXD2B;TEK;PKD2;POU6F1
cardiac skeleton development	6/80	0.0301134	0.582558	-2.33411	8.17588	SALL1;HAND2;SH3PXD2B;TEK;PKD2;POU6F1
cardiocyte differentiation	6/80	0.0301134	0.582558	-2.33329	8.17302	SALL1;HAND2;SH3PXD2B;TEK;PKD2;POU6F1
regulation of small GTPase mediated signal transduction	8/130	0.0379602	0.582558	-2.48796	8.13865	STARD13;ARHGAP20;RHOT1;OPHN1;PLEKHG5;ARHGEF18;ARHGAP6;ARHGAP24
adenylate cyclase-activating G-protein coupled receptor signaling pathway	6/85	0.0388597	0.582558	-2.45551	7.975	SENP7;PDE2A;ADRB2;RXFP1;ADCY6;CRHR2
microglia differentiation	7/110	0.0433497	0.582558	-2.52604	7.92787	ANKLE2;SNTG2;NFIB;DNER;NMUR2;MMP9;SIRT1
pericardium development	6/83	0.0351883	0.582558	-2.32416	7.77905	SALL1;HAND2;SH3PXD2B;TEK;PKD2;POU6F1
endocardial cushion development	6/84	0.0369948	0.582558	-2.35516	7.7649	SALL1;HAND2;SH3PXD2B;TEK;PKD2;POU6F1
regulation of vesicle fusion	5/58	0.0273912	0.582558	-2.14391	7.71278	USP6NL;RUNDC1;EVI5;VAMP2;TBC1D16
cellular response to reactive oxygen species	7/108	0.0398868	0.582558	-2.39282	7.70898	RAD52;MAPK9;APOE;PKD2;PPARGC1A;MMP9;PDK2
Golgi calcium ion transport	5/58	0.0273912	0.582558	-2.1256	7.64693	CACNB3;ITPR1;NMUR2;PKD2;RYR3
negative regulation of small GTPase mediated signal transduction	8/132	0.0409542	0.582558	-2.38504	7.62093	STARD13;ARHGAP20;RHOT1;OPHN1;PLEKHG5;ARHGEF18;ARHGAP6;ARHGAP24
calcium ion export	5/57	0.0256267	0.582558	-2.07858	7.61618	CACNB3;ITPR1;NMUR2;PKD2;RYR3
retinoid metabolic process	5/59	0.0292311	0.582558	-2.15419	7.60972	RDH10;GPC2;SDC1;APOE;AGRN
positive regulation of protein tyrosine kinase activity	7/109	0.0415949	0.582558	-2.36535	7.52128	VTN;RASSF2;TRAF4;MMD;EFNA5;GAS6;CD44
vitamin A metabolic process	5/60	0.0311472	0.582558	-2.16175	7.49918	RDH10;GPC2;SDC1;APOE;AGRN
calcium ion transport	5/58	0.0273912	0.582558	-2.08311	7.49406	CACNB3;ITPR1;NMUR2;PKD2;RYR3
axon arborization	5/58	0.0273912	0.582558	-2.08278	7.49289	LRFN3;LRFN2;LRRN2;APBB1;ANK3
cellular response to nitric oxide	4/39	0.0268388	0.582558	-2.05927	7.45025	MAPK9;PKD2;MMP9;PDK2
muscle filament sliding	7/108	0.0398868	0.582558	-2.30648	7.43082	MYBPC2;ASPH;TMOD4;TNNC2;LMOD1;MYH11;SLC8A1
sarcoplasmic reticulum calcium ion transport	5/59	0.0292311	0.582558	-2.0308	7.17386	CACNB3;ITPR1;NMUR2;PKD2;RYR3
collateral sprouting	5/59	0.0292311	0.582558	-2.0264	7.1583	LRFN3;LRFN2;LRRN2;APBB1;ANK3
regulation of establishment of T cell polarity	3/22	0.0255817	0.582558	-1.94807	7.14139	KANK1;BCAS3;RUFY3
regulation of adenylate cyclase activity involved in G-protein coupled receptor signaling pathway	4/41	0.0315772	0.582558	-2.05131	7.08795	SENP7;ADRB2;RXFP1;CRHR2
adult heart development	6/86	0.0407833	0.582558	-2.20917	7.0682	SALL1;HAND2;SH3PXD2B;TEK;PKD2;POU6F1
regulation of lipid kinase activity	6/87	0.042766	0.582558	-2.23996	7.06039	SLC27A1;SMARCD3;LDB1;EMP2;HMGCS2;BBS4
cardiac muscle tissue development	6/87	0.042766	0.582558	-2.21586	6.98441	SALL1;HAND2;SH3PXD2B;TEK;PKD2;POU6F1
retinal metabolic process	5/63	0.0373598	0.582558	-2.10864	6.93144	RDH10;GPC2;SDC1;APOE;AGRN
retinol metabolic process	5/63	0.0373598	0.582558	-2.08878	6.86614	RDH10;GPC2;SDC1;APOE;AGRN
negative regulation of substrate adhesion-dependent cell spreading	3/23	0.0287932	0.582558	-1.86964	6.63276	KANK1;FZD7;EFNA5
peripheral nervous system neuron axonogenesis	5/63	0.0373598	0.582558	-2.00996	6.60707	LRFN3;LRFN2;LRRN2;APBB1;ANK3
positive regulation of heparan sulfate proteoglycan binding	4/41	0.0315772	0.582558	-1.90535	6.58358	VTN;USP33;APOE;SPPL3
UV protection	4/42	0.0341187	0.582558	-1.93872	6.54882	SCARA3;SDF4;UBE4B;DDB2
calcium ion import into cytosol	3/22	0.0255817	0.582558	-1.77899	6.52155	CACNB3;SLC8A1;CACNA1G
store-operated calcium entry	5/64	0.0395873	0.582558	-2.00472	6.47373	CACNB3;ITPR1;NMUR2;PKD2;RYR3
positive regulation of receptor binding	4/42	0.0341187	0.582558	-1.87945	6.3486	VTN;USP33;MMP9;SPPL3
Wnt receptor recycling	4/40	0.0291507	0.582558	-1.73482	6.13307	KANK1;ZRANB1;SALL1;RAB11B
glutathione biosynthetic process	4/43	0.0367758	0.582558	-1.84569	6.09615	GSTM1;GSTA4;GSTT1;OPLAH
cellular response to hydrogen peroxide	5/66	0.0442802	0.582558	-1.94876	6.0747	MAPK9;PKD2;MMP9;SIRT1;PDK2
positive regulation of synaptic vesicle exocytosis	3/23	0.0287932	0.582558	-1.70698	6.0557	KCNB1;STX1A;CACNA1G
positive regulation of intrinsic apoptotic signaling pathway	4/41	0.0315772	0.582558	-1.71292	5.91869	BCL2L11;TRIM39;BMF;TEK
positive regulation of protein histidine kinase activity	4/43	0.0367758	0.582558	-1.7805	5.88085	RASSF2;TRAF4;MMD;GAS6
triglyceride mobilization	3/23	0.0287932	0.582558	-1.64637	5.84068	LIPF;APOE;SIRT1
glutathione derivative biosynthetic process	3/22	0.0255817	0.582558	-1.57562	5.77603	GSTM1;GSTA4;GSTT1
central nervous system neuron axonogenesis	5/65	0.041894	0.582558	-1.80276	5.71946	LRFN3;LRFN2;LRRN2;APBB1;ANK3
cellular response to insulin stimulus	5/67	0.0467462	0.582558	-1.86583	5.71508	HDAC5;SORT1;SIRT1;OGT;VAMP2
trypanothione biosynthetic process	3/22	0.0255817	0.582558	-1.55827	5.71241	GSTM1;GSTA4;GSTT1
noradrenergic neuron differentiation	5/67	0.0467462	0.582558	-1.83956	5.63461	NRBP2;WNT5B;LDB1;FZD7;HAND2
activation of protein kinase activity	5/66	0.0442802	0.582558	-1.78657	5.56912	RASSF2;TRAF4;MMD;EMP2;GAS6
heart looping	4/43	0.0367758	0.582558	-1.67268	5.52473	VANGL2;SOX18;PKD2;BBS4
positive regulation of focal adhesion assembly	4/45	0.0424376	0.582558	-1.71706	5.42543	LDB1;EMP2;TEK;EFNA5
positive regulation of neurogenesis	3/24	0.0322078	0.582558	-1.56674	5.3826	YAP1;PER2;SERPINF1
blood vessel endothelial cell migration	3/24	0.0322078	0.582558	-1.54995	5.32493	STARD13;SOX18;EMP2
regulation of cell morphogenesis involved in differentiation	3/23	0.0287932	0.582558	-1.4211	5.04152	ZRANB1;ZMYM5;EFNA5
regulation of cell morphogenesis involved in conjugation with cellular fusion	3/23	0.0287932	0.582558	-1.41597	5.0233	ZRANB1;ZMYM5;EFNA5
positive regulation of cyclin-dependent protein kinase activity	4/45	0.0424376	0.582558	-1.56732	4.9523	RASSF2;TRAF4;MMD;GAS6
detection of muscle stretch	3/23	0.0287932	0.582558	-1.36829	4.85417	DENND5B;PKD2;SLC8A1
neuroligin clustering involved in postsynaptic membrane assembly	3/23	0.0287932	0.582558	-1.36549	4.84422	DLG3;FLNA;AGRN
regulation of lamellipodium morphogenesis	3/24	0.0322078	0.582558	-1.40491	4.82662	ZRANB1;ZMYM5;EFNA5
negative regulation of cell migration involved in sprouting angiogenesis	3/26	0.0396395	0.582558	-1.48751	4.80158	HDAC5;STARD13;APOE
histone deacetylation at centromere	3/26	0.0396395	0.582558	-1.40338	4.53002	HDAC5;SUDS3;SIRT1
positive regulation of protein exit from endoplasmic reticulum	3/27	0.0436522	0.582558	-1.42724	4.4694	BCAS3;RUFY3;VAMP2
neurexin clustering involved in presynaptic membrane assembly	3/25	0.0358239	0.582558	-1.20876	4.02412	DLG3;FLNA;AGRN
neural tube closure	3/27	0.0436522	0.582558	-1.21268	3.79751	VANGL2;LMO4;BBS4
establishment of planar polarity involved in neural tube closure	3/27	0.0436522	0.582558	-1.20394	3.77015	VANGL2;LMO4;BBS4
positive regulation of endosome to plasma membrane protein transport	3/27	0.0436522	0.582558	-1.09773	3.43754	BCAS3;RUFY3;VAMP2
macrophage differentiation	2/10	0.033104	0.582558	0.378012	-1.2883	MMP9;SIRT1
regulation of UDP-glucose catabolic process	2/11	0.0396871	0.582558	0.407833	-1.31597	SIRT1;PDK2
mesenchymal to epithelial transition involved in metanephros morphogenesis	2/10	0.033104	0.582558	0.422388	-1.43954	SALL1;FZD7
Hsp90 deacetylation	2/11	0.0396871	0.582558	0.482103	-1.55562	HDAC5;SIRT1
regulation of glucose metabolic process	2/11	0.0396871	0.582558	0.490861	-1.58388	SIRT1;PDK2
positive regulation of myotube differentiation	2/11	0.0396871	0.582558	0.517527	-1.66992	HDAC5;MAML1
negative regulation of delayed rectifier potassium channel activity	2/11	0.0396871	0.582558	0.528881	-1.70655	ANK3;VAMP2
homoserine transport	2/11	0.0396871	0.582558	0.574802	-1.85473	SLC7A8;SLC6A17
regulation of protein binding	2/11	0.0396871	0.582558	0.576879	-1.86143	HDAC5;BTBD1
protein deacetylation	2/11	0.0396871	0.582558	0.57689	-1.86147	HDAC5;SIRT1
negative regulation of viral-induced cytoplasmic pattern recognition receptor signaling pathway	2/9	0.0270007	0.582558	0.51693	-1.8671	TRAF3IP1;TSPAN6
positive regulation of potassium ion export	2/9	0.0270007	0.582558	0.534532	-1.93067	KCNH2;FLNA
regulation of collagen binding	2/11	0.0396871	0.582558	0.603383	-1.94695	HDAC5;BTBD1
cellular response to menadione	2/9	0.0270007	0.582558	0.54087	-1.95357	MAPK9;NDOR1
cellular magnesium ion homeostasis	2/11	0.0396871	0.582558	0.636922	-2.05517	ANK3;LETMD1
cellular response to nutrient	2/11	0.0396871	0.582558	0.691452	-2.23113	KCNB1;PDK2
regulation of endocytic recycling	2/11	0.0396871	0.582558	0.693187	-2.23672	VAMP2;RAB11B
tubulin deacetylation	2/11	0.0396871	0.582558	0.704236	-2.27238	HDAC5;SIRT1
regulation of non-motile cilium assembly	2/10	0.033104	0.582558	0.675481	-2.30211	DYNC2LI1;IFT88
regulation of glucokinase activity	2/11	0.0396871	0.582558	0.716449	-2.31179	SIRT1;PDK2
regulation of motile cilium assembly	2/10	0.033104	0.582558	0.686378	-2.33924	DYNC2LI1;IFT88
calcium ion regulated lysosome exocytosis	2/10	0.033104	0.582558	0.69493	-2.36839	SDF4;VAMP2
regulation of Ras GTPase binding	2/11	0.0396871	0.582558	0.734657	-2.37054	HDAC5;BTBD1
L-serine biosynthetic process	2/10	0.033104	0.582558	0.697621	-2.37756	SRR;CBS
apical constriction	2/9	0.0270007	0.582558	0.662457	-2.39273	EMP2;PARVA
regulation of actin binding	2/11	0.0396871	0.582558	0.743533	-2.39918	HDAC5;BTBD1
protein localization to vacuole	2/11	0.0396871	0.582558	0.753081	-2.42999	CROCC;BBS4
regulation of gliogenesis	2/10	0.033104	0.582558	0.746842	-2.54531	PER2;YAP1
regulation of C-C chemokine binding	2/11	0.0396871	0.582558	0.798116	-2.5753	HDAC5;BTBD1
regulation of receptor binding	2/11	0.0396871	0.582558	0.798727	-2.57728	HDAC5;BTBD1
regulation of glycogen metabolic process	2/12	0.0467166	0.582558	0.856072	-2.62271	SIRT1;PDK2
negative regulation of RNA-directed 5'-3' RNA polymerase activity	2/11	0.0396871	0.582558	0.815433	-2.63118	EIF4A2;COPS2
regulation of glucose catabolic process to lactate via pyruvate	2/12	0.0467166	0.582558	0.87857	-2.69164	SIRT1;PDK2
regulation of heparan sulfate proteoglycan binding	2/11	0.0396871	0.582558	0.871425	-2.81185	HDAC5;BTBD1
beta-alanine transport	2/11	0.0396871	0.582558	0.879979	-2.83945	SLC7A8;SLC6A17
neutral amino acid transmembrane import into vacuole	2/11	0.0396871	0.582558	0.882488	-2.84755	SLC7A8;SLC6A17
protein localization to P-body	2/11	0.0396871	0.582558	0.893122	-2.88186	CROCC;BBS4
regulation of glycolytic fermentation to ethanol	2/12	0.0467166	0.582558	0.942665	-2.888	SIRT1;PDK2
cellular response to caffeine	2/10	0.033104	0.582558	0.84893	-2.89324	RYR3;SLC8A1
positive regulation of voltage-gated calcium channel activity	2/10	0.033104	0.582558	0.863026	-2.94128	CACNB3;ANK3
fatty acid omega-oxidation	2/10	0.033104	0.582558	0.86364	-2.94337	ALOX12;PPARGC1A
positive regulation of potassium ion import	2/12	0.0467166	0.582558	0.964188	-2.95394	KCNH2;FLNA
negative regulation of appetite by leptin-mediated signaling pathway	2/12	0.0467166	0.582558	0.967637	-2.96451	SIRT1;BBS4
negative regulation of DNA damage response, signal transduction by p53 class mediator resulting in transcription of p21 class mediator	2/12	0.0467166	0.582558	0.974109	-2.98433	SIRT1;CD44
plus-end-directed vesicle transport along microtubule	2/12	0.0467166	0.582558	0.981099	-3.00575	FYCO1;KIF3A
negative regulation of blood coagulation in other organism	2/11	0.0396871	0.582558	0.932925	-3.0103	VTN;APOE
urinary tract smooth muscle contraction	2/12	0.0467166	0.582558	0.983137	-3.01199	SMTN;MYH11
hindgut contraction	2/12	0.0467166	0.582558	0.989263	-3.03076	SMTN;MYH11
neutral amino acid transmembrane export from vacuole	2/11	0.0396871	0.582558	0.951975	-3.07176	SLC7A8;SLC6A17
inositol phosphate-mediated signaling	2/11	0.0396871	0.582558	0.955178	-3.0821	INPP5A;NMUR2
cellular metal ion homeostasis	2/9	0.0270007	0.582558	0.861241	-3.11071	SLC7A8;LETMD1
negative regulation of inositol 1,4,5-trisphosphate-sensitive calcium-release channel activity	2/11	0.0396871	0.582558	0.966172	-3.11758	ITPR1;MMP9
regulation of microtubule binding	2/12	0.0467166	0.582558	1.04055	-3.18789	HDAC5;BTBD1
negative regulation of blood coagulation, intrinsic pathway	2/11	0.0396871	0.582558	0.991791	-3.20024	VTN;APOE
tonic smooth muscle contraction	2/12	0.0467166	0.582558	1.04657	-3.20634	SMTN;MYH11
neuromuscular junction development	2/12	0.0467166	0.582558	1.04785	-3.21024	CACNB3;ANK3
uterine smooth muscle contraction	2/12	0.0467166	0.582558	1.06341	-3.25792	SMTN;MYH11
cell junction assembly	2/12	0.0467166	0.582558	1.07201	-3.28428	FBLIM1;FLNA
maintenance of protein localization in organelle	2/11	0.0396871	0.582558	1.01995	-3.29111	CROCC;BBS4
cardiac muscle fiber development	2/12	0.0467166	0.582558	1.07912	-3.30606	MYH11;SLC8A1
regulation of apolipoprotein binding	2/11	0.0396871	0.582558	1.02661	-3.3126	HDAC5;BTBD1
negative regulation of calcineurin-NFAT signaling cascade	2/10	0.033104	0.582558	0.982346	-3.34793	RCAN3;ITPR1
substrate-dependent cell migration, cell extension	2/11	0.0396871	0.582558	1.04952	-3.38652	OPHN1;ITGA11
negative regulation of blood coagulation, extrinsic pathway	2/11	0.0396871	0.582558	1.05182	-3.39394	VTN;APOE
protein localization to phagocytic vesicle	2/11	0.0396871	0.582558	1.05393	-3.40074	CROCC;BBS4
vascular smooth muscle cell differentiation	2/12	0.0467166	0.582558	1.11219	-3.40737	SOX18;GATA6
gastro-intestinal system smooth muscle contraction	2/12	0.0467166	0.582558	1.13705	-3.48354	SMTN;MYH11
membrane raft assembly	2/12	0.0467166	0.582558	1.13976	-3.49184	EMP2;ANK3
negative regulation of prostaglandin biosynthetic process	2/11	0.0396871	0.582558	1.09864	-3.54501	ACADVL;SIRT1
negative regulation of blood coagulation, common pathway	2/11	0.0396871	0.582558	1.12882	-3.64238	VTN;APOE
elastic fiber assembly	2/11	0.0396871	0.582558	1.15897	-3.73967	MYH11;GAS6
phasic smooth muscle contraction	2/12	0.0467166	0.582558	1.23494	-3.78343	SMTN;MYH11
protein localization to cytoskeleton	2/12	0.0467166	0.582558	1.24478	-3.81358	CROCC;BBS4
negative regulation of smooth muscle contraction	2/11	0.0396871	0.582558	1.18927	-3.83746	NMUR2;ADRB2
histone H2A-K119 monoubiquitination	2/12	0.0467166	0.582558	1.30639	-4.00233	RING1;DDB2
regulation of myosin-light-chain-phosphatase activity	2/12	0.0467166	0.582558	1.32191	-4.04987	PPP1R2;NUAK1
protein localization to postsynaptic specialization membrane	2/11	0.0396871	0.582558	1.2615	-4.07051	CROCC;BBS4
long-chain fatty acid transport	2/12	0.0467166	0.582558	1.4197	-4.34947	SLC27A1;APOE
protein localization to lipid droplet	2/11	0.0396871	0.582558	1.35159	-4.36122	CROCC;BBS4
mRNA cleavage	2/12	0.0467166	0.582558	1.44522	-4.42765	PCBP3;RNASE4
protein localization to chloroplast	2/11	0.0396871	0.582558	1.37828	-4.44734	CROCC;BBS4
protein localization to secretory granule	2/11	0.0396871	0.582558	1.40744	-4.54142	CROCC;BBS4
hepoxilin metabolic process	2/12	0.0467166	0.582558	1.48669	-4.55469	ACOT1;ALOX12
regulation of phragmoplast microtubule organization	2/11	0.0396871	0.582558	1.4302	-4.61486	TRAF3IP1;EFNA5
protein localization to M-band	2/12	0.0467166	0.582558	1.61221	-4.93927	CROCC;BBS4
embryonic heart tube anterior/posterior pattern specification	6/89	0.0469104	0.583081	-2.12236	6.49338	SALL1;HAND2;SH3PXD2B;TEK;PKD2;POU6F1
negative regulation of glycolytic process	3/28	0.0478592	0.590263	-1.16259	3.53367	ANKLE2;SIRT1;OGT
positive regulation of axo-dendritic protein transport	3/28	0.0478592	0.590263	-1.16174	3.53109	BCAS3;RUFY3;VAMP2
anterior neural tube closure	3/28	0.0478592	0.590263	-1.10345	3.35394	VANGL2;LMO4;BBS4
protein ubiquitination involved in ubiquitin-dependent protein catabolic process	16/344	0.0480237	0.590765	-3.41405	10.3653	SHPRH;CRBN;UBE2D2;USP33;UBE4B;FBXO32;SIRT1;PJA2;RNF145;NUB1;CDC23;BTBD1;KLHL7;KLHL8;PEX5;SPOP
negative regulation of protein ubiquitination involved in ubiquitin-dependent protein catabolic process	4/47	0.0485629	0.592815	-1.64592	4.97874	PER2;DNAJA1;TRIM39;OGT
ciliary receptor clustering involved in smoothened signaling pathway	4/47	0.0485629	0.592815	-1.62746	4.92289	TTC26;DLG3;FLNA;AGRN
positive regulation of tau-protein kinase activity	4/47	0.0485629	0.592815	-1.50061	4.53918	RASSF2;TRAF4;MMD;GAS6
positive regulation of fibroblast apoptotic process	12/238	0.0489774	0.59412	-3.04724	9.19169	DNAJA1;MAPK9;RASSF2;BCL2L11;PLEKHG5;ARHGEF18;BMF;FOXL2;APBB1;SUDS3;SIRT1;HOXA5
cytoskeleton organization	6/90	0.0490726	0.59412	-1.85054	5.57837	ZRANB1;PALLD;SH3KBP1;ZMYM5;APOE;MARK1
microtubule cytoskeleton attachment to nuclear envelope	6/90	0.0490726	0.59412	-1.84809	5.57098	ZRANB1;PALLD;SH3KBP1;ZMYM5;APOE;MARK1
adenylate cyclase-inhibiting G-protein coupled receptor signaling pathway	5/68	0.0492922	0.59412	-1.84823	5.56316	SENP7;ADRB2;RXFP1;ADCY6;CRHR2
positive regulation of protein serine/threonine kinase activity	5/68	0.0492922	0.59412	-1.62047	4.87759	RASSF2;TRAF4;MMD;GAS6;SIRT1
protein polyubiquitination involved in nucleus-associated proteasomal ubiquitin-dependent protein catabolic process	14/292	0.0502483	0.604119	-3.01722	9.02383	SHPRH;UBE2D2;UBE4B;FBXO32;FBXL13;FBXO44;FBXO30;DDB2;RNF145;CDC23;BTBD1;HECTD2;KLHL8;SPOP
positive regulation of anoikis	12/240	0.0515687	0.606828	-3.06196	9.07821	DNAJA1;MAPK9;RASSF2;BCL2L11;PLEKHG5;ARHGEF18;BMF;FOXL2;APBB1;SUDS3;SIRT1;HOXA5
positive regulation of execution phase of apoptosis	12/241	0.0528987	0.606828	-3.08782	9.07626	DNAJA1;MAPK9;RASSF2;BCL2L11;PLEKHG5;ARHGEF18;BMF;FOXL2;APBB1;SUDS3;SIRT1;HOXA5
axon extension involved in axon guidance	8/139	0.052652	0.606828	-2.36238	6.95497	SPON2;DAB1;OPHN1;SH3KBP1;USP33;GAB1;PLXNB1;EPHB1
positive regulation of activation of Janus kinase activity	7/114	0.0508432	0.606828	-2.29643	6.84108	VTN;RASSF2;TRAF4;MMD;EFNA5;GAS6;CD44
calcium ion transport into cytosol	6/92	0.0535785	0.606828	-2.14052	6.26445	CACNB3;P2RY1;GPR33;NMUR2;SPPL3;SLC8A1
septin cytoskeleton organization	6/91	0.0512953	0.606828	-1.8475	5.48736	ZRANB1;PALLD;SH3KBP1;ZMYM5;APOE;MARK1
cortical cytoskeleton organization	6/92	0.0535785	0.606828	-1.86477	5.45744	ZRANB1;PALLD;SH3KBP1;ZMYM5;APOE;MARK1
glycosaminoglycan biosynthetic process	4/48	0.0517988	0.606828	-1.44593	4.28052	B3GAT1;SDC1;GPC2;AGRN
protein localization to peroxisome	3/29	0.0522573	0.606828	-1.36045	4.01548	CROCC;LONP2;BBS4
regulation of ubiquitin-dependent endocytosis	3/29	0.0522573	0.606828	-1.10361	3.25738	DNAJA1;RAB5B;RAB4A
neuropore closure	3/29	0.0522573	0.606828	-1.04163	3.07444	VANGL2;LMO4;BBS4
progression of neural tube closure	3/29	0.0522573	0.606828	-1.0362	3.05844	VANGL2;LMO4;BBS4
membrane repolarization during AV node cell action potential	2/13	0.0541606	0.606828	0.94066	-2.74278	KCNH2;CACNA1G
regulation of membrane repolarization during action potential	2/13	0.0541606	0.606828	0.967156	-2.82004	KCNH2;CACNB3
cardiac muscle cell development	2/13	0.0541606	0.606828	1.00019	-2.91634	SDC1;SLC8A1
insulin receptor recycling	2/13	0.0541606	0.606828	1.00909	-2.94231	SIRT1;RAB11B
regulation of ER to Golgi vesicle-mediated transport	2/13	0.0541606	0.606828	1.04759	-3.05457	GAS1;VAMP2
establishment of synaptic specificity at neuromuscular junction	2/13	0.0541606	0.606828	1.18762	-3.46287	CACNB3;ANK3
positive regulation of connective tissue replacement involved in inflammatory response wound healing	2/13	0.0541606	0.606828	1.18911	-3.4672	KANK1;VTN
positive regulation of plasma membrane repair	2/13	0.0541606	0.606828	1.19574	-3.48655	KANK1;VTN
spinal cord ventral commissure morphogenesis	2/13	0.0541606	0.606828	1.20562	-3.51534	PKD2;EPHB1
cell-substrate junction assembly	2/13	0.0541606	0.606828	1.21713	-3.5489	FBLIM1;FLNA
long-chain fatty acid import	2/13	0.0541606	0.606828	1.21812	-3.55178	SLC27A1;APOE
regulation of vasoconstriction	2/13	0.0541606	0.606828	1.25206	-3.65077	PER2;ADCY6
protein localization to chromosome	2/13	0.0541606	0.606828	1.25675	-3.66445	CROCC;BBS4
protein import into peroxisome matrix	2/13	0.0541606	0.606828	1.36747	-3.98728	PEX5;LONP2
long-term memory	2/13	0.0541606	0.606828	1.37006	-3.99482	RASGRF1;PJA2
negative regulation of circadian sleep/wake cycle, sleep	2/13	0.0541606	0.606828	1.37907	-4.02109	PER2;PER3
cytoplasmic mRNA processing body assembly	2/13	0.0541606	0.606828	1.51666	-4.42227	ATXN2;LSM14A
cellular protein catabolic process	11/216	0.0545158	0.609167	-2.84923	8.28917	BACE1;APLP2;MMP2;TMEM132A;GATA6;SPARCL1;APOE;L2HGDH;TGFBI;GAS6;LTBP1
cellular glucose homeostasis	5/70	0.0546246	0.609167	-1.70773	4.96482	MBD5;KCNB1;SIRT1;PPARGC1A;PDK2
actin crosslink formation	4/49	0.0551495	0.609326	-1.45172	4.20665	MYBPC2;RUFY3;FLNA;EMP2
regulation of Golgi vesicle fusion to target membrane	4/49	0.0551495	0.609326	-1.39291	4.03624	USP6NL;RUNDC1;EVI5;TBC1D16
regulation of endosomal vesicle fusion	4/49	0.0551495	0.609326	-1.38882	4.02439	USP6NL;RUNDC1;EVI5;TBC1D16
membrane depolarization during action potential	4/49	0.0551495	0.609326	-1.34772	3.90531	KCNH2;CACNB3;KCNB1;CACNA1G
calcium-dependent cell-matrix adhesion	5/71	0.0574112	0.625624	-1.65546	4.73052	VTN;VCAM1;ITGA11;EMP2;CD44
cell-matrix adhesion	5/71	0.0574112	0.625624	-1.65271	4.72264	VTN;VCAM1;ITGA11;EMP2;CD44
calcium-independent cell-matrix adhesion	5/71	0.0574112	0.625624	-1.64952	4.71352	VTN;VCAM1;ITGA11;EMP2;CD44
endothelial cell-matrix adhesion	5/71	0.0574112	0.625624	-1.64736	4.70737	VTN;VCAM1;ITGA11;EMP2;CD44
synaptic membrane adhesion to extracellular matrix	5/71	0.0574112	0.625624	-1.64498	4.70056	VTN;VCAM1;ITGA11;EMP2;CD44
fatty acid oxidation	3/30	0.0568431	0.625624	-0.774107	2.21972	PER2;ALOX12;PPARGC1A
protein polyubiquitination	17/381	0.058252	0.62849	-3.35794	9.54653	SHPRH;CRBN;UBE2D2;UBE4B;FBXO32;FBXL13;SIRT1;FBXO44;FBXO30;PJA2;DDB2;RNF145;NUB1;HECTD2;KLHL7;KLHL8;PEX5
protein deubiquitination involved in ubiquitin-dependent protein catabolic process	15/329	0.0622828	0.62849	-3.09244	8.58484	USP47;SMAD1;ZRANB1;MBD5;UBE2D2;USP33;ADRB2;DDB2;NUB1;CDC23;RHOT1;SUDS3;CTSF;OGT;ADAMTS7
smooth muscle contraction	6/95	0.0607932	0.62849	-1.90013	5.32089	SMTN;ASPH;TMOD4;LMOD1;MYH11;SLC8A1
axonogenesis	6/95	0.0607932	0.62849	-1.82041	5.09765	LRFN3;LRFN2;LRRN2;PLXNB1;APBB1;ANK3
retinoic acid metabolic process	5/72	0.0602778	0.62849	-1.74225	4.89362	RDH10;GPC2;SDC1;APOE;AGRN
regulation of insulin secretion	5/72	0.0602778	0.62849	-1.72808	4.85382	PER2;KCNB1;ITPR1;ITPR2;STX1A
retrograde transport, plasma membrane to Golgi	5/72	0.0602778	0.62849	-1.72179	4.83616	USP6NL;BCAS3;ZFYVE27;RAB11FIP3;VAMP2
mesangial cell-matrix adhesion	5/72	0.0602778	0.62849	-1.68236	4.72539	VTN;VCAM1;ITGA11;EMP2;CD44
cell-matrix adhesion involved in ameboidal cell migration	5/72	0.0602778	0.62849	-1.67161	4.69519	VTN;VCAM1;ITGA11;EMP2;CD44
smooth muscle cell-matrix adhesion	5/72	0.0602778	0.62849	-1.6671	4.68255	VTN;VCAM1;ITGA11;EMP2;CD44
brown fat cell differentiation	4/50	0.0586145	0.62849	-1.46284	4.14975	WNT5B;SDF4;PPARGC1A;BBS4
chondroitin sulfate proteoglycan biosynthetic process	4/50	0.0586145	0.62849	-1.43378	4.0673	B3GAT1;GPC2;SDC1;AGRN
glutathione catabolic process	4/51	0.0621929	0.62849	-1.41794	3.93836	GSTM1;GSTA4;ANPEP;GSTT1
positive regulation of protein homodimerization activity	4/51	0.0621929	0.62849	-1.37744	3.82585	VTN;TRAF4;USP33;SPPL3
activation of signaling protein activity involved in unfolded protein response	4/51	0.0621929	0.62849	-1.30053	3.61223	RASSF2;TRAF4;MMD;GAS6
cellular response to nitroglycerin	3/31	0.0616128	0.62849	-1.01952	2.84128	KCNH2;PDE2A;GAS6
cellular response to fluoxetine	3/31	0.0616128	0.62849	-1.01487	2.82832	KCNH2;PDE2A;GAS6
cellular response to drug	3/31	0.0616128	0.62849	-1.01469	2.82782	KCNH2;PDE2A;GAS6
endodermal cell fate commitment	3/31	0.0616128	0.62849	-0.902261	2.5145	VTN;MMP2;MMP9
negative regulation of ryanodine-sensitive calcium-release channel activity	3/31	0.0616128	0.62849	-0.863472	2.4064	ITPR1;PKD2;MMP9
neuronal action potential	3/31	0.0616128	0.62849	-0.740131	2.06266	KCNB1;ANK3;CACNA1G
exocyst localization	2/14	0.061989	0.62849	1.03965	-2.89105	SEH1L;NACC2
membrane depolarization during SA node cell action potential	2/14	0.061989	0.62849	1.0566	-2.93818	SLC8A1;CACNA1G
regulation of intracellular protein transport	2/14	0.061989	0.62849	1.07013	-2.97582	DNAJA1;CSNK1E
positive regulation of transcription from RNA polymerase II promoter in response to hydrostatic pressure	2/14	0.061989	0.62849	1.11618	-3.10388	SMAD1;PKD2
calcineurin-NFAT signaling cascade	2/14	0.061989	0.62849	1.1177	-3.1081	INPP5A;NMUR2
positive regulation of axon extension involved in regeneration	2/14	0.061989	0.62849	1.14355	-3.17999	ZFYVE27;RUFY3
regulation of protein localization to cell surface	2/14	0.061989	0.62849	1.1684	-3.24907	CSNK1E;RAB11B
regulation of cilium assembly	2/14	0.061989	0.62849	1.18989	-3.30885	DYNC2LI1;IFT88
regulation of mitotic metaphase/anaphase transition	2/14	0.061989	0.62849	1.19999	-3.33692	CDC23;XPC
negative regulation of defense response to virus by host	2/14	0.061989	0.62849	1.23096	-3.42304	RNF216;TRAF3IP1
Bub1-Bub3 complex localization to kinetochore	2/14	0.061989	0.62849	1.2343	-3.43235	SEH1L;NACC2
negative regulation of nitrosative stress-induced intrinsic apoptotic signaling pathway	2/14	0.061989	0.62849	1.24369	-3.45846	DNAJA1;MMP9
regulation of kinase activity	2/14	0.061989	0.62849	1.33492	-3.71214	LDB1;EMP2
skeletal muscle myosin thick filament assembly	2/14	0.061989	0.62849	1.35934	-3.78005	MYBPC2;MYH11
DNA damage induced protein phosphorylation	20/470	0.0631946	0.63493	-3.79585	10.4824	YAP1;USP47;SHPRH;MAML1;CSNK1E;SIRT1;ALKBH8;RAD52;ICK;NRBP2;MAPK9;NUAK1;PRKAR1B;STK36;BMP2K;TLK2;STK38L;APBB1;GAS6;MARK1
heart morphogenesis	6/96	0.06332	0.63493	-1.92096	5.30098	SALL1;HAND2;SH3PXD2B;TEK;PKD2;POU6F1
negative regulation of autophagy	5/73	0.0632244	0.63493	-1.45487	4.01698	USP33;ITPR1;TLK2;WDR6;BMF
positive regulation of histone phosphorylation	7/120	0.0635313	0.635713	-1.89127	5.21277	P2RY1;AKAP8;TEK;EFNA5;GAS6;MMP9;SIRT1
cytoskeletal anchoring at nuclear membrane	6/97	0.0659079	0.651028	-1.75473	4.77199	ZRANB1;SH3KBP1;PALLD;ZMYM5;APOE;MARK1
actin nucleation	5/74	0.0662508	0.651028	-1.74489	4.73616	MYBPC2;RUFY3;CDC42EP4;LMOD1;EMP2
Wnt signaling pathway, regulating spindle positioning	4/52	0.0658839	0.651028	-1.52437	4.14607	TRAF3IP1;E4F1;EFNA5;SIRT1
negative regulation of vesicle fusion	4/52	0.0658839	0.651028	-1.33001	3.61744	USP6NL;RUNDC1;EVI5;TBC1D16
mitochondrial calcium uptake	3/32	0.0665623	0.651028	-0.956723	2.59235	SLC25A23;SLC8A1;CACNA1G
positive regulation of intraciliary anterograde transport	3/32	0.0665623	0.651028	-0.931885	2.52505	BCAS3;RUFY3;VAMP2
positive regulation of intrinsic apoptotic signaling pathway by p53 class mediator	3/32	0.0665623	0.651028	-0.915283	2.48007	HEXIM1;BCL2L11;BMF
negative regulation of protein targeting to vacuole involved in autophagy	3/32	0.0665623	0.651028	-0.651081	1.76418	TLK2;WDR6;BMF
positive regulation of Wnt signaling pathway by establishment of Wnt protein localization to extracellular region	3/32	0.0665623	0.651028	-0.644681	1.74684	KANK1;ZRANB1;SALL1
suppression by virus of host autophagy	3/32	0.0665623	0.651028	-0.635065	1.72078	TLK2;WDR6;BMF
positive regulation of Wnt signaling pathway by Wnt receptor internalization	3/32	0.0665623	0.651028	-0.627213	1.69951	KANK1;ZRANB1;SALL1
canonical Wnt signaling pathway involved in positive regulation of apoptotic process	13/279	0.0689309	0.658025	-3.11987	8.34457	FZD7;PLEKHG5;ARHGEF18;FOXL2;SIRT1;DNAJA1;MAPK9;RASSF2;BCL2L11;BMF;APBB1;SUDS3;HOXA5
extracellular matrix disassembly	10/198	0.0676132	0.658025	-2.43625	6.56314	VTN;VCAM1;MMP7;MMP2;SH3PXD2B;ITGA11;AGRN;MMP9;CD44;JAM3
basal lamina disassembly	5/75	0.0693567	0.658025	-1.53448	4.09476	MMP7;MMP2;SH3PXD2B;MMP9;CD44
biofilm matrix disassembly	5/75	0.0693567	0.658025	-1.5316	4.08705	MMP7;MMP2;SH3PXD2B;MMP9;CD44
negative regulation of cysteine-type endopeptidase activity involved in apoptotic signaling pathway	4/53	0.0696864	0.658025	-1.33521	3.55667	USP47;GAS6;MMP9;CD44
membrane repolarization during SA node cell action potential	2/15	0.0701728	0.658025	0.848926	-2.25542	KCNH2;CACNA1G
positive regulation of integrin-mediated signaling pathway	2/15	0.0701728	0.658025	0.86252	-2.29154	FLNA;EMP2
regulation of gluconeogenesis	2/15	0.0701728	0.658025	0.950454	-2.52516	SIRT1;PDK2
positive regulation of transcription from RNA polymerase II promoter in response to menadione	2/15	0.0701728	0.658025	1.08696	-2.88783	SMAD1;NDOR1
peptidyl-lysine deacetylation	2/15	0.0701728	0.658025	1.11021	-2.9496	HDAC5;SIRT1
chromosome passenger complex localization to kinetochore	2/15	0.0701728	0.658025	1.11193	-2.95417	SEH1L;NACC2
detection of mechanical stimulus	2/15	0.0701728	0.658025	1.19054	-3.16302	DENND5B;PKD2
detection of renal blood flow	2/15	0.0701728	0.658025	1.20431	-3.1996	DENND5B;PKD2
small intestine smooth muscle contraction	2/15	0.0701728	0.658025	1.2414	-3.29816	SMTN;MYH11
baroreceptor detection of arterial stretch	2/15	0.0701728	0.658025	1.25833	-3.34312	DENND5B;PKD2
positive regulation of Rac protein signal transduction	2/15	0.0701728	0.658025	1.27201	-3.37946	RASGRF1;OGT
detection of mechanical stimulus involved in sensory perception	2/15	0.0701728	0.658025	1.27277	-3.38148	DENND5B;PKD2
colon smooth muscle contraction	2/15	0.0701728	0.658025	1.29293	-3.43505	SMTN;MYH11
establishment of protein localization to organelle	2/15	0.0701728	0.658025	1.32711	-3.52587	CROCC;BBS4
positive regulation of cellular senescence	2/15	0.0701728	0.658025	1.35659	-3.60418	NUAK1;SIRT1
calcium ion import into sarcoplasmic reticulum	2/15	0.0701728	0.658025	1.50654	-4.00256	SLC8A1;CACNA1G
insulin secretion involved in cellular response to glucose stimulus	3/33	0.0716873	0.663108	-0.98295	2.59051	KCNB1;GAS6;RAB11B
positive regulation of intraciliary retrograde transport	3/33	0.0716873	0.663108	-0.928073	2.44588	BCAS3;RUFY3;VAMP2
initiation of neural tube closure	3/33	0.0716873	0.663108	-0.857089	2.25881	VANGL2;LMO4;BBS4
positive regulation of intracellular protein transport	3/33	0.0716873	0.663108	-0.852104	2.24567	BCAS3;RUFY3;VAMP2
positive regulation of autophagosome maturation	3/33	0.0716873	0.663108	-0.699747	1.84414	FYCO1;ADRB2;SIRT1
negative regulation of neuron projection regeneration	3/33	0.0716873	0.663108	-0.661792	1.74411	KANK1;APOE;ADCY6
positive regulation of Wnt signaling pathway involved in dorsal/ventral axis specification	3/33	0.0716873	0.663108	-0.641908	1.69171	KANK1;ZRANB1;SALL1
negative regulation of protein binding	4/54	0.0735992	0.678164	-1.25302	3.26928	HDAC5;BTBD1;USP33;CSNK1E
negative regulation of axonogenesis	4/54	0.0735992	0.678164	-1.13312	2.95644	KANK1;RUFY3;APOE;ADCY6
positive regulation of angiogenesis	6/100	0.0740372	0.679576	-1.79657	4.67682	GATA6;VEGFB;EMP2;ALOX12;TEK;SIRT1
positive regulation of axon extension	6/100	0.0740372	0.679576	-1.71283	4.45882	USP47;ZFYVE27;RUFY3;PLXNB1;ALOX12;APOE
protein phosphorylation involved in DNA double-strand break processing	14/312	0.0773542	0.684081	-3.01125	7.70686	MAML1;CSNK1E;ICK;NRBP2;MAPK9;NUAK1;PRKAR1B;STK36;BMP2K;TLK2;STK38L;SMARCAD1;GAS6;MARK1
positive regulation of proteolysis	4/55	0.0776211	0.684081	-1.37891	3.52437	ASPH;BTBD1;SPOP;OGT
negative regulation of protein polyubiquitination	3/34	0.0769834	0.684081	-0.823956	2.11276	PER2;DNAJA1;OGT
negative regulation of protein monoubiquitination	3/34	0.0769834	0.684081	-0.82231	2.10854	PER2;DNAJA1;OGT
histone deacetylation	3/34	0.0769834	0.684081	-0.724408	1.8575	HDAC5;SUDS3;SIRT1
glutathione deglycation	3/34	0.0769834	0.684081	-0.695387	1.78309	GSTM1;GSTA4;GSTT1
positive regulation of intrinsic apoptotic signaling pathway in response to DNA damage	3/34	0.0769834	0.684081	-0.647566	1.66047	BCL2L11;NACC2;BMF
nucleotide-excision repair, DNA damage removal	3/34	0.0769834	0.684081	-0.587409	1.50621	SLC30A9;XPC;DDB2
positive regulation of insulin receptor signaling pathway	2/16	0.0786844	0.684081	0.791178	-2.01142	SIRT1;OGT
regulation of protein homodimerization activity	2/16	0.0786844	0.684081	0.974582	-2.47769	HDAC5;BTBD1
negative regulation of DNA damage response, signal transduction by p53 class mediator	2/16	0.0786844	0.684081	1.03082	-2.62067	SIRT1;CD44
ureteric bud development	2/16	0.0786844	0.684081	1.04281	-2.65115	SALL1;PKD2
corticosteroid receptor signaling pathway	2/16	0.0786844	0.684081	1.06224	-2.70053	CALCOCO1;NR6A1
negative regulation of cilium assembly	2/16	0.0786844	0.684081	1.09044	-2.77224	DYNC2LI1;IFT88
cytoplasmic sequestering of transcription factor	2/16	0.0786844	0.684081	1.10142	-2.80016	FLNA;PKD2
regulation of neuroblast proliferation	2/16	0.0786844	0.684081	1.11986	-2.84703	YAP1;PER2
ecdysone receptor-mediated signaling pathway	2/16	0.0786844	0.684081	1.13253	-2.87924	CALCOCO1;NR6A1
membrane depolarization during AV node cell action potential	2/16	0.0786844	0.684081	1.13292	-2.88024	SLC8A1;CACNA1G
positive regulation of fatty acid beta-oxidation	2/16	0.0786844	0.684081	1.13561	-2.88707	LONP2;PPARGC1A
negative regulation of cAMP-dependent protein kinase activity	2/16	0.0786844	0.684081	1.14489	-2.91067	PRKAR1B;SIRT1
regulation of septation initiation signaling	2/16	0.0786844	0.684081	1.14739	-2.91703	CDC23;RASGRF1
protein localization to endoplasmic reticulum	2/16	0.0786844	0.684081	1.19007	-3.02554	CROCC;BBS4
lipoxin A4 metabolic process	2/16	0.0786844	0.684081	1.234	-3.13722	ACOT1;ALOX12
regulation of smooth muscle contraction	2/16	0.0786844	0.684081	1.31813	-3.3511	TNNC2;NMUR2
lipoxin B4 metabolic process	2/16	0.0786844	0.684081	1.31839	-3.35176	ACOT1;ALOX12
regulation of microtubule polymerization or depolymerization	2/16	0.0786844	0.684081	1.35833	-3.45329	TRAF3IP1;EFNA5
positive regulation of fibrinolysis	2/16	0.0786844	0.684081	1.38035	-3.50928	VTN;APOE
positive regulation of endoplasmic reticulum stress-induced eIF2 alpha dephosphorylation	2/16	0.0786844	0.684081	1.41777	-3.60441	ANKLE2;SPPL3
establishment of endothelial barrier	2/16	0.0786844	0.684081	1.48641	-3.77892	SOX18;PDE2A
positive regulation of cysteine-type endopeptidase activity involved in apoptotic process	12/258	0.0791225	0.684368	-2.79881	7.0999	DNAJA1;MAPK9;RASSF2;BCL2L11;PLEKHG5;ARHGEF18;BMF;FOXL2;APBB1;SUDS3;SIRT1;HOXA5
negative regulation of insulin secretion	5/78	0.0791476	0.684368	-1.51141	3.8336	PER2;KCNB1;ITPR1;ITPR2;STX1A
positive regulation blood vessel branching	5/78	0.0791476	0.684368	-1.48299	3.76153	VEGFB;GATA6;ALOX12;TEK;SIRT1
negative regulation of transcription from RNA polymerase II promoter	37/991	0.0797361	0.684634	-5.22636	13.2176	HDAC5;SMARCD3;LDB1;GATA6;CIAO1;SALL1;DBP;SOX18;NACC2;EPC1;E4F1;SUDS3;APOE;APBB1;PATZ1;HEXIM1;BRD2;USP47;CBX7;PCGF6;TLE2;RING1;PDE2A;VEZF1;FOXL2;FOXN3;SIRT1;THAP11;PER2;PER3;NR6A1;COPS2;ID4;SP5;TCF3;ZMYND11;GAS6
positive regulation of gluconeogenesis by negative regulation of transcription from RNA polymerase II promoter	20/484	0.0795326	0.684634	-3.68107	9.31896	HEXIM1;HDAC5;CBX7;PDE2A;GATA6;ARPP19;SIRT1;THAP11;PER2;SALL1;NR6A1;PER3;SOX18;EPC1;E4F1;SUDS3;APBB1;TCF3;ZMYND11;PPARGC1A
histone ubiquitination	11/235	0.0870119	0.684634	-2.34389	5.72311	NUB1;SHPRH;PHC1;CRBN;KLHL7;UBE2D2;KLHL8;PEX5;FBXO32;SIRT1;PJA2
corticospinal neuron axon guidance through the cerebral cortex	7/128	0.0831912	0.684634	-1.88752	4.69354	SPON2;DAB1;OPHN1;SH3KBP1;USP33;GAB1;EPHB1
corticospinal neuron axon guidance through spinal cord	7/128	0.0831912	0.684634	-1.88724	4.69283	SPON2;DAB1;OPHN1;SH3KBP1;USP33;GAB1;EPHB1
interneuron axon guidance	7/128	0.0831912	0.684634	-1.88505	4.68739	SPON2;DAB1;OPHN1;SH3KBP1;USP33;GAB1;EPHB1
serotonergic neuron axon guidance	7/128	0.0831912	0.684634	-1.88145	4.67845	SPON2;DAB1;OPHN1;SH3KBP1;USP33;GAB1;EPHB1
semaphorin-plexin signaling pathway involved in axon guidance	7/128	0.0831912	0.684634	-1.88127	4.67799	SPON2;DAB1;OPHN1;SH3KBP1;USP33;GAB1;EPHB1
corticospinal neuron axon guidance	7/129	0.0858691	0.684634	-1.90475	4.67602	SPON2;DAB1;OPHN1;SH3KBP1;USP33;GAB1;EPHB1
sympathetic neuron axon guidance	7/128	0.0831912	0.684634	-1.87715	4.66776	SPON2;DAB1;OPHN1;SH3KBP1;USP33;GAB1;EPHB1
corticospinal neuron axon guidance through the internal capsule	7/128	0.0831912	0.684634	-1.87493	4.66224	SPON2;DAB1;OPHN1;SH3KBP1;USP33;GAB1;EPHB1
dorsal/ventral axon guidance	7/128	0.0831912	0.684634	-1.87342	4.65846	SPON2;DAB1;OPHN1;SH3KBP1;USP33;GAB1;EPHB1
axon choice point recognition	7/128	0.0831912	0.684634	-1.87103	4.65252	SPON2;DAB1;OPHN1;SH3KBP1;USP33;GAB1;EPHB1
dopaminergic neuron axon guidance	7/128	0.0831912	0.684634	-1.86912	4.64779	SPON2;DAB1;OPHN1;SH3KBP1;USP33;GAB1;EPHB1
VEGF-activated neuropilin signaling pathway involved in axon guidance	7/129	0.0858691	0.684634	-1.89265	4.64634	SPON2;DAB1;OPHN1;SH3KBP1;USP33;GAB1;EPHB1
olfactory bulb axon guidance	7/128	0.0831912	0.684634	-1.86711	4.64278	SPON2;DAB1;OPHN1;SH3KBP1;USP33;GAB1;EPHB1
sensory neuron axon guidance	7/128	0.0831912	0.684634	-1.86431	4.63581	SPON2;DAB1;OPHN1;SH3KBP1;USP33;GAB1;EPHB1
photoreceptor cell axon guidance	7/128	0.0831912	0.684634	-1.86201	4.6301	SPON2;DAB1;OPHN1;SH3KBP1;USP33;GAB1;EPHB1
corticospinal neuron axon guidance through the basilar pons	7/128	0.0831912	0.684634	-1.85915	4.62299	SPON2;DAB1;OPHN1;SH3KBP1;USP33;GAB1;EPHB1
corticospinal neuron axon guidance through the cerebral peduncle	7/128	0.0831912	0.684634	-1.85497	4.6126	SPON2;DAB1;OPHN1;SH3KBP1;USP33;GAB1;EPHB1
anterior/posterior axon guidance	7/128	0.0831912	0.684634	-1.85215	4.60558	SPON2;DAB1;OPHN1;SH3KBP1;USP33;GAB1;EPHB1
corticospinal neuron axon guidance through the medullary pyramid	7/128	0.0831912	0.684634	-1.85014	4.60058	SPON2;DAB1;OPHN1;SH3KBP1;USP33;GAB1;EPHB1
positive regulation of protein autophosphorylation	7/128	0.0831912	0.684634	-1.82305	4.53321	RASSF2;P2RY1;TEK;EFNA5;GAS6;MMP9;SIRT1
determination of heart left/right asymmetry	6/103	0.0827123	0.684634	-1.81782	4.53071	SALL1;HAND2;SH3PXD2B;TEK;PKD2;POU6F1
striated muscle contraction	6/102	0.0797603	0.684634	-1.65718	4.19055	MYBPC2;ASPH;TMOD4;LMOD1;MYH11;SLC8A1
positive regulation of Wnt signaling pathway by BMP signaling pathway	6/104	0.0857244	0.684634	-1.67737	4.12066	TMEM100;KANK1;SMAD1;ZRANB1;SALL1;RGMA
multivesicular body sorting pathway	5/80	0.0860643	0.684634	-1.48153	3.63369	BCAS3;ZFYVE27;SYTL4;RAB11FIP3;VAMP2
basement membrane disassembly	5/79	0.0825673	0.684634	-1.43207	3.57179	MMP7;MMP2;SH3PXD2B;MMP9;CD44
cardiac muscle contraction	4/57	0.0859864	0.684634	-1.14384	2.80648	KCNH2;MYBPC2;GAA;SLC8A1
vesicle fusion with nuclear membrane involved in mitotic nuclear envelope reassembly	4/57	0.0859864	0.684634	-1.08763	2.66857	ANKLE2;SYT15;SYTL4;VAMP2
positive regulation of vesicle fusion	4/57	0.0859864	0.684634	-1.07931	2.64817	USP6NL;RUNDC1;EVI5;TBC1D16
negative regulation of neuron projection development	4/57	0.0859864	0.684634	-1.05309	2.58384	KANK1;DTX1;APOE;ADCY6
phospholipase C-activating adrenergic receptor signaling pathway	4/57	0.0859864	0.684634	-0.901799	2.21262	GPR33;NMUR2;HTR2A;ADRB2
negative regulation of histone ubiquitination	3/35	0.082446	0.684634	-0.757683	1.89088	PER2;DNAJA1;OGT
cell-cell adhesion involved in neural tube closure	3/35	0.082446	0.684634	-0.739187	1.84472	VANGL2;LMO4;BBS4
endodermal cell differentiation	3/35	0.082446	0.684634	-0.643347	1.60555	VTN;MMP2;MMP9
positive regulation of phosphoprotein phosphatase activity	3/35	0.082446	0.684634	-0.631932	1.57706	PPP1R2;ANKLE2;SPPL3
negative regulation of osmolarity-sensing cation channel activity	2/17	0.0874977	0.684634	1.02889	-2.50653	MMP9;SOCS5
regulation of protein heterodimerization activity	2/17	0.0874977	0.684634	1.07552	-2.62013	HDAC5;BTBD1
positive regulation of cholesterol efflux	2/17	0.0874977	0.684634	1.16856	-2.84679	APOE;SIRT1
protein import into peroxisome matrix, receptor recycling	2/17	0.0874977	0.684634	1.19427	-2.90941	PEX5;RAB11B
cellular potassium ion homeostasis	2/17	0.0874977	0.684634	1.21702	-2.96484	KCNH2;LETMD1
amiloride transport	2/17	0.0874977	0.684634	1.21862	-2.96873	SLC15A2;SLC22A1
glucose mediated signaling pathway	2/17	0.0874977	0.684634	1.22223	-2.97752	KCNB1;GAS6
positive regulation of cardiac muscle tissue regeneration	2/17	0.0874977	0.684634	1.22431	-2.98259	KANK1;VTN
metanephric part of ureteric bud development	2/17	0.0874977	0.684634	1.23549	-3.00983	SALL1;PKD2
positive regulation of wound healing	2/17	0.0874977	0.684634	1.27438	-3.10458	KANK1;VTN
semaphorin-plexin signaling pathway	2/17	0.0874977	0.684634	1.35635	-3.30425	FLNA;PLXNB1
negative regulation of integrin activation	2/17	0.0874977	0.684634	1.37778	-3.35648	FBLIM1;TRAF3IP1
semaphorin-plexin signaling pathway involved in regulation of photoreceptor cell axon guidance	2/17	0.0874977	0.684634	1.3824	-3.36773	FLNA;PLXNB1
regulation of neurogenesis	2/17	0.0874977	0.684634	1.4068	-3.42717	YAP1;PER2
semaphorin-plexin signaling pathway involved in outflow tract morphogenesis	2/17	0.0874977	0.684634	1.41326	-3.4429	FLNA;PLXNB1
calcium ion homeostasis	2/17	0.0874977	0.684634	1.42851	-3.48006	SLC7A8;SLC8A1
primary miRNA processing	2/17	0.0874977	0.684634	1.44237	-3.51381	SMAD1;PRKRA
asymmetric Golgi ribbon formation	2/17	0.0874977	0.684634	1.44264	-3.51448	FBF1;VAMP4
semaphorin-plexin signaling pathway involved in bone trabecula morphogenesis	2/17	0.0874977	0.684634	1.4773	-3.59891	FLNA;PLXNB1
positive regulation of protein dephosphorylation	2/17	0.0874977	0.684634	1.49133	-3.63308	ANKLE2;SPPL3
positive regulation of peptidyl-serine dephosphorylation	2/17	0.0874977	0.684634	1.5917	-3.87761	ANKLE2;SPPL3
negative regulation of blood coagulation	3/36	0.0880701	0.68574	-0.630049	1.53078	VTN;LBH;APOE
negative regulation of protein autoubiquitination	3/36	0.0880701	0.68574	-0.616497	1.49786	PER2;DNAJA1;OGT
positive regulation of blood coagulation	3/36	0.0880701	0.68574	-0.488708	1.18738	KANK1;VTN;LBH
retinal ganglion cell axon guidance	7/130	0.0885956	0.687588	-1.82609	4.42583	SPON2;DAB1;OPHN1;SH3KBP1;USP33;GAB1;EPHB1
Roundabout signaling pathway involved in axon guidance	7/130	0.0885956	0.687588	-1.81497	4.39888	SPON2;DAB1;OPHN1;SH3KBP1;USP33;GAB1;EPHB1
protein K11-linked ubiquitination	11/236	0.0889936	0.689556	-2.1864	5.28932	RNF145;SHPRH;CDC23;HECTD2;UBE2D2;UBE4B;FBXO32;FBXL13;FBXO44;FBXO30;DDB2
negative regulation of G1/S transition of mitotic cell cycle by negative regulation of transcription from RNA polymerase II promoter	20/496	0.0956044	0.690108	-3.52518	8.27549	HEXIM1;HDAC5;CBX7;PDE2A;GATA6;PKD2;SIRT1;THAP11;PER2;SALL1;NR6A1;PER3;SOX18;NACC2;EPC1;E4F1;SUDS3;APBB1;TCF3;ZMYND11
negative regulation of neuron apoptotic process by negative regulation of transcription from RNA polymerase II promoter	21/534	0.107981	0.690108	-3.52136	7.83783	HEXIM1;HDAC5;CBX7;PDE2A;GATA6;SIRT1;THAP11;PER2;NRBP2;SALL1;NR6A1;PER3;SOX18;EPC1;E4F1;SUDS3;APBB1;APOE;TCF3;ZMYND11;PPARGC1A
negative regulation of transcription, DNA-templated	32/895	0.145013	0.690108	-3.93693	7.60193	HDAC5;LDB1;GATA6;HR;SALL1;ZFP30;SOX18;NACC2;EPC1;HMG20A;SUDS3;APBB1;PATZ1;PPARGC1A;ZKSCAN1;HEXIM1;USP47;PCGF6;TLE2;RING1;FZD7;FOXL2;FOXN3;SIRT1;PER2;HAND2;COPS2;ZSCAN21;ID4;GTF2IRD1;TCF3;GAS6
peptidyl-threonine phosphorylation	14/320	0.0904323	0.690108	-2.80388	6.73815	MAML1;CSNK1E;ICK;NRBP2;MAPK9;NUAK1;PRKAR1B;STK36;BMP2K;TLK2;STK38L;GAS6;PSKH1;MARK1
protein autophosphorylation	15/358	0.107324	0.690108	-2.96396	6.61529	MAML1;CSNK1E;ICK;NRBP2;MAPK9;NUAK1;PRKAR1B;STK36;BMP2K;TLK2;STK38L;TEK;GAS6;EPHB1;MARK1
protein phosphorylation involved in mitotic spindle assembly	14/323	0.0956737	0.690108	-2.79223	6.55284	MAML1;CSNK1E;ICK;NRBP2;MAPK9;NUAK1;PRKAR1B;STK36;BMP2K;TLK2;STK38L;FLNA;GAS6;MARK1
peptidyl-tyrosine phosphorylation	14/327	0.102949	0.690108	-2.827	6.42724	MAML1;CSNK1E;ICK;NRBP2;MAPK9;NUAK1;PRKAR1B;STK36;BMP2K;TLK2;STK38L;TEK;GAS6;MARK1
negative regulation of pri-miRNA transcription from RNA polymerase II promoter	19/488	0.129986	0.690108	-3.03711	6.19672	HEXIM1;HDAC5;CBX7;PDE2A;GATA6;SIRT1;THAP11;PER2;SALL1;NR6A1;PER3;SOX18;NFIB;EPC1;E4F1;SUDS3;APBB1;TCF3;ZMYND11
cellular protein modification process	12/271	0.10392	0.690108	-2.65761	6.01718	BACE1;APLP2;UBE2D2;MMP2;TMEM132A;GATA6;SPARCL1;APOE;L2HGDH;TGFBI;GAS6;LTBP1
positive regulation of neuron apoptotic process	12/270	0.101865	0.690108	-2.63252	6.01295	DNAJA1;MAPK9;RASSF2;BCL2L11;PLEKHG5;ARHGEF18;BMF;FOXL2;APBB1;SUDS3;SIRT1;HOXA5
peptidyl-histidine phosphorylation	13/298	0.101699	0.690108	-2.57935	5.89574	MAML1;CSNK1E;ICK;NRBP2;MAPK9;NUAK1;PRKAR1B;STK36;BMP2K;TLK2;STK38L;GAS6;MARK1
protein phosphorylation involved in protein localization to spindle microtubule	13/298	0.101699	0.690108	-2.5773	5.89103	MAML1;CSNK1E;ICK;NRBP2;MAPK9;NUAK1;PRKAR1B;STK36;BMP2K;TLK2;STK38L;GAS6;MARK1
peptidyl-aspartic acid phosphorylation	13/298	0.101699	0.690108	-2.5738	5.88305	MAML1;CSNK1E;ICK;NRBP2;MAPK9;NUAK1;PRKAR1B;STK36;BMP2K;TLK2;STK38L;GAS6;MARK1
peptidyl-arginine phosphorylation	13/298	0.101699	0.690108	-2.57085	5.8763	MAML1;CSNK1E;ICK;NRBP2;MAPK9;NUAK1;PRKAR1B;STK36;BMP2K;TLK2;STK38L;GAS6;MARK1
regulation of translational initiation by eIF2 alpha phosphorylation	13/298	0.101699	0.690108	-2.56963	5.87352	MAML1;CSNK1E;ICK;NRBP2;MAPK9;NUAK1;PRKAR1B;STK36;BMP2K;TLK2;STK38L;GAS6;MARK1
peptidyl-cysteine phosphorylation	13/298	0.101699	0.690108	-2.56654	5.86644	MAML1;CSNK1E;ICK;NRBP2;MAPK9;NUAK1;PRKAR1B;STK36;BMP2K;TLK2;STK38L;GAS6;MARK1
inhibitory G-protein coupled receptor phosphorylation	13/299	0.103646	0.690108	-2.57196	5.83004	MAML1;CSNK1E;ICK;NRBP2;MAPK9;NUAK1;PRKAR1B;STK36;BMP2K;TLK2;STK38L;GAS6;MARK1
actin phosphorylation	13/299	0.103646	0.690108	-2.56095	5.80508	MAML1;CSNK1E;ICK;NRBP2;MAPK9;NUAK1;PRKAR1B;STK36;BMP2K;TLK2;STK38L;GAS6;MARK1
histone phosphorylation	13/303	0.11166	0.690108	-2.51826	5.52078	MAML1;CSNK1E;ICK;NRBP2;MAPK9;NUAK1;PRKAR1B;STK36;BMP2K;TLK2;STK38L;GAS6;MARK1
common-partner SMAD protein phosphorylation	13/303	0.11166	0.690108	-2.50045	5.48172	MAML1;CSNK1E;ICK;NRBP2;MAPK9;NUAK1;PRKAR1B;STK36;BMP2K;TLK2;STK38L;GAS6;MARK1
neurogenesis	12/272	0.106	0.690108	-2.39381	5.37247	MBD5;SALL1;DPYSL4;OPHN1;DLG3;BTBD1;KIF3A;COPS2;PCDHGC4;FAT4;EFNA5;EPHB1
pathway-restricted SMAD protein phosphorylation	13/308	0.122176	0.690108	-2.43439	5.11779	MAML1;CSNK1E;ICK;NRBP2;MAPK9;NUAK1;PRKAR1B;STK36;BMP2K;TLK2;STK38L;GAS6;MARK1
central nervous system neuron differentiation	8/159	0.0969699	0.690108	-2.06434	4.81683	NRBP2;ANKLE2;SNTG2;WNT5B;LDB1;FZD7;DNER;NMUR2
protein K48-linked ubiquitination	11/243	0.103631	0.690108	-2.11559	4.79586	RNF145;SHPRH;RNF216;HECTD2;UBE2D2;UBE4B;FBXO32;FBXL13;FBXO44;FBXO30;DDB2
protein phosphorylation involved in cellular protein catabolic process	13/310	0.126536	0.690108	-2.30573	4.76647	MAML1;CSNK1E;ICK;NRBP2;MAPK9;NUAK1;PRKAR1B;STK36;BMP2K;TLK2;STK38L;GAS6;MARK1
DNA repair	12/279	0.12124	0.690108	-2.25753	4.76335	YAP1;RAD52;USP47;SHPRH;TLK2;XPC;APBB1;CSNK1E;SIRT1;ASF1A;ALKBH8;DDB2
protein K33-linked ubiquitination	10/214	0.100281	0.690108	-2.03061	4.66996	RNF145;SHPRH;HECTD2;UBE2D2;UBE4B;FBXO32;FBXL13;FBXO44;FBXO30;DDB2
protein linear polyubiquitination	10/214	0.100281	0.690108	-2.01211	4.6274	RNF145;SHPRH;HECTD2;UBE2D2;UBE4B;FBXO32;FBXL13;FBXO44;FBXO30;DDB2
proteasome-mediated ubiquitin-dependent protein catabolic process	11/249	0.117238	0.690108	-2.10174	4.50517	RNF145;NUB1;CDC23;RNF216;CRBN;BTBD1;UBE2D2;USP33;SPOP;UBE4B;SIRT1
protein K29-linked ubiquitination	10/217	0.107281	0.690108	-1.96198	4.37974	RNF145;SHPRH;HECTD2;UBE2D2;UBE4B;FBXO32;FBXL13;FBXO44;FBXO30;DDB2
protein K27-linked ubiquitination	10/217	0.107281	0.690108	-1.96153	4.37873	RNF145;SHPRH;HECTD2;UBE2D2;UBE4B;FBXO32;FBXL13;FBXO44;FBXO30;DDB2
peptidyl-serine phosphorylation	14/352	0.155745	0.690108	-2.31977	4.31369	MAML1;CSNK1E;ICK;NRBP2;MAPK9;NUAK1;PRKAR1B;STK36;BMP2K;TLK2;STK38L;GAS6;PSKH1;MARK1
endocytosis	7/131	0.0913706	0.690108	-1.75513	4.19972	BCAS3;ZFYVE27;SORT1;DNER;CSNK1E;RAB11FIP3;VAMP2
protein K6-linked ubiquitination	10/220	0.114555	0.690108	-1.91637	4.15221	RNF145;SHPRH;HECTD2;UBE2D2;UBE4B;FBXO32;FBXL13;FBXO44;FBXO30;DDB2
chemorepulsion of axon	7/134	0.0999846	0.690108	-1.79733	4.13879	SPON2;DAB1;OPHN1;SH3KBP1;USP33;GAB1;EPHB1
vesicle fusion	7/131	0.0913706	0.690108	-1.72037	4.11655	BCAS3;ZFYVE27;SORT1;SYT15;SYTL4;RAB11FIP3;VAMP2
motor neuron axon guidance	7/133	0.0970653	0.690108	-1.73974	4.05772	SPON2;DAB1;OPHN1;SH3KBP1;USP33;GAB1;EPHB1
protein autoubiquitination	11/253	0.126846	0.690108	-1.96351	4.05422	NUB1;SHPRH;CRBN;KLHL7;UBE2D2;KLHL8;PEX5;FBXO32;SIRT1;PJA2;DDB2
negative regulation of transcription from RNA polymerase II promoter by pheromones	18/481	0.175507	0.690108	-2.1901	3.81094	HEXIM1;HDAC5;CBX7;PDE2A;GATA6;SIRT1;THAP11;PER2;SALL1;NR6A1;PER3;SOX18;EPC1;E4F1;SUDS3;APBB1;TCF3;ZMYND11
negative regulation of transcription from RNA polymerase II promoter involved in meiotic cell cycle	18/481	0.175507	0.690108	-2.18967	3.8102	HEXIM1;HDAC5;CBX7;PDE2A;GATA6;SIRT1;THAP11;PER2;SALL1;NR6A1;PER3;SOX18;EPC1;E4F1;SUDS3;APBB1;TCF3;ZMYND11
regulation of transport by negative regulation of transcription from RNA polymerase II promoter	18/481	0.175507	0.690108	-2.18357	3.79958	HEXIM1;HDAC5;CBX7;PDE2A;GATA6;SIRT1;THAP11;PER2;SALL1;NR6A1;PER3;SOX18;EPC1;E4F1;SUDS3;APBB1;TCF3;ZMYND11
negative regulation of ribosomal protein gene transcription from RNA polymerase II promoter	18/481	0.175507	0.690108	-2.17868	3.79108	HEXIM1;HDAC5;CBX7;PDE2A;GATA6;SIRT1;THAP11;PER2;SALL1;NR6A1;PER3;SOX18;EPC1;E4F1;SUDS3;APBB1;TCF3;ZMYND11
negative regulation of oligopeptide transport by negative regulation of transcription from RNA polymerase II promoter	18/481	0.175507	0.690108	-2.17795	3.7898	HEXIM1;HDAC5;CBX7;PDE2A;GATA6;SIRT1;THAP11;PER2;SALL1;NR6A1;PER3;SOX18;EPC1;E4F1;SUDS3;APBB1;TCF3;ZMYND11
regulation of lipid transport by negative regulation of transcription from RNA polymerase II promoter	18/481	0.175507	0.690108	-2.1771	3.78832	HEXIM1;HDAC5;CBX7;PDE2A;GATA6;SIRT1;THAP11;PER2;SALL1;NR6A1;PER3;SOX18;EPC1;E4F1;SUDS3;APBB1;TCF3;ZMYND11
regulation of glycolytic process by negative regulation of transcription from RNA polymerase II promoter	18/481	0.175507	0.690108	-2.17468	3.78411	HEXIM1;HDAC5;CBX7;PDE2A;GATA6;SIRT1;THAP11;PER2;SALL1;NR6A1;PER3;SOX18;EPC1;E4F1;SUDS3;APBB1;TCF3;ZMYND11
carbon catabolite repression of transcription from RNA polymerase II promoter	18/481	0.175507	0.690108	-2.17294	3.78108	HEXIM1;HDAC5;CBX7;PDE2A;GATA6;SIRT1;THAP11;PER2;SALL1;NR6A1;PER3;SOX18;EPC1;E4F1;SUDS3;APBB1;TCF3;ZMYND11
negative regulation of filamentous growth of a population of unicellular organisms in response to starvation by negative regulation of transcription from RNA polymerase II promoter	18/481	0.175507	0.690108	-2.16857	3.77348	HEXIM1;HDAC5;CBX7;PDE2A;GATA6;SIRT1;THAP11;PER2;SALL1;NR6A1;PER3;SOX18;EPC1;E4F1;SUDS3;APBB1;TCF3;ZMYND11
isopeptide cross-linking via N6-glycyl-L-lysine	10/226	0.129909	0.690108	-1.8465	3.76858	NUB1;SHPRH;CRBN;KLHL7;UBE2D2;KLHL8;PEX5;FBXO32;SIRT1;PJA2
regulation of cellular ketone metabolic process by negative regulation of transcription from RNA polymerase II promoter	18/481	0.175507	0.690108	-2.16406	3.76564	HEXIM1;HDAC5;CBX7;PDE2A;GATA6;SIRT1;THAP11;PER2;SALL1;NR6A1;PER3;SOX18;EPC1;E4F1;SUDS3;APBB1;TCF3;ZMYND11
negative regulation of phosphatidylserine biosynthetic process by negative regulation of transcription from RNA polymerase II promoter	18/481	0.175507	0.690108	-2.16315	3.76405	HEXIM1;HDAC5;CBX7;PDE2A;GATA6;SIRT1;THAP11;PER2;SALL1;NR6A1;PER3;SOX18;EPC1;E4F1;SUDS3;APBB1;TCF3;ZMYND11
actin ubiquitination	10/226	0.129909	0.690108	-1.84163	3.75862	NUB1;SHPRH;CRBN;KLHL7;UBE2D2;KLHL8;PEX5;FBXO32;SIRT1;PJA2
negative regulation of snRNA transcription from RNA polymerase II promoter	18/481	0.175507	0.690108	-2.15753	3.75428	HEXIM1;HDAC5;CBX7;PDE2A;GATA6;SIRT1;THAP11;PER2;SALL1;NR6A1;PER3;SOX18;EPC1;E4F1;SUDS3;APBB1;TCF3;ZMYND11
negative regulation of transcription from RNA polymerase II promoter in response to copper ion	18/481	0.175507	0.690108	-2.15724	3.75376	HEXIM1;HDAC5;CBX7;PDE2A;GATA6;SIRT1;THAP11;PER2;SALL1;NR6A1;PER3;SOX18;EPC1;E4F1;SUDS3;APBB1;TCF3;ZMYND11
negative regulation of transcription from RNA polymerase II promoter involved in heart development	18/481	0.175507	0.690108	-2.15413	3.74835	HEXIM1;HDAC5;CBX7;PDE2A;GATA6;SIRT1;THAP11;PER2;SALL1;NR6A1;PER3;SOX18;EPC1;E4F1;SUDS3;APBB1;TCF3;ZMYND11
protein ubiquitination	10/226	0.129909	0.690108	-1.83502	3.74513	NUB1;SHPRH;CRBN;KLHL7;UBE2D2;KLHL8;PEX5;FBXO32;SIRT1;PJA2
negative regulation of invasive growth in response to glucose limitation by negative regulation of transcription from RNA polymerase II promoter	18/481	0.175507	0.690108	-2.15008	3.74131	HEXIM1;HDAC5;CBX7;PDE2A;GATA6;SIRT1;THAP11;PER2;SALL1;NR6A1;PER3;SOX18;EPC1;E4F1;SUDS3;APBB1;TCF3;ZMYND11
transfer RNA gene-mediated silencing	18/481	0.175507	0.690108	-2.14795	3.7376	HEXIM1;HDAC5;CBX7;PDE2A;GATA6;SIRT1;THAP11;PER2;SALL1;NR6A1;PER3;SOX18;EPC1;E4F1;SUDS3;APBB1;TCF3;ZMYND11
negative regulation of cellular response to alkaline pH by negative regulation of transcription from RNA polymerase II promoter	18/481	0.175507	0.690108	-2.1473	3.73647	HEXIM1;HDAC5;CBX7;PDE2A;GATA6;SIRT1;THAP11;PER2;SALL1;NR6A1;PER3;SOX18;EPC1;E4F1;SUDS3;APBB1;TCF3;ZMYND11
negative regulation of pseudohyphal growth by negative regulation of transcription from RNA polymerase II promoter	18/481	0.175507	0.690108	-2.14388	3.73052	HEXIM1;HDAC5;CBX7;PDE2A;GATA6;SIRT1;THAP11;PER2;SALL1;NR6A1;PER3;SOX18;EPC1;E4F1;SUDS3;APBB1;TCF3;ZMYND11
negative regulation of phosphatidylcholine biosynthetic process by negative regulation of transcription from RNA polymerase II promoter	18/481	0.175507	0.690108	-2.13773	3.71981	HEXIM1;HDAC5;CBX7;PDE2A;GATA6;SIRT1;THAP11;PER2;SALL1;NR6A1;PER3;SOX18;EPC1;E4F1;SUDS3;APBB1;TCF3;ZMYND11
negative regulation of induction of conjugation with cellular fusion by negative regulation of transcription from RNA polymerase II promoter	18/481	0.175507	0.690108	-2.13696	3.71848	HEXIM1;HDAC5;CBX7;PDE2A;GATA6;SIRT1;THAP11;PER2;SALL1;NR6A1;PER3;SOX18;EPC1;E4F1;SUDS3;APBB1;TCF3;ZMYND11
[truncated: 4,096 more rows]

## Sheet: GO Biological process-Cluster3
Term	Overlap	P-value	Adjusted P-value	Z-score	Combined Score	Genes
[truncated: 5,842 more rows]

## Sheet: GO Biological process-Cluster4
GO Term	Overlap	P-value	Adjusted P-value	Z-score	Combined Score	Genes
[truncated: 4,460 more rows]

## Sheet: GO Biological process-Cluster5
GO Term	Overlap	P-value	Adjusted P-value	Z-score	Combined Score	Genes
[truncated: 4,858 more rows]

## Sheet: GO Biological process-Cluster6
GO Term	Overlap	P-value	Adjusted P-value	Z-score	Combined Score	Genes
[truncated: 6,479 more rows]

[truncated: 1 more sheets: Go Biological process-Cluster7]
