# Supplementary material for: In silico analysis of the Mus musculus uterine gene expression landscape during pregnancy identifies putative upstream regulators for labour
Source: PLoS One. 2018 Sep 20;13(9):e0204236. doi: 10.1371/journal.pone.0204236 (PMC6147639; doi:10.1371/journal.pone.0204236)
Supplement: S3 Table — Each worksheet contains the DEGcts for the indicated specific time point comparison. Lfc expression level and adjusted P value are indicated. Lists are ranked by adjusted P-value. Data are used to construct Fig 3. (XLS) [file pone.0204236.s003.xls]

## Sheet: NP-E6.5
SYMBOL	logFC	P.Value	adj.P.Val
Gpx3	3.18191	3.06991e-20	4.39641e-16
Ap3b2	-2.83825	1.45663e-16	1.04302e-12
Prss28	8.28843	1.1672e-15	4.17886e-12
Nppa	6.07065	8.76812e-16	4.17886e-12
Npy	4.70132	4.58871e-15	1.3143e-11
Spink8	1.99919	1.15719e-13	2.76201e-10
Svep1	2.6274	6.59642e-13	1.11014e-09
Lsamp	-2.38971	6.97667e-13	1.11014e-09
Fxyd4	-5.93165	6.96178e-13	1.11014e-09
Dcxr	-2.18441	9.29918e-13	1.29619e-09
Alox12e	-4.37856	9.95606e-13	1.29619e-09
Dpep1	3.75642	1.20414e-12	1.43704e-09
Dio3	4.45107	1.59574e-12	1.75789e-09
LOC100047285	9.03892	2.15229e-12	2.20164e-09
Igfbp2	4.53674	6.95434e-12	6.63954e-09
E430002G05Rik	2.05633	8.5035e-12	7.61116e-09
Hsd11b1	4.00316	1.0788e-11	9.08793e-09
Faah	-1.65513	1.52447e-11	1.21289e-08
Sfrp4	3.24479	2.15699e-11	1.6258e-08
Pdgfc	1.71959	2.36086e-11	1.69049e-08
Map3k6	1.48367	4.46367e-11	3.04401e-08
Ecm1	1.58879	7.44613e-11	4.84709e-08
Figf	2.31312	9.62983e-11	5.99604e-08
Ppp2r2b	-2.27253	1.03625e-10	6.1834e-08
Itga1	1.91597	1.21107e-10	6.74468e-08
Bgn	1.14476	1.22451e-10	6.74468e-08
Stab1	1.53519	1.73614e-10	9.20861e-08
Itgbl1	2.93199	1.97712e-10	1.01122e-07
Wnt16	-1.56529	2.59239e-10	1.23752e-07
Anpep	-2.40843	2.53751e-10	1.23752e-07
Ly6a	1.3257	3.54144e-10	1.63603e-07
Tdo2	3.37217	3.69016e-10	1.65146e-07
Prkg2	2.26967	5.3359e-10	2.31562e-07
Slitrk3	-2.18456	9.88621e-10	4.16413e-07
Noxa1	-1.49024	1.04296e-09	4.2675e-07
Chrd	1.65829	1.82657e-09	7.0263e-07
Hspa2	1.21172	1.80477e-09	7.0263e-07
Coro2a	-1.54587	1.86439e-09	7.0263e-07
Lcn13	3.0363	2.20233e-09	8.08706e-07
AW121567	-3.2948	2.34552e-09	8.39755e-07
Lrig3	-1.06616	2.81817e-09	9.84365e-07
Chrdl2	-1.09882	3.57848e-09	1.1918e-06
Bmp7	-2.29095	3.54546e-09	1.1918e-06
1700094C09Rik	3.61395	3.83351e-09	1.24772e-06
Nmb	1.60157	5.0505e-09	1.60729e-06
Prelp	1.88888	5.20573e-09	1.62068e-06
Fzd1	1.78469	5.51538e-09	1.68055e-06
Igfbp3	3.51677	7.10856e-09	2.12087e-06
Tmem204	1.44452	8.23524e-09	2.40687e-06
Epdr1	1.32172	9.09275e-09	2.60434e-06
Timp1	1.61463	9.4727e-09	2.65997e-06
Nt5e	2.33677	1.16934e-08	3.2204e-06
Slc2a1	1.72842	1.3002e-08	3.51325e-06
Egr2	2.30922	1.37243e-08	3.58858e-06
Msx1	-2.52614	1.3782e-08	3.58858e-06
Nog	3.14758	1.50435e-08	3.71445e-06
Moxd1	2.0433	1.47302e-08	3.71445e-06
Gyltl1b	-1.95044	1.49916e-08	3.71445e-06
Gp38	1.69677	1.54539e-08	3.75111e-06
Ctla2a	3.20861	1.98187e-08	4.73039e-06
AU042651	-2.92767	2.04553e-08	4.80231e-06
Egfl7	1.05094	2.18646e-08	4.97021e-06
Jakmip1	-1.95888	2.18036e-08	4.97021e-06
B3gat1	0.892588	2.46881e-08	5.52434e-06
Col12a1	2.43957	2.58446e-08	5.69417e-06
Slc5a8	3.375	3.37898e-08	7.22245e-06
Cntnap2	-1.32364	3.3293e-08	7.22245e-06
Fxyd6	1.59556	3.50281e-08	7.37702e-06
Slc14a1	-1.8905	3.71753e-08	7.71576e-06
Pcolce	1.94714	3.93141e-08	8.0431e-06
Adamdec1	1.53381	4.08474e-08	8.23909e-06
Abcb1b	3.02988	4.25701e-08	8.46731e-06
Bspry	-1.97689	4.41119e-08	8.6538e-06
BC064033	2.42548	4.67192e-08	9.04143e-06
Cbr3	-1.36989	4.79038e-08	9.14707e-06
Dync1i1	-1.96779	5.2762e-08	9.94216e-06
Chodl	2.72248	6.56068e-08	1.17899e-05
F2r	1.9909	6.5861e-08	1.17899e-05
Mmp2	1.07207	6.53971e-08	1.17899e-05
Hr	-1.42186	6.46847e-08	1.17899e-05
Gpr128	-2.52093	6.80771e-08	1.18894e-05
P2ry14	-3.30284	6.77234e-08	1.18894e-05
Il31ra	3.38471	7.61007e-08	1.26725e-05
BC061237	1.39293	7.60878e-08	1.26725e-05
Klf5	1.24704	7.49945e-08	1.26725e-05
Dgat2	-2.19759	7.5747e-08	1.26725e-05
Thrsp	-2.30747	8.42486e-08	1.38681e-05
BC051019	2.07182	9.26913e-08	1.50845e-05
Errfi1	1.44638	9.41964e-08	1.51572e-05
Serpinb6b	2.27768	1.02253e-07	1.6092e-05
2300002D11Rik	1.96305	1.01141e-07	1.6092e-05
Reln	1.49952	1.10457e-07	1.71941e-05
4833423E24Rik	-1.13909	1.20415e-07	1.85426e-05
Itgb6	-2.3111	1.27802e-07	1.94708e-05
Camk2n1	1.31864	1.29403e-07	1.95071e-05
Spink3	7.69883	1.31135e-07	1.95624e-05
Edg7	-1.72634	1.35397e-07	1.99899e-05
Asb4	-0.901279	1.47913e-07	2.16149e-05
Clec1a	1.54857	1.54428e-07	2.22442e-05
Csrp2	1.12725	1.55326e-07	2.22442e-05
LOC100046120	2.26581	1.59414e-07	2.26036e-05
Prlr	3.01107	1.62174e-07	2.27695e-05
8430408G22Rik	3.39856	1.71705e-07	2.36441e-05
Ifit2	1.25796	1.71172e-07	2.36441e-05
Gata3	3.13298	1.86232e-07	2.51607e-05
Lrrtm1	0.788761	1.86206e-07	2.51607e-05
Susd2	1.42991	1.94507e-07	2.6033e-05
Galnt9	1.19547	2.00746e-07	2.66193e-05
2610528J11Rik	-1.73154	2.27076e-07	2.98344e-05
AI836003	-1.2746	2.30204e-07	2.99705e-05
Sox18	1.21827	2.36031e-07	3.04522e-05
Vstm2a	-1.14113	2.43307e-07	3.11107e-05
Olfml1	1.60524	2.58125e-07	3.27134e-05
Arhgef4	-1.83116	2.61592e-07	3.28619e-05
Slc26a4	2.05072	3.19587e-07	3.96881e-05
Lamb2	1.42697	3.21474e-07	3.96881e-05
Nipsnap1	-1.39421	3.40591e-07	4.16889e-05
4631426J05Rik	1.22077	3.51329e-07	4.26389e-05
5330417C22Rik	3.26991	3.78366e-07	4.55343e-05
Tagln	1.38874	3.92943e-07	4.68945e-05
Sfrp1	2.39574	4.2531e-07	5.03378e-05
Acot11	1.17708	4.30909e-07	5.05174e-05
Hvcn1	0.992071	4.37411e-07	5.05174e-05
Cyb5b	-0.820774	4.3699e-07	5.05174e-05
Grk5	1.25394	4.52669e-07	5.18614e-05
Pdgfrl	1.48424	4.64666e-07	5.28133e-05
BC048679	-3.50996	4.70033e-07	5.30026e-05
Csdc2	1.4451	4.78586e-07	5.35456e-05
Lipf	0.941627	5.33653e-07	5.8788e-05
Gimap8	0.738759	5.31489e-07	5.8788e-05
Cldn23	-2.585	5.39463e-07	5.89744e-05
Col14a1	1.62839	5.53497e-07	6.00502e-05
AW551984	2.09544	5.619e-07	6.02861e-05
Pi16	1.82166	5.64091e-07	6.02861e-05
Fut8	1.07063	5.68655e-07	6.03238e-05
Ahnak2	1.26089	6.14573e-07	6.47154e-05
Lamc1	1.26943	6.4713e-07	6.76463e-05
BC037594	1.11714	6.57504e-07	6.82327e-05
LOC100047167	-1.30634	6.71164e-07	6.91492e-05
Unc5b	1.67255	6.90217e-07	7.06043e-05
Fgf7	1.86246	7.21346e-07	7.32652e-05
Hmgcs2	3.39465	7.33673e-07	7.3475e-05
Zmpste24	-1.32005	7.30556e-07	7.3475e-05
Scube1	-1.63278	7.47169e-07	7.4307e-05
Dyrk3	-0.914426	7.8994e-07	7.80189e-05
Msc	2.2362	9.01996e-07	8.84759e-05
1200009O22Rik	1.14918	9.17106e-07	8.92254e-05
Clec4n	1.1162	9.22098e-07	8.92254e-05
LOC233529	-1.27757	9.59239e-07	9.21964e-05
Efna5	0.972581	9.91235e-07	9.46365e-05
Lox	1.42942	1.02024e-06	9.64343e-05
Fam101a	-0.96121	1.02353e-06	9.64343e-05
Slit3	1.63144	1.05655e-06	9.8252e-05
Slc38a5	-1.24274	1.05184e-06	9.8252e-05
Nola2	-0.692519	1.07476e-06	9.93013e-05
Gulo	-1.41636	1.10074e-06	0.000100406
Galm	-1.99119	1.09729e-06	0.000100406
LOC100046232	1.47495	1.17754e-06	0.000106732
Synm	1.817	1.26191e-06	0.000111479
Slc13a2	1.47971	1.26884e-06	0.000111479
Raver2	1.32984	1.26217e-06	0.000111479
Cst3	0.701553	1.24463e-06	0.000111479
Dleu7	-1.26859	1.25722e-06	0.000111479
LOC100041729	0.86358	1.29455e-06	0.000113044
Itga5	1.53887	1.3913e-06	0.000120756
Myo7a	1.13145	1.43727e-06	0.000123663
Rac3	-1.23151	1.4507e-06	0.000123663
Irf6	-2.25924	1.44966e-06	0.000123663
1600016N20Rik	-1.25624	1.47001e-06	0.000124568
Neurl	1.10891	1.51189e-06	0.000127363
Lrrc8	1.32444	1.52258e-06	0.000127514
4930503E14Rik	1.35894	1.55205e-06	0.000129226
Gaa	0.70059	1.63075e-06	0.000134994
Tmem102	-1.66762	1.75103e-06	0.000144118
Fst	3.56708	1.7892e-06	0.000145586
Sh3gl2	-1.45561	1.78451e-06	0.000145586
Mmp7	2.8375	1.87246e-06	0.000150649
Lrba	-0.881939	1.86359e-06	0.000150649
Cd14	-1.4609	1.88499e-06	0.00015081
LOC100044177	-1.5664	1.90153e-06	0.000151287
Bdnf	1.77844	1.91404e-06	0.000151442
Arfl4	2.02546	1.99707e-06	0.000157143
Cbr2	-2.65936	2.02543e-06	0.000158504
Rnase1	2.09854	2.11155e-06	0.000164345
Hist1h4h	1.31974	2.15906e-06	0.000167135
Emilin1	0.76318	2.18189e-06	0.000167994
Slc10a6	1.57474	2.20052e-06	0.000168522
Magi1	1.15959	2.40564e-06	0.000183251
Tcf23	1.72537	2.47791e-06	0.000187758
Wnt7a	-1.9876	2.56141e-06	0.000193063
Cd300lg	1.52605	2.61106e-06	0.000195775
Krt19	-2.64061	2.66674e-06	0.000198908
Plekhf1	1.20999	2.70102e-06	0.000200421
Mapk13	-2.66756	2.73827e-06	0.000202138
Stxbp2	-0.84971	2.82025e-06	0.000207122
Fzd6	-0.894906	2.90365e-06	0.000212159
Notch4	0.886326	2.93716e-06	0.000213518
Aox3	2.44968	2.99781e-06	0.000215737
Gpr123	1.1607	2.98914e-06	0.000215737
Egfr	0.800398	3.01399e-06	0.000215817
Plcl2	1.72148	3.05672e-06	0.000217788
Kcne4	1.37762	3.13067e-06	0.000221952
2610204M08Rik	1.29963	3.29023e-06	0.000232115
Cxcl14	2.67203	3.35356e-06	0.000235423
Eya2	-1.42321	3.41828e-06	0.000238796
Gucy1a3	0.998542	3.58308e-06	0.00024789
Lphn3	-0.885079	3.5826e-06	0.00024789
Aadacl1	0.913116	3.63542e-06	0.000250302
Wnt6	2.30329	3.74404e-06	0.000256547
Sorbs1	0.975324	3.80172e-06	0.00025803
Flrt1	-1.38372	3.79182e-06	0.00025803
Umod	1.54168	4.00052e-06	0.000269835
Cldn3	-2.59301	4.01332e-06	0.000269835
Zfp36	0.990587	4.04195e-06	0.000270489
H6pd	1.21254	4.21222e-06	0.000277987
Spire1	0.943988	4.20875e-06	0.000277987
Nudt19	-0.985189	4.19912e-06	0.000277987
Tjp3	-1.86711	4.39282e-06	0.000288576
Klk1	4.1018	4.47858e-06	0.000292866
Bcl6b	0.99868	4.58148e-06	0.000298234
Pla1a	1.92129	4.62306e-06	0.000299578
6330500D04Rik	-0.849917	4.7454e-06	0.000306121
Aqp8	3.33366	4.77135e-06	0.000306415
Rras	0.747415	4.86361e-06	0.000309563
Negr1	-1.39962	4.85678e-06	0.000309563
Krt8	-2.80514	4.97148e-06	0.000315029
F13a1	1.46499	5.0271e-06	0.00031715
Calb2	2.82692	5.11026e-06	0.000319581
Pde4dip	1.1239	5.09832e-06	0.000319581
Nsbp1	1.62677	5.40022e-06	0.000335996
Ccdc92	1.31348	5.41966e-06	0.000335996
Zcchc5	0.965022	5.5315e-06	0.000341451
Myadm	0.750888	5.70875e-06	0.000350234
LOC100047046	-1.75483	5.7227e-06	0.000350234
Tnfaip8	1.37136	5.94204e-06	0.00036211
Slc6a8	1.01503	6.00964e-06	0.000364678
Anln	1.08326	6.05125e-06	0.000365654
9930023K05Rik	-2.6145	6.20788e-06	0.000373542
Sult1a1	2.17973	6.37027e-06	0.00038171
Dnmt3l	-1.20369	6.80634e-06	0.00040614
Dhrs4	-1.24068	6.88048e-06	0.00040886
Stmn4	-1.77421	6.91976e-06	0.000409495
Fkbp5	1.63509	6.95228e-06	0.000409727
Pdk4	1.73015	7.03549e-06	0.000412931
Lig3	-0.657691	7.45227e-06	0.000434248
Myrip	-1.28348	7.48965e-06	0.000434248
Rdh9	-1.46117	7.46972e-06	0.000434248
Sepp1	1.32682	8.01212e-06	0.000462667
Slc7a8	1.38511	8.49408e-06	0.000488529
Ano4	-1.2341	8.53969e-06	0.000489188
Wnt10a	2.17337	8.69676e-06	0.000495933
Fhl1	0.92065	8.7267e-06	0.000495933
Ccl21a	1.41095	8.866e-06	0.000501858
Ankrd47	1.19163	9.13197e-06	0.000514878
Olfml3	1.22448	9.53809e-06	0.000535666
Gramd3	-1.18398	9.66648e-06	0.000540756
Fstl4	-1.29158	9.78929e-06	0.000545496
Rab3il1	1.21299	1.00939e-05	0.00056029
Ednrb	2.10186	1.02611e-05	0.000567369
Hdac4	0.834974	1.03467e-05	0.000569548
Ankrd56	-1.76917	1.04198e-05	0.000569548
Dsp	-2.0165	1.0408e-05	0.000569548
Tmem159	0.823931	1.09001e-05	0.000593539
Sertad4	1.42352	1.10323e-05	0.000598463
Ildr1	-1.40642	1.12374e-05	0.000607288
Inmt	2.26472	1.13275e-05	0.000609855
Ank	-1.1	1.14345e-05	0.00061331
EG638695	2.63861	1.15076e-05	0.000614925
Slc39a12	0.973865	1.15933e-05	0.000617203
Ccdc56	-0.597994	1.17391e-05	0.000622653
Fbln1	1.46573	1.23462e-05	0.000652437
Sgk1	0.999898	1.2782e-05	0.000672984
Mal	-0.994442	1.28713e-05	0.0006752
Cdh3	2.15043	1.29272e-05	0.00067566
Spin2	1.30944	1.34578e-05	0.000700835
Pof1b	-1.5486	1.39009e-05	0.000721287
Gse1	-0.785011	1.40121e-05	0.000723944
Cldn7	-1.39647	1.40532e-05	0.000723944
Capn6	2.14299	1.42359e-05	0.000726104
LOC100041504	1.43299	1.42666e-05	0.000726104
Ly6c1	1.4211	1.44501e-05	0.000726104
Txnip	1.10343	1.43859e-05	0.000726104
Apbb2	0.881094	1.43167e-05	0.000726104
Pld3	0.784204	1.44477e-05	0.000726104
Il17rb	-2.59319	1.44176e-05	0.000726104
2310046K01Rik	-1.05591	1.47949e-05	0.00074083
Ctse	-1.38962	1.51587e-05	0.000756401
Unc84b	0.668478	1.52671e-05	0.000759166
Ptn	1.57159	1.57377e-05	0.00077986
Serpina9	-1.84316	1.60183e-05	0.000791029
Tgfb3	0.941823	1.6242e-05	0.000799319
Ssx2ip	-1.29655	1.63846e-05	0.000803573
Plek2	-1.14652	1.70733e-05	0.000834493
Fut2	-2.23382	1.74363e-05	0.000849339
Aplnr	1.45332	1.75407e-05	0.00085063
Rab11fip5	0.598739	1.75816e-05	0.00085063
Cd33	0.899192	1.77262e-05	0.000854736
Sprr2f	-4.13345	1.81261e-05	0.000871089
Sulf1	1.58631	1.86592e-05	0.000893707
AI847670	-0.737801	1.8774e-05	0.000896208
Atg9b	2.49308	1.90128e-05	0.000904591
Arl4c	-1.81106	1.91847e-05	0.000909749
Pear1	0.969876	2.0094e-05	0.0009466
Cd24a	-1.82203	2.00727e-05	0.0009466
Ripk4	-1.43886	2.07087e-05	0.000972356
Klf2	1.23988	2.09795e-05	0.000978654
Vstm2b	-1.43694	2.09321e-05	0.000978654
Itih5	1.51108	2.1116e-05	0.000981826
Syt15	1.11355	2.15327e-05	0.000997963
Gzmg	2.97182	2.17353e-05	0.0010041
Scube2	1.57069	2.23155e-05	0.00102429
Rnpep	-1.09414	2.22515e-05	0.00102429
Alad	-0.627764	2.2442e-05	0.00102627
D330045A20Rik	-1.19641	2.25018e-05	0.00102627
Gstm2	-1.49226	2.26672e-05	0.00102727
Sdk1	-1.96337	2.2657e-05	0.00102727
A430110N23Rik	0.822704	2.28017e-05	0.0010301
Ccl21c	1.40869	2.3107e-05	0.00103411
Slc6a6	1.08669	2.30656e-05	0.00103411
Fam102a	-0.845943	2.30284e-05	0.00103411
Per1	0.817289	2.33529e-05	0.00103956
Spryd4	-0.746427	2.33739e-05	0.00103956
Cd59a	0.756967	2.34636e-05	0.00104031
Ptx3	1.91817	2.37781e-05	0.00105048
Gm2a	0.749344	2.38396e-05	0.00105048
Gjb6	-2.17695	2.39889e-05	0.00105382
Pdlim1	-0.979798	2.41443e-05	0.0010574
Llgl2	-1.34159	2.45355e-05	0.00107126
Atp2b2	-1.10208	2.49906e-05	0.00108781
Ramp3	-3.43	2.50967e-05	0.00108912
AU018829	0.550698	2.52735e-05	0.00109348
Tnfaip2	1.73608	2.54642e-05	0.00109655
Slc26a7	-1.71143	2.54976e-05	0.00109655
Plekha4	1.05764	2.62575e-05	0.00112585
Zfp57	1.09373	2.65465e-05	0.00113484
Wisp1	0.756748	2.69928e-05	0.00115049
Tac2	1.32278	2.72866e-05	0.00115956
Tnfrsf19	-1.45241	2.7375e-05	0.00115987
Ctdspl	0.828487	2.79811e-05	0.00118206
C1qtnf3	-1.21818	2.8091e-05	0.00118321
Chst12	0.890352	2.84121e-05	0.00119323
Serpina3n	1.82117	2.85706e-05	0.00119637
Scn4b	-1.42647	2.8835e-05	0.00120392
Tpm3	-0.675832	2.89383e-05	0.00120473
Lamc3	-1.44433	2.9185e-05	0.00121147
Gpr23	1.13956	3.0302e-05	0.00125421
Mmrn2	0.841805	3.07108e-05	0.00126746
D12Ertd553e	0.937442	3.17581e-05	0.00130418
Pkp3	-1.11033	3.17827e-05	0.00130418
1190007F08Rik	0.900013	3.21008e-05	0.00131347
Art3	1.91786	3.24096e-05	0.00131858
Scgb3a1	0.978706	3.23223e-05	0.00131858
Rhbdl3	1.11499	3.37443e-05	0.00136512
Grn	0.558027	3.37172e-05	0.00136512
Ctsf	0.920211	3.39322e-05	0.00136775
Sort1	-0.921184	3.40003e-05	0.00136775
Bmp1	0.898233	3.44218e-05	0.00138083
Slc12a8	0.961899	3.50143e-05	0.00140067
Ang	0.934684	3.52707e-05	0.001407
4931406P16Rik	0.615661	3.57121e-05	0.00142065
Pelo	0.608058	3.60222e-05	0.00142902
Angptl1	-0.822234	3.63744e-05	0.00143504
Clip4	-1.02269	3.63664e-05	0.00143504
Col8a2	0.996384	3.67162e-05	0.00143665
Pacsin3	-0.766434	3.65344e-05	0.00143665
Grhl2	-1.7043	3.666e-05	0.00143665
Syn2	-1.85318	3.69803e-05	0.00144304
Gja5	1.02333	3.82392e-05	0.00148811
Pafah1b3	-0.862222	3.84828e-05	0.00149353
Hes6	-1.30613	3.86965e-05	0.00149777
Retnlg	-1.54089	3.89958e-05	0.00150528
Dact2	-1.39449	3.91884e-05	0.00150865
Mgp	1.12455	4.04078e-05	0.00154901
Rab19	-0.923268	4.04533e-05	0.00154901
1500015O10Rik	1.51208	4.14969e-05	0.00158474
C1qtnf7	0.966575	4.19763e-05	0.00159669
Timp2	0.579718	4.21444e-05	0.00159669
Nrg1	-1.98618	4.20364e-05	0.00159669
Nr1h3	0.812882	4.25528e-05	0.00160791
Flywch2	-0.954744	4.26819e-05	0.00160854
Ndufa4	-0.870503	4.29768e-05	0.00161541
Ihh	-1.87857	4.38692e-05	0.00164464
Emp1	0.852479	4.44014e-05	0.00165156
2310066E14Rik	0.807165	4.4199e-05	0.00165156
Gtf2f2	-0.778948	4.46305e-05	0.00165156
Cdh1	-1.67157	4.46158e-05	0.00165156
Clic6	-2.31237	4.44402e-05	0.00165156
Cox6b2	0.70343	4.56152e-05	0.00168365
Msr2	1.15832	4.70116e-05	0.00173073
Cdc7	1.02181	4.72166e-05	0.00173382
Des	0.647537	4.75599e-05	0.00174196
Fads3	0.9413	4.78904e-05	0.00174959
Lgmn	0.78602	4.84942e-05	0.00176714
Gimap5	0.983385	4.90417e-05	0.00178038
Ints4	-0.565974	4.92306e-05	0.00178038
4930544G21Rik	-1.46988	4.92082e-05	0.00178038
Rgs2	2.10313	4.97807e-05	0.00179574
Hrmt1l2	-0.824999	5.05895e-05	0.00182033
Prap1	6.09169	5.0734e-05	0.00182096
Sesn1	1.10689	5.14205e-05	0.00182785
Myl1	0.923966	5.11951e-05	0.00182785
Cyp4b1	0.883547	5.14367e-05	0.00182785
Abhd7	-0.916794	5.14217e-05	0.00182785
Galr2	0.879292	5.15872e-05	0.00182866
Spp1	2.24926	5.20017e-05	0.00183881
MGC41689	0.992683	5.24511e-05	0.00185013
Slc22a5	1.18755	5.26972e-05	0.00185424
Rasl11b	1.07072	5.3107e-05	0.00186408
Net1	0.918829	5.36152e-05	0.00187732
Chst1	0.927756	5.42473e-05	0.00189482
D9Ertd392e	0.578059	5.44671e-05	0.00189787
Celsr2	-1.58572	5.46453e-05	0.00189945
4933428G20Rik	0.468557	5.52219e-05	0.00191485
Pecam1	0.888515	5.72011e-05	0.00197869
Kcnma1	1.24268	5.77572e-05	0.00198801
Tmem38b	0.693015	5.7887e-05	0.00198801
LOC100048726	-1.02024	5.78008e-05	0.00198801
Id3	1.27648	6.05394e-05	0.00206918
Dab1	-0.973669	6.04575e-05	0.00206918
9930032O22Rik	-1.30217	6.08206e-05	0.00207384
Slc6a2	2.77658	6.11856e-05	0.00208133
LOC100046741	0.716058	6.17575e-05	0.0020958
X99384	0.914034	6.20322e-05	0.0020979
G6pdx	-0.925553	6.21122e-05	0.0020979
Stac2	1.04759	6.23334e-05	0.00210042
Mt4	1.62225	6.33242e-05	0.00212276
Prkca	0.738969	6.3541e-05	0.00212276
Adamts18	0.635504	6.32644e-05	0.00212276
Park7	-0.521092	6.35893e-05	0.00212276
Uchl1	1.17297	6.50307e-05	0.00216582
Fam20a	1.22558	6.59906e-05	0.00218762
Slc7a11	-1.2143	6.59529e-05	0.00218762
Nupr1	1.00747	6.62448e-05	0.00219097
Ctgf	1.20523	6.70431e-05	0.00221227
Vcp	-0.452896	6.78227e-05	0.00223285
Med24	-0.953444	6.85118e-05	0.00225036
Klk1b5	3.21936	6.96024e-05	0.00228095
Plvap	0.835942	6.99981e-05	0.00228347
Naip5	-1.25771	6.99168e-05	0.00228347
Dgkb	0.599079	7.04651e-05	0.00228828
Acss2	-0.682808	7.03826e-05	0.00228828
Stard3nl	0.562669	7.10981e-05	0.00229841
Tmem16j	-1.34455	7.10443e-05	0.00229841
Ch25h	1.61912	7.16362e-05	0.00231059
Kank4	1.13352	7.30564e-05	0.0023511
Tbx1	1.09716	7.39464e-05	0.00237441
Ankrd1	1.55468	7.51192e-05	0.00240667
LOC100046049	-0.951643	7.54304e-05	0.00241125
Abca8a	1.364	7.56792e-05	0.00241381
Rgs1	1.47301	7.58481e-05	0.00241382
D230007K08Rik	0.905841	7.72331e-05	0.00245245
Preb	0.465901	7.77295e-05	0.00246275
Mt3	2.15213	7.79809e-05	0.00246526
Pllp	-1.35832	7.84768e-05	0.00247548
Tlr4	0.721546	7.87623e-05	0.00247902
6330406I15Rik	0.981254	8.00032e-05	0.00250706
Cpt1b	0.620272	7.99386e-05	0.00250706
Gzme	2.50726	8.04638e-05	0.00251599
Tmem184a	-1.40321	8.19031e-05	0.00255541
Lag3	0.832337	8.23146e-05	0.00256267
Cnp	-0.959116	8.44644e-05	0.00262389
Pgr	-0.986944	8.47972e-05	0.00262853
Lrrn2	1.27419	8.62309e-05	0.0026672
Usp10	1.16712	8.65482e-05	0.00267124
Mmp23	0.788811	8.79523e-05	0.00269714
Arhgef19	-0.94738	8.7696e-05	0.00269714
Qpct	-1.14423	8.78659e-05	0.00269714
Xrcc6	-0.954287	9.05211e-05	0.00276999
Dlx5	-0.952571	9.15527e-05	0.00279558
Mrc1	0.999715	9.21844e-05	0.00280888
Elf3	-2.85546	9.24329e-05	0.00281047
Rab6b	-1.38017	9.26442e-05	0.00281093
Prickle1	0.833123	9.4227e-05	0.00284689
Capn5	-1.55813	9.40471e-05	0.00284689
Fermt1	-1.94975	9.55515e-05	0.00288083
Efhd1	1.23935	9.66129e-05	0.00290671
Rasl11a	0.998588	9.72588e-05	0.00292001
Abca1	0.88372	9.78265e-05	0.00292505
Cd151	0.552698	9.79896e-05	0.00292505
Mtap7	-1.02776	9.80394e-05	0.00292505
Arhgef15	0.864236	0.000100788	0.0030008
Rrm2	2.09733	0.000103762	0.00308293
Sgsm2	0.773194	0.000104259	0.00308687
Elmo3	-1.21611	0.000104325	0.00308687
Mfap2	0.809686	0.000108437	0.00320048
Ap1m2	-1.42321	0.000108612	0.00320048
Zfp395	0.846714	0.000108927	0.00320316
Stx18	-1.22894	0.000111089	0.00326005
Hhat	0.783774	0.000113483	0.0033235
Actc1	1.93389	0.000114999	0.00336102
LOC100047834	-0.513271	0.000117327	0.00342207
BC028528	0.871592	0.000118076	0.00343693
Mertk	0.696518	0.000119744	0.00347137
LOC100046136	-0.685341	0.000119585	0.00347137
Lypd6	0.812312	0.00012078	0.00349363
Adss	-0.701575	0.000121	0.00349363
Ifi27	1.43902	0.000121764	0.00350862
Ky	-0.783888	0.000123379	0.00354801
Acad8	-0.738324	0.000124184	0.00356401
Ets1	0.796294	0.000127677	0.00365691
Qrsl1	-0.6465	0.000128967	0.00368651
Kcnk2	1.93247	0.000131553	0.00373188
Fcna	1.55383	0.000131532	0.00373188
Tmem79	-1.53565	0.000131566	0.00373188
4921521F21Rik	-1.72606	0.000131597	0.00373188
Atad4	-1.39833	0.000132575	0.00375218
Rhbdf1	0.508508	0.000134351	0.00379494
Rgs3	-1.17575	0.000135198	0.00381135
Scara3	0.729852	0.000136354	0.00383638
Dusp1	1.10387	0.000138686	0.00389435
Dkk3	1.30553	0.000141457	0.00396439
Rnf4	-0.633603	0.000142708	0.00399164
Gzmd	2.4552	0.000144404	0.00402338
Hhex	0.734062	0.000144234	0.00402338
Pvrl3	-0.739672	0.000146686	0.00407901
Slc46a3	0.698919	0.000149601	0.00415202
Cyp2s1	1.29164	0.00015253	0.00422411
Lims2	0.863798	0.000152789	0.00422411
Olfml2b	1.11806	0.000154448	0.00426177
Rapgef4	-0.649087	0.000155569	0.00428442
Emilin2	0.949274	0.000156512	0.00429388
Cd34	-0.77546	0.000156458	0.00429388
Enpp1	1.17745	0.000157539	0.00431381
Dner	1.07877	0.000157899	0.00431539
Clint1	-0.760432	0.000160562	0.0043715
Krtcap3	-1.15883	0.000160474	0.0043715
Il3ra	0.658189	0.000161851	0.00439823
Amigo2	-1.07477	0.000163646	0.00443858
Sez6l2	1.04075	0.000165373	0.00447696
Tnnt3	1.46453	0.000168764	0.00456013
Wwc1	-1.46285	0.000169422	0.0045693
Psme1	-0.555491	0.000170973	0.00460245
Ppcs	-0.571505	0.000172264	0.00462851
Itprip	0.75942	0.000173647	0.00465694
LOC100046044	1.21117	0.000174839	0.00467928
Centd3	0.735827	0.000175461	0.00467928
Sorl1	-1.36038	0.000175377	0.00467928
Vps28	-0.405329	0.000178211	0.0047438
Col4a5	1.39987	0.000180723	0.00480173
Robo4	0.747554	0.000183676	0.00487116
Rras2	1.65076	0.000186496	0.00491915
Stim1	0.810898	0.000186146	0.00491915
Hnrnpf	-0.780216	0.000186516	0.00491915
LOC100043822	1.26928	0.00018879	0.00496996
Muc1	-2.22811	0.000189662	0.00498375
Olfm1	1.14996	0.000191053	0.00501111
Nola1	-0.53905	0.000191941	0.00502521
Spnb2	0.703343	0.000194397	0.00507499
Nfx1	0.627201	0.000194551	0.00507499
Tmed3	0.671476	0.000197435	0.00512223
Tkt	-0.655865	0.000197336	0.00512223
Mfsd2	-1.20893	0.000196728	0.00512223
EG433923	-0.647184	0.000198041	0.00512866
G6pc3	-0.631875	0.000202128	0.00522505
Iqgap2	-1.02826	0.000203659	0.00525515
1300013J15Rik	1.21639	0.000212391	0.00547059
Dsg2	-1.11918	0.000213016	0.00547685
Slc12a6	0.577083	0.000217256	0.00557584
Wsb1	0.568228	0.00021962	0.00562645
Retnla	1.64074	0.000223397	0.00571298
Xk	0.983905	0.000224494	0.00573081
Frk	-0.959984	0.000226404	0.00576927
Trhde	0.776064	0.000233067	0.00592851
Fuk	-0.593316	0.000235749	0.00598609
Tmem132c	-1.95298	0.000237328	0.00601554
Pde10a	0.774583	0.000237769	0.00601605
AA407270	0.914969	0.000238837	0.00603242
Klhl6	0.641359	0.000240024	0.00605174
Cbs	-1.0744	0.00024134	0.00607422
Dmkn	2.03738	0.000244115	0.00613328
Bdh1	1.13693	0.000244787	0.0061394
Lama1	2.14244	0.00024782	0.00618298
Map4k2	0.614506	0.000247128	0.00618298
1600029D21Rik	-1.91337	0.000247792	0.00618298
Mamdc2	1.24477	0.000254907	0.00634874
Cryba4	-0.566424	0.00025734	0.00639822
Gsto1	-1.02031	0.000258456	0.00641482
Pnma2	0.798766	0.000259288	0.00642433
Hnrph1	-0.630223	0.000263427	0.00651562
Itgb5	1.18641	0.000264586	0.00652175
Scml4	-1.43466	0.000264381	0.00652175
Prkab2	0.55475	0.000265433	0.00653139
Ppp1r9b	0.443728	0.000267187	0.00655203
Hhip	-0.962484	0.000266985	0.00655203
Zswim4	0.659292	0.000270551	0.00662318
Gcnt1	-1.03845	0.000279136	0.00682168
Nudt22	-0.503819	0.000281549	0.00686893
C1qtnf9	0.934205	0.000282734	0.0068861
Ebpl	0.942541	0.000284911	0.00692735
2610301F02Rik	1.1795	0.000288219	0.0069959
Dap3	-0.60342	0.000291169	0.00705556
Tgfb1	0.876735	0.000293915	0.00711007
Ushbp1	0.766556	0.000296114	0.00715117
Exoc2	-0.521419	0.000299033	0.00720952
Coq5	-0.611129	0.000302732	0.00728643
Tppp3	-1.18759	0.000304659	0.00732051
Punc	0.926048	0.000306005	0.00734053
Klf7	0.820896	0.000306624	0.00734308
Pcsk9	1.1326	0.000307551	0.00735299
Folr2	1.20863	0.000309132	0.0073736
Fam13c	0.589059	0.000309443	0.0073736
Gria3	0.776114	0.000314328	0.00746444
Atp9a	-0.887284	0.00031427	0.00746444
Akr1c12	-1.23347	0.000314819	0.00746444
Adh1	-1.7864	0.000317999	0.00752739
1110032E23Rik	0.731744	0.000320241	0.00756794
Galnt13	-0.515819	0.000321886	0.00759429
Man2a1	0.631589	0.000322515	0.0075966
Hoxb7	-0.98285	0.000324864	0.00763937
Tmem158	-1.43578	0.000325605	0.00764426
Dtx4	-1.05067	0.000327634	0.00767929
Rtn4	0.80354	0.000336192	0.00786701
Sdpr	0.902182	0.000338771	0.00791441
Egfl6	-0.383354	0.000345578	0.00806029
Csf1r	0.81143	0.000350112	0.00815277
Mapkapk3	-0.895819	0.000354451	0.00824042
Lsm4	-0.475391	0.000355149	0.00824325
Sord	0.775034	0.000370801	0.00859077
Gdnf	-1.03317	0.000371321	0.00859077
Sumo3	-0.515958	0.000372807	0.0086007
Pcx	-1.32519	0.000372951	0.0086007
Irx3	1.33034	0.000374636	0.00862566
Hspb1	0.968395	0.000377074	0.00866786
S3-12	0.836135	0.000380531	0.0087333
Atp8a1	-0.800453	0.000387967	0.00888971
Ank1	1.21601	0.000389898	0.00889758
Ssfa2	0.508484	0.000390795	0.00889758
Ube2d2	-0.419627	0.000390455	0.00889758
Srrd	-0.599665	0.000389428	0.00889758
Mipep	-0.510077	0.000391844	0.00890729
Ifit3	0.918299	0.000393291	0.00892602
Suclg2	-0.738975	0.000396767	0.00899067
Wasf1	-0.664387	0.000397568	0.00899459
Pftk1	0.578445	0.000400548	0.00904771
Chchd6	-0.556185	0.000403059	0.00909008
Dlk2	1.92145	0.000405848	0.00913861
4931408A02Rik	1.52643	0.000409562	0.00917024
Kcnf1	1.09097	0.000409814	0.00917024
Cct3	-0.66468	0.000408959	0.00917024
LOC100045793	-0.666217	0.000409538	0.00917024
1190002H23Rik	1.30532	0.000414861	0.00926869
Ippk	-0.623372	0.00041695	0.00930083
Sesn3	-0.46172	0.000418339	0.00931731
D8Ertd82e	-0.717521	0.000420495	0.00935079
Ddx25	-0.74902	0.00042142	0.00935684
Cftr	-2.1776	0.000425141	0.00942483
Cdkl1	-0.817591	0.000426507	0.00944049
Ctsg	1.89024	0.000429493	0.00949192
Ramp1	1.48873	0.000437916	0.00966317
Tmed4	-0.61398	0.000441911	0.00973632
Tmem51	-0.756492	0.000445175	0.00979317
Hdac7	0.74046	0.000449101	0.00984928
Dbp	-0.914622	0.000448549	0.00984928
BC031853	0.580774	0.000451942	0.00989643
Slc35f2	0.845075	0.000454121	0.00992897
Sox17	-1.35275	0.000457429	0.00998603
Dph2	-0.757921	0.000458758	0.00999981
D330028D13Rik	-0.906475	0.000459809	0.0100075
Hddc2	-0.776324	0.00046439	0.0100918
Hpx	2.18702	0.000465593	0.0101027
Plekho2	0.686149	0.000468392	0.010148
Aars	-0.503034	0.000469928	0.0101659
Eln	1.29126	0.000471693	0.0101887
Csnrp3	-1.10654	0.0004817	0.0103892
Ngfb	1.0667	0.000485487	0.0104447
Tal1	0.793668	0.000485731	0.0104447
Impa2	0.974933	0.000487467	0.0104663
Optc	1.05744	0.000489372	0.0104915
Stk38l	-0.46487	0.000490923	0.0105019
Elovl4	-0.699816	0.000491328	0.0105019
Lsr	-1.29812	0.000500841	0.0106893
Rbm35a	-2.10023	0.000501609	0.0106898
Abhd11	-0.5893	0.000504209	0.0107292
Mif	-0.5312	0.000508666	0.010808
Fcgrt	0.683561	0.000527073	0.0111825
Tagap	1.21856	0.000529719	0.0112055
Hand2	0.926859	0.00052967	0.0112055
Gpm6b	-0.715843	0.000531112	0.0112184
Cpne4	-1.25526	0.000533502	0.0112523
Ctsw	1.02697	0.000535282	0.0112583
Tmprss6	-0.956757	0.00053536	0.0112583
Hexa	0.834818	0.000536731	0.0112706
Tek	0.835818	0.000543073	0.011387
Serpina3h	1.07886	0.000544574	0.0114017
Slc44a4	-1.62613	0.000545366	0.0114017
Pdcd2	-0.586164	0.000550895	0.0115005
Serping1	0.788321	0.000557971	0.0116313
Akr1c18	2.88626	0.000563979	0.0117224
Srpx	0.899489	0.000563379	0.0117224
Aldh1a1	-1.32997	0.000566162	0.0117507
Eps8	0.967121	0.000568935	0.0117912
Gars	-0.384253	0.000570248	0.0118013
Fzd7	0.657965	0.000576635	0.0118991
2310045A20Rik	-1.37014	0.000576162	0.0118991
Klk1b4	2.79288	0.000586741	0.0120902
Eprs	-0.949086	0.000594267	0.0122277
Ppp2r3c	-0.50368	0.000598125	0.0122895
Itm2a	1.64214	0.000601122	0.0123333
LOC100044702	0.767802	0.000602664	0.0123473
Pknox2	0.875522	0.000606472	0.0123899
LOC100048832	-1.65773	0.000605688	0.0123899
Clic4	0.589788	0.000608586	0.0124153
Ptpn5	-1.1845	0.000619173	0.0126133
Arl2bp	-0.808418	0.000622731	0.0126678
6530418L21Rik	-0.792019	0.000625644	0.012709
AI593442	1.39192	0.000626906	0.0127166
Zmat4	0.510247	0.000635062	0.0128638
Gdpd3	0.747652	0.000638328	0.0129117
Atp6ap2	-0.574004	0.00064004	0.0129281
Hebp2	-0.665505	0.000648668	0.0130839
2310033E01Rik	1.40911	0.000651991	0.0131324
Cldn4	-1.64028	0.000654211	0.0131586
P2ry13	0.611429	0.000657198	0.0131957
Gata2	-0.683665	0.000657897	0.0131957
Adam12	-0.888275	0.00065926	0.0132046
Clns1a	-0.62739	0.000663558	0.0132721
LOC100046255	-0.599107	0.000667893	0.0133402
Cdcp1	-0.985832	0.000679825	0.0135596
Rin3	0.886804	0.000683184	0.0136076
Twist2	-0.710498	0.000684732	0.0136195
Hs3st3a1	1.24811	0.000691907	0.0137051
Rdh12	0.777562	0.000691015	0.0137051
Nubp1	-0.42188	0.000691767	0.0137051
Cnksr3	0.473592	0.000695322	0.0137249
Apcdd1	-0.968137	0.000695783	0.0137249
D530004J12Rik	-0.96863	0.000695328	0.0137249
Evi1	-0.936577	0.000697236	0.0137347
Helb	0.417555	0.000706663	0.0139013
Marveld3	-1.28671	0.000708743	0.013923
Nme1	-0.467938	0.000710669	0.0139418
Ctps2	-0.584241	0.00071412	0.0139903
Klk1b27	2.85873	0.00071568	0.0139971
Polg	0.419907	0.000717402	0.0139971
Rerg	-1.01916	0.000717043	0.0139971
Ptgds2	1.29839	0.000718427	0.0139981
Car4	2.31949	0.000727258	0.0140486
Tgfbi	0.975951	0.00072818	0.0140486
Amotl2	0.918747	0.000726542	0.0140486
Pros1	0.621257	0.000726674	0.0140486
Arl11	0.540954	0.000724384	0.0140486
Rassf5	-0.830192	0.000728868	0.0140486
Il17re	-1.17253	0.000727285	0.0140486
Padi2	-2.13462	0.000725866	0.0140486
Lyl1	0.659156	0.000741208	0.0142673
B230209C24Rik	-0.714897	0.000755232	0.0145177
Tsta3	-0.429996	0.000757411	0.0145401
Hdac8	0.768264	0.000761813	0.0145894
Gss	-0.801106	0.00076202	0.0145894
Tmem118	-0.916791	0.000767095	0.014667
Tcn2	0.659155	0.000769151	0.0146867
Hipk3	0.603151	0.00078708	0.015009
Gal3st1	-1.05514	0.000803906	0.0153095
Csrp1	1.00042	0.000812083	0.0154447
Slc25a10	-0.847709	0.000818108	0.0155386
Cntn1	1.0238	0.00082071	0.0155674
E2f2	-0.645515	0.000822114	0.0155734
Adcy7	-0.649847	0.000829613	0.0156947
Epsti1	-1.18307	0.000838968	0.0158507
Fmo1	1.44517	0.000846308	0.0159317
Clmn	-0.72478	0.000846592	0.0159317
Rab25	-1.61213	0.000846142	0.0159317
Znhit6	-0.872443	0.000849191	0.0159597
Taldo1	-0.479498	0.000854915	0.0160252
Spnb3	-0.69195	0.000854429	0.0160252
Ckmt1	-1.88786	0.000859359	0.0160874
Cxcl4	1.31676	0.000864215	0.0161572
Frmpd4	0.56998	0.000865759	0.016165
Ntrk2	0.684622	0.000876733	0.0163486
Htra3	1.27183	0.000878321	0.0163569
Cfh	0.772328	0.000881008	0.0163856
Casp7	-0.580858	0.000890708	0.0165429
Rasd1	-0.945438	0.000891777	0.0165429
Ptger3	0.993327	0.000897856	0.0166341
Sult1c2	-0.695824	0.000926083	0.0171128
Rsf1	-0.699685	0.000925479	0.0171128
Hist1h4j	0.733009	0.00092823	0.0171304
Trim47	0.819306	0.000930627	0.0171525
Ihpk1	0.418907	0.000936762	0.0172213
LOC100043671	-0.549265	0.000936052	0.0172213
Gper	-0.946243	0.000938485	0.0172308
Ccl9	1.01119	0.000942246	0.0172777
Rapsn	0.793321	0.000943604	0.0172805
Map3k8	0.690047	0.00094648	0.017311
Slc39a13	0.627614	0.000952311	0.0173733
Nol5a	-0.697751	0.00095198	0.0173733
Sema5a	0.932872	0.000981348	0.0178349
Slc18a3	0.628595	0.000981063	0.0178349
Il18r1	-1.1759	0.000980828	0.0178349
Cc2d1a	-0.433323	0.00098637	0.0179034
Dact1	0.643266	0.000995956	0.0180545
Tom1l2	-0.523135	0.0010051	0.0181743
Ppp1r1b	-2.44125	0.00100462	0.0181743
Gja1	0.893704	0.00101993	0.0184191
Tbx6	1.02253	0.00103578	0.0186818
Idua	0.584312	0.00103848	0.018707
Cercam	0.658026	0.00103987	0.0187086
Rmnd5b	-0.790451	0.00104579	0.0187914
Slc27a1	0.724971	0.00105895	0.019004
Cldn5	1.03582	0.0010674	0.0190602
Litaf	-0.437327	0.00106622	0.0190602
Pik3r3	-0.744654	0.00106642	0.0190602
Tlr1	-0.755238	0.00106513	0.0190602
Abi3	0.696229	0.00107053	0.0190686
6330442E10Rik	-0.794682	0.00106987	0.0190686
Dusp16	-0.632915	0.00108201	0.0192251
Jam4	-1.15463	0.00108067	0.0192251
1700011H14Rik	1.12473	0.00108336	0.0192253
Tspan2	0.699391	0.00109021	0.0192524
Col4a1	0.575466	0.00108775	0.0192524
D16H22S680E	0.557281	0.00109027	0.0192524
Hspa8	-0.530633	0.00108944	0.0192524
Kif21a	-0.628842	0.00109812	0.0193346
Rab33a	-0.712661	0.00109897	0.0193346
AI118078	-1.47164	0.00109697	0.0193346
Ephb1	0.729443	0.00110263	0.0193752
Mobkl2a	0.544084	0.00110647	0.0194189
Nudt5	0.566663	0.00110845	0.0194298
Dars	-0.571117	0.00111071	0.0194455
Shf	0.886943	0.00111562	0.0195076
Plk2	-1.00931	0.00113496	0.0198216
Tbc1d2	-1.12491	0.00115085	0.0200747
Rsad2	0.81914	0.00115342	0.0200951
Napsa	2.08024	0.00115949	0.0201763
Afap1l1	0.783391	0.00116344	0.0202122
Wbscr22	-0.586159	0.00116438	0.0202122
Usp19	0.551325	0.00116858	0.0202598
Por	-0.764456	0.00116995	0.0202598
Tmem154	0.866654	0.00118087	0.0204052
Myd88	-0.775784	0.0011812	0.0204052
Pex26	-0.699288	0.00118582	0.0204603
Rbm10	-0.560675	0.00119119	0.0205282
Nsg2	-0.738167	0.00120945	0.0208179
Rapgef3	0.727717	0.00121893	0.020956
Abcg1	0.792543	0.00122657	0.021062
Vps53	-0.416949	0.00122836	0.0210675
2610101N10Rik	-0.687616	0.00123352	0.0211307
Slc7a4	-0.671115	0.0012355	0.0211393
Rftn1	0.587759	0.0012502	0.0213653
Camk2d	0.654811	0.00126078	0.0214528
Col4a2	0.408577	0.00126022	0.0214528
Naip1	-1.49474	0.00125729	0.0214528
Krt12	-1.71875	0.00126131	0.0214528
Iqgap1	-0.450723	0.00126372	0.0214683
Eif5a	-0.601505	0.0012689	0.0215307
Aebp2	-0.574624	0.00127552	0.0215919
Hsp90ab1	-0.698425	0.00127544	0.0215919
Guca2b	3.69044	0.00128499	0.0217265
Xdh	1.32286	0.00129327	0.0218407
Ddit4l	-1.0234	0.0012983	0.0218999
Mc4r	-0.688189	0.00130319	0.0219564
Cited2	1.02235	0.00130725	0.0219732
Fancc	-0.988838	0.00130696	0.0219732
Arsi	-0.757607	0.0013107	0.0220054
2410137M14Rik	0.847436	0.00131277	0.0220143
Cndp2	-1.01261	0.00131716	0.022062
Fermt2	0.506489	0.00132179	0.0221138
St6galnac2	-1.0673	0.00132451	0.0221334
H2afy	-0.479918	0.00133264	0.0222174
Sp5	-0.625262	0.00133124	0.0222174
Col24a1	1.41959	0.00133835	0.0222607
Col7a1	-1.00574	0.00133698	0.0222607
Rab8b	0.366129	0.00135191	0.0224341
Nme3	-0.413751	0.00135072	0.0224341
Ilvbl	-0.818894	0.00135712	0.0224945
Stard13	0.610297	0.0013704	0.0226885
Thsd1	0.781409	0.00137512	0.0227403
Slc29a1	0.881461	0.00138181	0.0228245
Tsc22d3	1.17434	0.00139542	0.0230083
Zfp704	-0.642301	0.00139615	0.0230083
Psmb3	-0.411404	0.00139799	0.0230123
OTTMUSG00000000971	0.897384	0.00140252	0.0230438
Sparc	0.591695	0.00140313	0.0230438
Rnf128	-0.88442	0.00141875	0.0232737
Fnbp1	0.713994	0.00143647	0.0235106
2410004L22Rik	-1.31009	0.00143597	0.0235106
Ovol2	-1.32183	0.00146727	0.0239872
P4ha2	0.63614	0.00147339	0.0240597
Vrk2	-0.870661	0.0014793	0.0241288
Hyi	0.422099	0.00148205	0.0241462
Rprm	0.739549	0.00148375	0.0241464
Areg	-2.16515	0.00148915	0.0242068
Wipf1	0.729137	0.00149157	0.0242186
Gatm	1.41108	0.00150206	0.0243613
G0s2	0.777635	0.00150896	0.0244455
Psma7	-0.395093	0.00151274	0.024479
Hoxa11	0.820356	0.00152294	0.0245885
Pcnx	0.593549	0.00152149	0.0245885
Ddb1	0.409961	0.0015375	0.0247678
Cbr1	-0.6331	0.001537	0.0247678
Khdrbs1	-0.42019	0.00154406	0.0248454
Uba1	-0.728746	0.00157389	0.0252971
Drp2	-0.797116	0.00157752	0.025327
Tnfrsf25	0.712998	0.00158738	0.0254568
Egr1	1.72403	0.00160699	0.0257423
Prickle3	0.579654	0.00161905	0.0258777
Snw1	-0.747882	0.00161766	0.0258777
Enpp4	-0.500884	0.00162099	0.0258799
Pigl	-0.53112	0.00163786	0.0260923
Armc8	-0.616462	0.00163977	0.0260923
Igsf9	-0.946951	0.00163815	0.0260923
Smarcd2	-0.40537	0.00165087	0.0262398
Pdia3	-0.348691	0.00166169	0.0263533
Il17ra	-0.995807	0.0016604	0.0263533
Calcrl	0.884987	0.00166772	0.0264196
Lgals3bp	0.434619	0.00167701	0.0265375
Adcy1	-0.870757	0.00167944	0.0265467
Ttpa	0.651074	0.00168972	0.0266796
Mfap5	0.892769	0.00169874	0.0267186
D13Wsu177e	-0.404802	0.00169583	0.0267186
Rnaset2	-0.715308	0.00169602	0.0267186
Ctr9	-0.899278	0.00169965	0.0267186
Osr1	-0.958899	0.00170697	0.0268043
Acot7	-2.00882	0.00170898	0.0268065
Rnf141	-0.585329	0.00171824	0.0269223
Il18	-0.833939	0.00172596	0.0269862
Cxcl15	-2.81862	0.00172609	0.0269862
Fam110b	0.501599	0.00176023	0.02749
Vwf	0.969076	0.00177976	0.0277344
Myo3b	-0.593213	0.00177803	0.0277344
Rassf2	0.804171	0.00178576	0.0277977
Ehd4	0.37086	0.00179425	0.0278995
Zswim1	-0.473306	0.00180962	0.028108
Scarf1	0.598164	0.0018229	0.0282529
Psmd13	-0.331793	0.0018217	0.0282529
Mgl1	1.18125	0.00183469	0.0284049
Osmr	0.825422	0.00184103	0.0284723
BC030183	0.851097	0.00185492	0.0285945
Tec	-0.678466	0.00185363	0.0285945
Shisa2	-1.51697	0.00185313	0.0285945
LOC544988	-0.632326	0.00186189	0.0286711
Axin2	-0.958636	0.0018955	0.0291573
Tie1	0.798458	0.00190276	0.0292376
Ralb	0.364617	0.00191138	0.0293192
Sytl4	-0.549361	0.00191216	0.0293192
Art5	0.742337	0.0019166	0.0293245
Mesdc1	-0.600752	0.00191551	0.0293245
Pla2g10	-2.35002	0.00193036	0.0295034
Ensa	-0.532225	0.0019371	0.0295749
Wtip	0.529471	0.00194275	0.0296295
Tlr7	0.670568	0.00194881	0.0296588
D13Ertd608e	-0.556031	0.00194837	0.0296588
EG545047	0.385216	0.00195152	0.0296685
Tssc1	-0.633944	0.00195656	0.0297136
Sqstm1	0.419282	0.00197339	0.0299375
Myocd	0.964294	0.00197768	0.0299391
Fgf1	-0.995905	0.00197747	0.0299391
Ptgir	0.680822	0.00199043	0.0301003
Selplg	0.652041	0.00200617	0.0302425
Metap1	-0.51398	0.00200224	0.0302425
Il13ra1	-0.602119	0.00200517	0.0302425
Ocln	-0.847389	0.00201806	0.0303898
Uox	-1.66881	0.00202305	0.0304329
Fras1	0.51138	0.00203139	0.0305262
Ppp1r9a	-0.634268	0.00206722	0.0310321
Grina	0.478487	0.00208292	0.0312263
Parl	-0.37103	0.00208887	0.0312263
Fut11	-0.4373	0.00208519	0.0312263
LOC100045228	-0.958831	0.00208803	0.0312263
Prosapip1	-0.918076	0.00211015	0.0315115
LOC234374	-0.49941	0.00212687	0.031728
Podn	0.899853	0.00213456	0.0318096
Nudt16l1	-0.326592	0.00213848	0.031811
Endod1	-0.549039	0.0021391	0.031811
Cd59b	0.72765	0.00214179	0.031818
Hp	1.17477	0.00214486	0.0318306
Mfsd4	-1.13829	0.00215261	0.0319125
AA467197	1.58819	0.00215927	0.0319781
Vamp5	1.03649	0.00217345	0.0321549
Vasn	0.9398	0.00218621	0.0322569
Snrpa	-0.441096	0.00219161	0.0322569
Imp4	-0.549684	0.00219037	0.0322569
Zfhx2	-0.608907	0.00219157	0.0322569
Lrig1	-1.1644	0.00219054	0.0322569
Spinlw1	-0.434508	0.00220474	0.0323837
Slc5a11	-1.14807	0.00220289	0.0323837
Unc45b	0.978185	0.00223225	0.0327541
Sqrdl	1.16154	0.0022376	0.032799
Pdlim2	0.759649	0.0022494	0.0329115
Bsdc1	-0.431615	0.00224987	0.0329115
Rspo1	0.789009	0.00226675	0.0331073
Slc8a1	0.556188	0.00226788	0.0331073
B230342M21Rik	0.551488	0.00227972	0.0332456
Hnrpa1	-0.630845	0.00228199	0.0332456
Psma5	-0.285829	0.00229259	0.033366
Clca1	0.565918	0.00229873	0.0334214
Acsl6	-0.49464	0.00230905	0.0335034
St6gal1	-1.08795	0.00230881	0.0335034
Ckm	1.03977	0.00232437	0.0335896
Hlx	0.630375	0.00232355	0.0335896
Elovl5	-0.599614	0.00232052	0.0335896
BC048546	-1.55024	0.00232332	0.0335896
Cnn1	0.790182	0.00234116	0.0337302
Pnpo	-0.506709	0.0023406	0.0337302
Pcca	-0.591609	0.00234058	0.0337302
2310008H09Rik	-0.590252	0.00235231	0.0338567
Magi3	0.580467	0.00236653	0.0339612
Tmbim6	-0.35469	0.00236669	0.0339612
Ap1s3	-0.919263	0.00236303	0.0339612
Rims3	-2.38794	0.00238043	0.0341243
Meox1	0.737129	0.0023849	0.0341542
Srxn1	-0.700495	0.00239801	0.0343076
Rilp	0.560876	0.00240615	0.0343897
Poldip2	-0.345277	0.00240906	0.034397
9030224M15Rik	-0.762305	0.00242211	0.0345488
Tmem50a	0.550524	0.00242576	0.0345665
2410016F19Rik	-0.558198	0.00242915	0.0345803
Fcgr3	0.635767	0.00243525	0.0346328
Bmper	0.818644	0.00245025	0.0348115
Crybb3	0.852421	0.00246052	0.0348537
Xpc	0.521736	0.00245851	0.0348537
Chdh	-0.725434	0.00245668	0.0348537
Arid5b	-0.738418	0.00247265	0.0349909
Kng1	1.86611	0.00247719	0.0350206
Serpine2	0.761236	0.00248527	0.0351001
Adcy2	0.713406	0.00250727	0.0353475
Tnnc2	0.593437	0.00250772	0.0353475
Odc1	-0.462703	0.0025113	0.0353631
Angpt1	0.493727	0.00252618	0.0355378
Npff	0.49186	0.00255129	0.0358558
Uap1l1	0.658673	0.00255746	0.0359072
Erf	0.692753	0.00256718	0.0360084
Aoc2	0.550098	0.00258132	0.0361713
Fmod	1.24756	0.00258899	0.0362434
Slc22a3	-0.582076	0.00260022	0.036365
Nt5c2	-0.968322	0.00260689	0.0364228
Lgi4	-0.585078	0.00261531	0.0365048
Stk17b	0.569645	0.00262215	0.0365646
Cfp	0.685935	0.00263079	0.0366494
Neo1	0.635361	0.00264218	0.0367023
Zfp521	0.547403	0.0026384	0.0367023
Rcl1	-0.860444	0.00264228	0.0367023
Irak3	1.02827	0.00264852	0.0367178
Vat1	0.607215	0.00264773	0.0367178
Ddo	-0.92679	0.00265407	0.0367592
Gpr172b	-0.502703	0.00266236	0.0368383
Emcn	0.656156	0.00268573	0.0371258
Mgl2	0.582145	0.00269627	0.0371639
Olfr1008	0.514854	0.00269339	0.0371639
Tmcc3	-0.715071	0.00269522	0.0371639
Jak1	0.615602	0.00270061	0.037188
Dak	0.592413	0.00271263	0.0373175
Ppyr1	-0.806877	0.00272145	0.037403
Sh3pxd2b	-0.61456	0.00273414	0.0375054
Sccpdh	-0.634496	0.00273307	0.0375054
Cib1	-0.570673	0.00273734	0.0375133
C1qtnf2	0.660379	0.00274265	0.0375143
Pkd2	0.349677	0.00274231	0.0375143
Kng2	1.18802	0.00275577	0.0376579
Cxcr3	0.632631	0.00276059	0.0376877
Gstm6	-0.741113	0.00280007	0.0381903
LOC100045403	0.621189	0.0028252	0.0384653
Nsfl1c	-0.455861	0.00282561	0.0384653
2810004N20Rik	-0.313991	0.0028604	0.038902
BC020535	0.563589	0.00286478	0.0389246
Scg5	1.00049	0.0028713	0.0389761
Nrarp	0.712291	0.00289405	0.0392478
Stmn2	1.04607	0.00289912	0.0392794
Tmem54	-1.50841	0.00291783	0.0394955
2310005P05Rik	0.536781	0.00292819	0.0395983
Mboat2	-0.89757	0.00295335	0.0399008
Arid3b	-0.599187	0.00297619	0.0401716
Bmi1	-0.523407	0.00299474	0.0403732
Cited4	-1.20164	0.00299677	0.0403732
App	0.342823	0.00300766	0.0404818
LOC626152	0.848713	0.00301554	0.0405498
Csgalnact1	0.8236	0.00302443	0.0406264
Inadl	-0.637203	0.00302691	0.0406264
Tmc6	0.673582	0.00305235	0.0408913
Samd4b	0.464876	0.00305102	0.0408913
Gpr44	-0.650119	0.00305887	0.0409403
Glyctk	0.650349	0.0030636	0.0409652
Marcks	0.45353	0.00307138	0.041031
Bcap29	0.421953	0.00308631	0.041192
Sgk3	0.776859	0.00309407	0.0412188
Nuak1	0.487604	0.0030925	0.0412188
Cpz	1.08267	0.00310817	0.0412382
Ctsc	0.584688	0.0030998	0.0412382
Nuak2	0.58266	0.00310555	0.0412382
Phldb2	0.511083	0.00310922	0.0412382
Car9	-1.10212	0.00310993	0.0412382
Eif3b	-0.772028	0.00311318	0.0412431
Htr1d	-0.697686	0.00311926	0.0412855
Pcolce2	-1.01439	0.00312322	0.0412998
Aldh5a1	-0.548332	0.00312974	0.0413478
Fscn1	0.844798	0.00314582	0.0415219
Zc3hav1	-0.707594	0.00315929	0.0416613
Mrps18a	-0.469078	0.00317476	0.0417883
5830435K17Rik	-0.691801	0.00317346	0.0417883
Olfr1406	0.426195	0.00317843	0.0417982
Trpc2	0.904038	0.00318525	0.0418111
Frzb	0.67839	0.00318388	0.0418111
Amph	-0.414377	0.0031905	0.0418417
Chst2	0.781656	0.00321095	0.0420714
Ptplad1	-0.376317	0.00321817	0.0421275
Myb	-0.43116	0.00324294	0.0424129
Lpin1	0.78965	0.00327656	0.0428135
Eltd1	0.598461	0.00328914	0.0429387
Irs1	0.539064	0.00330063	0.043031
Pdcd4	-1.06618	0.00330222	0.043031
Hmha1	0.53801	0.00332574	0.0432981
4921507P07Rik	0.916069	0.0033327	0.0433211
Dbf4	0.66086	0.00333356	0.0433211
Pcgf3	-0.399312	0.0033397	0.0433616
Prdx4	0.506284	0.00334934	0.0434266
Tmem93	-0.304213	0.00335077	0.0434266
Schip1	0.712292	0.003364	0.0435294
Unc5cl	-0.92138	0.00336782	0.0435294
Asl	-0.991986	0.00336715	0.0435294
LOC100048076	0.332626	0.00337391	0.0435295
Tgfbrap1	-0.629081	0.00337354	0.0435295
LOC100048295	0.583777	0.00338344	0.0436131
Lpcat2	0.55826	0.00339071	0.0436499
Tpd52l1	-0.72798	0.00339238	0.0436499
Bnipl	-0.986302	0.00341225	0.0438662
Prmt5	-0.748288	0.00341564	0.0438703
Nckap1l	0.483158	0.00343499	0.0440793
Fgfr1	0.890979	0.0034467	0.04419
Mchr1	0.994609	0.00345142	0.0442109
3632451O06Rik	1.10768	0.00348085	0.0445107
Sult5a1	0.810846	0.00348104	0.0445107
Chkb	0.44988	0.00350804	0.044816
Mycbpap	-0.646261	0.00352548	0.0449986
Cd47	0.415868	0.00353965	0.0451392
Gpihbp1	1.08182	0.00355366	0.0452467
Car5b	-0.877352	0.0035544	0.0452467
Arg1	-2.93092	0.00356986	0.0454032
Wfdc3	-1.73903	0.00358935	0.0456105
Osr2	-0.747681	0.00359332	0.0456205
Rad9b	-0.464876	0.00360287	0.0457012
Nfasc	0.590994	0.00361691	0.0458387
3110004L20Rik	-0.607411	0.00362068	0.045846
Ctso	0.535244	0.00363428	0.0459774
LOC100044179	-1.31124	0.00364466	0.0460681
Olfr1423	0.35235	0.00365325	0.0461359
Lamb1-1	0.612229	0.00367113	0.0462801
Rbmx2	0.349677	0.00366998	0.0462801
Idh3g	-0.379856	0.00369015	0.0464791
Ablim2	0.490962	0.00370248	0.0465933
Nphs2	0.531764	0.00370972	0.0466434
LOC100043986	0.767847	0.00371509	0.04667
8430419L09Rik	-0.78035	0.00371955	0.0466851
Rgmb	-0.700757	0.00373035	0.0467796
Cenpa	0.623344	0.00374005	0.0468602
4933407N01Rik	0.579128	0.00375878	0.0470537
Hpse	0.84982	0.00378695	0.047365
Eif4g2	-0.525027	0.00379857	0.0474275
Pdk1	-0.590341	0.00379835	0.0474275
Baiap2	-0.729807	0.00380324	0.0474444
Eef2k	0.562368	0.00384521	0.0479263
Mybpc2	0.564455	0.00385796	0.0480433
Nbl1	0.476784	0.00388185	0.0482988
Kcnv2	0.871733	0.00390024	0.0484855
Rpl7a	-0.352419	0.0039077	0.0485361
Ppapdc3	-0.644547	0.00391623	0.0485999
BC015286	0.974946	0.00394166	0.0488732
Adcy4	0.722769	0.00398718	0.0493897
Pik3cd	0.531109	0.00399366	0.0493897
EG434858	-0.398801	0.00399091	0.0493897
Tinagl	0.842826	0.00400323	0.0494226
Alg6	-0.563473	0.00400124	0.0494226
Tmem14c	-0.451885	0.00401001	0.0494636
Sncaip	-0.511628	0.00402175	0.0495659
LOC433886	-0.822435	0.00405242	0.0499008
LOC100046567	0.355975	0.0040691	0.0499461
Ola1	-0.496816	0.00406443	0.0499461
Aim1	-0.71569	0.00406138	0.0499461
Ppp2r2c	-0.783826	0.00407005	0.0499461

## Sheet: E6.5-E8.5
SYMBOL	logFC	P.Value	adj.P.Val
Prss28	-6.52832	5.03387e-13	7.209e-09
Dmkn	4.67153	1.62382e-10	1.16273e-06
E430002G05Rik	-1.5938	2.52833e-09	1.20694e-05
Lipf	-1.21068	4.42708e-09	1.585e-05
Ctsg	3.81876	7.22505e-09	2.0694e-05
Chrdl2	-1.04568	9.87581e-09	2.23017e-05
B3gat1	-0.930088	1.09009e-08	2.23017e-05
Spink8	-1.18327	1.69396e-08	3.03239e-05
Lcn13	-2.65076	3.43636e-08	5.46708e-05
Krtdap	3.6964	3.81753e-08	5.46708e-05
Sh3bgrl3	0.865033	6.61738e-08	7.28981e-05
Mlkl	1.18255	6.11381e-08	7.28981e-05
Klf5	1.26314	5.88157e-08	7.28981e-05
Coro1a	1.62775	1.35636e-07	0.000138746
Mmd	-0.745466	1.77354e-07	0.000165152
Ly6a	0.972285	1.84514e-07	0.000165152
Avil	2.70508	1.99993e-07	0.000168476
2310046K01Rik	1.364	2.29701e-07	0.000182753
LOC100047285	-5.21336	2.61739e-07	0.000187418
Rac2	1.54917	2.57745e-07	0.000187418
Tmsb10	1.16913	3.98197e-07	0.000249033
Mal	1.23725	3.78513e-07	0.000249033
Slc6a12	4.58132	3.99955e-07	0.000249033
Adamdec1	-1.34517	4.57272e-07	0.000261944
Prf1	3.34179	4.4791e-07	0.000261944
Gpr87	2.8403	5.48109e-07	0.000301903
Satb1	-1.28523	5.7768e-07	0.000306406
Galr2	1.16175	7.56763e-07	0.000387057
Sp5	-1.09996	7.95255e-07	0.000392719
AU018829	-0.685184	8.59183e-07	0.000410145
Oas1g	1.64845	9.06619e-07	0.000418829
Gas7	1.39357	9.36832e-07	0.000419262
Gzmb	2.02079	9.82566e-07	0.000426404
Gzme	3.36788	1.0241e-06	0.000431359
Hand2	-1.45834	1.09797e-06	0.00044926
Hvcn1	-0.92987	1.32421e-06	0.000526778
Dok2	1.35129	1.60662e-06	0.000621848
Calcoco1	-1.13164	1.91325e-06	0.000721045
Gzmd	3.31472	2.05927e-06	0.000756175
Nppa	-2.26769	2.219e-06	0.000794456
S100a11	0.694474	2.52689e-06	0.000882623
LOC100046120	-1.92119	2.71739e-06	0.000926565
Tspo	1.12041	2.98728e-06	0.000974943
Psd4	1.64632	2.99543e-06	0.000974943
Klrg1	2.90855	3.41935e-06	0.00108819
Mmp2	-0.849578	3.72305e-06	0.00111079
Slc35f2	1.21764	3.63925e-06	0.00111079
LOC100038882	1.67266	3.65479e-06	0.00111079
Fbxl13	-1.32123	4.25329e-06	0.00124309
BC039093	-0.690392	4.3543e-06	0.00124716
Emilin1	-0.728439	4.57687e-06	0.00126049
Scin	2.17153	4.5479e-06	0.00126049
Havcr2	2.90058	4.77288e-06	0.00128967
1200009O22Rik	-1.03542	4.97995e-06	0.0013207
Mfap2	-1.00886	5.07462e-06	0.00132134
Rhof	1.428	5.29411e-06	0.00135387
Timp1	1.12908	5.62042e-06	0.00141211
Psmb10	0.972516	6.32859e-06	0.00154321
AA467197	2.59165	6.35773e-06	0.00154321
Lat2	1.30921	6.89614e-06	0.00164599
Slc2a6	1.07144	7.02036e-06	0.00164817
Nmb	-1.06848	7.19884e-06	0.00166089
Pthlh	1.24222	7.30646e-06	0.00166089
Ppargc1a	-1.26521	7.8781e-06	0.00176285
Gzmc	1.99443	8.09245e-06	0.00178295
Camk2n1	-1.02886	8.28985e-06	0.00179877
Spink3	-6.00037	8.51925e-06	0.00181003
Nsdhl	1.01893	8.59451e-06	0.00181003
Hrmt1l2	0.920971	1.08567e-05	0.00225332
Lrrtm1	-0.615817	1.10337e-05	0.00225734
Snx2	0.797919	1.12552e-05	0.00227022
Vkorc1l1	0.635812	1.17188e-05	0.0023309
Acsl5	0.577286	1.27249e-05	0.00249636
Nrm	0.795424	1.37184e-05	0.00265489
Raet1b	1.51174	1.51425e-05	0.00289142
Prkg2	1.28808	1.63774e-05	0.00308607
Fxyd5	1.25365	1.68517e-05	0.0031342
Mmp11	-1.57413	1.74147e-05	0.00319739
Mybpc2	-0.920104	1.80024e-05	0.00326345
Rock2	0.83626	1.83974e-05	0.00329336
Tmem132a	-0.885417	1.93483e-05	0.00333627
Gltp	0.760258	1.92195e-05	0.00333627
4930539E08Rik	1.46134	1.95689e-05	0.00333627
Gzmg	2.99545	1.94325e-05	0.00333627
Cdkn1a	1.05805	2.03607e-05	0.00343042
Gbp3	0.795917	2.09161e-05	0.00348302
Cpne8	1.09399	2.1446e-05	0.00353021
Robo1	-1.5368	2.26712e-05	0.00368949
Bdnf	1.498	2.5673e-05	0.00413104
Gspt2	-0.586047	2.68904e-05	0.00427886
Nrap	0.83828	2.72569e-05	0.00428721
Nuak2	0.896497	2.7841e-05	0.00428721
Kng2	1.80246	2.77345e-05	0.00428721
Retnlg	-1.57117	2.99149e-05	0.00455757
Zfp219	-0.595998	3.21166e-05	0.0048415
8030451F13Rik	-1.45757	3.46543e-05	0.00516963
Rnase1	-1.73464	3.61238e-05	0.00526281
Pik3r1	-0.960289	3.61461e-05	0.00526281
Nola2	0.549102	3.65149e-05	0.00526281
Slco3a1	0.986006	3.67489e-05	0.00526281
Ifi35	0.77584	3.80242e-05	0.00539153
Wdr6	-0.958812	3.84747e-05	0.00540193
Sh2d1b1	2.35067	3.91518e-05	0.00544362
Slc22a1	-1.17899	4.00026e-05	0.00550843
LOC100045567	0.814751	4.26057e-05	0.00581101
Tbrg4	1.02024	4.36424e-05	0.00585405
Zap70	1.46965	4.37388e-05	0.00585405
Fam129a	0.769476	4.42584e-05	0.00586874
Casp1	1.05997	4.49041e-05	0.00589974
Grik1	1.58842	4.66761e-05	0.0060768
Rpe	-0.72789	4.76164e-05	0.00611602
1700129I15Rik	2.7404	4.78314e-05	0.00611602
Appl2	-0.686903	5.05702e-05	0.00629752
Lsm4	0.558735	5.02432e-05	0.00629752
Ccng1	0.925056	5.03265e-05	0.00629752
1190020J12Rik	3.06153	5.14342e-05	0.0063499
Ptger3	-1.27264	5.19471e-05	0.00635841
BC061237	-0.926083	5.29343e-05	0.00642434
Ncf4	1.27778	5.45949e-05	0.0065702
Wnt5b	-1.00044	5.58881e-05	0.00666978
Pde5a	-0.874022	5.78948e-05	0.00674074
Unc84b	-0.606947	5.75951e-05	0.00674074
Fpr2	1.09905	5.70228e-05	0.00674074
Pex5	-0.637357	5.86479e-05	0.00674098
Tgfbr2	0.983977	5.88382e-05	0.00674098
Tpm3	0.638762	6.16082e-05	0.00694718
Bmp8a	2.03761	6.14871e-05	0.00694718
Nme1	0.571203	7.19758e-05	0.00805286
Nmur2	-0.831256	7.30307e-05	0.00810754
Rrm2	2.15106	7.54282e-05	0.00830929
4632417K18Rik	0.657073	7.88363e-05	0.00861843
Abcg1	-1.01289	8.13682e-05	0.00876145
Pqlc3	1.02238	8.12933e-05	0.00876145
Lamp2	-0.637064	8.50004e-05	0.00897397
Lrig3	-0.579439	8.41886e-05	0.00897397
LOC100044776	-0.531629	8.52217e-05	0.00897397
Ly6c1	1.24159	8.9865e-05	0.00939384
BC049806	-0.838122	9.30945e-05	0.00966092
Scgb3a1	-0.901103	9.53851e-05	0.00968802
Fcho1	1.27611	9.48552e-05	0.00968802
Oas2	1.42948	9.53079e-05	0.00968802
Angpt4	1.81752	0.000100092	0.0100945
Pop5	0.489126	0.000102505	0.0102656
Add3	0.953653	0.000105038	0.0104462
Scn2b	-0.736673	0.00010787	0.0105089
Fcgr4	0.864593	0.000107541	0.0105089
Anxa8	1.92195	0.000107268	0.0105089
Nubp1	0.496338	0.000110768	0.0107183
Coq5	0.664994	0.00011197	0.0107619
Gpr18	0.619159	0.000116934	0.0111641
Arhgdib	1.03308	0.0001183	0.0112197
Atp10a	1.30791	0.00012074	0.0113757
Nup210	0.853434	0.000123813	0.0115138
Syngr2	0.954089	0.000123036	0.0115138
LOC100041729	-0.628777	0.000126321	0.0115964
Anxa3	0.898902	0.000126166	0.0115964
Cygb	-0.637677	0.00012841	0.0117131
C1galt1	0.784196	0.000129942	0.0117778
Samd14	-0.695468	0.000131024	0.0117806
Sqle	1.40113	0.000131617	0.0117806
Cyp51	1.08736	0.000138567	0.0123256
Gzmf	2.41576	0.000140551	0.0124249
Ubl4	0.690536	0.000146208	0.0125144
Diap1	0.708747	0.000146806	0.0125144
Il13ra1	0.775997	0.00014249	0.0125144
LOC100046930	1.09049	0.000146793	0.0125144
Fdps	1.16697	0.000146785	0.0125144
Gfi1	1.77391	0.000144422	0.0125144
Ostf1	0.765122	0.00015	0.012711
Nkg7	1.90249	0.000153927	0.012967
1700049G17Rik	-0.709108	0.00015607	0.0129947
Chaf1b	0.803537	0.000155633	0.0129947
Mmp7	-2.07257	0.00015924	0.0130944
Dpysl4	-1.2941	0.000160011	0.0130944
Slc8a1	-0.720055	0.000159734	0.0130944
Taldo1	0.558249	0.000162356	0.0132108
Fkhl18	1.0147	0.000170067	0.0137601
Sparcl1	-0.892238	0.000171675	0.0138121
Rpl38	0.624511	0.000177702	0.0142172
Psme1	0.551706	0.00018537	0.0143581
Eif2ak2	0.575074	0.000182468	0.0143581
Cd160	0.875439	0.000185479	0.0143581
Gss	0.912139	0.000184504	0.0143581
Ly6f	1.32911	0.000182226	0.0143581
Spp1	2.03286	0.000183783	0.0143581
Il13ra2	-1.52264	0.000192311	0.0144952
LOC100045005	-0.666473	0.000190404	0.0144952
Acaa1b	0.76399	0.000191884	0.0144952
G6pdx	0.846113	0.000188518	0.0144952
Kcnab2	1.08733	0.000189431	0.0144952
Gpd2	0.796494	0.000199647	0.0149694
Lgi4	0.755259	0.000201098	0.0149996
Csnk1g3	-0.452463	0.000203751	0.0151188
Krt84	2.60045	0.000205609	0.015178
Rangap1	0.575412	0.000206681	0.0151789
Bdh2	-1.04569	0.000213175	0.0154186
Nat6	-0.865699	0.00021205	0.0154186
Per2	-0.838668	0.000212818	0.0154186
Olfr78	1.26131	0.000219167	0.0157723
Dusp26	-0.93448	0.000225583	0.0160359
Tead2	-0.82546	0.000230668	0.0160359
Gdpd3	-0.822479	0.000225116	0.0160359
Uxt	0.520096	0.000230668	0.0160359
Dpysl5	0.617938	0.000226992	0.0160359
Notch4	0.645262	0.00022954	0.0160359
Fam110a	0.89563	0.000227488	0.0160359
Inmt	-1.79736	0.000233966	0.0161866
Hspa2	-0.591668	0.000237527	0.016354
Elovl1	0.691385	0.000242312	0.0165245
Dhcr7	0.814404	0.000241568	0.0165245
Rbms3	-0.842314	0.000268538	0.0173496
Zfp395	-0.787562	0.000257614	0.0173496
Hdac5	-0.703087	0.000267213	0.0173496
Slc35f3	-0.687886	0.000268182	0.0173496
BC051227	0.502416	0.000262881	0.0173496
Tubg1	0.568999	0.000260038	0.0173496
Cdk2ap2	0.592725	0.000265235	0.0173496
A130092J06Rik	0.804454	0.000262397	0.0173496
Car13	0.913498	0.000261879	0.0173496
Idi1	0.993664	0.000268158	0.0173496
Irak3	1.29856	0.000263428	0.0173496
Cuzd1	1.62302	0.000268949	0.0173496
Myo1g	1.15575	0.000275072	0.0175862
Sh2d2a	2.30913	0.000274604	0.0175862
Crim2	-0.897809	0.000278584	0.0176531
3300001P08Rik	-0.577571	0.000277907	0.0176531
Lcp1	1.03133	0.000285785	0.0180296
Pde4c	-0.961183	0.000298568	0.0186716
Dnajc4	0.515616	0.000298084	0.0186716
4930519N16Rik	1.04716	0.000300225	0.0186936
Tpbg	0.750954	0.000303011	0.0187854
Erlin1	0.685588	0.000306545	0.0188414
Il1b	0.892813	0.000306525	0.0188414
4930503E14Rik	-0.925923	0.000311808	0.0190017
Siah1a	-0.404301	0.000311052	0.0190017
Reck	-0.53651	0.000313172	0.0190039
Tmem100	-0.993598	0.00031888	0.0192687
Hpx	-2.2607	0.000324341	0.0194347
3110049J23Rik	-1.30214	0.000324126	0.0194347
Slc15a2	-1.31097	0.00032812	0.0194486
Socs3	1.06747	0.000327406	0.0194486
Pi16	1.16371	0.000328648	0.0194486
Ogt	-0.699868	0.000330288	0.0194653
D0H4S114	-0.871351	0.000333762	0.0195747
Trhde	-0.751313	0.000336152	0.0195747
Trfr2	-0.737006	0.000336246	0.0195747
Hcls1	1.04832	0.000339269	0.0196707
Fryl	-0.77093	0.00034405	0.0197877
Kcnip1	-0.581891	0.00034305	0.0197877
Ano4	-0.926657	0.000352464	0.0201101
Maml1	-0.804401	0.000351423	0.0201101
Fat4	-0.746778	0.000357283	0.0202239
Dpep2	0.578655	0.000356414	0.0202239
1190007F08Rik	0.739252	0.000362762	0.0204532
Cd52	0.976576	0.000369008	0.0207238
Pou6f1	-0.858134	0.000377008	0.0210218
Dtymk	0.533584	0.000377797	0.0210218
Map3k6	0.587529	0.000380086	0.0210218
Akr1b7	2.01759	0.000380186	0.0210218
EG433923	0.610651	0.000382205	0.0210521
Nfat5	-0.539507	0.000393979	0.0216175
Sgcd	0.621949	0.000402826	0.0220186
Abcg4	-0.736721	0.000407914	0.0220626
Krt26	0.586179	0.000408252	0.0220626
Ccr5	0.973173	0.000405783	0.0220626
Anxa2	0.381084	0.000410151	0.0220819
Iqcb1	-0.661755	0.000420953	0.0225785
Med11	0.56426	0.000424064	0.0226605
Cfi	-2.40762	0.000428308	0.022786
3300001G02Rik	0.563663	0.000430728	0.022786
Vps33b	0.617824	0.000431186	0.022786
Nudt11	-0.868853	0.000434751	0.0228142
Prl8a2	4.07306	0.000434906	0.0228142
Hsd17b7	0.983417	0.00044137	0.0230095
Mt1	1.00058	0.000441842	0.0230095
Emid2	-1.98202	0.000446549	0.0230349
Sys1	0.417527	0.000448763	0.0230349
Ldlr	1.02944	0.000446206	0.0230349
Lgals3	1.58573	0.000448646	0.0230349
Rab15	0.628041	0.000452971	0.0231678
Cpt1b	-0.534641	0.000455224	0.0232002
Vav1	0.781009	0.000460307	0.0233761
Hoxd4	-0.894596	0.000463599	0.0234601
Msn	0.516229	0.000473575	0.0238652
Gmppa	0.698967	0.000474937	0.0238652
Fnbp1l	-0.796722	0.000491413	0.0243513
Bcl2l11	-0.716194	0.000491193	0.0243513
Dgkb	-0.508099	0.000486858	0.0243513
Unc5c	0.911197	0.00049119	0.0243513
Tapbpl	0.633548	0.000495394	0.0244639
Nog	-1.58932	0.000512358	0.0248111
Itpr2	-0.974068	0.000510544	0.0248111
Tmem62	0.613771	0.00051282	0.0248111
Il15ra	1.16794	0.000507545	0.0248111
Stmn2	1.25763	0.00050856	0.0248111
Lbp	1.78657	0.000504384	0.0248111
Leng8	-0.566099	0.000517012	0.0249297
Adnp	-0.376551	0.000520599	0.0249817
Ndrg4	0.77566	0.000521579	0.0249817
Rev3l	-0.974266	0.000525623	0.0250915
Scarf2	-0.495503	0.000529214	0.0251482
Cmtm7	0.893036	0.000530323	0.0251482
Sv2b	-1.58868	0.000537696	0.0252257
Rhobtb3	-0.596463	0.000539003	0.0252257
Bola3	0.523156	0.000536309	0.0252257
Arpc5	0.836291	0.000533844	0.0252257
Arl6ip5	0.430381	0.000540822	0.0252284
Oxsr1	0.697651	0.000547615	0.0254623
Ube4b	-0.384049	0.000555146	0.0257289
Prr15	1.58802	0.000560234	0.025881
Timm50	0.520663	0.000567676	0.0261405
Rbm4b	-0.521764	0.000571418	0.0261447
B3galnt1	1.07402	0.000570864	0.0261447
Usp10	-0.990416	0.000573755	0.026168
Slc1a1	-1.16524	0.000578134	0.026284
Artn	-0.960411	0.000591535	0.0267123
Patz1	-0.798595	0.000593152	0.0267123
Epc1	-0.485155	0.000591301	0.0267123
Hmg20a	-0.738431	0.00059994	0.0268563
Pla1a	1.31865	0.000600099	0.0268563
Smox	-0.701177	0.000607505	0.027103
AW554918	-0.464215	0.000611128	0.02718
Mamdc2	-1.14699	0.000620436	0.0275085
Echdc3	-0.851732	0.00062262	0.0275202
Ddx3y	-0.698396	0.000626093	0.0275319
1300014I06Rik	0.829724	0.000628651	0.0275319
Serpinb9b	1.86754	0.000627935	0.0275319
LOC100047653	0.639569	0.000636729	0.0277405
Prr13	0.705683	0.000637289	0.0277405
Gpr97	1.21515	0.000644979	0.0279901
Hba-a1	1.21263	0.000662793	0.0286763
Cnksr2	-0.588763	0.000673016	0.0290309
Cytip	0.707028	0.000676776	0.0291054
Hoxd3	-0.866564	0.000692969	0.029361
Usp54	-0.677026	0.000689481	0.029361
Aacs	0.620307	0.000692783	0.029361
Ifi30	0.637345	0.00068927	0.029361
Selplg	0.729834	0.000685533	0.029361
Npy	-1.20711	0.00070674	0.0298561
Fn3k	-0.792152	0.000712442	0.0299205
Crym	0.794502	0.000712308	0.0299205
Sall1	-0.891159	0.000717533	0.0300372
6330406I15Rik	0.809565	0.000719415	0.0300372
Cep120	-0.379418	0.00072227	0.0300687
Car11	-0.949474	0.000741842	0.0301402
Vps26b	-0.847667	0.000741056	0.0301402
Dapk1	-0.768188	0.000727934	0.0301402
Ppif	0.444077	0.000737757	0.0301402
Lgals3bp	0.473187	0.000741424	0.0301402
Ap3m1	0.533829	0.000730704	0.0301402
Sipa1l1	0.548041	0.000745033	0.0301402
Asns	0.582503	0.000743502	0.0301402
Maea	0.752267	0.000742815	0.0301402
Sc4mol	1.13539	0.000732305	0.0301402
Gzmn	1.95925	0.000749008	0.0302156
Ptprcap	1.2173	0.000758229	0.0305017
Arhgap6	-0.851932	0.000766015	0.0306427
Nus1	0.773464	0.000764084	0.0306427
Pkmyt1	0.709378	0.000771858	0.0307905
3200002M19Rik	0.711029	0.000779595	0.0310127
Dkk3	-1.11824	0.000783788	0.0310787
Tgfbi	-0.968324	0.00078821	0.0310787
Sbk	-0.672606	0.000789935	0.0310787
Pstpip1	1.18783	0.000786502	0.0310787
Pkd2	-0.399687	0.000799592	0.0313725
Samsn1	0.940608	0.000811817	0.0317651
Csf1	1.71896	0.000824812	0.0321856
Zfp93	-0.769648	0.000831555	0.0323606
Cenpm	0.702453	0.000862689	0.0334812
Ddit4l	-1.06694	0.000867779	0.0335877
Dab1	-0.770197	0.000882147	0.0335941
Slc27a1	-0.738423	0.000884519	0.0335941
Sirt1	-0.503778	0.000880397	0.0335941
AW549877	-0.422163	0.000890426	0.0335941
Ihpk1	-0.421157	0.000888557	0.0335941
Taf10	0.432122	0.000889238	0.0335941
0610007P14Rik	0.463391	0.000890059	0.0335941
Rbks	0.644636	0.000891642	0.0335941
Frrs1	0.711179	0.000893747	0.0335941
Tbc1d10c	1.06213	0.000879986	0.0335941
Tnfrsf9	2.30947	0.000890859	0.0335941
EG638695	-1.84641	0.000907837	0.0339989
Tspan17	0.744441	0.000909263	0.0339989
Mdk	-1.12671	0.000915602	0.0341467
Cacna1g	-1.0126	0.000935677	0.0342809
Umod	-1.00258	0.000942254	0.0342809
Rtn2	-0.812046	0.000930713	0.0342809
Lrfn2	-0.591063	0.000935578	0.0342809
4921505C17Rik	-0.548095	0.000943137	0.0342809
Spata5	0.512616	0.000940121	0.0342809
Mtap6	0.682578	0.000933458	0.0342809
Rad51	0.7783	0.000938438	0.0342809
Il12rb1	0.980651	0.000942736	0.0342809
Dio3	1.40419	0.000929967	0.0342809
BC023151	-0.635236	0.000951492	0.0343921
Per1	-0.597824	0.000953403	0.0343921
Mvd	0.892535	0.000949772	0.0343921
Gprasp1	-0.793776	0.000978604	0.0349192
1810031K17Rik	-0.614851	0.000975587	0.0349192
Scara3	-0.609951	0.000970831	0.0349192
Lonp2	-0.520492	0.000980205	0.0349192
Nek7	0.574435	0.00097511	0.0349192
LOC100046056	-0.591376	0.000990722	0.0351362
Rbms1	0.717013	0.000991204	0.0351362
Palld	-0.772771	0.00100457	0.035522
Ppp1r9b	-0.391165	0.0010087	0.0355803
Ngfb	-0.992416	0.00101263	0.035631
Wipi1	0.803848	0.00101548	0.035644
Tuba6	0.683399	0.0010222	0.0357921
Cks2	0.534569	0.00103001	0.0359631
Ptrh1	0.891604	0.00103211	0.0359631
Cox17	0.427327	0.00104435	0.0362191
2500002L14Rik	0.875977	0.00104451	0.0362191
Klhl7	-0.850789	0.00105199	0.0363902
Rragd	-0.778727	0.00106436	0.036641
Nfkbid	0.669902	0.00106265	0.036641
Tlk2	-0.371089	0.00107055	0.0367659
9930023K05Rik	-1.72594	0.00107327	0.0367711
Dbp	-0.838115	0.0010918	0.0370779
Dctn3	0.499221	0.00109776	0.0370779
Ncapg2	0.630704	0.00109738	0.0370779
Lss	0.778614	0.00108756	0.0370779
Tnfaip2	1.25993	0.00109323	0.0370779
Lrat	1.82611	0.00109769	0.0370779
Kctd12	-0.798643	0.00110743	0.0373165
Ndrg2	-0.785013	0.00111765	0.0374499
Tnnc2	-0.648629	0.00111881	0.0374499
LOC100045268	0.860581	0.00111923	0.0374499
Tro	-1.19748	0.00115647	0.0376403
Rnase4	-1.11707	0.00115416	0.0376403
Tcf21	-0.856181	0.00114249	0.0376403
Zfp354a	-0.840875	0.00115182	0.0376403
Camk1d	-0.626234	0.00113941	0.0376403
Rad52	-0.550828	0.00114842	0.0376403
Sv2a	-0.543443	0.00115271	0.0376403
Trim39	-0.540658	0.00114887	0.0376403
Irak2	-0.538302	0.00113205	0.0376403
5830434P21Rik	-0.412578	0.0011338	0.0376403
Arpc1a	0.619057	0.00113979	0.0376403
Dph2	0.691969	0.00115412	0.0376403
LOC100040592	0.691941	0.00116322	0.0377744
Tmem57	-0.385466	0.00116974	0.0379
Fasl	1.23629	0.0011742	0.0379588
Gpr33	-0.357331	0.00117687	0.0379594
Ipmk	0.717547	0.00118667	0.0381004
Cltb	0.801959	0.00118922	0.0381004
Ctgf	0.932288	0.00118461	0.0381004
Ncr1	0.71336	0.00119645	0.0381778
Osbpl3	0.770771	0.00119697	0.0381778
Imp4	0.586232	0.0012182	0.0387687
Hist2h2be	-0.790491	0.00122752	0.0388653
Zbtb39	-0.615538	0.0012321	0.0388653
Rwdd1	0.556198	0.00123107	0.0388653
Psmb9	0.837978	0.00122999	0.0388653
Orc2l	-0.518757	0.00123537	0.038883
Spryd4	0.531308	0.00124075	0.0389667
Sox9	-1.13317	0.00125748	0.0392734
Hist1h4h	-0.80098	0.00126331	0.0392734
Ets2	-0.629317	0.00125805	0.0392734
Nnmt	0.9582	0.00126232	0.0392734
Dhcr24	1.15004	0.00126423	0.0392734
Tmem160	0.441586	0.00127844	0.0395434
Reep4	0.64468	0.00127708	0.0395434
Zfand2b	0.555062	0.00129678	0.0400241
Strn4	-0.507492	0.0013072	0.0402255
Dusp7	-0.449542	0.00130892	0.0402255
LOC100042427	0.387597	0.00131402	0.0402956
Arrb2	0.479243	0.00132818	0.0406429
Zfp318	-0.420279	0.00133551	0.0407801
Arhgef3	-0.639874	0.00135175	0.0411883
Sgol1	0.853821	0.00136867	0.0416151
BC030476	-0.700027	0.00139512	0.0423293
Zfp704	-0.641399	0.00141455	0.0428283
Gpr83	-1.65755	0.00142247	0.0429269
2010110P09Rik	-0.730675	0.00142412	0.0429269
Tef	-0.648428	0.0014298	0.0429269
Rhbdl2	-0.553825	0.00142786	0.0429269
Atp6ap2	0.528272	0.00144263	0.0432216
Olfr1423	-0.392118	0.00144783	0.0432867
Txnl4a	0.471668	0.00145108	0.0432936
D030013I16Rik	-0.584155	0.00145997	0.0434682
Nudt2	0.499178	0.0014737	0.0436782
Agfg1	0.607199	0.00147445	0.0436782
Mt2	1.44049	0.00147617	0.0436782
E2f2	0.606305	0.00150126	0.044329
Susd2	0.740606	0.00150451	0.0443334
Ppp1ca	0.517942	0.00150903	0.0443754
Tia1	-0.795161	0.00151468	0.0444502
Chodl	-1.32768	0.0015279	0.0447398
BC030499	-0.466275	0.00153079	0.0447398
Lrrn2	-0.977519	0.00153935	0.0448981
Mst1r	0.731066	0.00155015	0.0450298
Nme2	0.850351	0.00154921	0.0450298
Cbx7	-0.992935	0.001556	0.0450533
S100a9	1.10671	0.00155871	0.0450533
Usp18	1.11324	0.0015604	0.0450533
Gpr137b	0.732389	0.00158598	0.0456998
Fbn1	0.514293	0.00159891	0.0459798
Per3	-0.714546	0.001604	0.0460338
Slc5a8	-1.57551	0.00166065	0.0462978
Bmf	-1.12809	0.00164362	0.0462978
Podxl2	-0.990267	0.00163095	0.0462978
Kifc2	-0.852468	0.00164629	0.0462978
2210012G02Rik	-0.840901	0.00164187	0.0462978
LOC100048436	-0.797222	0.00165807	0.0462978
Zfp281	-0.51292	0.00162384	0.0462978
2810403A07Rik	-0.347098	0.00166077	0.0462978
AI467606	0.486153	0.0016543	0.0462978
LOC677144	0.508537	0.00163184	0.0462978
Lamc1	0.697182	0.00163782	0.0462978
Unc13d	0.880801	0.00164781	0.0462978
Vill	1.03366	0.00163097	0.0462978
Ptpn22	1.27334	0.00165217	0.0462978
Saa3	2.64824	0.00166169	0.0462978
Marcksl1	-1.27997	0.00166508	0.0463021
Psd2	-0.590913	0.00167674	0.046446
Tdrd3	-0.564615	0.00167528	0.046446
Btbd3	0.904369	0.00168723	0.0466464
Runx1t1	-1.03154	0.0017429	0.0479174
Ulk1	-0.545068	0.00174659	0.0479174
Pnpla6	-0.422615	0.00174615	0.0479174
Ebp	0.598019	0.00173788	0.0479174
Mmp9	-0.760955	0.0017599	0.0479881
Adamts18	-0.468878	0.00176217	0.0479881
Zranb1	-0.397548	0.00175824	0.0479881
Hnrnpf	0.628216	0.00176257	0.0479881
Ei24	-0.352306	0.00178026	0.0481634
Nckap1l	0.521935	0.00177257	0.0481634
Parvg	0.949889	0.00178246	0.0481634
Kng1	1.93782	0.00177823	0.0481634
Acot10	0.469158	0.00179549	0.0483332
Plk1	0.8074	0.00179214	0.0483332
Clk1	-0.888714	0.0018124	0.0485148
Tle1	-0.71149	0.00180675	0.0485148
Tyrobp	0.803954	0.00181005	0.0485148
Blvra	0.376596	0.00182144	0.0486658
Igf2r	-0.570868	0.00182941	0.0487877
Prdx3	0.364088	0.001837	0.0488989
2410018M08Rik	-0.731547	0.00185133	0.0490981
Casp8	0.443318	0.00185132	0.0490981
Stac	-0.618431	0.00185864	0.0492006
Mertk	-0.53719	0.00186343	0.0492366
Tssc1	0.636937	0.00187614	0.0493901
Birc5	0.943814	0.00187548	0.0493901
Fut8	-0.574621	0.00188436	0.0494812
Abcb9	0.581734	0.00188651	0.0494812

## Sheet: E8.5-E10.5
SYMBOL	logFC	P.Value	adj.P.Val
Havcr1	3.31619	2.58704e-14	3.7049e-10
Scgn	1.83574	3.97277e-12	2.8447e-08
Ly6f	2.90358	8.36846e-11	3.18162e-07
Akr1b7	4.6898	8.88658e-11	3.18162e-07
Cuzd1	3.23722	1.30161e-09	3.72808e-06
Slc13a2	1.94332	2.73896e-09	6.53744e-06
Elovl2	1.72379	3.41022e-09	6.97683e-06
Ppfibp2	1.55575	5.75895e-09	1.00819e-05
Tgfb2	2.81274	6.33595e-09	1.00819e-05
2310033E01Rik	2.7747	9.32497e-09	1.33543e-05
Rnase1	2.58817	1.84874e-08	2.40689e-05
Ch25h	2.46254	3.50803e-08	4.18654e-05
Timd2	1.80422	5.2851e-08	5.82215e-05
Stmn2	-2.19703	6.1166e-08	6.03092e-05
Tmprss13	2.29602	6.44568e-08	6.03092e-05
Indo	3.0876	6.73799e-08	6.03092e-05
Cd6	2.10147	1.03769e-07	8.57225e-05
Galr2	-1.22919	1.07744e-07	8.57225e-05
Col27a1	-1.07769	1.18532e-07	8.93422e-05
Manba	1.04169	1.34622e-07	9.63963e-05
Aqp8	3.88451	1.45559e-07	9.6434e-05
Lcn13	2.32749	1.48142e-07	9.6434e-05
Sema4g	1.37537	1.70495e-07	0.000106159
Prss8	2.42264	2.15894e-07	0.000128826
Mcf2l	1.33076	2.29253e-07	0.000131325
2310044G17Rik	0.92362	2.70169e-07	0.000144275
Kctd12	-1.3874	2.81133e-07	0.000144275
Mfap2	-1.13797	2.82082e-07	0.000144275
Bpnt1	1.37179	3.24786e-07	0.000155206
Stard5	0.805465	3.2513e-07	0.000155206
Lrrc34	2.29249	3.6635e-07	0.000169242
Aadacl1	0.979339	4.71829e-07	0.000211158
2600011E07Rik	1.7216	5.50782e-07	0.000239023
Asprv1	1.94371	5.82651e-07	0.000245416
Bid	1.10678	6.56552e-07	0.000268642
Abcb1b	2.46216	7.14307e-07	0.000284155
1810007E14Rik	3.5119	7.95541e-07	0.000301685
Ephb2	-1.25753	8.00504e-07	0.000301685
Slc27a2	2.45756	9.45598e-07	0.000338862
Cxcl12	-1.81414	9.46477e-07	0.000338862
Folr1	1.66923	9.76074e-07	0.000340935
Gatm	2.34978	1.02914e-06	0.000345889
Kank4	-1.43144	1.0501e-06	0.000345889
Serpinb6c	2.69541	1.08415e-06	0.000345889
Degs2	2.69661	1.08687e-06	0.000345889
H6pd	1.24119	1.23053e-06	0.000383095
Nr1h4	1.87776	1.4491e-06	0.000441542
LOC100046207	-1.53875	1.66403e-06	0.00049647
Klk1b5	3.92415	1.77647e-06	0.000519202
Hnt	-1.87863	1.81439e-06	0.000519676
Sema5a	-1.43003	1.9331e-06	0.000532574
LOC100047810	2.03744	1.93379e-06	0.000532574
Cntn1	-1.53468	2.07355e-06	0.00055486
Wasf1	-0.926699	2.16279e-06	0.00055486
Slc34a2	2.04358	2.16837e-06	0.00055486
Inadl	1.09878	2.16969e-06	0.00055486
Klk1	4.03829	2.48809e-06	0.000625123
Grhpr	0.936619	2.66309e-06	0.000657554
Tle2	-1.28097	2.84774e-06	0.000687627
Slc35f2	-1.1722	2.88417e-06	0.000687627
Smo	-0.980043	2.92893e-06	0.000687627
Gpr27	-1.12345	3.38054e-06	0.000773781
LOC100045981	-0.906537	3.40397e-06	0.000773781
Fgfbp1	2.09966	3.76771e-06	0.000843085
BC021614	1.16978	3.85431e-06	0.000849194
Lgi4	-0.95495	3.95292e-06	0.000857724
Efhd1	1.47214	4.07011e-06	0.00086997
Nedd9	1.28982	4.14345e-06	0.000872622
Gpr123	-1.07458	4.39411e-06	0.000912
Prr15	2.17073	4.96078e-06	0.0010149
Id1	-0.994393	5.06612e-06	0.00102186
Csrp2	-0.863151	5.76062e-06	0.0011458
Klk1b4	3.78231	6.12969e-06	0.00120038
2310045A20Rik	1.85087	6.20266e-06	0.00120038
Acot11	-0.94711	6.4378e-06	0.00121733
Hnf1b	1.42557	6.47482e-06	0.00121733
Kcne2	2.61446	6.54523e-06	0.00121733
Bcmo1	2.12259	7.30816e-06	0.0013418
Spink8	-0.793348	7.44321e-06	0.00134929
Prom2	1.45024	7.82869e-06	0.00140143
H1fx	-1.0557	7.96025e-06	0.00140739
Pkp3	1.15356	8.63655e-06	0.00150834
Npal2	1.78355	8.9975e-06	0.00151999
Atp6v1b2	0.800796	9.01266e-06	0.00151999
Cygb	-0.735367	9.10801e-06	0.00151999
4930539E08Rik	1.46091	9.12777e-06	0.00151999
Sdc2	-0.647079	1.02669e-05	0.00169002
Aard	-2.01385	1.11709e-05	0.00179173
Slitrk3	-1.24202	1.12222e-05	0.00179173
Hdac4	-0.787601	1.12601e-05	0.00179173
Ckmt1	2.54089	1.18021e-05	0.00185131
Igfbp4	-1.39199	1.1893e-05	0.00185131
Fam129a	0.800881	1.20869e-05	0.00186125
AW544981	0.924808	1.22415e-05	0.00186501
Fam132a	-1.04297	1.2951e-05	0.00195233
Scarb2	1.07662	1.31648e-05	0.00196388
Klk1b27	3.72915	1.42821e-05	0.00210859
E430002G05Rik	0.927613	1.52026e-05	0.0022216
Tmem184a	1.50598	1.53853e-05	0.00222559
Lphn1	-0.805457	1.6731e-05	0.00239605
Tpmt	1.51831	1.7321e-05	0.00245597
Tbc1d2	1.51748	1.762e-05	0.00247388
Myom1	-0.927948	1.82464e-05	0.00253696
Hsd11b1	1.79777	1.87338e-05	0.00257969
Wnt6	-1.95382	1.99602e-05	0.00269489
Zfp30	-0.980986	2.03856e-05	0.00269489
Mid1ip1	0.792506	2.04431e-05	0.00269489
Galnt11	0.655729	2.06581e-05	0.00269489
Acss1	1.343	2.06904e-05	0.00269489
Cxadr	1.92784	2.07114e-05	0.00269489
Cacnb3	-0.9656	2.11637e-05	0.00269489
Sgms2	1.9673	2.12164e-05	0.00269489
5330417C22Rik	2.40757	2.1264e-05	0.00269489
Slc18a3	-0.82258	2.14585e-05	0.00269568
Pcp4	-0.956147	2.19516e-05	0.00269898
Gbp3	0.752419	2.19807e-05	0.00269898
Upp2	1.21468	2.20502e-05	0.00269898
Tpd52	0.956499	2.33898e-05	0.00283869
Isyna1	1.06144	2.37227e-05	0.0028549
Spnb3	0.885613	2.40674e-05	0.00287225
Htra3	1.62944	2.46666e-05	0.00291262
Fam110b	-0.691332	2.48125e-05	0.00291262
Ppl	1.4523	2.59789e-05	0.00302475
LOC100045887	-0.517312	2.62292e-05	0.00302926
Sult2b1	0.904515	2.74728e-05	0.0031475
Mar-10	0.740634	2.79648e-05	0.00317844
Col14a1	-1.19883	2.88256e-05	0.00320332
2610109H07Rik	-0.910145	2.88272e-05	0.00320332
Il1rn	1.2108	2.88547e-05	0.00320332
Car4	2.86999	3.07834e-05	0.00338845
Galnt9	-0.82689	3.09955e-05	0.00338845
Cox6b2	-0.684082	3.26472e-05	0.00349373
9030224M15Rik	-1.06742	3.28759e-05	0.00349373
Lrig3	-0.589969	3.3221e-05	0.00349373
Ptprd	-1.3002	3.32477e-05	0.00349373
Spin2	-1.16461	3.34283e-05	0.00349373
Capn6	-1.91313	3.34813e-05	0.00349373
Krt18	2.15985	3.36663e-05	0.00349373
Uap1l1	0.925092	3.44065e-05	0.00354486
Gipc2	1.60775	3.55368e-05	0.00360854
Umod	1.25929	3.57324e-05	0.00360854
D030013I16Rik	-0.768106	3.57805e-05	0.00360854
Olfml1	-1.10981	3.77013e-05	0.00377566
Trim45	-1.29283	4.05087e-05	0.00402865
Lcmt1	0.837016	4.16027e-05	0.00410891
2310005G13Rik	1.02438	4.22492e-05	0.00414419
Rab11fip2	-0.648959	4.3259e-05	0.00420736
Ap1m2	1.44969	4.34808e-05	0.00420736
Atg9b	2.22367	4.44807e-05	0.00427522
BC034076	-1.60403	4.49909e-05	0.00429338
Jam4	1.44519	4.52692e-05	0.00429338
Neu1	0.914367	4.84687e-05	0.00456658
Slc8a1	-0.750487	4.88469e-05	0.00457213
Ift122	-0.774744	4.94169e-05	0.00459545
Ptpdc1	-0.801413	5.06396e-05	0.00467877
Ranbp2	0.683095	5.20893e-05	0.00478187
Ddit4l	-1.2888	5.38612e-05	0.00490028
Mgll	0.867898	5.40636e-05	0.00490028
Syt15	-0.986503	5.46667e-05	0.00492379
Cpxm1	-1.42138	5.62159e-05	0.0050256
Krt8	2.24499	5.64989e-05	0.0050256
2310040C09Rik	1.02099	5.75784e-05	0.00506017
Nrp1	-0.704624	5.75943e-05	0.00506017
Cxcl1	1.60957	5.81538e-05	0.00507817
Syt4	-1.30531	5.8549e-05	0.0050817
Csf1	2.04876	6.00445e-05	0.00516328
Gramd3	0.985093	6.02615e-05	0.00516328
2610524A10Rik	-0.702077	6.05705e-05	0.00516328
Fmo1	-1.72381	6.14561e-05	0.00520777
Spint1	0.965055	6.26668e-05	0.00525428
Scnn1b	2.25409	6.27388e-05	0.00525428
Hic1	-0.668617	6.68909e-05	0.00556944
Nsbp1	-1.29079	6.77242e-05	0.00560623
9130206N08Rik	-0.800428	6.8288e-05	0.00562042
Mdk	-1.34284	6.884e-05	0.00563347
Wnt5a	-1.28814	6.93096e-05	0.00563967
Tmem100	-1.0698	6.9834e-05	0.00565024
Stxbp2	0.644614	7.0897e-05	0.00566886
Slc24a6	0.75305	7.12199e-05	0.00566886
Llgl2	1.17541	7.12516e-05	0.00566886
LOC100047261	0.853902	7.1922e-05	0.00569058
Sorcs2	-1.11041	7.39121e-05	0.00581591
F3	1.25131	7.66492e-05	0.00599832
Mrps6	1.01391	7.90819e-05	0.00615506
Slc26a4	1.355	7.98997e-05	0.00615536
2010005J08Rik	-0.600234	7.99453e-05	0.00615536
Cndp2	1.23804	8.05235e-05	0.00616672
Scarf2	-0.552436	8.12547e-05	0.00618962
Fstl4	-1.04979	8.22826e-05	0.00623475
Eps8l2	1.4086	8.35151e-05	0.00629484
Fbxo2	-1.40418	8.44777e-05	0.00632805
Ctsc	0.784391	8.48395e-05	0.00632805
Ttc22	1.09943	8.56202e-05	0.0063532
Zfp629	-0.738582	8.63217e-05	0.00637223
Emilin1	-0.560598	8.7279e-05	0.00640986
Bhlhb8	1.56416	8.79016e-05	0.00642265
Csdc2	-0.96894	8.86747e-05	0.00644624
Samhd1	1.58069	9.12287e-05	0.00659841
Vat1	0.794051	9.23767e-05	0.00664788
Klk1b8	1.67633	9.44624e-05	0.00676398
Dpysl5	-0.629859	9.56998e-05	0.00680746
Rab25	1.85683	9.60203e-05	0.00680746
Spint2	1.11454	9.67459e-05	0.00682511
Ednra	-0.696382	9.73358e-05	0.00683307
Meis2	-0.503912	9.94348e-05	0.00693425
Smarce1	-0.636652	9.97455e-05	0.00693425
Ano4	-0.976387	0.000102913	0.00711987
Defb1	1.7089	0.000105652	0.00727423
Id3	-1.15851	0.000106304	0.00728414
Lrrc8d	0.899829	0.000107108	0.00730429
Svopl	1.04083	0.000109778	0.00745088
Anp32a	-0.629413	0.000112264	0.00758367
Rdh12	0.866265	0.00011315	0.00760758
Meis1	-0.749612	0.000113797	0.00761538
Zfpm2	-1.02069	0.00011876	0.00791049
Lrat	2.11924	0.000121532	0.00805065
1600016N20Rik	0.876897	0.000121988	0.00805065
Zer1	-0.552362	0.000123321	0.00806951
Dip2b	0.482974	0.000123401	0.00806951
Mal	0.796127	0.000125233	0.00815208
Sfrp1	-1.54247	0.000134787	0.00873432
Rbm4b	-0.562228	0.000135835	0.00876261
Adrb2	-0.641095	0.000136875	0.00879007
Aldh2	-0.585294	0.000145349	0.0092926
Hip1r	0.794167	0.000148318	0.00944031
Zfp579	-0.605287	0.00015973	0.0100791
Ltbp1	-0.736571	0.000159866	0.0100791
Iqgap2	0.995281	0.000160664	0.0100791
Slc35c1	0.767174	0.00016117	0.0100791
Pdzrn3	-0.794238	0.000162363	0.0101049
9530027K23Rik	1.22668	0.000162994	0.0101049
Luc7l	-0.648357	0.000166097	0.0102529
Hmgcl	0.490265	0.000166946	0.0102555
Metrnl	1.06504	0.00016811	0.0102555
Cd69	1.67335	0.000168287	0.0102555
Rbm47	1.2506	0.000169412	0.0102803
Angpt1	-0.610677	0.000170486	0.0103018
Tceb1	-0.556846	0.000179173	0.0107813
5830434P21Rik	-0.464571	0.000181947	0.0109023
1700127D06Rik	0.815426	0.000184608	0.0109713
Rab31	0.686528	0.00018463	0.0109713
Akr1c18	3.02244	0.000188285	0.0111038
Slc5a1	1.16237	0.000188566	0.0111038
Npy1r	-0.732212	0.000190668	0.0111038
Cldn10	2.03872	0.000190718	0.0111038
Ssbp3	-0.510446	0.000190737	0.0111038
Gng8	-0.962128	0.000192208	0.0111077
Them5	1.51312	0.000192354	0.0111077
Cyb561	0.820976	0.000193841	0.0111486
Hspb6	-0.972825	0.000197659	0.0113227
Dusp14	0.847051	0.00019862	0.0113324
Ccng1	0.785056	0.00020136	0.0114432
Lcorl	1.06426	0.000206684	0.0116993
Crim2	-0.870874	0.000215981	0.0121774
Plekha4	-0.849772	0.000217742	0.0122286
Mbd4	-0.817858	0.000222171	0.012417
Leprel1	-0.501895	0.000222836	0.012417
Sbk	-0.716862	0.000224909	0.012417
Ckmt2	-0.62537	0.000225388	0.012417
AA467197	1.88361	0.000225432	0.012417
Btbd11	-0.750458	0.000234544	0.012834
Cyp4b1	-0.741184	0.000234796	0.012834
2610036D13Rik	-0.491721	0.000235894	0.012845
Igf1	-0.812622	0.000241538	0.0130619
Ptger3	-1.06569	0.000241702	0.0130619
Gdf15	1.40548	0.00024539	0.0132114
LOC100045005	-0.618045	0.0002479	0.0132965
Kcnk1	1.57674	0.000250628	0.0133927
Slc25a23	-0.633029	0.000257455	0.0137064
Dlg4	-0.620597	0.000262398	0.0139178
Xk	0.915862	0.000278902	0.0147138
Lgi2	-0.986253	0.00027946	0.0147138
Tnfsf13b	-0.888086	0.000283773	0.0148861
Clcn2	-0.99811	0.000285506	0.0149224
Slc39a8	1.35411	0.000287566	0.0149754
Tmod1	1.15728	0.000300544	0.0155823
Olr1	1.50449	0.000301396	0.0155823
Samd14	-0.613285	0.000307598	0.0158457
Ar	-0.860693	0.000310714	0.0159369
Zfp37	-0.639542	0.000311594	0.0159369
Pigr	2.39379	0.000318309	0.0162207
Sat2	-0.64095	0.000319408	0.0162207
Wfdc15b	1.48319	0.000320609	0.0162242
Tspan3	-0.588246	0.000326915	0.016485
Chst8	2.34512	0.000332342	0.0166999
1190003J15Rik	2.27377	0.000335595	0.0168044
Mrvi1	-0.930442	0.000338731	0.0169023
Slc2a6	0.754989	0.000344286	0.0170494
St14	1.51328	0.000344343	0.0170494
Dtnb	0.581619	0.00034525	0.0170494
Apoe	-0.874529	0.000348664	0.0171588
Tcf3	-0.715757	0.000352359	0.0172813
Rpia	0.529766	0.000354654	0.0172893
Cnnm2	0.801381	0.000354936	0.0172893
Mapk8ip1	-0.779476	0.000358598	0.0174084
Actn2	1.10699	0.0003633	0.0175771
Hoxd10	-0.860573	0.000369698	0.0178264
Clic3	1.65012	0.000371308	0.0178439
Blnk	1.54495	0.000374867	0.0179548
AA691260	0.58963	0.000376361	0.0179662
LOC100047653	-0.636749	0.000381352	0.018144
Pygm	-0.771888	0.00038426	0.0182218
Cyp7b1	-0.78339	0.000390506	0.0184422
Sppl3	-0.411475	0.000391536	0.0184422
1700019H03Rik	0.83528	0.000392771	0.0184422
C130022K22Rik	-0.385664	0.000401506	0.0187907
Cdh1	1.32191	0.000402895	0.0187943
Ccbl1	0.975142	0.000405049	0.0188335
Tnip1	0.577155	0.00040778	0.0188991
Fndc5	-1.14892	0.000414474	0.0191436
Hoxa9	-1.01953	0.000415728	0.0191436
Sdcbp2	1.50831	0.000417578	0.0191671
Dzip1	-0.644066	0.000424909	0.0194284
Acot10	0.514718	0.000426852	0.0194284
Tmem125	1.08696	0.000427341	0.0194284
Snta1	1.24289	0.000432491	0.0196003
Faim2	0.952938	0.000436195	0.0197058
D10Ertd610e	-0.745453	0.000438082	0.0197288
Glt8d1	-0.697899	0.000440815	0.0197897
Rac3	-0.767616	0.000444164	0.0198777
Sgca	-1.26242	0.000448394	0.0200045
Zfp334	-0.688581	0.000451736	0.0200238
Tcea2	-0.657427	0.000452605	0.0200238
Gclm	0.505424	0.000454084	0.0200238
Rps6ka5	-1.07025	0.000454419	0.0200238
Hsd17b1	-0.993931	0.000459528	0.0201868
Epb4.1l1	-0.694432	0.000464676	0.0202972
AW551984	-1.22988	0.000464875	0.0202972
Csad	-0.616263	0.000471038	0.0204655
Spsb1	0.757082	0.000471589	0.0204655
Dsc2	1.08237	0.000476444	0.0206138
Rbms3	-0.756336	0.000491353	0.0211948
Grik5	-0.769841	0.000494033	0.0212464
1110032E23Rik	-0.66677	0.000496477	0.0212876
Atp1b2	-1.03295	0.000499589	0.0213571
Gas1	-0.966575	0.000513273	0.0218349
Sox12	-0.92386	0.000513815	0.0218349
Ccdc46	-0.509585	0.000519579	0.0220145
Anxa1	0.758386	0.000522645	0.0220791
Trib3	0.871771	0.000524278	0.0220829
Krt26	-0.542499	0.000531988	0.0222256
Unc93a	1.22773	0.000532121	0.0222256
Rbm35a	1.98128	0.000532323	0.0222256
Otub2	1.26573	0.000536141	0.0223057
Lrg1	2.05067	0.000538067	0.0223057
N4bp2	0.730575	0.000538913	0.0223057
Tmprss4	2.64073	0.000540989	0.0223271
Fyb	1.03477	0.000549123	0.0225977
Gramd1b	1.63823	0.00055328	0.0227035
Pax8	1.48134	0.000557188	0.0227985
EG70793	0.424012	0.000561802	0.0229143
Pcbd1	0.876188	0.000563216	0.0229143
C130032J12Rik	0.641135	0.000578836	0.0234429
Mical2	0.917868	0.000579484	0.0234429
Itih1	1.26339	0.000582052	0.0234805
Kazald1	-0.82799	0.000589854	0.0237284
Mmp2	-0.546269	0.00059227	0.0237588
Zfp90	-0.476587	0.000595325	0.0238135
Kcnh2	-1.05706	0.00059696	0.0238135
Cyp2d22	-0.646084	0.000600954	0.0239063
Atp6v1d	0.443795	0.000605034	0.0239518
Zbtb3	-0.681523	0.000605442	0.0239518
B230373P09Rik	-1.07312	0.000609887	0.0240612
Abhd2	0.828993	0.000612387	0.0240934
Bcl2l1	0.768015	0.000614241	0.0241001
Lypd6	-0.66565	0.000630266	0.0246613
Rdm1	-0.537397	0.000633786	0.0246822
Isg20	0.878249	0.000635596	0.0246822
Zmym3	-0.543411	0.000635969	0.0246822
Pitpnc1	0.581132	0.000642283	0.0248134
Trpm6	1.64695	0.000643869	0.0248134
D930005D10Rik	-0.679976	0.000645962	0.0248134
Sgsm1	1.34785	0.000646283	0.0248134
B230312I18Rik	-0.635076	0.000650433	0.0248641
LOC100048589	0.520305	0.000651074	0.0248641
Nfix	-0.589009	0.000656033	0.0249868
Trpv6	2.53896	0.00065811	0.0249994
R74862	-0.686843	0.0006607	0.0250315
Efnb1	-0.576689	0.000671975	0.0252967
Dnd1	-0.654356	0.00067383	0.0252967
Htr2a	-0.441498	0.000674523	0.0252967
Mxra7	-0.625609	0.000676107	0.0252967
Ppp3ca	-0.490479	0.000676535	0.0252967
Tmem38b	0.531127	0.000690236	0.0256803
Nat2	0.444034	0.000690379	0.0256803
Cdcp1	0.933459	0.000693213	0.0257189
Gale	1.14967	0.000719796	0.0266362
Gng7	-0.858326	0.000724639	0.026677
Cdkl2	0.607477	0.000724688	0.026677
Os9	0.530254	0.000726488	0.026677
Tmem161a	-0.760179	0.000728505	0.0266827
Bmp4	-0.698417	0.000733079	0.0267343
Hrsp12	0.638325	0.00073365	0.0267343
Tspan18	-0.970493	0.00074293	0.0270038
Spag7	-0.455437	0.000749869	0.027187
Reck	-0.46866	0.000753106	0.0271901
EG545370	-0.529843	0.000754028	0.0271901
Kctd15	-0.628748	0.000758814	0.0271901
Ivd	0.723605	0.000758829	0.0271901
Fsd1	-0.755397	0.000760012	0.0271901
Map3k12	-0.685449	0.000761346	0.0271901
Slc39a11	0.555107	0.00076844	0.0273179
Zfp39	-0.58329	0.000768738	0.0273179
Fzd7	-0.606048	0.000780245	0.027631
Ncam1	-0.812792	0.000781409	0.027631
Ccbp2	1.16	0.000786975	0.0277593
Serinc2	1.533	0.000793778	0.0279305
Sgk1	0.676991	0.000801448	0.0280888
1700027N10Rik	-0.754	0.000802201	0.0280888
Ttc39a	1.57003	0.000805122	0.0281223
Rerg	0.955111	0.000811195	0.0281834
Mvp	0.498471	0.000812764	0.0281834
Dennd5b	-0.605919	0.00081414	0.0281834
Rorc	0.79426	0.000814741	0.0281834
Ak3l1	0.815306	0.000818997	0.0282127
F7	1.44059	0.000820265	0.0282127
Hsd17b2	1.78282	0.00082531	0.0282127
Fgd3	0.63892	0.000826222	0.0282127
Cbx2	-0.906322	0.000826501	0.0282127
Col8a2	-0.724815	0.000827443	0.0282127
Slc38a8	0.684407	0.00082938	0.0282127
Nus1	0.726057	0.000849454	0.0288271
Atp1b1	1.50473	0.000866089	0.0293221
Fgl1	1.04069	0.000868229	0.0293253
Ebna1bp2	-0.696367	0.000872861	0.0294123
LOC100044736	-0.672758	0.000875228	0.0294229
Nfkbiz	0.849639	0.000880619	0.0294689
Pros1	-0.57814	0.000881397	0.0294689
Acad8	-0.586345	0.000885499	0.0294689
Dguok	-0.465255	0.000888083	0.0294689
Tmem79	1.22484	0.000889025	0.0294689
Dync2li1	-0.739408	0.000891006	0.0294689
Rspo3	-0.946988	0.00089275	0.0294689
Mib2	-0.502314	0.000893059	0.0294689
Col18a1	-0.80758	0.00091013	0.0298709
Usp11	-0.70928	0.000912898	0.0298709
Klk1b24	1.66722	0.000913059	0.0298709
Pdcd1lg2	0.37988	0.000913584	0.0298709
Tpst1	-0.724497	0.000922308	0.0300874
Car11	-0.880355	0.000932343	0.0303282
Ell2	0.765671	0.000933924	0.0303282
Ssbp2	-0.488421	0.00094724	0.0306518
Irf2bp1	-0.491717	0.00094817	0.0306518
Slco4a1	1.66172	0.000953957	0.0307694
Specc1l	-0.422902	0.000963198	0.0309976
Golim4	-0.546681	0.000970898	0.0311754
Aqp5	2.88742	0.000981509	0.0312679
Cbx8	-0.588358	0.000982091	0.0312679
Gpsm1	-0.610228	0.000983857	0.0312679
Bicc1	-0.45006	0.000988345	0.0312679
Efna5	-0.548101	0.000988603	0.0312679
B930041F14Rik	-0.739849	0.000989258	0.0312679
Sfxn4	-0.713843	0.000992548	0.0312679
Chat	-0.638079	0.000995487	0.0312679
Pola2	-0.702806	0.000996485	0.0312679
Odz3	-0.964943	0.000997488	0.0312679
Plp1	-0.790464	0.000997794	0.0312679
Zfp521	-0.577278	0.00100658	0.0313622
Scara3	-0.576481	0.00100709	0.0313622
D030070L09Rik	0.472365	0.00100737	0.0313622
Lsr	1.14928	0.00101118	0.0314124
Tmc4	0.954502	0.00101585	0.031489
Parva	-0.529271	0.00102746	0.0317801
Tmem102	0.96814	0.00103228	0.0318604
Faah	0.537866	0.0010503	0.0323471
Mfsd2	0.97827	0.00107329	0.0329841
Tlr4	0.541614	0.00107566	0.032986
Cldn3	1.57792	0.00107922	0.0330245
Rnaset2	0.711688	0.0010864	0.03316
Fbxo32	-1.06518	0.00108828	0.03316
Tmem45b	2.56265	0.00109786	0.0333809
Sh3bp2	0.4723	0.0011002	0.0333812
Slc44a3	1.1577	0.0011074	0.0334457
Traf4	-0.906896	0.00110753	0.0334457
Phlpp	-0.470421	0.00111052	0.0334457
Hs2st1	-0.434007	0.00111167	0.0334457
Cmpk	0.440832	0.0011144	0.0334578
Cdo1	1.97385	0.00112829	0.033785
Gprasp1	-0.74173	0.00113307	0.033785
Grb7	2.0223	0.00113448	0.033785
Hbb-y	2.7758	0.00113474	0.033785
B3galt4	0.797268	0.00113946	0.0338549
LOC100045403	-0.651857	0.00114181	0.0338549
1200009O22Rik	-0.634638	0.00115026	0.0339543
Slpi	1.74796	0.00115143	0.0339543
Evc	-0.689641	0.00115228	0.0339543
Ier5l	-0.696523	0.00116202	0.0341126
Slc16a6	1.56544	0.00116242	0.0341126
Brca2	-0.664581	0.00116772	0.0341983
Ptn	-1.03807	0.00117459	0.0342397
Chst1	-0.670307	0.00117682	0.0342397
Morc2a	-0.329925	0.00117768	0.0342397
Tpi1	0.678243	0.00118008	0.0342397
Fut10	-0.679757	0.00118126	0.0342397
Slc25a29	1.16392	0.00118348	0.0342397
Sfrs7	-0.576438	0.00118885	0.0343257
Suv420h2	-0.4171	0.00120066	0.0345968
Mmp23	-0.589728	0.00121516	0.0349445
1810007M14Rik	-0.52537	0.00121871	0.0349763
Ces3	-1.75979	0.00122119	0.0349772
Suv420h1	-0.683739	0.0012336	0.0352622
Fkbp10	-0.751419	0.00124342	0.0354722
BC018242	-0.702251	0.00124701	0.0355039
Oaf	-0.596028	0.0012614	0.0358422
Nub1	-0.390385	0.00127546	0.0361168
Pgm5	-0.869928	0.00127655	0.0361168
Cblc	1.35464	0.00127887	0.0361168
Cyhr1	-0.512103	0.00128115	0.0361168
Slc10a3	0.493732	0.00128578	0.0361762
Slc17a4	0.940708	0.00129781	0.0364429
Pstpip1	1.06999	0.00130191	0.0364865
Unc5b	-0.89589	0.0013123	0.0367059
LOC670044	-0.9528	0.00131565	0.0367109
Gata2	-0.604225	0.00132005	0.0367109
Vps33b	-0.524551	0.00132017	0.0367109
Nme5	-0.766413	0.00132856	0.0368077
Epha7	-0.497593	0.00132879	0.0368077
Maz	0.539355	0.00134457	0.0371728
Arhgef19	-0.699602	0.00136189	0.0375651
Ephb1	-0.67667	0.001364	0.0375651
Cldn1	1.53226	0.00136753	0.0375784
1700001O22Rik	-0.723361	0.00136973	0.0375784
Diablo	-0.370272	0.00138124	0.0378217
Vdr	1.31254	0.001387	0.0379069
Ankrd22	1.00649	0.00140007	0.0381871
Slc5a8	1.52232	0.00140259	0.0381871
Tbc1d1	-0.585161	0.00140729	0.0381874
Slc16a9	-0.58517	0.00140793	0.0381874
Nudt3	-0.562894	0.00141435	0.0382779
Arhgap8	0.852121	0.00141661	0.0382779
Tpm2	-0.744686	0.00143386	0.0386621
Igf2bp2	0.91368	0.00143623	0.0386621
Gjb2	3.01048	0.00144357	0.0387868
Ntng1	-1.02503	0.00145955	0.0390967
Tspyl3	-0.644046	0.00146056	0.0390967
Mmp10	1.04149	0.00147357	0.0392979
Ubash3b	0.506724	0.00147357	0.0392979
Acrbp	-0.6313	0.00148147	0.0393622
B230342M21Rik	0.548918	0.00148251	0.0393622
4930504E06Rik	0.508936	0.00148425	0.0393622
Six6	0.483442	0.00149211	0.0393622
Afg3l1	0.672641	0.00149808	0.0393622
Cstb	0.607951	0.00149871	0.0393622
Gfod1	0.629176	0.00150115	0.0393622
Napsa	1.91885	0.00150938	0.0393622
Podxl2	-0.947301	0.00151108	0.0393622
4933411K20Rik	-0.33271	0.00151319	0.0393622
Gpihbp1	1.13279	0.00151342	0.0393622
Ang4	0.459061	0.0015153	0.0393622
Spin	-0.682993	0.00151624	0.0393622
Tec	0.657977	0.00151758	0.0393622
Eif5	0.407877	0.00151958	0.0393622
Gzmg	1.95354	0.00151995	0.0393622
Pck1	0.781869	0.00152471	0.0394141
Zc4h2	-0.797295	0.00153524	0.0396146
Ebpl	-0.757747	0.00154628	0.0398279
Krt78	0.594302	0.0015594	0.0400936
Cbx6	-0.623546	0.00156602	0.0401917
Myh10	-0.841976	0.00156949	0.0402088
Drp2	-0.756294	0.00157594	0.0403018
Gpr135	-0.707222	0.00160748	0.0410063
Rhobtb3	-0.506207	0.00160921	0.0410063
Ntrk2	-0.609073	0.00161636	0.0410856
Rad51c	-0.590295	0.00161806	0.0410856
Gm815	0.344153	0.00162447	0.0411041
Hectd2	-0.536868	0.00162562	0.0411041
Kcnip3	-0.795173	0.0016274	0.0411041
Pcdhgc4	-0.628744	0.00164158	0.0413513
4930503E14Rik	-0.745423	0.00164323	0.0413513
BC022687	1.27698	0.00164585	0.0413513
Elmo3	0.891789	0.0016511	0.0414105
Zfp532	-0.615567	0.00166097	0.0415852
Nt5c3l	-0.589363	0.00167104	0.0417642
Gstt1	-0.818679	0.00167853	0.0418613
Grhl2	1.15082	0.00168076	0.0418613
Plekhg3	-0.728109	0.00170072	0.0422848
Tmem51	-0.625531	0.00173111	0.0429658
EG624866	-0.59661	0.00174031	0.043064
Yeats2	-0.534456	0.00174108	0.043064
Camta2	-0.44065	0.00175357	0.0432981
LOC100045882	-0.415621	0.00175677	0.0433024
Ren1	-1.27055	0.00176314	0.0433848
Ret	0.603756	0.00177177	0.0435094
Dscr6	1.2509	0.00177732	0.0435094
Tlcd1	-0.592024	0.00177791	0.0435094
Sfrs14	-0.390203	0.00178036	0.0435094
Rftn2	-0.79498	0.00179609	0.0437587
Tmem30b	0.736244	0.00180051	0.0437587
Gpd2	0.610394	0.00180348	0.0437587
Msi2	0.540138	0.00180738	0.0437587
Gpr84	0.610917	0.00180949	0.0437587
Zfp512	-0.406138	0.00181089	0.0437587
BC068281	-0.518491	0.00181195	0.0437587
Nr2f2	-0.716841	0.00182717	0.044052
Il1r2	2.0606	0.00184064	0.0443021
Osbpl3	0.697644	0.00184787	0.0443425
Itgav	0.724466	0.00185131	0.0443425
Ltbp3	-0.608346	0.0018516	0.0443425
Chek2	-0.583657	0.00187879	0.0449185
Serpinf1	-0.625527	0.00188408	0.0449203
1810020D17Rik	-0.449271	0.00188847	0.0449203
1110038F14Rik	-0.537631	0.0018885	0.0449203
Cend1	-0.703712	0.00189141	0.0449203
Dpysl4	-0.967832	0.00189758	0.0449922
Pik3r1	-0.638717	0.00190731	0.0450711
Tlcd2	-0.717208	0.0019131	0.0450711
Gzmn	1.68407	0.00191342	0.0450711
Pygo1	-0.536195	0.0019135	0.0450711
Wdr6	-0.640267	0.0019184	0.0451122
Palld	-0.683701	0.00192513	0.0451964
Plcg2	0.595102	0.00193111	0.0452625
Ptpru	-0.973595	0.00193679	0.0453214
Lad1	1.60916	0.00194648	0.0454282
Artn	-0.805131	0.00194769	0.0454282
Rcn1	-0.533189	0.00195257	0.0454679
Sh2d1b2	1.28363	0.0019604	0.0455761
Tmem16j	0.937965	0.00196778	0.0456735
Nthl1	-0.56063	0.00197947	0.0458705
Sgk3	0.776182	0.00198483	0.0458994
Nfatc4	-0.50016	0.00198713	0.0458994
Spp1	1.52849	0.0020072	0.0462884
Calb2	-1.63246	0.00202154	0.0465443
BC024814	-0.502572	0.00202923	0.0465896
Pcdhb3	-0.761827	0.00203002	0.0465896
Wrn	-0.507901	0.00203913	0.0466713
Nup155	-0.502718	0.0020401	0.0466713
Capn5	1.10612	0.00204991	0.046821
Pcbp3	-0.638079	0.00205613	0.0468528
Guca2b	3.32491	0.00205785	0.0468528
732482	-0.529192	0.00206496	0.04694
Dedd2	0.626135	0.00207179	0.0470089
9030409G11Rik	0.515776	0.00207515	0.0470089
Mapk6	0.535184	0.00207783	0.0470089
Popdc3	1.18986	0.002087	0.0471196
Slc1a1	0.966743	0.00209402	0.0471196
Papss2	0.507372	0.00209454	0.0471196
B4galnt2	1.23931	0.00209589	0.0471196
Myst4	-0.495944	0.00212079	0.0475537
LOC100044177	0.845394	0.00212184	0.0475537
Eml1	-0.571398	0.00214706	0.0480439
Rpl22	-0.588657	0.00215967	0.0482357
2810003C17Rik	1.83282	0.00216294	0.0482357
Oit1	1.55645	0.00216596	0.0482357
Utp6	-0.52632	0.00217467	0.0482357
Srd5a1	1.29581	0.0021758	0.0482357
Kcnj8	-0.768186	0.00217584	0.0482357
Rasd1	0.814798	0.0021805	0.0482642
Ing2	-0.649271	0.00219779	0.0485401
Kcnk10	0.792968	0.00220049	0.0485401
Egfbp2	1.22561	0.00220313	0.0485401
Bcdin3d	0.691556	0.00221502	0.0486582
Twist1	-0.674595	0.00221529	0.0486582
Ctsk	1.26254	0.00222877	0.0488795
Stxbp4	-0.856616	0.002234	0.0489191
OTTMUSG00000000421	-0.660536	0.00224226	0.0489943
Pfkm	-0.695349	0.00224428	0.0489943
Gtf3c1	-0.453024	0.00226605	0.0493944
Nlgn2	-0.530343	0.00227515	0.0495173
Maged1	-0.412033	0.00228985	0.0497617

## Sheet: E10.5-E12.5
SYMBOL	logFC	P.Value	adj.P.Val
Cuzd1	3.54404	4.75486e-11	6.80944e-07
Bmp3	2.34817	2.44029e-09	1.74737e-05
Tktl1	1.59987	1.11407e-08	5.3182e-05
Slc13a2	1.65239	2.23095e-08	7.20748e-05
Havcr1	1.7092	2.5164e-08	7.20748e-05
Tmprss6	1.63934	3.14229e-08	7.50013e-05
Clec1a	-1.44777	6.76861e-08	0.000138476
Scamp5	1.08264	8.24403e-08	0.000139732
Itih1	2.16942	9.58788e-08	0.000139732
Proc	1.87226	9.75717e-08	0.000139732
Hsd3b4	2.16136	1.09185e-07	0.000142148
Kap	1.63232	2.02117e-07	0.00024121
Grik1	-1.98328	2.52371e-07	0.000278016
Npm3	-1.98406	2.72149e-07	0.000278389
Npm3-ps1	-1.27668	4.2697e-07	0.000407642
Slc7a4	1.07074	5.46333e-07	0.000489002
Slc17a4	1.55759	7.81847e-07	0.000658637
Hist1h2ag	-1.2436	9.84639e-07	0.00078339
Asprv1	-1.71858	1.72273e-06	0.00129849
Rfc5	-0.768562	2.02579e-06	0.00145056
Ugp2	0.822347	2.24107e-06	0.0015283
B230342M21Rik	0.852368	2.86279e-06	0.00185874
Hmgb2	-0.987379	2.98519e-06	0.00185874
Nr1h4	1.67691	3.48864e-06	0.0020817
Olfm1	1.3501	4.68529e-06	0.00268392
Slc2a6	-0.980441	4.94706e-06	0.00272488
Hist2h2ac	-0.951741	5.20369e-06	0.00274557
Ifitm1	-1.22046	5.36805e-06	0.00274557
Unc5c	-1.1487	5.7522e-06	0.00284059
Htr2b	2.33807	6.41163e-06	0.00304631
Zcchc5	-0.853296	6.5942e-06	0.00304631
Rpia	-0.673948	7.06847e-06	0.00316336
Ctsa	1.39729	7.93291e-06	0.00335639
Hal	0.845545	7.96853e-06	0.00335639
Cks2	-0.706245	8.52934e-06	0.00348888
Wnt10a	-1.94283	8.77033e-06	0.00348888
Nsbp1	-1.39568	1.01377e-05	0.00392385
Opn1mw	0.916382	1.06831e-05	0.00402611
Spag5	-1.17497	1.12091e-05	0.00404573
Cdt1	-0.893555	1.15209e-05	0.00404573
Dgkg	1.22002	1.15826e-05	0.00404573
Higd1a	1.71339	1.23637e-05	0.0041887
Plk1	-1.10229	1.26071e-05	0.0041887
Pdgfc	-0.772772	1.28694e-05	0.0041887
Islr2	1.58316	1.33961e-05	0.00422908
Klk1b11	2.02747	1.35841e-05	0.00422908
Ly6d	1.61829	1.45203e-05	0.00442435
Bdnf	-1.38669	1.57851e-05	0.00470956
Lmnb1	-1.09167	1.61936e-05	0.00473284
Hist1h2ao	-1.06385	1.74013e-05	0.00498409
Scgn	0.785607	1.86961e-05	0.00524995
Hist1h2ak	-1.20296	2.00889e-05	0.00553257
Aldh4a1	-0.762107	2.12246e-05	0.00565773
Lamp2	0.631861	2.13335e-05	0.00565773
Hist1h2ah	-1.24957	2.25767e-05	0.00587857
9030409G11Rik	0.71736	2.59305e-05	0.00659795
2810417H13Rik	-1.18517	2.65329e-05	0.00659795
Hist1h2ad	-1.19273	2.67217e-05	0.00659795
LOC100045268	-1.05772	2.73636e-05	0.00664194
EG622320	0.678163	3.17181e-05	0.00757058
Lbr	-0.525855	3.5267e-05	0.00827965
Hbb-bh1	-2.95829	3.74334e-05	0.00864651
Mettl7a2	0.800982	3.8089e-05	0.00865828
Rdh12	0.884899	4.02531e-05	0.00900727
Ly6f	1.33593	4.18962e-05	0.00917887
Hist1h2af	-1.24639	4.23019e-05	0.00917887
Birc5	-1.18458	4.38884e-05	0.00922152
Cenpa	-0.848427	4.41099e-05	0.00922152
Punc	-0.969462	4.44302e-05	0.00922152
Qpct	1.07389	4.71127e-05	0.00963858
Chaf1b	-0.787366	4.92748e-05	0.00993894
Mcm4	-0.72339	5.2885e-05	0.010519
Pthlh	-0.963226	5.4938e-05	0.0107776
Kars	-0.513738	6.08323e-05	0.0117727
Ubl7	0.467959	7.28854e-05	0.0138827
Ltb4r1	-0.997512	7.36741e-05	0.0138827
Krt6b	1.75129	7.59898e-05	0.0141331
2700094K13Rik	-0.6381	8.40248e-05	0.0154272
Apbb3	-0.699107	8.59639e-05	0.0154595
Rab15	-0.647449	8.63596e-05	0.0154595
Ezh2	-0.698863	8.88255e-05	0.0156998
Enpp5	0.612005	8.98951e-05	0.0156998
Pnma2	-0.777623	9.4087e-05	0.016234
Ldhd	0.944479	9.79654e-05	0.0163513
Ptgdr	0.597104	9.7978e-05	0.0163513
LOC100044204	0.698942	0.000100018	0.0163513
Rcc1	-0.576862	0.00010043	0.0163513
Hist1h2an	-1.30159	0.000100476	0.0163513
Mtus1	0.741966	0.000101996	0.0164122
Thoc3	-0.708561	0.000103385	0.0164509
Nr6a1	-0.64853	0.000105434	0.0165925
Mcm10	-1.13528	0.00010911	0.0169843
Il1rn	-1.02869	0.000112443	0.0171948
LOC100041004	3.08724	0.000112863	0.0171948
Acad10	0.820578	0.000115823	0.01746
Timd2	1.0419	0.000117685	0.0175559
Dnmt3b	-0.498931	0.000120943	0.0177877
Gtse1	-0.781501	0.000121723	0.0177877
Lck	-0.802236	0.000124144	0.0179583
Dip2b	-0.454539	0.00012613	0.018063
Slc5a3	0.890961	0.00013366	0.0189519
3000004C01Rik	-1.16442	0.000142984	0.0200753
Dbf4	-0.804863	0.000150814	0.020969
Fut2	1.68554	0.000162017	0.0221494
Cd24a	1.38763	0.000163215	0.0221494
Hist2h2ab	-1.03459	0.000163944	0.0221494
Cyb561d2	0.855375	0.000166979	0.0223486
Slc25a23	0.617929	0.000171858	0.0227887
Aurka	-0.929789	0.000176085	0.0231349
Tgoln1	0.504603	0.000193625	0.0252083
Mcm2	-0.798696	0.000209176	0.0269875
Pdss1	-0.855557	0.000212266	0.0271417
Gal3st2	0.89015	0.000231381	0.0293239
Veph1	0.944687	0.000237164	0.0294384
Il15	-0.797738	0.000237259	0.0294384
Cdca2	-0.817305	0.000238451	0.0294384
Myd116	0.734783	0.000258045	0.0315851
Kank4	-0.911811	0.000263381	0.0317531
Sgol1	-0.895443	0.000263851	0.0317531
Mcm5	-0.954484	0.000280124	0.0334304
Btd	0.659309	0.000283923	0.0335573
Mgat4b	0.628521	0.000286771	0.0335573
2010005J08Rik	0.508492	0.000288216	0.0335573
Nola1	-0.46482	0.000292274	0.0337553
Tmem48	-0.816586	0.000295724	0.0338805
Man2b1	0.61017	0.000304482	0.0345493
Htra3	1.25701	0.000306387	0.0345493
Hat1	-0.452467	0.000309959	0.034679
BC055324	-0.785079	0.000313307	0.034782
Ppp1r3c	1.29789	0.000320663	0.0353248
D9Ertd392e	0.445961	0.000326721	0.0357174
Capn6	-1.4966	0.000335644	0.0362783
Higd1c	0.695147	0.000336919	0.0362783
2410015N17Rik	-0.627805	0.00033969	0.0363038
Kif15	-0.989334	0.00035536	0.0376972
Ghr	1.1526	0.000365325	0.0384693
Pik3cd	-0.61108	0.000374854	0.0391846
Cxcl9	-0.849416	0.000386427	0.0401016
Zbtb8b	1.80495	0.000393686	0.0401166
Ccnb1	-1.00679	0.00039484	0.0401166
6720463M24Rik	-0.740848	0.000394975	0.0401166
Cd160	-0.731541	0.000400613	0.0402665
Kcnj8	0.860642	0.000402074	0.0402665
BC021614	0.776006	0.000407309	0.0405074
Pitpnc1	-0.571415	0.000411885	0.0405746
Sfrp1	-1.31831	0.000415899	0.0405746
Ulk1	0.563354	0.000416484	0.0405746
6430706D22Rik	-0.604872	0.000434035	0.0414194
Sil1	0.621625	0.000435111	0.0414194
Cenpk	-0.894704	0.00043707	0.0414194
Entpd5	0.818446	0.00044298	0.0414194
Gucy1a3	-0.619913	0.000448858	0.0414194
Tdo2	-1.29137	0.000451737	0.0414194
Ints7	-0.433609	0.00045494	0.0414194
Ctsb	0.669367	0.00045555	0.0414194
C130090K23Rik	1.03325	0.000456215	0.0414194
Nol5	-0.623526	0.000456473	0.0414194
Umod	-0.962215	0.00045697	0.0414194
Cd52	-0.855118	0.000464506	0.0418377
Dctd	-0.964483	0.000475109	0.0425252
Smpdl3a	0.767629	0.000491735	0.04374
Tas1r2	-0.461205	0.00050837	0.0449405
Pth2r	0.641801	0.000512682	0.0450436
Anxa13	0.786521	0.000523695	0.0455247
Dnmt1	-0.689626	0.000525355	0.0455247
Hrc	-0.676947	0.000529135	0.0455247
4930547N16Rik	-0.752519	0.000534133	0.0455247
C4bp	1.22196	0.000537827	0.0455247
Cpn1	0.868225	0.000539207	0.0455247
Cdca3	-0.923179	0.000540409	0.0455247
Zbtb46	-0.605143	0.00054857	0.0459419
Lgals1	-0.524773	0.00056144	0.0466622
Phospho1	0.855033	0.000569008	0.0466622
Tchhl1	2.13291	0.000576118	0.0466622
Aadacl1	0.554133	0.000576602	0.0466622
2610510J17Rik	-0.840205	0.00057873	0.0466622
Pou2af1	0.473347	0.000580761	0.0466622
Snora65	-0.588851	0.00058272	0.0466622
LOC100040592	-0.663194	0.000583236	0.0466622
Mmp10	1.07579	0.000601647	0.0476776
Wfdc6b	0.514415	0.000605221	0.0476776
BC003993	-0.611807	0.000608471	0.0476776
2610039C10Rik	-0.520198	0.000609875	0.0476776
Neu1	0.695119	0.000612574	0.0476776
Kif22	-0.889773	0.00062748	0.0485738
Pepd	0.644949	0.000636682	0.0490211
Cep55	-0.874919	0.000644884	0.0493693
Pld3	0.515486	0.000648099	0.0493693
1700109H08Rik	0.451632	0.000655758	0.0496884

## Sheet: E12.5-E15.5
SYMBOL	logFC	P.Value	adj.P.Val
Kap	4.6967	3.07822e-18	4.40832e-14
Scgn	-2.25674	5.34411e-15	3.82665e-11
Il24	2.49845	2.12373e-14	7.65334e-11
Cyp27b1	2.78458	2.13766e-14	7.65334e-11
Calml3	2.70842	4.28289e-12	1.2267e-08
Faim3	1.33145	1.17351e-10	2.80096e-07
Opn1mw	1.4131	4.84862e-09	9.91959e-06
D0H4S114	1.51468	9.93104e-09	1.77778e-05
Bcl7a	0.898098	1.49992e-08	2.21821e-05
Cidea	1.76949	1.54892e-08	2.21821e-05
Pth2r	1.25466	1.9487e-08	2.38537e-05
Dgkh	1.05469	1.99878e-08	2.38537e-05
Sval2	1.35703	2.49593e-08	2.65313e-05
Wfs1	1.67033	2.59366e-08	2.65313e-05
Proc	1.99689	2.85042e-08	2.72139e-05
Casp14	1.54468	3.22359e-08	2.88532e-05
Zfp185	1.2444	4.94614e-08	4.16668e-05
9830002I17Rik	1.59118	6.50699e-08	5.17703e-05
Naip1	2.56492	1.53772e-07	0.000115904
Faim2	1.53558	1.87375e-07	0.000133655
Lypd6b	1.86881	1.99632e-07	0.000133655
D14Ertd500e	1.21311	2.11264e-07	0.000133655
Mid1ip1	0.990967	2.14655e-07	0.000133655
LOC100047816	1.57594	2.45975e-07	0.000146775
Ptgs1	1.6692	3.64209e-07	0.000208633
1700011H14Rik	1.80106	4.02903e-07	0.000221922
Slc14a2	1.17528	4.32572e-07	0.000228397
Espn	1.40683	4.46555e-07	0.000228397
Nptx1	1.56995	5.07815e-07	0.000250773
Tiam1	1.13852	6.01218e-07	0.000287001
Srd5a1	2.29056	6.75967e-07	0.000312275
Slc22a4	1.16958	7.3006e-07	0.000326725
Ctsw	-1.46195	9.19895e-07	0.000399207
9030409G11Rik	0.877556	1.1798e-06	0.000496938
Rage	1.38574	1.22836e-06	0.000502609
Mlana	1.81296	1.40122e-06	0.000557414
Nat6	1.07597	2.18295e-06	0.00084492
Slc7a4	0.980618	2.38655e-06	0.000895989
Mboat2	1.44441	2.44002e-06	0.000895989
Ero1lb	-0.795835	2.66945e-06	0.000955731
Mmp11	1.57279	3.27651e-06	0.00114446
Gsto2	0.779068	4.43987e-06	0.00151389
Slc2a6	-0.983985	4.67754e-06	0.00155784
Bai2	-1.07997	5.082e-06	0.00165407
Dhcr24	1.56831	7.3017e-06	0.00229464
Ly6f	1.50895	7.37055e-06	0.00229464
Ptgdr	-0.718064	7.70327e-06	0.0023472
Plekhg6	0.898022	9.41592e-06	0.00280928
Tmem117	1.31293	9.82438e-06	0.00287133
Def6	-0.804537	1.0349e-05	0.00293052
3300001G02Rik	-0.674731	1.04362e-05	0.00293052
Entpd5	1.09363	1.11016e-05	0.00305741
Dclk3	1.63121	1.24342e-05	0.00335982
Cd24a	1.67966	1.30022e-05	0.00344824
0610012H03Rik	1.50326	1.34185e-05	0.00349393
Mpo	-0.88668	1.53806e-05	0.00393331
C1qtnf3	1.13418	1.59511e-05	0.00400764
Hsd3b4	-1.59511	1.64092e-05	0.00405166
Cd6	-1.44478	1.87321e-05	0.00454681
Golm1	1.30595	1.96897e-05	0.00469961
Clcn2	1.15686	2.07927e-05	0.00488151
Fgfbp1	-1.73053	2.75396e-05	0.00636119
Lpl	1.21478	2.94495e-05	0.00669438
1810037C20Rik	0.583642	3.10574e-05	0.00694958
Tshr	1.54713	3.45328e-05	0.00760838
Ildr1	1.15321	3.8328e-05	0.00822277
LOC100046930	-1.08322	3.84698e-05	0.00822277
A530082C11Rik	1.29223	4.22651e-05	0.00890115
Uck2	-0.977394	4.35055e-05	0.00901088
LOC100044204	0.744774	4.40445e-05	0.00901088
Birc5	-1.18217	4.50998e-05	0.00909682
Slc12a3	0.60609	4.65952e-05	0.00926675
Sox9	1.35329	4.76893e-05	0.00926675
Krt20	1.18257	4.78835e-05	0.00926675
Serpinb11	2.1886	4.91458e-05	0.00938422
Gyltl1b	1.06866	5.16212e-05	0.00965465
Ppl	1.301	5.19104e-05	0.00965465
Sh3tc2	1.23284	5.82003e-05	0.0105869
Gal3st2	0.995711	5.84012e-05	0.0105869
Cdca2	-0.912645	6.18048e-05	0.0109269
LOC100047285	-3.26886	6.36775e-05	0.0109269
Cdc2a	-1.12972	6.40623e-05	0.0109269
Isyna1	-0.929586	6.4085e-05	0.0109269
D330028D13Rik	0.957858	6.40916e-05	0.0109269
Rnase1	-1.48351	6.54171e-05	0.0110216
Il10ra	-0.794816	6.94655e-05	0.0115676
Arhgef4	1.13494	7.39037e-05	0.0121652
Ovgp1	3.44974	7.59003e-05	0.0122852
AI118078	1.67103	7.6348e-05	0.0122852
Jakmip1	1.05808	7.93548e-05	0.0126271
0610007P14Rik	-0.511052	8.42626e-05	0.0132607
Rragd	0.871611	8.8071e-05	0.0135646
Cdc20	-1.20006	8.80879e-05	0.0135646
Add3	-0.859151	9.59993e-05	0.0146256
Rbp4	1.9599	9.89626e-05	0.0149184
Rps24	-0.575209	0.000102265	0.0152556
Cyp2s1	1.1916	0.000104514	0.0154304
Smpdl3b	0.971697	0.000107159	0.0155569
Ssr2	-0.509976	0.000107544	0.0155569
Rab15	0.635369	0.000109293	0.0156148
4930434E21Rik	-0.515183	0.000110124	0.0156148
Fxyd4	1.95657	0.000113312	0.0159092
Wwc1	1.35125	0.000114723	0.015951
Pilrb1	-0.801486	0.000117228	0.0161425
Mar-10	-0.625027	0.000118771	0.0161992
Itk	-0.677196	0.00012255	0.016557
Cyp4b1	0.73655	0.000125789	0.0167062
Rtkn	0.631255	0.000126948	0.0167062
Cyp51	-0.979466	0.000127155	0.0167062
Mpzl3	0.813889	0.000129771	0.0168635
Upk1a	1.18602	0.000131535	0.0168635
Cenpm	-0.74489	0.000131884	0.0168635
Jak2	0.794568	0.000154809	0.0196196
Cxcl14	-1.81153	0.000157608	0.019636
Hbb-y	-3.14418	0.00015768	0.019636
Smad3	0.694191	0.000162472	0.0200583
2700094K13Rik	-0.603834	0.000165535	0.0202618
Acpp	1.42631	0.000171615	0.0208279
Gtf2f2	0.623899	0.000178867	0.0215257
Gstt2	0.871946	0.000181273	0.0216334
Hmgb2	-0.731023	0.000190978	0.0225099
Aurka	-0.923086	0.000191761	0.0225099
Pcyt2	-0.798009	0.000201169	0.0234223
Coro1a	-0.893392	0.000209921	0.0242441
Adck4	-0.606578	0.000218149	0.024993
Rnf208	0.754206	0.000224808	0.0255514
Prdx2	-0.672277	0.000234075	0.0262456
Card11	-0.669258	0.000235331	0.0262456
Sprr2g	2.37302	0.000237692	0.0262456
Pof1b	1.11301	0.000238247	0.0262456
Gbp3	-0.587581	0.00024302	0.0265671
Bola2	-0.43427	0.000252783	0.0271936
Kars	-0.457078	0.000253386	0.0271936
C430004E15Rik	0.816047	0.000254447	0.0271936
Cftr	2.03633	0.000259485	0.0273826
Cd3d	-0.924237	0.00026004	0.0273826
Socs3	-0.973897	0.000261964	0.0273838
Gpr12	0.422638	0.000267415	0.0277511
2200002K05Rik	0.919491	0.000271056	0.0279265
Cdc45l	-0.935549	0.000286652	0.0293225
Enpp5	0.554774	0.000289749	0.029429
Indo	-1.67183	0.000291816	0.0294302
Ncapd2	-0.941637	0.000331669	0.0332156
Cnnm2	-0.758586	0.000339551	0.0337688
E130016E03Rik	-0.867084	0.000342834	0.0338602
Dpep2	0.518946	0.000346079	0.0339466
Rac2	-0.842014	0.000349718	0.0340701
Krt7	1.95554	0.000368757	0.0350158
Krtdap	-1.80378	0.000371023	0.0350158
Bcas1	0.97848	0.000372051	0.0350158
Cxcl1	-1.2995	0.000373926	0.0350158
Fancd2	-0.752388	0.000376188	0.0350158
1600029D21Rik	1.64857	0.000376585	0.0350158
B3galnt1	-0.998198	0.000378771	0.0350158
AA691260	0.555541	0.000379094	0.0350158
Cdca3	-0.953133	0.000383767	0.0350158
Phospho1	-0.887107	0.000383875	0.0350158
Nr6a1	0.579304	0.000392754	0.0354932
Hist1h2ao	-0.830035	0.000394467	0.0354932
Ptgds2	1.22781	0.000399989	0.0354932
Ppif	-0.42094	0.000400987	0.0354932
Fut4	0.671635	0.000401501	0.0354932
Lss	-0.765627	0.00041234	0.0362277
D930001I22Rik	0.508991	0.000415246	0.0362606
Dgkg	0.919503	0.000423476	0.036755
Bhmt	0.401202	0.000426041	0.036755
E130306D19Rik	-0.770228	0.000431505	0.0370035
Jag1	0.882543	0.000436624	0.0372196
Rtkn2	0.457094	0.000439532	0.0372458
Guca2a	-1.10811	0.000446241	0.0375918
Bnipl	1.094	0.000451007	0.0377712
Dis3l2	-0.398917	0.000453779	0.0377823
Grhl2	1.2351	0.00046761	0.0387089
D730039F16Rik	1.13229	0.000479007	0.0393549
Lcp1	-0.879684	0.00048091	0.0393549
St6galnac2	1.05518	0.00048604	0.0395487
LOC100045877	-1.18097	0.000497785	0.0401326
Tex11	0.37957	0.000501839	0.0401326
Mvd	-0.84957	0.000503279	0.0401326
Incenp	-0.835313	0.000507101	0.0401326
Eps8l1	0.83324	0.000509603	0.0401326
Scmh1	0.799569	0.000511692	0.0401326
Cuzd1	1.36865	0.000512832	0.0401326
Gtse1	-0.688131	0.000519163	0.0404073
Nup210	-0.672536	0.000523536	0.0404385
Elovl2	-0.761162	0.000525212	0.0404385
Lrrc26	1.95801	0.000528778	0.0404954
Cab39l	0.439147	0.000531876	0.040516
Cd247	-0.717587	0.000540712	0.0409711
Asf1b	-0.832579	0.000552223	0.041623
Mcpt6	1.0582	0.000559638	0.0419611
Top2a	-0.964816	0.00058204	0.0434135
2310044G17Rik	0.504863	0.000595267	0.04417
Hist1h2ag	-0.774381	0.000613005	0.0452518
Nfkb2	-0.729503	0.000625895	0.0459664
Ccdc120	0.795713	0.000645598	0.046835
Celsr2	1.1481	0.000646299	0.046835
Hpcal4	0.565568	0.000647961	0.046835
Grip1	0.91195	0.000650804	0.046835
Adam33	0.755347	0.000678624	0.0485929
Chpt1	0.683076	0.000683149	0.0486735
Dsp	1.28731	0.000695239	0.0492897
Expi	1.61497	0.000701934	0.0495192

## Sheet: E15.5-E17.5
SYMBOL	logFC	P.Value	adj.P.Val
Kap	2.39268	7.85884e-11	1.12546e-06
Clmn	1.47954	2.24043e-09	1.2867e-05
Sval2	1.51446	2.6954e-09	1.2867e-05
Apoa1	5.58599	4.87944e-09	1.74696e-05
Serpina1d	1.99459	9.9426e-09	2.84776e-05
Afp	4.98747	2.3482e-08	5.60477e-05
Syt16	1.37578	5.52503e-08	0.000113034
Serpina1c	1.17949	7.28198e-08	0.000130357
Casp14	1.43949	1.2287e-07	0.000195513
Elf5	0.706071	1.51932e-07	0.000217582
LOC100046120	1.85607	7.56947e-07	0.000970249
Serpina1a	1.23176	8.13001e-07	0.000970249
Apoa4	4.42141	1.29722e-06	0.00142904
Serpina1b	1.66635	1.45388e-06	0.00148721
Scel	1.10238	3.3807e-06	0.00322767
9830002I17Rik	1.25834	3.83092e-06	0.00342891
4933403G14Rik	0.655838	7.71663e-06	0.00650058
Spp2	3.64296	1.07659e-05	0.00856545
Efna4	1.18727	1.67598e-05	0.0126325
Alox12e	1.68167	1.82145e-05	0.0130425
5830433M19Rik	0.519047	2.11357e-05	0.0144136
Gpr87	-2.00272	2.29794e-05	0.0149585
BC024561	3.17997	2.6578e-05	0.0157584
Vcam1	0.927818	2.68123e-05	0.0157584
Ttr	4.19912	2.78245e-05	0.0157584
Expi	2.10667	2.92833e-05	0.0157584
Trf	2.68175	2.97101e-05	0.0157584
Gzmc	-1.6185	3.26988e-05	0.0166411
Itih1	-1.51026	3.36982e-05	0.0166411
1700129I15Rik	-2.47522	4.19723e-05	0.0200362
Prf1	-2.22098	4.40834e-05	0.0203651
Bex4	3.29192	4.75187e-05	0.0208854
Atp2b2	0.939363	4.81264e-05	0.0208854
Havcr1	-1.06492	5.82959e-05	0.0245546
Ctsg	-1.99076	6.16266e-05	0.024848
1300017J02Rik	2.77865	6.24627e-05	0.024848
Cst7	-1.79826	6.74452e-05	0.0253685
Ppm1d	0.552825	6.75809e-05	0.0253685
AA467197	-1.95649	6.90853e-05	0.0253685
Klk1b11	-1.79015	7.44717e-05	0.0266627
Spsb4	1.15981	8.24615e-05	0.0285229
Ovgp1	-3.42348	8.36507e-05	0.0285229
Krt20	1.12399	9.22813e-05	0.0297014
Nktr	-0.66841	9.28287e-05	0.0297014
Rage	1.03069	9.33287e-05	0.0297014
Krtdap	-1.99919	0.000111912	0.0348411
Gzme	-2.17622	0.000117134	0.035691
Cyp27b1	0.888334	0.000121437	0.0362312
Ush1c	0.762547	0.000128449	0.037541
Mmp7	1.86779	0.000145459	0.0414028
Cd69	-1.59427	0.000148466	0.0414028
Rab15	0.618974	0.000150335	0.0414028
Pou2af1	-0.530307	0.000163278	0.0436603
Rbp2	1.35718	0.000164629	0.0436603
B930041F14Rik	0.817258	0.000179544	0.0463686
Gzmg	-2.256	0.000181317	0.0463686
Apoc1	3.11105	0.000198935	0.0496068
Gsto1	0.932734	0.000200907	0.0496068
Nr4a2	-0.705298	0.000205817	0.0499578
