# Supplementary material for: In silico analysis of the Mus musculus uterine gene expression landscape during pregnancy identifies putative upstream regulators for labour
Source: PLoS One. 2018 Sep 20;13(9):e0204236. doi: 10.1371/journal.pone.0204236 (PMC6147639; doi:10.1371/journal.pone.0204236)
Supplement: S4 Table — Each worksheet contains enriched pathways specific the indicated time point comparison. (XLSX) [file pone.0204236.s004.xlsx]

## Sheet: NPvs6.5
Term	Overlap	P-value	Adjusted P-value	Z-score	Combined Score	Genes
XPodNet - protein-protein interactions in the podocyte expanded by STRING_Mus musculus_WP2309	85/808	8.73668e-08	3.16268e-05	-2.22952	36.2368	HSP90AB1;SPARC;ITGB5;LAMC3;IRS1;WIPF1;WWC1;PIK3CD;LAMC1;PKD2;SLC6A2;CTGF;CALB2;EPS8;GJA1;ZFP36;UCHL1;CDH3;FCGRT;CDH1;NEO1;SH3GL2;RAB8B;MAGI1;HES6;VWF;IGFBP3;ITGA1;IGFBP2;KRT8;PRKCA;SYTL4;OLFM1;CLDN5;CLDN4;CLDN3;RNF128;HAND2;KCNMA1;ADAM12;CLDN7;PECAM1;COL4A5;ITGA5;CD47;VPS28;KHDRBS1;CSF1R;TAGLN;VCP;CAMK2D;CD151;CFH;LAMA1;NOTCH4;PIK3R3;IQGAP1;ADCY1;DRP2;NT5E;SPP1;WASF1;ATP9A;NTRK2;HSPA8;TGFB1;ANGPT…
PodNet: protein-protein interactions in the podocyte_Mus musculus_WP2310	39/305	3.48038e-06	0.000629948	-2.13648	26.8521	TAGLN;CAMK2D;SPARC;CD151;CFH;ITGB5;NOTCH4;WWC1;PIK3CD;ADCY1;IQGAP1;LAMC1;PKD2;CTGF;UCHL1;CDH3;FCGRT;SPP1;MAGI1;TGFB1;ANGPT1;TGFB3;LAMB2;IGFBP3;IGFBP2;PRKCA;WTIP;SULF1;BAIAP2;INADL;BMP7;OLFM1;SDK1;OCLN;FRAS1;NPHS2;KCNMA1;COL4A5;LIMS2
Focal Adhesion-PI3K-Akt-mTOR-signaling pathway_Mus musculus_WP2841	35/303	9.18823e-05	0.00831535	-2.29306	21.314	CSF1R;FIGF;HSP90AB1;ITGB5;IRS1;LAMC3;LAMA1;SLC2A1;PIK3CD;LAMC1;EFNA5;FGF1;EGFR;FGF7;RELN;PPP2R3C;PDGFC;SPP1;ITGB6;PELO;JAK1;ANGPT1;VWF;LAMB2;F2R;OSMR;PRLR;COL4A2;PPP2R2C;COL4A1;PPP2R2B;IL3RA;TEK;ITGA5;FGFR1
Hair Follicle Development: Induction (Part 1 of 3)_Homo sapiens_WP2804	11/42	2.03954e-05	0.00246105	-1.91228	20.653	FZD1;WNT10A;FGF7;CDH3;FST;GJB6;NOG;SP5;EGFR;FGFR1;CTGF
Myometrial Relaxation and Contraction Pathways_Mus musculus_WP385	21/151	0.000187187	0.0135523	-1.96499	16.8663	GUCY1A3;CAMK2D;RAMP3;GSTO1;IGFBP3;IGFBP2;ADCY4;GUCA2B;ADCY2;PRKCA;ADCY1;ADCY7;SLC8A1;CNN1;GJA1;RGS2;RGS3;ACTC1;GRK5;RGS1;RAMP1
Myometrial Relaxation and Contraction Pathways_Homo sapiens_WP289	21/156	0.000295417	0.0152773	-1.93466	15.7232	GUCY1A3;CAMK2D;RAMP3;GSTO1;IGFBP3;IGFBP2;ADCY4;GUCA2B;ADCY2;PRKCA;ADCY1;ADCY7;SLC8A1;CNN1;GJA1;RGS2;RGS3;ACTC1;GRK5;RGS1;RAMP1
Alpha6-Beta4 Integrin Signaling Pathway_Mus musculus_WP488	12/64	0.000287493	0.0152773	-1.77357	14.4622	DSP;MMP7;CD151;LAMB2;IRS1;LAMA1;PIK3R3;PIK3CD;CLCA1;PRKCA;LAMC1;EGFR
Endothelin Pathways_Homo sapiens_WP2197	8/34	0.000610046	0.0276046	-1.61981	11.9898	CNN1;PTGIR;CALCRL;EDNRB;MYL1;NPY;PRKCA;RAMP1
Adipogenesis genes_Mus musculus_WP447	17/128	0.00124862	0.0502221	-1.68428	11.2606	FZD1;EGR2;TGFB1;IRS1;NR1H3;MIF;GATA3;GATA2;PRLR;ZMPSTE24;SFRP4;KLF7;BMP1;KLF5;FRZB;ID3;LPIN1
Adipogenesis_Homo sapiens_WP236	17/130	0.00148342	0.0537	-1.65816	10.8003	FZD1;EGR2;TGFB1;IRS1;NR1H3;MIF;GATA3;GATA2;PRLR;ZMPSTE24;SFRP4;KLF7;BMP1;KLF5;FRZB;ID3;LPIN1
NRF2 pathway_Homo sapiens_WP2884	18/146	0.00214205	0.0646185	-1.71397	10.5341	EGR1;CBR1;GSTM2;TGFB1;HSP90AB1;GPX3;SLC2A1;SLC5A11;NRG1;SLC39A13;SLC7A11;SLC39A12;SLC6A2;SLC6A6;SLC5A8;SLC6A8;SQSTM1;CBR3
Regulation of Actin Cytoskeleton_Mus musculus_WP523	18/148	0.00249138	0.0693754	-1.75526	10.5227	F2R;ITGA1;SAMD4B;PIK3R3;RRAS2;PIK3CD;IQGAP1;FGF1;BAIAP2;EGFR;FGF7;RRAS;MYL1;ARHGEF4;RAC3;CD14;WASF1;FGFR1
ESC Pluripotency Pathways_Mus musculus_WP339	15/117	0.00332559	0.0859903	-1.79497	10.2423	FZD1;WNT10A;FZD7;FZD6;NOG;WNT7A;PIK3CD;FGF1;WNT16;SEPP1;EGFR;WNT6;FGF7;FGFR1;JAK1
Spinal Cord Injury_Homo sapiens_WP2431	15/119	0.00391332	0.0885389	-1.58784	8.80199	EGR1;TGFB1;BDNF;ARG1;PRKCA;MIF;EGFR;RTN4;ZFP36;GJA1;GDNF;COL4A1;SLIT3;CD47;TLR4
Focal Adhesion_Mus musculus_WP85	20/185	0.00581399	0.105373	-1.64293	8.45696	FIGF;VWF;ITGB5;LAMB2;LAMC3;LAMA1;SAMD4B;PIK3CD;LAMC1;SEPP1;EGFR;RELN;COL4A2;COL4A1;PDGFC;SPP1;RAC3;ITGA5;ITGB6;PELO
Spinal Cord Injury_Mus musculus_WP2432	13/96	0.0037713	0.0885389	-1.50636	8.40597	EGR1;TGFB1;BDNF;ARG1;PRKCA;RTN4;ZFP36;GJA1;GDNF;COL4A1;SLIT3;CD47;TLR4
IL1 and megakaryotyces in obesity_Homo sapiens_WP2865	6/24	0.00211234	0.0646185	-1.31368	8.09223	TLR1;F2R;IL18;TIMP2;TIMP1;MYD88
Regulation of Actin Cytoskeleton_Homo sapiens_WP51	17/150	0.00662782	0.107795	-1.58736	7.96293	F2R;ITGA1;PIK3R3;RRAS2;PIK3CD;IQGAP1;FGF1;BAIAP2;EGFR;FGF7;RRAS;MYL1;ARHGEF4;RAC3;CD14;WASF1;FGFR1
Neural Crest Differentiation_Homo sapiens_WP2064	13/101	0.00583772	0.105373	-1.42137	7.31072	HDAC4;DLX5;NOTCH4;AXIN2;TBX6;HDAC8;ETS1;BMP7;HDAC7;CDH1;MYB;MSX1;FGFR1
Wnt Signaling Pathway_Mus musculus_WP403	9/58	0.00611282	0.105373	-1.36845	6.97552	FZD1;SFRP4;WNT6;WNT10A;FZD7;FZD6;WNT7A;PRKCA;WNT16
Wnt Signaling Pathway and Pluripotency_Mus musculus_WP723	12/94	0.00843106	0.11924	-1.3854	6.61644	FZD1;WNT6;WNT10A;MMP7;PPP2R2C;PPP2R2B;FZD7;FZD6;WNT7A;PRKCA;AXIN2;WNT16
Endochondral Ossification_Mus musculus_WP1270	9/59	0.00684886	0.107795	-1.23774	6.16851	HDAC4;TGFB1;FRZB;MGP;IHH;SPP1;ENPP1;BMP7;FGFR1
Striated Muscle Contraction_Homo sapiens_WP383	7/38	0.00580896	0.105373	-1.11791	5.75539	MYBPC2;DES;ACTC1;TPM3;MYL1;TNNC2;TNNT3
Focal Adhesion_Homo sapiens_WP306	19/191	0.0162929	0.168515	-1.27645	5.25516	FIGF;VWF;ITGB5;LAMB2;LAMC3;LAMA1;PIK3CD;LAMC1;SEPP1;EGFR;RELN;COL4A2;COL4A1;PDGFC;SPP1;RAC3;ITGA5;ITGB6;PELO
Wnt Signaling Pathway and Pluripotency_Homo sapiens_WP399	12/102	0.0156346	0.166463	-1.1826	4.91756	FZD1;WNT6;WNT10A;MMP7;PPP2R2C;PPP2R2B;FZD7;FZD6;WNT7A;PRKCA;AXIN2;WNT16
Apoptosis-related network due to altered Notch3 in ovarian cancer_Homo sapiens_WP2864	8/53	0.011198	0.144704	-1.08823	4.88837	NET1;APP;CASP7;F2R;HSPB1;NRG1;SQSTM1;ETS1
Endochondral Ossification_Homo sapiens_WP474	9/64	0.0115923	0.144704	-1.0702	4.77034	HDAC4;TGFB1;FRZB;MGP;IHH;SPP1;ENPP1;BMP7;FGFR1
Striated Muscle Contraction_Mus musculus_WP216	7/41	0.00889356	0.11924	-0.918496	4.33753	MYBPC2;DES;ACTC1;TPM3;MYL1;TNNC2;TNNT3
Wnt Signaling Pathway_Homo sapiens_WP428	9/67	0.0154208	0.166463	-1.01794	4.24688	FZD1;SFRP4;WNT6;WNT10A;FZD7;FZD6;WNT7A;PRKCA;WNT16
Urea cycle and metabolism of amino groups_Homo sapiens_WP497	5/20	0.00497952	0.105373	-0.765438	4.05867	GATM;CKM;ARG1;ODC1;ASL
Metapathway biotransformation_Mus musculus_WP1251	14/132	0.0220216	0.204405	-0.998655	3.8106	GSTM2;HS3ST3A1;GAL3ST1;GPX3;GSTO1;GSS;FMO1;CYP4B1;INMT;SULT1C2;CHST12;CYP2S1;CHST1;CHST2
Integrated Pancreatic Cancer Pathway_Homo sapiens_WP2377	18/192	0.0321104	0.247318	-1.04849	3.6053	APP;EGR1;TGFB1;HSP90AB1;BDNF;FST;IGFBP3;PRKCA;FGF1;HDAC8;EGFR;NME1;CST3;CASP7;NOXA1;RAPGEF3;FGFR1;PDK1
Proteasome Degradation_Mus musculus_WP519	8/56	0.0154037	0.166463	-0.863499	3.60351	PSMA5;UCHL1;PSMD13;PSMB3;UBE2D2;PSME1;UBA1;PSMA7
miRNA targets in ECM and membrane receptors_Homo sapiens_WP2911	7/41	0.00889356	0.11924	-0.747385	3.52947	COL4A2;ITGB5;LAMB2;COL4A1;ITGA1;ITGB6;LAMC1
Calcium Regulation in the Cardiac Cell_Homo sapiens_WP536	15/149	0.0276872	0.237869	-0.960566	3.44534	CAMK2D;ADCY4;ADCY2;PRKCA;ATP2B2;ADCY1;ADCY7;SLC8A1;GJA1;RGS2;RGS3;GRK5;RGS1;GJB6;GJA5
Calcium Regulation in the Cardiac Cell_Mus musculus_WP553	15/150	0.0291705	0.237869	-0.965729	3.41346	CAMK2D;ADCY4;ADCY2;PRKCA;ATP2B2;ADCY1;ADCY7;SLC8A1;GJA1;RGS2;RGS3;GRK5;RGS1;GJB6;GJA5
Endoderm Differentiation_Homo sapiens_WP2853	9/71	0.021873	0.204405	-0.851103	3.25334	APP;SFRP1;HHEX;TGFB1;SOX17;NOG;CTR9;LAMC1;BMP7
Differentiation Pathway_Homo sapiens_WP2848	7/48	0.0204972	0.204405	-0.675601	2.62638	CSF1R;NT5E;TGFB1;TGFB3;FST;NOG;FGF1
Proteasome Degradation_Homo sapiens_WP183	8/62	0.0270489	0.237869	-0.6785	2.44946	PSMA5;UCHL1;PSMD13;PSMB3;UBE2D2;PSME1;UBA1;PSMA7
Arrhythmogenic Right Ventricular Cardiomyopathy_Homo sapiens_WP2118	9/75	0.0300628	0.237869	-0.607165	2.12779	DSP;GJA1;DES;ITGB5;ITGA1;DSG2;ITGA5;ITGB6;SLC8A1
Purine metabolism_Mus musculus_WP2185	15/158	0.043209	0.268224	-0.561796	1.765	GUCY1A3;RRM2;ADCY4;NME3;ADCY2;ADCY1;NT5C2;NUDT5;ADCY7;NME1;NT5E;PDE10A;ENPP1;XDH;ADSS
Cardiac Hypertrophic Response_Homo sapiens_WP2795	7/55	0.0398782	0.267044	-0.523734	1.68743	HDAC4;CAMK2D;TGFB1;NPPA;NRG1;PRKCA;HDAC7
Amino Acid metabolism_Mus musculus_WP662	10/92	0.0417322	0.267044	-0.510183	1.62059	TDO2;P4HA2;ARG1;GSS;ODC1;ALDH1A1;PDK4;ASL;HMGCS2;EPRS
Insulin Signaling_Homo sapiens_WP481	15/160	0.0473609	0.276526	-0.447978	1.36631	EGR1;MAP4K2;IRS1;STXBP2;SLC2A1;PIK3R3;PIK3CD;PRKCA;SORBS1;MAPK13;ENPP1;MAP3K8;SGK3;MAP3K6;SGK1
Wnt Signaling Pathway NetPath_Mus musculus_WP539	11/106	0.0450363	0.27117	-0.419848	1.30165	FZD1;SFRP1;CAMK2D;CDH1;FZD7;MAGI3;MYB;FZD6;WNT7A;PRKCA;AXIN2
Cardiac Progenitor Differentiation_Homo sapiens_WP2406	7/53	0.0334496	0.250024	-0.290813	0.988099	TGFB1;BMP1;ACTC1;SOX17;ANPEP;NOG;NRG1
MAPK Signaling Pathway_Homo sapiens_WP382	15/168	0.0667529	0.331021	-0.271648	0.735286	HSPA8;TGFB1;TGFB3;DUSP1;BDNF;HSPB1;EGFR;MAPK13;CASP7;PLA2G10;MAP3K8;CD14;MAP3K6;PTPN5;FGFR1
Parkinsons Disease Pathway_Homo sapiens_WP2371	7/55	0.0398782	0.267044	-0.182235	0.587149	UCHL1;CASP7;UBA1;PARK7;EPRS;SNCAIP;MAPK13
Primary Focal Segmental Glomerulosclerosis FSGS_Mus musculus_WP2573	8/68	0.0437161	0.268224	-0.178721	0.559402	TGFB1;CD151;LAMB2;NPHS2;KRT8;COL4A5;IRF6;TLR4
MAPK signaling pathway_Mus musculus_WP493	14/155	0.0692574	0.335386	-0.183677	0.490403	HSPA8;TGFB1;TGFB3;DUSP1;BDNF;HSPB1;EGFR;MAPK13;CASP7;PLA2G10;MAP3K8;CD14;MAP3K6;PTPN5
Insulin Signaling_Mus musculus_WP65	14/154	0.0663868	0.331021	-0.143319	0.388718	EGR1;MAP4K2;IRS1;STXBP2;SLC2A1;PIK3R3;PIK3CD;PRKCA;SORBS1;MAPK13;ENPP1;MAP3K8;MAP3K6;SGK1
Primary Focal Segmental Glomerulosclerosis FSGS_Homo sapiens_WP2572	8/72	0.0579396	0.306063	-0.123478	0.35171	TGFB1;CD151;LAMB2;NPHS2;KRT8;COL4A5;IRF6;TLR4
Nanoparticle-mediated activation of receptor signaling_Homo sapiens_WP2643	5/28	0.0214688	0.204405	-0.0899438	0.345488	ITGA1;PIK3CD;AREG;EGFR;MAPK13
Integrin-mediated Cell Adhesion_Mus musculus_WP6	10/99	0.0630327	0.321378	-0.0512185	0.141573	CAPN6;ITGB5;CAPN5;ITGA1;SAMD4B;RAC3;ITGA5;SORBS1;ITGB6;SEPP1
Toll-like Receptor Signaling Pathway_Homo sapiens_WP75	10/102	0.0739781	0.347091	-0.0427474	0.111314	TLR1;SPP1;PIK3R3;PIK3CD;MAP3K8;TLR7;CD14;TLR4;MYD88;MAPK13
mRNA Processing_Homo sapiens_WP411	1/127	0.999529	0.999529	7.64794	-0.00360414	SNRPA
Odorant GPCRs_Mus musculus_WP1397	1/122	0.999362	0.999529	7.40749	-0.00472451	GPR128
Electron Transport Chain_Homo sapiens_WP111	1/103	0.997988	0.999529	7.73279	-0.0155704	NDUFA4
Electron Transport Chain_Mus musculus_WP295	1/93	0.996319	0.999529	8.12057	-0.0299459	NDUFA4
Cytoplasmic Ribosomal Proteins_Homo sapiens_WP477	1/89	0.995313	0.999529	8.3953	-0.03944	RPL7A
miRNA Regulation of DNA Damage Response_Homo sapiens_WP1530	1/87	0.994711	0.999529	7.79009	-0.0413078	SESN1
Alzheimers Disease_Homo sapiens_WP2059	2/120	0.993895	0.999529	7.38609	-0.0452268	APP;CASP7
mRNA processing_Mus musculus_WP310	14/398	0.987215	0.999529	6.85946	-0.0882641	DDX25;RNASET2;IMP4;PCOLCE;PARK7;LSM4;SLC6A8;RBMX2;HNRNPF;ZMAT4;RNPEP;EIF4G2;RBM10;EIF3B
Cytoplasmic Ribosomal Proteins_Mus musculus_WP163	1/70	0.985243	0.999529	9.0552	-0.134627	RPL7A
DNA Damage Response_Homo sapiens_WP707	1/68	0.98335	0.999529	8.40203	-0.141072	SESN1
IL-5 Signaling Pathway_Mus musculus_WP151	1/68	0.98335	0.999529	8.4529	-0.141926	JAK1
G1 to S cell cycle control_Homo sapiens_WP45	1/68	0.98335	0.999529	8.68974	-0.145902	E2F2
B Cell Receptor Signaling Pathway_Homo sapiens_WP23	2/97	0.979646	0.999529	7.48	-0.153822	TEC;ETS1
miRNA regulation of DNA Damage Response_Mus musculus_WP2087	1/64	0.978806	0.999529	8.88836	-0.190403	SESN1
G1 to S cell cycle control_Mus musculus_WP413	1/60	0.973024	0.999529	9.46931	-0.258957	E2F2
RANKL/RANK Signaling Pathway_Homo sapiens_WP2018	1/55	0.963531	0.999529	9.51583	-0.353517	SQSTM1
Splicing factor NOVA regulated synpatic proteins_Mus musculus_WP1983	6/42	0.0338431	0.250024	0.15483	-0.524256	SNW1;DAB1;KCNMA1;STXBP2;EFNA5;NEO1
Alzheimers Disease_Mus musculus_WP2075	2/73	0.931771	0.983386	8.14035	-0.57526	APP;CASP7
Glycolysis and Gluconeogenesis_Homo sapiens_WP534	1/49	0.94764	0.991461	11.07	-0.595351	SLC2A1
Ectoderm Differentiation_Homo sapiens_WP2858	5/139	0.913836	0.982594	6.70453	-0.60411	ELOVL4;SCHIP1;JAKMIP1;CELSR2;RAB8B
MicroRNAs in Cardiomyocyte Hypertrophy_Mus musculus_WP1560	8/79	0.0891714	0.368364	0.253236	-0.612121	FZD1;HDAC4;CAMK2D;TGFB1;NPPA;PIK3R3;PIK3CD;HDAC7
SREBP signalling_Homo sapiens_WP1982	2/71	0.924755	0.983386	8.02045	-0.627416	PRKAB2;LPIN1
Glycolysis and Gluconeogenesis_Mus musculus_WP157	1/48	0.944387	0.990922	11.3278	-0.648169	SLC2A1
TNF alpha Signaling Pathway_Homo sapiens_WP231	3/92	0.91029	0.982594	6.99226	-0.657219	MAP4K2;CASP7;MAP3K8
Apoptosis Modulation and Signaling_Homo sapiens_WP1772	3/93	0.914	0.982594	7.50612	-0.674987	CASP7;TNFRSF25;MYD88
Aryl Hydrocarbon Receptor_Homo sapiens_WP2586	1/46	0.937263	0.986306	10.9761	-0.711152	EGFR
TCR Signaling Pathway_Homo sapiens_WP69	3/90	0.90243	0.982594	7.01929	-0.720626	TGFB1;MAP3K8;GATA3
Androgen receptor signaling pathway_Homo sapiens_WP138	3/89	0.898272	0.982594	7.00244	-0.751239	PARK7;RNF4;EGFR
Kit Receptor Signaling Pathway_Mus musculus_WP407	2/67	0.908632	0.982594	7.95561	-0.76227	TEC;PRKCA
TGF-beta Signaling Pathway_Homo sapiens_WP366	5/132	0.890049	0.982594	6.66341	-0.776146	APP;TGFB1;SNW1;ETS1;PDK1
Mesodermal Commitment Pathway_Homo sapiens_WP2857	8/76	0.0747876	0.347091	0.30714	-0.796445	TBX1;SOX17;NOG;CHRD;AXIN2;TBX6;BMP7;FGFR1
Heart Development_Mus musculus_WP2067	1/44	0.929228	0.983386	11.4646	-0.841522	HAND2
Apoptosis_Homo sapiens_WP254	3/86	0.884823	0.982594	6.96232	-0.85196	CASP7;TNFRSF25;IRF6
Eukaryotic Transcription Initiation_Homo sapiens_WP405	1/44	0.929228	0.983386	12.6883	-0.931342	GTF2F2
TWEAK Signaling Pathway_Homo sapiens_WP2036	1/42	0.920164	0.982594	11.5145	-0.958047	CASP7
GPCRs, Class A Rhodopsin-like_Homo sapiens_WP455	12/259	0.832217	0.974959	5.5887	-1.02643	MC4R;P2RY13;PTGIR;EDNRB;GALR2;P2RY14;CXCR3;PTGER3;F2R;HTR1D;APLNR;MCHR1
IL-2 Signaling Pathway_Homo sapiens_WP49	1/42	0.920164	0.982594	12.355	-1.02798	JAK1
DNA Damage Response (only ATM dependent)_Homo sapiens_WP710	10/111	0.113537	0.415155	0.487116	-1.05978	WNT6;WNT10A;TGFB1;IRS1;PIK3R3;WNT7A;PIK3CD;RAC3;WNT16;PDK1
EGFR1 Signaling Pathway_Mus musculus_WP572	14/171	0.126351	0.447161	0.519585	-1.07486	ERRFI1;RALB;DUSP1;KRT8;PIK3R3;PIK3CD;PRKCA;EGFR;EPS8;GJA1;ELF3;PTPN5;SH3GL2;JAK1
Apoptosis_Mus musculus_WP1254	3/79	0.847118	0.978531	6.68853	-1.10973	CASP7;TNFRSF25;IRF6
IL-5 Signaling Pathway_Homo sapiens_WP127	1/40	0.909941	0.982594	12.0815	-1.1402	JAK1
Regulation of toll-like receptor signaling pathway_Homo sapiens_WP1449	12/141	0.121684	0.440494	0.549267	-1.15694	TLR1;SPP1;PIK3R3;PIK3CD;MAP3K8;TLR7;IRAK3;CD14;SQSTM1;TLR4;MYD88;MAPK13
Eukaryotic Transcription Initiation_Mus musculus_WP567	1/41	0.915206	0.982594	13.3464	-1.18258	GTF2F2
Kit receptor signaling pathway_Homo sapiens_WP304	2/59	0.866267	0.980786	8.42609	-1.20966	TEC;PRKCA
Oxidative phosphorylation_Homo sapiens_WP623	2/60	0.872412	0.980786	8.91164	-1.21638	NDUFA4;ATP6AP2
PDGF Pathway_Homo sapiens_WP2526	1/39	0.904348	0.982594	12.1616	-1.22273	JAK1
Allograft Rejection_Homo sapiens_WP2328	3/78	0.840933	0.978531	7.06528	-1.22401	CASP7;TGFB1;GDNF
IL-3 Signaling Pathway_Mus musculus_WP373	9/97	0.112733	0.415155	0.584168	-1.27508	TEC;MMP2;IL3RA;SLC2A1;HSPB1;PIK3CD;PRKCA;GATA2;JAK1
Leptin signaling pathway_Homo sapiens_WP2034	3/75	0.821065	0.970016	6.57325	-1.29593	KHDRBS1;IRS1;JAK1
ATM Signaling Pathway_Homo sapiens_WP2516	1/40	0.909941	0.982594	13.7424	-1.29695	AP3B2
Amyotrophic lateral sclerosis (ALS)_Homo sapiens_WP2447	1/38	0.898409	0.982594	12.6007	-1.3499	CST3
miRs in Muscle Cell Differentiation_Homo sapiens_WP2012	1/38	0.898409	0.982594	12.9354	-1.38577	PRKCA
Oxidative Damage_Mus musculus_WP1496	1/37	0.892102	0.982594	13.0667	-1.49189	MAPK13
Alpha 6 Beta 4 signaling pathway_Homo sapiens_WP244	5/33	0.0408634	0.267044	0.471175	-1.50659	LAMB2;IRS1;LAMA1;PRKCA;LAMC1
PluriNetWork_Mus musculus_WP1763	21/284	0.157814	0.488503	0.85521	-1.579	FZD1;HDAC4;TGFB1;IRS1;IGFBP3;CTR9;PIK3CD;ARID3B;KLF2;DDB1;OCLN;DNMT3L;ZFP57;KLF5;RRAS;CDH1;HAND2;SPP1;SGK1;JAK1;FGFR1
Metapathway biotransformation_Homo sapiens_WP702	14/178	0.157886	0.488503	0.86089	-1.5891	GSTM2;HS3ST3A1;GAL3ST1;GPX3;GSTO1;GSS;FMO1;CYP4B1;SULT1A1;SULT1C2;CHST12;CYP2S1;CHST1;CHST2
Rac1/Pak1/p38/MMP-2 pathway_Homo sapiens_WP3303	7/67	0.0948062	0.368364	0.71221	-1.67791	CASP7;ANGPT1;TIE1;TEK;EGFR;ANGPTL1;MAPK13
MicroRNAs in cardiomyocyte hypertrophy_Homo sapiens_WP1544	9/101	0.135028	0.452595	0.839581	-1.68107	FZD1;HDAC4;CAMK2D;TGFB1;NPPA;PIK3R3;PIK3CD;NRG1;HDAC7
Non-odorant GPCRs_Mus musculus_WP1396	19/256	0.168254	0.503372	0.947605	-1.6889	FZD1;P2RY13;PTGIR;CALCRL;FZD7;P2RY14;FZD6;PTGER3;F2R;HTR1D;ELTD1;CELSR2;MCHR1;MC4R;EDNRB;GALR2;CXCR3;APLNR;LPHN3
Integrin-mediated Cell Adhesion_Homo sapiens_WP185	9/101	0.135028	0.452595	0.84623	-1.69438	CAPN6;ITGB5;CAPN5;ITGA1;RAC3;ITGA5;SORBS1;ITGB6;SEPP1
TNF-alpha NF-kB Signaling Pathway_Mus musculus_WP246	9/179	0.723612	0.92297	5.36157	-1.73447	UNC5CL;CASP7;HSP90AB1;PSMD13;HSPB1;PDCD2;MAP3K8;IQGAP2;FKBP5
Diurnally Regulated Genes with Circadian Orthologs_Mus musculus_WP1268	6/48	0.0591834	0.306063	0.622362	-1.75949	HSPA8;CLDN5;PER1;SUMO3;G0S2;EIF4G2
p38 MAPK Signaling Pathway_Homo sapiens_WP400	1/34	0.870733	0.980786	13.2311	-1.83144	HSPB1
Signaling of Hepatocyte Growth Factor Receptor_Mus musculus_WP193	1/34	0.870733	0.980786	13.3263	-1.84462	ITGA1
Signaling of Hepatocyte Growth Factor Receptor_Homo sapiens_WP313	1/34	0.870733	0.980786	13.4534	-1.86222	ITGA1
TGF Beta Signaling Pathway_Mus musculus_WP113	6/52	0.0810058	0.368364	0.741548	-1.86368	TGFB1;FST;NOG;SPP1;ITGB6;JAK1
Oxidative phosphorylation_Mus musculus_WP1248	2/53	0.823366	0.970016	9.87663	-1.91957	NDUFA4;ATP6AP2
Mecp2 and Associated Rett Syndrome_Mus musculus_WP2910	6/46	0.0497593	0.285919	0.644833	-1.93486	FUT8;CNP;CSRP1;BDNF;DLX5;HNRNPF
Mecp2 and Associated Rett Syndrome_Homo sapiens_WP3584	6/48	0.0591834	0.306063	0.685543	-1.93811	FUT8;CNP;CSRP1;BDNF;DLX5;HNRNPF
TSH signaling pathway_Homo sapiens_WP2032	3/66	0.748471	0.937531	6.84179	-1.98222	EGR1;ADCY2;JAK1
Exercise-induced Circadian Regulation_Mus musculus_WP544	6/48	0.0591834	0.306063	0.720105	-2.03582	HSPA8;CLDN5;PER1;SUMO3;G0S2;EIF4G2
Fatty Acid Beta Oxidation_Mus musculus_WP1269	5/33	0.0408634	0.267044	0.638082	-2.04028	LIPF;CHKB;ACSS2;ACSL6;CPT1B
p38 MAPK Signaling Pathway_Mus musculus_WP350	1/32	0.854187	0.978531	13.3756	-2.10806	HSPB1
Circadian rythm related genes_Homo sapiens_WP3594	11/200	0.623741	0.867817	4.47563	-2.11259	CST3;EGR1;PRMT5;PER1;CLDN4;DBP;KCNMA1;ID3;NR1H3;PRKG2;ADCY1
Diurnally Regulated Genes with Circadian Orthologs_Homo sapiens_WP410	6/48	0.0591834	0.306063	0.752264	-2.12674	HSPA8;CLDN5;PER1;SUMO3;G0S2;EIF4G2
Histone Modifications_Homo sapiens_WP2369	3/66	0.748471	0.937531	7.40226	-2.1446	AEBP2;HIST1H4H;HIST1H4J
Constitutive Androstane Receptor Pathway_Homo sapiens_WP2875	1/32	0.854187	0.978531	13.8125	-2.17692	SULT1A1
Chemokine signaling pathway_Mus musculus_WP2292	9/165	0.630486	0.867817	4.74439	-2.18842	GRK5;CXCR3;ADCY4;PIK3R3;PIK3CD;ADCY2;ADCY1;CXCL14;ADCY7
Cell Cycle_Homo sapiens_WP179	8/103	0.252816	0.665537	1.60935	-2.213	HDAC4;TGFB1;DBF4;CDH1;E2F2;CDC7;HDAC8;HDAC7
Selenium Micronutrient Network_Homo sapiens_WP15	8/90	0.154345	0.488503	1.18842	-2.22065	ABCA1;PRDX4;GPX3;CBS;PNPO;DIO3;SEPP1;XDH
SIDS Susceptibility Pathways_Homo sapiens_WP706	9/160	0.593485	0.862818	4.29881	-2.24287	EGR1;NTRK2;GJA1;BDNF;MYB;GATA3;GATA2;SCN4B;CC2D1A
TSLP Signaling Pathway_Homo sapiens_WP2203	2/47	0.768483	0.939463	8.70685	-2.29283	TEC;JAK1
Monoamine GPCRs_Homo sapiens_WP58	1/33	0.862709	0.980786	15.6366	-2.30918	HTR1D
Integrated Cancer Pathway_Homo sapiens_WP1971	2/48	0.77856	0.939463	9.39233	-2.35098	NOXA1;JAK1
Delta-Notch Signaling Pathway_Mus musculus_WP265	7/81	0.193258	0.559676	1.43647	-2.36117	APP;HES6;SNW1;NOTCH4;FHL1;CNTN1;EGFR
Statin Pathway_Homo sapiens_WP430	1/31	0.845137	0.978531	14.3162	-2.4088	ABCA1
Estrogen signalling_Mus musculus_WP1244	4/75	0.644123	0.870213	5.49264	-2.41602	HDAC4;HDAC8;GTF2F2;HDAC7
Structural Pathway of Interleukin 1 (IL-1)_Homo sapiens_WP2637	2/47	0.768483	0.939463	9.18537	-2.41885	MAP3K8;MYD88
Heart Development_Homo sapiens_WP1591	2/47	0.768483	0.939463	9.25189	-2.43636	TBX1;HAND2
GPCRs, Class A Rhodopsin-like_Mus musculus_WP189	11/171	0.414021	0.756497	2.78328	-2.4544	MC4R;P2RY13;PTGIR;EDNRB;GALR2;P2RY14;CXCR3;F2R;HTR1D;PTGER3;APLNR
Senescence and Autophagy in Cancer_Homo sapiens_WP615	6/105	0.580255	0.848786	4.56388	-2.48407	TGFB1;SPARC;IGFBP3;BMI1;SQSTM1;CXCL14
Retinoblastoma (RB) in Cancer_Homo sapiens_WP2446	5/90	0.609202	0.863759	5.01694	-2.48642	ANLN;RRM2;E2F2;CDC7;MAPK13
EGF/EGFR Signaling Pathway_Homo sapiens_WP437	10/163	0.481846	0.811027	3.42507	-2.50074	EPS8;ERRFI1;GJA1;RALB;PRKCA;IQGAP1;PTPN5;EGFR;SH3GL2;JAK1
Monoamine GPCRs_Mus musculus_WP570	1/32	0.854187	0.978531	16.0064	-2.5227	HTR1D
Integrated Breast Cancer Pathway_Homo sapiens_WP1984	9/155	0.554814	0.843877	4.3008	-2.53369	GRN;RRAS;CDH1;IRS1;ODC1;NOXA1;JAKMIP1;EGFR;JAK1
BDNF signaling pathway_Homo sapiens_WP2380	10/144	0.33168	0.726674	2.30907	-2.54826	EGR1;NTRK2;MARCKS;EGR2;IRS1;BDNF;SORT1;SPP1;SQSTM1;GRIA3
TGF-beta Receptor Signaling_Homo sapiens_WP560	6/56	0.106731	0.398315	1.16334	-2.60292	TGFB1;FST;NOG;SPP1;ITGB6;JAK1
IL-6 signaling Pathway_Mus musculus_WP387	6/97	0.501878	0.827061	3.85843	-2.65999	TEC;PPP2R2C;PPP2R2B;HSPB1;SGK1;JAK1
MAPK Cascade_Homo sapiens_WP422	1/29	0.825318	0.970016	14.0313	-2.69382	RRAS
MAPK Cascade_Mus musculus_WP251	1/29	0.825318	0.970016	14.0358	-2.6947	RRAS
G Protein Signaling Pathways_Homo sapiens_WP35	6/95	0.481463	0.811027	3.77031	-2.75582	RRAS;ADCY4;ADCY2;PRKCA;ADCY1;ADCY7
SIDS Susceptibility Pathways_Mus musculus_WP1266	3/59	0.677028	0.890087	7.13826	-2.78422	GATA3;GATA2;CC2D1A
Fatty Acid Beta Oxidation_Homo sapiens_WP143	5/34	0.0456943	0.27117	0.903459	-2.78788	LIPF;CHKB;ACSS2;ACSL6;CPT1B
Aryl Hydrocarbon Receptor Pathway_Homo sapiens_WP2873	2/46	0.758008	0.939463	10.0795	-2.79262	TGFB1;EGFR
GPCRs, Other_Homo sapiens_WP117	6/93	0.4608	0.78981	3.62789	-2.81086	P2RY13;ALG6;CXCR3;F2R;CELSR2;LPHN3
Corticotropin-releasing hormone_Homo sapiens_WP2355	6/92	0.45039	0.78865	3.56862	-2.84648	GJA1;TGFB1;IL18;PRKCA;TLR4;RAPGEF3
AGE/RAGE pathway_Homo sapiens_WP2324	6/66	0.186449	0.548737	1.69879	-2.85327	MMP7;IRS1;MMP2;PRKCA;EGFR;MYD88
Notch Signaling Pathway_Homo sapiens_WP268	2/46	0.758008	0.939463	10.327	-2.8612	NOTCH4;DTX4
Oncostatin M Signaling Pathway_Homo sapiens_WP2374	6/65	0.177603	0.526986	1.65837	-2.86601	EGR1;CASP7;IRS1;PRKCA;OSMR;JAK1
PPAR signaling pathway_Mus musculus_WP2316	6/68	0.204637	0.583296	1.81933	-2.88641	SLC27A1;ACSL6;NR1H3;HMGCS2;SORBS1;CPT1B
IL-1 signaling pathway_Homo sapiens_WP195	3/55	0.629931	0.867817	6.38218	-2.94949	IRAK3;SQSTM1;MYD88
Complement and Coagulation Cascades_Homo sapiens_WP558	6/59	0.128466	0.447161	1.44183	-2.95877	VWF;CFH;PROS1;F2R;SERPING1;KNG1
Gastric Cancer Network 2_Homo sapiens_WP2363	1/31	0.845137	0.978531	17.619	-2.96452	EGFR
Folate Metabolism_Homo sapiens_WP176	4/68	0.566272	0.844388	5.22348	-2.97049	ABCA1;GPX3;CBS;FOLR2
Interleukin-11 Signaling Pathway_Homo sapiens_WP2332	2/44	0.735826	0.928115	9.78065	-3.00033	TGFB1;JAK1
Complement and Coagulation Cascades_Mus musculus_WP449	6/55	0.0999426	0.380834	1.30482	-3.00522	VWF;CFH;PROS1;F2R;SERPING1;KNG1
IL-7 Signaling Pathway_Mus musculus_WP297	2/43	0.724098	0.92297	9.34815	-3.01785	IRS1;JAK1
IL-6 signaling pathway_Homo sapiens_WP364	2/43	0.724098	0.92297	9.35315	-3.01947	TIMP1;JAK1
G Protein Signaling Pathways_Mus musculus_WP232	6/88	0.408378	0.756497	3.44195	-3.08248	RRAS;ADCY4;ADCY2;PRKCA;ADCY1;ADCY7
Signaling Pathways in Glioblastoma_Homo sapiens_WP2261	6/83	0.355549	0.731299	3.01343	-3.11616	ERRFI1;IRS1;PIK3CD;PRKCA;EGFR;FGFR1
GPCRs, Other_Mus musculus_WP41	5/76	0.458061	0.78981	4.07102	-3.17846	FZD1;MC4R;FZD7;HTR1D;CELSR2
Peptide GPCRs_Homo sapiens_WP24	5/74	0.434933	0.783312	3.83009	-3.1888	MC4R;EDNRB;ATP8A1;GALR2;CXCR3
Peptide GPCRs_Mus musculus_WP234	4/66	0.542374	0.835571	5.21231	-3.18889	MC4R;EDNRB;GALR2;CXCR3
Copper homeostasis_Homo sapiens_WP3286	3/54	0.617441	0.863759	6.71259	-3.23663	APP;MT4;MT3
Notch Signaling Pathway_Homo sapiens_WP61	5/62	0.294516	0.692303	2.69344	-3.29252	HES6;SNW1;NOTCH4;FHL1;GATA3
Preimplantation Embryo_Homo sapiens_WP3527	6/59	0.128466	0.447161	1.60572	-3.29508	EGR1;ZFP36;DNMT3L;CDH1;GATA3;GATA2
AMPK Signaling_Homo sapiens_WP1403	5/69	0.376358	0.731416	3.41159	-3.33385	PRKAB2;EEF2K;PIK3R3;PIK3CD;CPT1B
Vitamin B12 Metabolism_Homo sapiens_WP1533	3/53	0.604668	0.863759	6.83065	-3.43634	ABCA1;TCN2;CBS
ErbB Signaling Pathway_Homo sapiens_WP673	5/55	0.216457	0.599466	2.29925	-3.51868	NRG1;PRKCA;AREG;EGFR;PDK1
One Carbon Metabolism_Mus musculus_WP435	1/28	0.814477	0.969871	17.2331	-3.53639	TCN2
NOD pathway_Homo sapiens_WP1433	2/41	0.69932	0.904631	9.907	-3.5432	CASP7;IL18
p53 signaling_Mus musculus_WP2902	5/64	0.317696	0.718787	3.09043	-3.54368	RRM2;SESN3;IGFBP3;SESN1;RPRM
Oxidation by Cytochrome P450_Homo sapiens_WP43	4/62	0.49266	0.818086	5.06862	-3.58826	CYB5B;POR;CYP2S1;CYP4B1
Pathogenic Escherichia coli infection_Homo sapiens_WP2272	5/55	0.216457	0.599466	2.34774	-3.5929	OCLN;CDH1;PRKCA;CD14;TLR4
ACE Inhibitor Pathway_Homo sapiens_WP554	4/17	0.0148955	0.166463	0.854157	-3.59318	TGFB1;ATP6AP2;CTSG;KNG1
One Carbon Metabolism_Homo sapiens_WP241	1/28	0.814477	0.969871	17.6292	-3.61767	TCN2
Parkin-Ubiquitin Proteasomal System pathway_Homo sapiens_WP2359	5/70	0.388121	0.731771	3.85621	-3.64966	HSPA8;PSMD13;UBA1;HSPA2;SNCAIP
Oxidative Stress_Mus musculus_WP412	1/26	0.790738	0.947839	15.5668	-3.65491	GPX3
Imatinib Resistance in Chronic Myeloid Leukemia_Homo sapiens_WP2946	3/50	0.564687	0.844388	6.42283	-3.67054	CSF1R;LYL1;ZC3HAV1
Id Signaling Pathway_Mus musculus_WP512	3/51	0.578287	0.848786	6.79579	-3.72196	IRS1;ID3;MSC
IL-7 Signaling Pathway_Homo sapiens_WP205	1/25	0.777754	0.939463	15.2052	-3.82175	JAK1
DNA Replication_Homo sapiens_WP466	2/42	0.711932	0.917151	11.2855	-3.83448	DBF4;CDC7
Glutathione metabolism_Mus musculus_WP164	4/17	0.0148955	0.166463	0.930244	-3.91326	GSTM2;GPX3;GSS;ANPEP
Translation Factors_Homo sapiens_WP107	3/51	0.578287	0.848786	7.38352	-4.04385	EIF5A;EEF2K;EIF3B
Physiological and Pathological Hypertrophy of the Heart_Homo sapiens_WP1528	1/25	0.777754	0.939463	16.9166	-4.2519	CAMK2D
Wnt Signaling Pathway Netpath_Homo sapiens_WP363	4/51	0.3471	0.726674	4.0459	-4.28114	GJA1;PRKCA;AXIN2;TEK
IL-4 Signaling Pathway_Homo sapiens_WP395	4/54	0.387527	0.731771	4.5219	-4.28662	IRS1;PIK3CD;GATA3;JAK1
Selenium Metabolism and Selenoproteins_Homo sapiens_WP28	3/47	0.522329	0.833072	6.6068	-4.29084	GPX3;DIO3;SEPP1
Interferon type I signaling pathways_Homo sapiens_WP585	4/54	0.387527	0.731771	4.54915	-4.31246	IRS1;PDCD4;PIK3CD;JAK1
Cytokines and Inflammatory Response_Homo sapiens_WP530	1/26	0.790738	0.947839	18.6124	-4.36996	TGFB1
DNA Replication_Mus musculus_WP150	2/40	0.686253	0.89361	11.7013	-4.40563	DBF4;CDC7
Type II interferon signaling (IFNG)_Homo sapiens_WP619	2/37	0.644246	0.870213	10.0319	-4.41078	IFIT2;JAK1
IL-3 Signaling Pathway_Homo sapiens_WP286	4/49	0.320161	0.719864	3.88221	-4.42158	TGFB1;IL3RA;PIK3CD;JAK1
Selenium metabolism/Selenoproteins_Mus musculus_WP108	3/46	0.507716	0.827061	6.5547	-4.443	GPX3;DIO3;SEPP1
Nuclear Receptors_Homo sapiens_WP170	2/38	0.658723	0.880123	10.6462	-4.4443	NR1H3;PGR
Synaptic Vesicle Pathway_Homo sapiens_WP2267	4/51	0.3471	0.726674	4.21454	-4.45958	SLC22A3;PARK7;SYN2;SLC18A3
ErbB signaling pathway_Mus musculus_WP1261	4/46	0.280112	0.681635	3.58759	-4.56544	SAMD4B;PRKCA;AREG;EGFR
Cytokines and Inflammatory Response (BioCarta)_Mus musculus_WP222	1/25	0.777754	0.939463	18.6328	-4.68326	TGFB1
Nuclear Receptors_Mus musculus_WP509	2/37	0.644246	0.870213	10.8027	-4.74965	NR1H3;PGR
Tryptophan metabolism_Homo sapiens_WP465	3/46	0.507716	0.827061	7.0615	-4.78652	TDO2;ALDH1A1;INMT
Retinol metabolism_Mus musculus_WP1259	2/38	0.658723	0.880123	11.5446	-4.81934	RDH12;ALDH1A1
One carbon metabolism and related pathways_Mus musculus_WP1770	4/48	0.306745	0.698375	4.1135	-4.86109	CHKB;GPX3;GSS;CHDH
Glycogen Metabolism_Homo sapiens_WP500	2/36	0.629288	0.867817	10.6121	-4.91517	PPP2R2C;PPP2R2B
Notch Signaling Pathway_Mus musculus_WP29	3/46	0.507716	0.827061	7.34471	-4.97849	SNW1;NOTCH4;DTX4
Hematopoietic Stem Cell Differentiation_Homo sapiens_WP2849	4/47	0.293389	0.692303	4.14732	-5.08567	LYL1;MYB;NCKAP1L;GATA2
Translation Factors_Mus musculus_WP307	4/46	0.280112	0.681635	4.0137	-5.10769	EIF5A;EEF2K;EIF4G2;EIF3B
Differentiation of white and brown adipocyte _Homo sapiens_WP2895	1/25	0.777754	0.939463	20.6232	-5.18354	BMP7
FAS pathway and Stress induction of HSP regulation_Homo sapiens_WP314	4/42	0.22818	0.625765	3.5916	-5.30703	CASP7;MAPKAPK3;NFX1;HSPB1
FSH signaling pathway_Homo sapiens_WP2035	4/27	0.0694861	0.335386	2.02467	-5.39905	BDNF;PRKCA;SGK1;AREG
Hypothetical Network for Drug Addiction_Homo sapiens_WP666	2/32	0.564577	0.844388	9.45029	-5.40252	ADCY1;GRIA3
IL17 signaling pathway_Homo sapiens_WP2112	4/31	0.104076	0.392452	2.40188	-5.43459	IL17RE;IL17RB;IL17RA;JAK1
Type II interferon signaling (IFNG)_Mus musculus_WP1253	2/32	0.564577	0.844388	9.71751	-5.55528	IFIT2;JAK1
Vitamin A and Carotenoid Metabolism_Homo sapiens_WP716	3/43	0.462541	0.78981	7.21584	-5.56356	SULT1A1;RDH12;ALDH1A1
Type II diabetes mellitus_Homo sapiens_WP1584	1/22	0.733769	0.928115	18.139	-5.61512	IRS1
Globo Sphingolipid Metabolism_Homo sapiens_WP1424	4/22	0.0363611	0.263254	1.70003	-5.63433	ST6GAL1;ST6GALNAC2;GCNT1;FUT2
Tryptophan metabolism_Mus musculus_WP79	3/43	0.462541	0.78981	7.31104	-5.63696	TDO2;ALDH1A1;INMT
G13 Signaling Pathway_Homo sapiens_WP524	4/40	0.203202	0.583296	3.54498	-5.64912	MYL1;PIK3CD;IQGAP1;IQGAP2
Bladder Cancer_Homo sapiens_WP2828	2/31	0.54718	0.835776	9.6129	-5.79637	CDH1;EGFR
Eicosanoid Synthesis_Homo sapiens_WP167	1/24	0.763965	0.939463	21.7061	-5.84401	DPEP1
IL-1 Signaling Pathway_Mus musculus_WP37	3/36	0.351293	0.726674	5.66679	-5.92823	IRAK3;SQSTM1;MYD88
Fluoropyrimidine Activity_Homo sapiens_WP1601	2/33	0.581489	0.848786	11.2277	-6.08727	RRM2;SLC29A1
Toll Like Receptor signaling_Mus musculus_WP88	4/33	0.123803	0.443731	2.92985	-6.12063	MAL;IRAK3;TLR4;MYD88
Hypothetical Network for Drug Addiction_Mus musculus_WP1246	2/30	0.5293	0.833072	9.63385	-6.12906	ADCY1;GRIA3
Oxidation by Cytochrome P450_Mus musculus_WP1274	4/39	0.191033	0.557692	3.76237	-6.22789	CYB5B;POR;CYP2S1;CYP4B1
Oxidative Stress_Homo sapiens_WP408	2/31	0.54718	0.835776	10.4096	-6.27678	GPX3;XDH
Complement Activation_Homo sapiens_WP545	1/22	0.733769	0.928115	20.837	-6.45031	CFP
Matrix Metalloproteinases_Homo sapiens_WP129	4/30	0.0947973	0.368364	2.7464	-6.47056	MMP7;MMP2;TIMP2;TIMP1
G13 Signaling Pathway_Mus musculus_WP298	4/35	0.144975	0.481477	3.38275	-6.53274	MYL1;PIK3CD;IQGAP1;IQGAP2
T-Cell Receptor and Co-stimulatory Signaling_Homo sapiens_WP2583	2/29	0.510945	0.827061	9.93774	-6.67312	PRKCA;PDK1
Extracellular vesicle-mediated signaling in recipient cells_Homo sapiens_WP2870	3/30	0.253982	0.665537	4.90998	-6.72909	TGFB1;TGFB3;EGFR
TOR Signaling_Homo sapiens_WP1471	3/36	0.351293	0.726674	6.45582	-6.75366	PRKAB2;DDIT4L;PRKCA
Nuclear Receptors in Lipid Metabolism and Toxicity_Homo sapiens_WP299	4/36	0.156055	0.488503	3.6421	-6.76537	ABCA1;NR1H3;CYP4B1;ABCG1
Ovarian Infertility Genes_Homo sapiens_WP34	3/32	0.286211	0.681635	5.4159	-6.77543	EGR1;PGR;PRLR
Initiation of transcription and translation elongation at the HIV-1 LTR_Homo sapiens_WP3414	3/32	0.286211	0.681635	5.45253	-6.82125	HDAC4;HDAC8;HDAC7
Matrix Metalloproteinases_Mus musculus_WP441	4/29	0.0859303	0.368364	2.78346	-6.83122	MMP7;MMP2;TIMP2;TIMP1
Zinc homeostasis_Homo sapiens_WP3529	4/37	0.167438	0.503372	3.86299	-6.9037	SLC39A13;SLC39A12;MT4;MT3
TCA Cycle_Mus musculus_WP434	4/30	0.0947973	0.368364	2.94044	-6.92773	IDH3G;PDK4;SUCLG2;PDK1
Serotonin Receptor 4/6/7 and NR3C Signaling_Homo sapiens_WP734	1/19	0.681088	0.890087	18.0459	-6.93077	EGR1
FAS pathway and Stress induction of HSP regulation_Mus musculus_WP571	3/36	0.351293	0.726674	6.67193	-6.97974	CASP7;MAPKAPK3;HSPB1
Glutathione metabolism_Homo sapiens_WP100	4/23	0.0420483	0.267044	2.22948	-7.06508	GSTM2;GPX3;GSS;ANPEP
Selenium Micronutrient Network_Mus musculus_WP1272	4/23	0.0420483	0.267044	2.23586	-7.0853	GPX3;PNPO;SEPP1;XDH
Sphingolipid Metabolism_Homo sapiens_WP1422	1/20	0.699714	0.904631	19.9181	-7.11242	GAL3ST1
Glycogen Metabolism_Mus musculus_WP317	2/30	0.5293	0.833072	11.2792	-7.17581	PPP2R2C;PPP2R2B
Inflammatory Response Pathway_Mus musculus_WP458	2/30	0.5293	0.833072	11.3091	-7.19486	LAMB2;LAMC1
Inflammatory Response Pathway_Homo sapiens_WP453	2/30	0.5293	0.833072	11.3361	-7.21202	LAMB2;LAMC1
Ovarian Infertility Genes_Mus musculus_WP273	3/31	0.270043	0.681635	5.55383	-7.27093	EGR1;PGR;PRLR
Nuclear receptors in lipid metabolism and toxicity_Mus musculus_WP431	4/30	0.0947973	0.368364	3.08723	-7.27357	ABCA1;NR1H3;CYP4B1;ABCG1
Melatonin metabolism and effects_Homo sapiens_WP3298	2/28	0.492126	0.818086	10.26	-7.27454	PER1;PRKCA
Prostaglandin Synthesis and Regulation_Mus musculus_WP374	4/30	0.0947973	0.368364	3.09226	-7.2854	HSD11B1;PTGIR;EDNRB;PTGER3
Monoamine Transport_Homo sapiens_WP727	3/32	0.286211	0.681635	5.88144	-7.35783	TDO2;AMPH;SLC6A2
Prostaglandin Synthesis and Regulation_Homo sapiens_WP98	4/30	0.0947973	0.368364	3.1691	-7.46645	HSD11B1;PTGIR;EDNRB;PTGER3
IL-9 Signaling Pathway_Homo sapiens_WP22	1/17	0.640302	0.870213	17.0158	-7.58591	JAK1
Apoptosis Modulation by HSP70_Homo sapiens_WP384	1/19	0.681088	0.890087	19.8565	-7.62614	CASP7
Dopaminergic Neurogenesis_Homo sapiens_WP2855	3/30	0.253982	0.665537	5.69681	-7.80743	TGFB1;ALDH1A1;MSX1
EPO Receptor Signaling_Homo sapiens_WP581	2/26	0.453147	0.78865	9.8933	-7.83093	IRS1;PDK1
EPO Receptor Signaling_Mus musculus_WP1249	2/26	0.453147	0.78865	9.9074	-7.84209	IRS1;PDK1
Glutathione and one carbon metabolism_Mus musculus_WP730	4/30	0.0947973	0.368364	3.34249	-7.87495	GPX3;GSS;CHDH;ANPEP
Dopaminergic Neurogenesis_Mus musculus_WP1498	3/29	0.238063	0.640743	5.73595	-8.23234	TGFB1;ALDH1A1;MSX1
Trans-sulfuration and one carbon metabolism_Homo sapiens_WP2525	3/32	0.286211	0.681635	6.61804	-8.27933	DNMT3L;CBS;GSS
Blood Clotting Cascade_Mus musculus_WP460	1/19	0.681088	0.890087	22.2223	-8.53476	VWF
IL-9 Signaling Pathway_Mus musculus_WP10	3/24	0.161983	0.492755	4.72526	-8.60123	VCP;IRS1;JAK1
Osteoclast Signaling_Homo sapiens_WP12	1/16	0.617994	0.863759	18.6273	-8.96488	SPP1
PPAR Alpha Pathway_Homo sapiens_WP2878	2/26	0.453147	0.78865	11.5382	-9.1329	SLC27A1;NR1H3
Farnesoid X Receptor Pathway_Homo sapiens_WP2879	1/19	0.681088	0.890087	23.8993	-9.17884	FKBP5
Estrogen metabolism_Homo sapiens_WP697	1/18	0.661308	0.880123	22.5771	-9.33644	SULT1A1
Angiogenesis_Homo sapiens_WP1539	3/24	0.161983	0.492755	5.23297	-9.52538	ANGPT1;TIMP2;TEK
Statin Pathway_Mus musculus_WP1	1/17	0.640302	0.870213	22.5861	-10.0692	ABCA1
Apoptosis Modulation by HSP70_Mus musculus_WP166	1/16	0.617994	0.863759	21.5126	-10.3535	CASP7
Fatty Acid Biosynthesis_Mus musculus_WP336	2/22	0.370426	0.731416	10.5341	-10.4614	ACSS2;ACSL6
Fatty Acid Biosynthesis_Homo sapiens_WP357	2/22	0.370426	0.731416	10.731	-10.657	ACSS2;ACSL6
ID signaling pathway_Homo sapiens_WP53	1/16	0.617994	0.863759	22.5193	-10.838	ID3
Hypertrophy Model_Homo sapiens_WP516	2/20	0.327191	0.726644	9.79655	-10.9448	IL18;ANKRD1
Blood Clotting Cascade_Homo sapiens_WP272	2/22	0.370426	0.731416	11.2869	-11.209	VWF;KLK1
Eicosanoid Synthesis_Mus musculus_WP318	1/18	0.661308	0.880123	27.2296	-11.2604	DPEP1
Hypertrophy Model_Mus musculus_WP202	2/20	0.327191	0.726644	10.0807	-11.2623	IL18;ANKRD1
Triacylglyceride Synthesis_Homo sapiens_WP325	2/24	0.41251	0.756497	12.742	-11.283	LIPF;DGAT2
TFs Regulate miRNAs related to cardiac hypertrophy_Homo sapiens_WP1559	1/13	0.542429	0.835571	18.6746	-11.4232	TGFB1
Osteopontin Signaling_Homo sapiens_WP1434	1/13	0.542429	0.835571	18.6869	-11.4307	SPP1
Nicotine Activity on Dopaminergic Neurons_Homo sapiens_WP1602	2/22	0.370426	0.731416	11.9018	-11.8197	PPP1R1B;ADCY2
GPCRs, Class B Secretin-like_Homo sapiens_WP334	3/23	0.147761	0.486268	6.22673	-11.9065	CALCRL;ELTD1;LPHN3
TCA Cycle and PDHc_Homo sapiens_WP2453	1/16	0.617994	0.863759	24.995	-12.0295	SUCLG2
Tamoxifen metabolism_Homo sapiens_WP691	2/21	0.348931	0.726674	11.4793	-12.0864	SULT1A1;FMO1
Fatty Acid Omega Oxidation_Homo sapiens_WP206	1/16	0.617994	0.863759	25.257	-12.1556	ALDH1A1
Hedgehog Signaling Pathway_Mus musculus_WP116	2/22	0.370426	0.731416	12.5949	-12.508	HHIP;IHH
Interactome of polycomb repressive complex 2 (PRC2) _Homo sapiens_WP2916	1/16	0.617994	0.863759	26.3724	-12.6924	AEBP2
Small Ligand GPCRs_Homo sapiens_WP247	2/19	0.305259	0.698375	10.7089	-12.7071	PTGIR;PTGER3
GPCRs, Class B Secretin-like_Mus musculus_WP456	3/22	0.133972	0.452595	6.33236	-12.7288	CALCRL;ELTD1;LPHN3
Triacylglyceride Synthesis_Mus musculus_WP386	2/21	0.348931	0.726674	12.142	-12.7841	LIPF;DGAT2
Keap1-Nrf2_Mus musculus_WP1245	1/14	0.569145	0.844388	22.7541	-12.8247	PRKCA
Estrogen Receptor Pathway_Homo sapiens_WP2881	1/13	0.542429	0.835571	20.9939	-12.8419	PDK4
Hedgehog Signaling Pathway_Homo sapiens_WP47	1/16	0.617994	0.863759	26.7678	-12.8827	IHH
TarBasePathway_Homo sapiens_WP1992	3/18	0.0840414	0.368364	5.24498	-12.9889	HDAC4;GJA1;HAND2
Osteoclast_Mus musculus_WP454	1/13	0.542429	0.835571	21.2881	-13.0219	SPP1
Folic Acid Network_Mus musculus_WP1273	3/22	0.133972	0.452595	6.52452	-13.1151	GPX3;PNPO;XDH
Transcription factor regulation in adipogenesis_Homo sapiens_WP3599	2/22	0.370426	0.731416	13.4209	-13.3283	IRS1;LPIN1
SREBF and miR33 in cholesterol and lipid homeostasis_Homo sapiens_WP2011	2/18	0.283195	0.681635	10.5671	-13.3317	ABCA1;NR1H3
SRF and miRs in Smooth Muscle Differentiation and Proliferation_Homo sapiens_WP1991	2/17	0.261067	0.665537	9.92998	-13.3358	CAMK2D;MYOCD
Small Ligand GPCRs_Mus musculus_WP353	2/18	0.283195	0.681635	10.5729	-13.339	PTGIR;PTGER3
RalA downstream regulated genes_Homo sapiens_WP2290	2/12	0.152504	0.488503	7.16923	-13.4822	RAC3;EXOC2
Glycerophospholipid Biosynthetic Pathway_Homo sapiens_WP2533	2/21	0.348931	0.726674	13.0146	-13.7029	CHKB;LPIN1
TCA Cycle Nutrient Utilization and Invasiveness of Ovarian Cancer_Homo sapiens_WP2868	2/5	0.0302264	0.237869	4.03534	-14.1198	EGFR;JAK1
NOTCH1 regulation of human endothelial cell calcification_Homo sapiens_WP3413	3/17	0.073082	0.347091	5.43401	-14.2163	GJA5;ITGA1;MGP
MFAP5-mediated ovarian cancer cell motility and invasiveness_Homo sapiens_WP3301	1/12	0.514057	0.827061	22.5323	-14.9934	MFAP5
Leptin Insulin Overlap_Mus musculus_WP578	2/15	0.216934	0.599466	9.9813	-15.2531	IRS1;PIK3R3
Type III interferon signaling_Homo sapiens_WP2113	1/10	0.451932	0.78865	19.3938	-15.403	JAK1
BMP Signalling and Regulation_Homo sapiens_WP1425	1/12	0.514057	0.827061	23.3568	-15.5421	NOG
Overview of nanoparticle effects_Homo sapiens_WP3287	3/19	0.0956526	0.368364	6.6458	-15.5979	CDH3;COL4A1;PIK3CD
Sulfation Biotransformation Reaction_Homo sapiens_WP692	2/18	0.283195	0.681635	12.8238	-16.1788	SULT1A1;SULT1C2
Kennedy pathway_Mus musculus_WP1771	1/14	0.569145	0.844388	29.0313	-16.3626	CHKB
Transcriptional activation by NRF2_Homo sapiens_WP3	2/15	0.216934	0.599466	10.72	-16.3818	PRKCA;SLC7A11
Nucleotide Metabolism_Homo sapiens_WP404	3/19	0.0956526	0.368364	7.00195	-16.4338	RRM2;ADSS;POLG
Nucleotide Metabolism_Mus musculus_WP87	3/19	0.0956526	0.368364	7.13286	-16.7411	RRM2;ADSS;POLG
TCA Cycle_Homo sapiens_WP78	2/17	0.261067	0.665537	12.6846	-17.0351	IDH3G;SUCLG2
Cori Cycle_Homo sapiens_WP1946	2/16	0.238951	0.640743	12.5725	-17.9975	SLC2A1;TALDO1
Liver X Receptor Pathway_Homo sapiens_WP2874	1/10	0.451932	0.78865	23.0434	-18.3016	NR1H3
Deregulation of Rab and Rab Effector Genes in Bladder Cancer_Homo sapiens_WP2291	2/16	0.238951	0.640743	12.8486	-18.3928	MYRIP;SYTL4
SREBF and miR33 in cholesterol and lipid homeostasis_Mus musculus_WP2084	1/10	0.451932	0.78865	23.292	-18.4991	NR1H3
FTO Obesity Variant Mechanism_Homo sapiens_WP3407	3/8	0.00889057	0.11924	4.07157	-19.2291	TBX1;IRX3;ARID5B
Gene regulatory network modelling somitogenesis _Homo sapiens_WP2854	1/11	0.483928	0.811027	27.0198	-19.6115	TBX6
EV release from cardiac cells and their functional effects_Homo sapiens_WP3297	2/9	0.0932144	0.368364	8.50805	-20.1884	MYB;KLF2
Macrophage markers_Mus musculus_WP2271	1/9	0.417954	0.756497	24.3866	-21.2744	CD14
ACE Inhibitor Pathway_Mus musculus_WP396	1/8	0.381872	0.731416	22.9835	-22.1256	KNG1
Heme Biosynthesis_Mus musculus_WP18	1/9	0.417954	0.756497	26.8526	-23.4257	ALAD
Glucocorticoid & Mineralcorticoid Metabolism_Homo sapiens_WP237	1/8	0.381872	0.731416	24.489	-23.5748	HSD11B1
Heme Biosynthesis_Homo sapiens_WP561	1/9	0.417954	0.756497	27.601	-24.0787	ALAD
Alanine and aspartate metabolism_Mus musculus_WP240	2/12	0.152504	0.488503	12.9064	-24.2713	DARS;ASL
Methylation Pathways_Homo sapiens_WP704	1/9	0.417954	0.756497	28.3426	-24.7256	INMT
Alanine and aspartate metabolism_Homo sapiens_WP106	2/12	0.152504	0.488503	13.1935	-24.8112	DARS;ASL
Glial Cell Differentiation_Homo sapiens_WP2276	1/7	0.343555	0.726674	23.3474	-24.9445	CNP
Glucocorticoid & Mineralcorticoid Metabolism_Mus musculus_WP495	1/8	0.381872	0.731416	26.2867	-25.3054	HSD11B1
Methylation_Mus musculus_WP1247	1/9	0.417954	0.756497	29.3623	-25.6152	INMT
Trans-sulfuration pathway_Homo sapiens_WP2333	1/11	0.483928	0.811027	36.7604	-26.6815	CBS
Folate-Alcohol and Cancer Pathway_Homo sapiens_WP1589	2/9	0.0932144	0.368364	11.7511	-27.8837	CBS;ALDH1A1
ApoE and miR-146 in inflammation and atherosclerosis_Mus musculus_WP3592	1/8	0.381872	0.731416	29.0504	-27.9659	TLR4
NAD Biosynthesis II (from tryptophan)_Homo sapiens_WP2485	1/8	0.381872	0.731416	29.6405	-28.534	TDO2
Non-homologous end joining_Homo sapiens_WP438	1/7	0.343555	0.726674	27.0533	-28.904	XRCC6
Effects of Nitric Oxide_Homo sapiens_WP1995	1/8	0.381872	0.731416	30.1468	-29.0214	XDH
Regulation of Cardiac Hypertrophy by miR-208_Mus musculus_WP1526	1/6	0.302865	0.698326	27.5392	-32.8947	GJA5
Non-homologous end joining_Mus musculus_WP1242	1/6	0.302865	0.698326	29.2288	-34.9128	XRCC6
Pentose Phosphate Pathway_Homo sapiens_WP134	2/7	0.0587248	0.306063	14.0092	-39.7145	TALDO1;TKT
Pentose Phosphate Pathway_Mus musculus_WP63	2/7	0.0587248	0.306063	14.6978	-41.6667	TALDO1;TKT
Arylamine metabolism_Homo sapiens_WP694	1/6	0.302865	0.698326	38.3175	-45.769	SULT1A1
Fatty Acid Omega Oxidation_Mus musculus_WP33	1/7	0.343555	0.726674	43.1409	-46.0921	ALDH1A1
Catalytic cycle of mammalian Flavin-containing MonoOxygenases (FMOs)_Homo sapiens_WP688	1/5	0.259655	0.665537	36.2196	-48.8386	FMO1
Amino acid conjugation of benzoic acid_Homo sapiens_WP521	1/5	0.259655	0.665537	37.111	-50.0406	ACSS2
Synthesis and Degradation of Ketone Bodies_Mus musculus_WP543	2/5	0.0302264	0.237869	14.9496	-52.3093	BDH1;HMGCS2
Synthesis and Degradation of Ketone Bodies_Homo sapiens_WP311	2/5	0.0302264	0.237869	15.2875	-53.4914	BDH1;HMGCS2

## Sheet: 6.5vs8.5
Term	Overlap	P-value	Adjusted P-value	Z-score	Combined Score	Genes
Cholesterol Biosynthesis_Mus musculus_WP103	7/15	5.78806e-08	7.92964e-06	-1.86179	31.0264	IDI1;FDPS;SQLE;NSDHL;MVD;DHCR7;LSS
Cholesterol Biosynthesis_Homo sapiens_WP197	7/15	5.78806e-08	7.92964e-06	-1.76222	29.3671	IDI1;FDPS;SQLE;NSDHL;MVD;DHCR7;LSS
Toll Like Receptor signaling_Mus musculus_WP88	5/33	0.00187732	0.0823574	-1.89218	11.8789	CASP8;IRAK2;EIF2AK2;MAL;IRAK3
Matrix Metalloproteinases_Mus musculus_WP441	5/29	0.00102748	0.0823574	-1.64101	11.2912	MMP11;MMP7;MMP2;TIMP1;MMP9
Matrix Metalloproteinases_Homo sapiens_WP129	5/30	0.00120561	0.0823574	-1.60191	10.766	MMP11;MMP7;MMP2;TIMP1;MMP9
Type II interferon signaling (IFNG)_Mus musculus_WP1253	5/32	0.00162896	0.0823574	-1.66667	10.6997	SOCS3;IL1B;EIF2AK2;PSMB9;GBP3
TCR Signaling Pathway_Homo sapiens_WP69	8/90	0.00320069	0.0974433	-1.82355	10.4752	IL15RA;ZAP70;PSTPIP1;IL1B;TNFRSF9;PIK3R1;CCR5;VAV1
IL-3 Signaling Pathway_Mus musculus_WP373	8/97	0.00506076	0.126059	-1.8223	9.63314	SOCS3;BCL2L11;MMP2;RAC2;BIRC5;PIK3R1;MMP9;VAV1
SREBP signalling_Homo sapiens_WP1982	7/71	0.00319942	0.0974433	-1.57222	9.03207	IDI1;FDPS;SQLE;MVD;SIRT1;LDLR;LSS
Circadian rythm related genes_Homo sapiens_WP3594	12/200	0.00905804	0.167526	-1.80481	8.49003	PER2;PER1;PER3;DBP;ROCK2;PRF1;RBM4B;PRKG2;PPARGC1A;SIRT1;OGT;PPP1CA
miRNA regulation of DNA Damage Response_Mus musculus_WP2087	6/64	0.00791928	0.167526	-1.64299	7.94954	RAD52;CDKN1A;CASP8;RAD51;CCNG1;TLK2
Apoptosis_Homo sapiens_WP254	7/86	0.00913044	0.167526	-1.65308	7.76312	CASP8;BCL2L11;CASP1;PRF1;GZMB;BIRC5;PIK3R1
IL1 and megakaryotyces in obesity_Homo sapiens_WP2865	4/24	0.00378104	0.103601	-1.38317	7.71498	IL1B;TIMP1;MMP9;S100A9
AGE/RAGE pathway_Homo sapiens_WP2324	6/66	0.00917113	0.167526	-1.61256	7.56563	LGALS3;MMP7;CASP8;MMP2;MSN;MMP9
Fatty Acid Beta Oxidation_Mus musculus_WP1269	4/33	0.012007	0.185181	-1.3173	5.82543	LIPF;GPD2;ACSL5;CPT1B
PodNet: protein-protein interactions in the podocyte_Mus musculus_WP2310	15/305	0.0209616	0.220903	-1.50334	5.81049	CDKN1A;NOTCH4;TCF21;PIK3R1;ARPC5;LAMC1;ARRB2;PKD2;ROBO1;CTGF;TGFBR2;SV2B;PALLD;SPP1;BIRC5
Fatty Acid Beta Oxidation_Homo sapiens_WP143	4/34	0.013321	0.186099	-1.30315	5.62756	LIPF;GPD2;ACSL5;CPT1B
Apoptosis_Mus musculus_WP1254	6/79	0.0209168	0.220903	-1.34097	5.18581	CASP8;BCL2L11;CASP1;PRF1;BIRC5;PIK3R1
SREBF and miR33 in cholesterol and lipid homeostasis_Mus musculus_WP2084	3/10	0.00210402	0.0823574	-0.804353	4.95795	PPARGC1A;SIRT1;LDLR
IL-1 Signaling Pathway_Mus musculus_WP37	4/36	0.0162148	0.193167	-1.17469	4.84189	IRAK2;IL1B;CASP1;IRAK3
MAPK signaling pathway_Mus musculus_WP493	9/155	0.026654	0.23782	-1.33098	4.82455	CASP8;BDNF;IL1B;CASP1;RAC2;ARRB2;MAP3K6;DUSP7;TGFBR2
DNA Damage Response (only ATM dependent)_Homo sapiens_WP710	7/111	0.0325267	0.240873	-1.26575	4.33606	CDKN1A;BCL2L11;WNT5B;MLKL;RAC2;PIK3R1;LDLR
Endochondral Ossification_Mus musculus_WP1270	5/59	0.0222541	0.222819	-1.10777	4.21532	SCIN;SPP1;SOX9;MMP9;PTHLH
TOR Signaling_Homo sapiens_WP1471	4/36	0.0162148	0.193167	-0.975826	4.02219	IDI1;RRAGD;DDIT4L;ULK1
Notch Signaling Pathway_Homo sapiens_WP61	5/62	0.0269348	0.23782	-1.08413	3.91842	CDKN1A;TLE1;MAML1;NOTCH4;PIK3R1
miRNA Regulation of DNA Damage Response_Homo sapiens_WP1530	6/87	0.0317571	0.240873	-1.02676	3.54195	RAD52;CDKN1A;CASP8;RAD51;CCNG1;TLK2
Type II interferon signaling (IFNG)_Homo sapiens_WP619	4/37	0.017798	0.203194	-0.875063	3.52534	SOCS3;IL1B;EIF2AK2;PSMB9
IL-6 signaling pathway_Homo sapiens_WP364	4/43	0.0292907	0.23782	-0.939881	3.31824	SOCS3;PIK3R1;TIMP1;VAV1
MAPK Signaling Pathway_Homo sapiens_WP382	9/168	0.0413807	0.256262	-1.0293	3.27827	CASP8;BDNF;IL1B;CASP1;RAC2;ARRB2;MAP3K6;DUSP7;TGFBR2
Alpha6-Beta4 Integrin Signaling Pathway_Mus musculus_WP488	5/64	0.0303784	0.23782	-0.929441	3.24749	CDKN1A;MMP7;LAMC1;MST1R;PIK3R1
Regulation of toll-like receptor signaling pathway_Homo sapiens_WP1449	8/141	0.0397978	0.254784	-1.00566	3.24219	CASP8;IRAK2;IL1B;PLK1;SPP1;IRAK3;PIK3R1;LBP
Endochondral Ossification_Homo sapiens_WP474	5/64	0.0303784	0.23782	-0.912769	3.18924	SCIN;SPP1;SOX9;MMP9;PTHLH
Androgen receptor signaling pathway_Homo sapiens_WP138	6/89	0.0349465	0.251982	-0.892531	2.99349	CDKN1A;ROCK2;BMF;PIK3R1;PATZ1;SIRT1
p53 signaling_Mus musculus_WP2902	5/64	0.0303784	0.23782	-0.832687	2.90943	CDKN1A;CASP8;RRM2;EI24;CCNG1
DNA Damage Response_Homo sapiens_WP707	5/68	0.0380641	0.254784	-0.885143	2.89308	RAD52;CDKN1A;CASP8;RAD51;TLK2
Rac1/Pak1/p38/MMP-2 pathway_Homo sapiens_WP3303	5/67	0.0360416	0.253215	-0.848535	2.81975	ANGPT4;DOK2;RAD51;BIRC5;PIK3R1
Spinal Cord Injury_Homo sapiens_WP2431	7/119	0.0447307	0.256262	-0.82848	2.57417	LGALS3;ROCK2;BDNF;IL1B;CCNG1;SOX9;MMP9
ACE Inhibitor Pathway_Homo sapiens_WP554	3/17	0.0103442	0.177144	-0.531597	2.43011	ATP6AP2;CTSG;KNG1
Integrated Pancreatic Cancer Pathway_Homo sapiens_WP2377	9/192	0.0811649	0.390161	-0.776167	1.94917	RAD52;CDKN1A;CASP8;RAD51;BDNF;PLK1;EIF2AK2;SIRT1;NME1
Spinal Cord Injury_Mus musculus_WP2432	6/96	0.0476985	0.256262	-0.553821	1.6852	BDNF;ROCK2;IL1B;CCNG1;SOX9;MMP9
SREBF and miR33 in cholesterol and lipid homeostasis_Homo sapiens_WP2011	3/18	0.0121651	0.185181	-0.379359	1.67266	SIRT1;PPARGC1A;LDLR
Hematopoietic Stem Cell Differentiation_Homo sapiens_WP2849	4/47	0.0389157	0.254784	-0.381057	1.23705	CSF1;IL1B;NCKAP1L;VAV1
XPodNet - protein-protein interactions in the podocyte expanded by STRING_Mus musculus_WP2309	28/808	0.117367	0.484147	-0.502452	1.07648	CDKN1A;CSF1;NOTCH4;ARPC1A;TCF21;ARRB2;PIK3R1;LAMC1;PKD2;CTGF;ROBO1;BCL2L11;SGCD;CASP8;SV2B;SPP1;APPL2;ANXA2;ARPC5;SIRT1;PPP1CA;TGFBR2;DOK2;PALLD;HAND2;CCNG1;BIRC5;HCLS1
IL-4 Signaling Pathway_Homo sapiens_WP395	4/54	0.0596023	0.302426	-0.368904	1.04033	SOCS3;DOK2;BIRC5;PIK3R1
IL-1 signaling pathway_Homo sapiens_WP195	4/55	0.0629527	0.308019	-0.358406	0.991125	IRAK2;IL1B;IRAK3;PIK3R1
Interferon type I signaling pathways_Homo sapiens_WP585	4/54	0.0596023	0.302426	-0.254817	0.7186	SOCS3;ZAP70;PIK3R1;VAV1
Apoptosis Modulation and Signaling_Homo sapiens_WP1772	5/93	0.110823	0.474462	-0.282973	0.62249	CASP8;BCL2L11;CASP1;BIRC5;BMF
B Cell Receptor Signaling Pathway_Homo sapiens_WP23	5/97	0.126244	0.501318	-0.20858	0.431664	LAT2;RAC2;HCLS1;PIK3R1;VAV1
Pathogenic Escherichia coli infection_Homo sapiens_WP2272	4/55	0.0629527	0.308019	-0.106377	0.294173	ROCK2;ARPC1A;HCLS1;ARPC5
Toll-like Receptor Signaling Pathway_Homo sapiens_WP75	5/102	0.146814	0.509449	-0.0150387	0.0288531	CASP8;IL1B;SPP1;PIK3R1;LBP
TNF-alpha NF-kB Signaling Pathway_Mus musculus_WP246	1/179	0.993106	0.993106	5.14393	-0.0355839	CASP8
Leptin signaling pathway_Homo sapiens_WP2034	4/75	0.148744	0.509449	0.121755	-0.232007	SOCS3;ROCK2;IL1B;PIK3R1
GPCRs, Class A Rhodopsin-like_Mus musculus_WP189	7/171	0.187794	0.572991	0.143512	-0.240012	GALR2;GPR87;GPR33;PTGER3;GPR83;FPR2;CCR5
Electron Transport Chain_Homo sapiens_WP111	1/103	0.942639	0.946092	5.36381	-0.316849	COX17
Cell Cycle_Homo sapiens_WP179	5/103	0.15109	0.511095	0.182103	-0.344152	HDAC5;CDKN1A;PLK1;E2F2;PKMYT1
Non-odorant GPCRs_Mus musculus_WP1396	4/256	0.921833	0.934474	4.62995	-0.376837	GALR2;PTGER3;NMUR2;GPR18
G Protein Signaling Pathways_Homo sapiens_WP35	1/95	0.928342	0.935168	5.36367	-0.398818	PDE4C
Corticotropin-releasing hormone_Homo sapiens_WP2355	1/92	0.922107	0.934474	5.41356	-0.439011	ARRB2
Electron Transport Chain_Mus musculus_WP295	1/93	0.924243	0.934474	5.62685	-0.443286	COX17
G Protein Signaling Pathways_Mus musculus_WP232	1/88	0.912943	0.934474	5.51243	-0.502083	PDE4C
Cytoplasmic Ribosomal Proteins_Homo sapiens_WP477	1/89	0.91533	0.934474	5.77177	-0.510632	RPL38
Ectoderm Differentiation_Homo sapiens_WP2858	2/139	0.896256	0.923211	4.93761	-0.540811	C1GALT1;OGT
MicroRNAs in Cardiomyocyte Hypertrophy_Mus musculus_WP1560	4/79	0.169579	0.546642	0.338765	-0.601117	HDAC5;ROCK2;NPPA;PIK3R1
Metapathway biotransformation_Homo sapiens_WP702	3/178	0.867749	0.904043	4.69356	-0.665792	NNMT;GSS;KCNAB2
Regulation of Actin Cytoskeleton_Mus musculus_WP523	6/148	0.21851	0.604307	0.45749	-0.695808	ROCK2;RAC2;MSN;ARPC5;PIK3R1;VAV1
Allograft Rejection_Homo sapiens_WP2328	4/78	0.164276	0.542309	0.385304	-0.695939	CASP8;IL1B;PRF1;GZMB
Delta-Notch Signaling Pathway_Mus musculus_WP265	4/81	0.18036	0.561576	0.417824	-0.715649	TLE1;MAML1;NOTCH4;PIK3R1
mRNA Processing_Homo sapiens_WP411	2/127	0.865099	0.904043	4.98433	-0.722286	CLK1;TXNL4A
Estrogen signalling_Mus musculus_WP1244	1/75	0.875054	0.9082	5.43599	-0.725542	HDAC5
GPCRs, Other_Mus musculus_WP41	1/76	0.878478	0.908313	5.69442	-0.737796	GPR83
Primary Focal Segmental Glomerulosclerosis FSGS_Homo sapiens_WP2572	1/72	0.864194	0.904043	5.48448	-0.800506	CDKN1A
Regulation of Actin Cytoskeleton_Homo sapiens_WP51	6/150	0.227295	0.604648	0.580662	-0.860256	ROCK2;RAC2;MSN;ARPC5;PIK3R1;VAV1
ESC Pluripotency Pathways_Mus musculus_WP339	2/117	0.832815	0.891372	4.7926	-0.876776	WNT5B;NOG
SIDS Susceptibility Pathways_Homo sapiens_WP706	3/160	0.816108	0.876916	4.45337	-0.904966	BDNF;IL1B;PPARGC1A
Primary Focal Segmental Glomerulosclerosis FSGS_Mus musculus_WP2573	1/68	0.848234	0.897359	5.67592	-0.93425	CDKN1A
Cytoplasmic Ribosomal Proteins_Mus musculus_WP163	1/70	0.856435	0.902551	6.10208	-0.945682	RPL38
PluriNetWork_Mus musculus_WP1763	10/284	0.25007	0.622901	0.696291	-0.96507	CDKN1A;SALL1;KLF5;SATB1;ROCK2;HAND2;NME2;FAM129A;SPP1;OGT
TSH signaling pathway_Homo sapiens_WP2032	1/66	0.839565	0.891631	5.88806	-1.02965	PIK3R1
Histone Modifications_Homo sapiens_WP2369	1/66	0.839565	0.891631	6.38408	-1.11639	HIST1H4H
Interleukin-11 Signaling Pathway_Homo sapiens_WP2332	3/44	0.118142	0.484147	0.524017	-1.11923	SOCS3;BIRC5;PIK3R1
Purine metabolism_Mus musculus_WP2185	6/158	0.263483	0.633285	0.84439	-1.12622	RRM2;PDE4C;NME2;NUDT2;PDE5A;NME1
Odorant GPCRs_Mus musculus_WP1397	5/122	0.240884	0.613553	0.793201	-1.12907	GPR87;GPR33;GPR97;GPR83;GPR137B
Calcium Regulation in the Cardiac Cell_Homo sapiens_WP536	3/149	0.776777	0.844591	4.58691	-1.15866	ITPR2;ARRB2;SLC8A1
NRF2 pathway_Homo sapiens_WP2884	3/146	0.764921	0.843738	4.43018	-1.18722	SLC5A8;SLC2A6;TGFBR2
Integrin-mediated Cell Adhesion_Homo sapiens_WP185	2/101	0.766564	0.843738	4.52093	-1.20183	ROCK2;RAC2
mRNA processing_Mus musculus_WP310	13/398	0.29367	0.634747	0.989459	-1.21238	TIA1;EIF2AK2;RBM4B;IMP4;LSM4;CLK1;OAS2;HNRNPF;RBMS1;RPL38;TXNL4A;PPARGC1A;RBMS3
Integrin-mediated Cell Adhesion_Mus musculus_WP6	2/99	0.756843	0.842988	4.5079	-1.2559	ROCK2;RAC2
Adipogenesis_Homo sapiens_WP236	5/130	0.282329	0.634747	1.03723	-1.31176	SOCS3;CDKN1A;KLF5;WNT5B;PPARGC1A
Selenium Micronutrient Network_Homo sapiens_WP15	4/90	0.231378	0.609592	0.904285	-1.3236	PRDX3;IL1B;DIO3;LDLR
Chemokine signaling pathway_Mus musculus_WP2292	6/165	0.29627	0.634747	1.12251	-1.36552	ROCK2;RAC2;PIK3R1;ARRB2;CCR5;VAV1
NOD pathway_Homo sapiens_WP1433	3/41	0.100785	0.445407	0.607396	-1.39383	CASP8;IL1B;CASP1
SIDS Susceptibility Pathways_Mus musculus_WP1266	1/59	0.805145	0.868542	6.49694	-1.4081	PPARGC1A
TGF-beta Signaling Pathway_Homo sapiens_WP366	3/132	0.702742	0.82442	4.19185	-1.47874	CDKN1A;PIK3R1;TGFBR2
Amino Acid metabolism_Mus musculus_WP662	2/92	0.720033	0.82442	4.54812	-1.49387	GSS;ASNS
Integrated Cancer Pathway_Homo sapiens_WP1971	3/48	0.142844	0.508302	0.774231	-1.50665	CDKN1A;CASP8;PLK1
Metapathway biotransformation_Mus musculus_WP1251	5/132	0.292907	0.634747	1.24905	-1.53371	NAT6;NNMT;GSS;KCNAB2;INMT
Hair Follicle Development: Induction (Part 1 of 3)_Homo sapiens_WP2804	3/42	0.106451	0.462978	0.687699	-1.54049	NOG;SP5;CTGF
TGF-beta Receptor Signaling_Homo sapiens_WP560	3/56	0.196553	0.572991	0.953364	-1.55095	NOG;SPP1;TGFBR2
RANKL/RANK Signaling Pathway_Homo sapiens_WP2018	1/55	0.782262	0.847193	6.33803	-1.5564	PIK3R1
Bladder Cancer_Homo sapiens_WP2828	3/31	0.0516981	0.272409	0.526999	-1.56115	CDKN1A;DAPK1;PIK3R1
Melatonin metabolism and effects_Homo sapiens_WP3298	3/28	0.0399844	0.254784	0.492859	-1.58664	PER2;PER1;PER3
EGF/EGFR Signaling Pathway_Homo sapiens_WP437	4/163	0.653636	0.792461	3.73526	-1.58825	DOK2;SH2D2A;PIK3R1;VAV1
MicroRNAs in cardiomyocyte hypertrophy_Homo sapiens_WP1544	4/101	0.297659	0.634747	1.32842	-1.60979	HDAC5;ROCK2;NPPA;PIK3R1
Insulin Signaling_Homo sapiens_WP481	4/160	0.639243	0.787882	3.64801	-1.63238	SOCS3;RAC2;PIK3R1;MAP3K6
TGF Beta Signaling Pathway_Mus musculus_WP113	3/52	0.169073	0.546642	0.928795	-1.65086	NOG;SPP1;TGFBR2
Apoptosis-related network due to altered Notch3 in ovarian cancer_Homo sapiens_WP2864	3/53	0.175837	0.554822	0.956697	-1.66293	SOCS3;CDKN1A;BIRC5
Copper homeostasis_Homo sapiens_WP3286	1/54	0.776134	0.844591	6.67742	-1.69226	COX17
Alzheimers Disease_Homo sapiens_WP2059	3/120	0.640083	0.787882	3.84699	-1.71636	CASP8;IL1B;ITPR2
Mecp2 and Associated Rett Syndrome_Homo sapiens_WP3584	3/48	0.142844	0.508302	0.884434	-1.72111	FUT8;BDNF;HNRNPF
Proteasome Degradation_Mus musculus_WP519	3/56	0.196553	0.572991	1.08548	-1.76588	PSME1;PSMB10;PSMB9
Cardiac Progenitor Differentiation_Homo sapiens_WP2406	1/53	0.769834	0.843738	6.75331	-1.76653	NOG
Striated Muscle Contraction_Homo sapiens_WP383	3/38	0.0845592	0.399469	0.722408	-1.78457	MYBPC2;TPM3;TNNC2
Insulin Signaling_Mus musculus_WP65	4/154	0.609312	0.7645	3.644	-1.80533	SOCS3;RAC2;PIK3R1;MAP3K6
Striated Muscle Contraction_Mus musculus_WP216	3/41	0.100785	0.445407	0.790272	-1.81349	MYBPC2;TPM3;TNNC2
Oncostatin M Signaling Pathway_Homo sapiens_WP2374	3/65	0.261591	0.633285	1.35259	-1.81379	SOCS3;PIK3R1;LDLR
GPCRs, Class A Rhodopsin-like_Homo sapiens_WP455	8/259	0.411998	0.679492	2.05778	-1.82471	GALR2;GPR87;PTGER3;NMUR2;GPR83;FPR2;CCR5;GPR18
Signaling Pathways in Glioblastoma_Homo sapiens_WP2261	2/83	0.665933	0.803814	4.55254	-1.85091	CDKN1A;PIK3R1
Diurnally Regulated Genes with Circadian Orthologs_Homo sapiens_WP410	3/48	0.142844	0.508302	0.956038	-1.86045	PER2;PER1;IDI1
Wnt Signaling Pathway Netpath_Homo sapiens_WP363	1/51	0.756698	0.842988	6.69321	-1.86601	ARRB2
IL-5 Signaling Pathway_Mus musculus_WP151	3/68	0.283887	0.634747	1.48642	-1.87167	HCLS1;PIK3R1;VAV1
Focal Adhesion_Mus musculus_WP85	6/185	0.39303	0.677178	2.00509	-1.87249	ROCK2;SPP1;RAC2;PIK3R1;LAMC1;VAV1
Senescence and Autophagy in Cancer_Homo sapiens_WP615	4/105	0.322362	0.643599	1.66309	-1.88275	CDKN1A;IL1B;LAMP2;ULK1
Calcium Regulation in the Cardiac Cell_Mus musculus_WP553	4/150	0.588535	0.75004	3.57334	-1.8943	ITPR2;ARRB2;SLC8A1;CACNA1G
G1 to S cell cycle control_Mus musculus_WP413	3/60	0.225017	0.604648	1.27715	-1.90497	CDKN1A;E2F2;PKMYT1
Focal Adhesion-PI3K-Akt-mTOR-signaling pathway_Mus musculus_WP2841	8/303	0.587972	0.75004	3.61782	-1.92134	ANGPT4;CDKN1A;CSF1;SPP1;ULK1;PIK3R1;LAMC1;PPARGC1A
Wnt Signaling Pathway NetPath_Mus musculus_WP539	3/106	0.556012	0.739912	3.32345	-1.95075	SALL1;SOX9;ARRB2
Focal Adhesion_Homo sapiens_WP306	6/191	0.422255	0.679492	2.26733	-1.95477	ROCK2;SPP1;RAC2;PIK3R1;LAMC1;VAV1
PPAR signaling pathway_Mus musculus_WP2316	3/68	0.283887	0.634747	1.55307	-1.9556	SLC27A1;ACSL5;CPT1B
Exercise-induced Circadian Regulation_Mus musculus_WP544	3/48	0.142844	0.508302	1.0052	-1.95613	PER2;PER1;IDI1
AMPK Signaling_Homo sapiens_WP1403	3/69	0.291357	0.634747	1.59283	-1.96428	CDKN1A;PIK3R1;CPT1B
Mecp2 and Associated Rett Syndrome_Mus musculus_WP2910	3/46	0.130285	0.502789	0.971267	-1.97947	FUT8;BDNF;HNRNPF
Oxidative phosphorylation_Mus musculus_WP1248	1/53	0.769834	0.843738	7.63143	-1.99623	ATP6AP2
Diurnally Regulated Genes with Circadian Orthologs_Mus musculus_WP1268	3/48	0.142844	0.508302	1.02765	-1.99981	PER2;PER1;IDI1
Myometrial Relaxation and Contraction Pathways_Mus musculus_WP385	5/151	0.395432	0.677178	2.15897	-2.00304	IL1B;ITPR2;ARRB2;ETS2;SLC8A1
Myometrial Relaxation and Contraction Pathways_Homo sapiens_WP289	5/156	0.422452	0.679492	2.33472	-2.01178	IL1B;ITPR2;ARRB2;ETS2;SLC8A1
BDNF signaling pathway_Homo sapiens_WP2380	4/144	0.556196	0.739912	3.4497	-2.02372	BCL2L11;BDNF;SPP1;PIK3R1
Proteasome Degradation_Homo sapiens_WP183	3/62	0.239537	0.613553	1.42039	-2.02981	PSME1;PSMB10;PSMB9
Folate Metabolism_Homo sapiens_WP176	3/68	0.283887	0.634747	1.62188	-2.04223	CSF1;IL1B;LDLR
Integrated Breast Cancer Pathway_Homo sapiens_WP1984	5/155	0.417063	0.679492	2.35868	-2.06271	CASP8;RAD51;PLK1;SIRT1;TGFBR2
EGFR1 Signaling Pathway_Mus musculus_WP572	5/171	0.501753	0.705027	3.02607	-2.08693	SOCS3;DOK2;PIK3R1;VAV1;APPL2
Neural Crest Differentiation_Homo sapiens_WP2064	3/101	0.523288	0.727822	3.25223	-2.10622	HDAC5;NOTCH4;SOX9
Wnt Signaling Pathway and Pluripotency_Homo sapiens_WP399	3/102	0.529939	0.729665	3.33464	-2.11748	MMP7;WNT5B;LDLR
Arrhythmogenic Right Ventricular Cardiomyopathy_Homo sapiens_WP2118	2/75	0.611042	0.7645	4.30474	-2.12047	SGCD;SLC8A1
Adipogenesis genes_Mus musculus_WP447	4/128	0.463962	0.698492	2.81744	-2.16366	SOCS3;KLF5;WNT5B;PPARGC1A
IL-6 signaling Pathway_Mus musculus_WP387	3/97	0.496184	0.705027	3.12298	-2.18861	SOCS3;PIK3R1;VAV1
GPCRs, Other_Homo sapiens_WP117	3/93	0.46833	0.699929	2.92041	-2.21537	GPR83;CCR5;GPR18
TNF alpha Signaling Pathway_Homo sapiens_WP231	3/92	0.461258	0.698259	2.88218	-2.23022	CASP8;PLK1;PTPRCAP
Mesodermal Commitment Pathway_Homo sapiens_WP2857	3/76	0.34385	0.659791	2.09787	-2.23958	NOG;RPL38;TEAD2
Alzheimers Disease_Mus musculus_WP2075	3/73	0.32134	0.643599	1.97608	-2.24335	CASP8;IL1B;ITPR2
One carbon metabolism and related pathways_Mus musculus_WP1770	1/48	0.735577	0.829416	7.32605	-2.24983	GSS
Heart Development_Homo sapiens_WP1591	1/47	0.728138	0.82442	7.16146	-2.27208	HAND2
Structural Pathway of Interleukin 1 (IL-1)_Homo sapiens_WP2637	1/47	0.728138	0.82442	7.17019	-2.27485	IRAK2
Selenium Metabolism and Selenoproteins_Homo sapiens_WP28	1/47	0.728138	0.82442	7.2112	-2.28786	DIO3
Wnt Signaling Pathway and Pluripotency_Mus musculus_WP723	3/94	0.475359	0.700244	3.07748	-2.28868	MMP7;WNT5B;LDLR
Aryl Hydrocarbon Receptor_Homo sapiens_WP2586	1/46	0.720489	0.82442	7.01301	-2.29904	CDKN1A
Cell Differentiation - Index_Homo sapiens_WP2029	1/49	0.742813	0.834142	7.73389	-2.29937	HDAC5
Peptide GPCRs_Homo sapiens_WP24	3/74	0.328846	0.643599	2.07494	-2.30767	GALR2;FPR2;CCR5
Endoderm Differentiation_Homo sapiens_WP2853	3/71	0.306335	0.64073	1.96168	-2.32081	NOG;LAMC1;PTHLH
Parkin-Ubiquitin Proteasomal System pathway_Homo sapiens_WP2359	3/70	0.298841	0.634747	1.94302	-2.34686	CASP8;CASP1;HSPA2
Selenium metabolism/Selenoproteins_Mus musculus_WP108	1/46	0.720489	0.82442	7.16804	-2.34986	DIO3
ErbB signaling pathway_Mus musculus_WP1261	1/46	0.720489	0.82442	7.18745	-2.35622	CDKN1A
Retinoblastoma (RB) in Cancer_Homo sapiens_WP2446	3/90	0.446997	0.691961	2.95384	-2.37845	CDKN1A;RRM2;E2F2
Kit Receptor Signaling Pathway_Mus musculus_WP407	2/67	0.549537	0.739912	4.05432	-2.42724	PIK3R1;VAV1
G1 to S cell cycle control_Homo sapiens_WP45	2/68	0.557587	0.739912	4.20299	-2.45512	CDKN1A;E2F2
Wnt Signaling Pathway_Homo sapiens_WP428	2/67	0.549537	0.739912	4.22485	-2.52933	WNT5B;LDLR
Heart Development_Mus musculus_WP2067	1/44	0.704543	0.82442	7.2416	-2.53606	HAND2
Aryl Hydrocarbon Receptor Pathway_Homo sapiens_WP2873	1/46	0.720489	0.82442	7.83821	-2.56956	IL1B
Translation Factors_Mus musculus_WP307	1/46	0.720489	0.82442	7.84233	-2.57091	EIF2AK2
Peptide GPCRs_Mus musculus_WP234	2/66	0.541385	0.739912	4.25729	-2.61238	GALR2;CCR5
Prostaglandin Synthesis and Regulation_Mus musculus_WP374	3/30	0.0476275	0.256262	0.874463	-2.66217	ANXA2;ANXA3;PTGER3
Prostaglandin Synthesis and Regulation_Homo sapiens_WP98	3/30	0.0476275	0.256262	0.936584	-2.85129	ANXA2;ANXA3;PTGER3
Vitamin A and Carotenoid Metabolism_Homo sapiens_WP716	1/43	0.696232	0.82442	8.05554	-2.91669	LRAT
Kit receptor signaling pathway_Homo sapiens_WP304	2/59	0.481519	0.700244	4.06191	-2.96848	PIK3R1;VAV1
IL-5 Signaling Pathway_Homo sapiens_WP127	1/40	0.669873	0.805023	7.57865	-3.03651	PIK3R1
Wnt Signaling Pathway_Mus musculus_WP403	2/58	0.47258	0.699929	4.12648	-3.093	WNT5B;LDLR
ErbB Signaling Pathway_Homo sapiens_WP673	2/55	0.445218	0.691961	3.83788	-3.10558	CDKN1A;BCL2L11
Complement and Coagulation Cascades_Homo sapiens_WP558	2/59	0.481519	0.700244	4.25715	-3.11117	CFI;KNG1
Cardiac Hypertrophic Response_Homo sapiens_WP2795	2/55	0.445218	0.691961	3.87299	-3.13399	HDAC5;NPPA
Oxidative phosphorylation_Homo sapiens_WP623	2/60	0.490364	0.703454	4.45393	-3.1739	ATP6AP2;GZMB
Splicing factor NOVA regulated synpatic proteins_Mus musculus_WP1983	1/42	0.687688	0.819245	8.71232	-3.26207	DAB1
Complement and Coagulation Cascades_Mus musculus_WP449	2/55	0.445218	0.691961	4.04177	-3.27057	CFI;KNG1
miRNA targets in ECM and membrane receptors_Homo sapiens_WP2911	1/41	0.678904	0.812313	8.49877	-3.29137	LAMC1
Amyotrophic lateral sclerosis (ALS)_Homo sapiens_WP2447	1/38	0.651045	0.792461	7.95972	-3.41613	CASP1
IL-3 Signaling Pathway_Homo sapiens_WP286	2/49	0.388243	0.677178	3.64958	-3.45296	PIK3R1;VAV1
Vitamin B12 Metabolism_Homo sapiens_WP1533	2/53	0.426542	0.679492	4.06223	-3.4612	IL1B;LDLR
miRNAs involved in DNA damage response_Homo sapiens_WP1545	2/52	0.417082	0.679492	4.04731	-3.53926	RAD52;CDKN1A
TWEAK Signaling Pathway_Homo sapiens_WP2036	2/42	0.318763	0.643599	3.18289	-3.63903	CASP8;MMP9
Translation Factors_Homo sapiens_WP107	2/51	0.407543	0.679397	4.09924	-3.67952	EIF2AK2;GSPT2
Oxidative Damage_Mus musculus_WP1496	1/37	0.641232	0.787882	8.30826	-3.69189	CDKN1A
PDGF Pathway_Homo sapiens_WP2526	2/39	0.288349	0.634747	3.03737	-3.77723	PIK3R1;VAV1
IL-7 Signaling Pathway_Mus musculus_WP297	2/43	0.328837	0.643599	3.48546	-3.8765	BCL2L11;PIK3R1
Retinol metabolism_Mus musculus_WP1259	1/38	0.651045	0.792461	9.26288	-3.97542	LRAT
Differentiation Pathway_Homo sapiens_WP2848	2/48	0.378489	0.673416	4.1194	-4.00227	CSF1;NOG
IL-2 Signaling Pathway_Homo sapiens_WP49	2/42	0.318763	0.643599	3.50528	-4.00762	SOCS3;PIK3R1
Nuclear Receptors in Lipid Metabolism and Toxicity_Homo sapiens_WP299	1/36	0.631144	0.786061	8.87783	-4.08576	ABCG1
FAS pathway and Stress induction of HSP regulation_Homo sapiens_WP314	2/42	0.318763	0.643599	3.5916	-4.1063	CASP8;ARHGDIB
Tryptophan metabolism_Homo sapiens_WP465	2/46	0.358792	0.659791	4.0391	-4.14013	DHCR24;INMT
IL-9 Signaling Pathway_Mus musculus_WP10	2/24	0.138647	0.508302	2.10187	-4.15293	SOCS3;PIK3R1
Endothelin Pathways_Homo sapiens_WP2197	1/34	0.610111	0.7645	8.54816	-4.22377	NPY
Notch Signaling Pathway_Homo sapiens_WP268	2/46	0.358792	0.659791	4.15248	-4.25634	MAML1;NOTCH4
Alpha 6 Beta 4 signaling pathway_Homo sapiens_WP244	2/33	0.227277	0.604648	2.8955	-4.28993	PIK3R1;LAMC1
Notch Signaling Pathway_Mus musculus_WP29	2/46	0.358792	0.659791	4.22409	-4.32974	MAML1;NOTCH4
G13 Signaling Pathway_Homo sapiens_WP524	2/40	0.298513	0.634747	3.5893	-4.33926	ROCK2;ARHGDIB
Initiation of transcription and translation elongation at the HIV-1 LTR_Homo sapiens_WP3414	1/32	0.587881	0.75004	8.25911	-4.3875	HDAC5
Tryptophan metabolism_Mus musculus_WP79	2/43	0.328837	0.643599	4.02161	-4.47281	DHCR24;INMT
Constitutive Androstane Receptor Pathway_Homo sapiens_WP2875	1/32	0.587881	0.75004	8.78837	-4.66865	PPARGC1A
FAS pathway and Stress induction of HSP regulation_Mus musculus_WP571	2/36	0.257787	0.633285	3.44555	-4.67086	CASP8;ARHGDIB
G13 Signaling Pathway_Mus musculus_WP298	2/35	0.2476	0.622407	3.38275	-4.72211	ROCK2;ARHGDIB
Monoamine Transport_Homo sapiens_WP727	1/32	0.587881	0.75004	9.06262	-4.81434	IL1B
ATM Signaling Pathway_Homo sapiens_WP2516	2/40	0.298513	0.634747	3.98263	-4.81477	CDKN1A;RAD51
Extracellular vesicle-mediated signaling in recipient cells_Homo sapiens_WP2870	1/30	0.564386	0.739912	8.42096	-4.81694	TGFBR2
Fluoropyrimidine Activity_Homo sapiens_WP1601	1/33	0.59915	0.760033	9.51146	-4.87218	RRM2
Statin Pathway_Homo sapiens_WP430	2/31	0.207082	0.591046	3.11326	-4.90228	SQLE;LDLR
T-Cell Receptor and Co-stimulatory Signaling_Homo sapiens_WP2583	1/29	0.552141	0.739912	8.87259	-5.26988	ZAP70
FSH signaling pathway_Homo sapiens_WP2035	1/27	0.526613	0.728747	8.33982	-5.34824	BDNF
Inflammatory Response Pathway_Mus musculus_WP458	2/30	0.197057	0.572991	3.30347	-5.36571	ZAP70;LAMC1
Inflammatory Response Pathway_Homo sapiens_WP453	2/30	0.197057	0.572991	3.3308	-5.4101	ZAP70;LAMC1
Trans-sulfuration and one carbon metabolism_Homo sapiens_WP2525	1/32	0.587881	0.75004	10.2294	-5.43415	GSS
Fatty Acid Biosynthesis_Homo sapiens_WP357	2/22	0.120153	0.484147	2.64214	-5.59865	ACSL5;ECHDC3
Fatty Acid Biosynthesis_Mus musculus_WP336	2/22	0.120153	0.484147	2.72724	-5.77899	ACSL5;ECHDC3
Nuclear receptors in lipid metabolism and toxicity_Mus musculus_WP431	1/30	0.564386	0.739912	10.1467	-5.8041	ABCG1
Glutathione and one carbon metabolism_Mus musculus_WP730	1/30	0.564386	0.739912	10.5514	-6.03556	GSS
Cytokines and Inflammatory Response_Homo sapiens_WP530	2/26	0.157703	0.526958	3.36806	-6.22096	CSF1;IL1B
IL-7 Signaling Pathway_Homo sapiens_WP205	1/25	0.499632	0.705027	9.16775	-6.36136	PIK3R1
Cytokines and Inflammatory Response (BioCarta)_Mus musculus_WP222	2/25	0.148112	0.509449	3.37319	-6.44209	CSF1;IL1B
Osteopontin Signaling_Homo sapiens_WP1434	2/13	0.0475585	0.256262	2.21824	-6.75632	SPP1;MMP9
Angiogenesis_Homo sapiens_WP1539	1/24	0.485571	0.700244	9.58627	-6.92541	MMP9
PPAR Alpha Pathway_Homo sapiens_WP2878	1/26	0.513309	0.717585	10.8691	-7.24837	SLC27A1
Nucleotide Metabolism_Homo sapiens_WP404	2/19	0.0937454	0.428104	3.61268	-8.55182	RRM2;NME2
Differentiation of white and brown adipocyte _Homo sapiens_WP2895	1/25	0.499632	0.705027	12.4983	-8.67235	PPARGC1A
Globo Sphingolipid Metabolism_Homo sapiens_WP1424	1/22	0.456255	0.694522	11.2316	-8.81347	B3GALNT1
IL-9 Signaling Pathway_Homo sapiens_WP22	1/17	0.375462	0.672397	9.01583	-8.83188	PIK3R1
Nucleotide Metabolism_Mus musculus_WP87	2/19	0.0937454	0.428104	3.73193	-8.83412	RRM2;NME2
Methylation Pathways_Homo sapiens_WP704	2/9	0.0235831	0.222819	2.35791	-8.83564	NNMT;INMT
Triacylglyceride Synthesis_Homo sapiens_WP325	1/24	0.485571	0.700244	12.4296	-8.97953	LIPF
Nicotine Activity on Dopaminergic Neurons_Homo sapiens_WP1602	1/22	0.456255	0.694522	11.9018	-9.33936	PPP1CA
RalA downstream regulated genes_Homo sapiens_WP2290	1/12	0.28269	0.634747	7.5523	-9.54161	RAC2
Methylation_Mus musculus_WP1247	2/9	0.0235831	0.222819	2.60832	-9.77397	NNMT;INMT
Apoptosis Modulation by HSP70_Homo sapiens_WP384	1/19	0.409126	0.679397	11.0003	-9.83135	CASP8
Small Ligand GPCRs_Homo sapiens_WP247	1/19	0.409126	0.679397	11.1125	-9.93164	PTGER3
Osteoclast Signaling_Homo sapiens_WP12	1/16	0.357919	0.659791	9.70592	-9.97232	SPP1
Glutathione metabolism_Homo sapiens_WP100	1/23	0.471116	0.699929	13.2716	-9.98893	GSS
Triacylglyceride Synthesis_Mus musculus_WP386	1/21	0.440978	0.691961	12.3952	-10.1487	LIPF
Small Ligand GPCRs_Mus musculus_WP353	1/18	0.392527	0.677178	11.2499	-10.5203	PTGER3
Transcription factor regulation in adipogenesis_Homo sapiens_WP3599	1/22	0.456255	0.694522	13.4209	-10.5315	PPARGC1A
TP53 Network_Homo sapiens_WP1742	1/19	0.409126	0.679397	11.8371	-10.5792	CDKN1A
Mitochondrial Gene Expression_Homo sapiens_WP391	1/20	0.425272	0.679492	13.125	-11.2222	PPARGC1A
Pentose Phosphate Pathway_Homo sapiens_WP134	2/7	0.014263	0.186099	2.65872	-11.2998	RPE;TALDO1
TarBasePathway_Homo sapiens_WP1992	1/18	0.392527	0.677178	12.3735	-11.5711	HAND2
Apoptosis Modulation by HSP70_Mus musculus_WP166	1/16	0.357919	0.659791	11.4232	-11.7368	CASP8
Farnesoid X Receptor Pathway_Homo sapiens_WP2879	1/19	0.409126	0.679397	13.1421	-11.7455	PPARGC1A
Leptin Insulin Overlap_Mus musculus_WP578	1/15	0.339885	0.659791	10.8935	-11.7557	SOCS3
Homologous recombination_Homo sapiens_WP186	2/13	0.0475585	0.256262	3.90599	-11.8969	RAD52;RAD51
Statin Pathway_Mus musculus_WP1	1/17	0.375462	0.672397	12.2077	-11.9586	LDLR
Mitochondrial Gene Expression_Mus musculus_WP1263	1/18	0.392527	0.677178	12.911	-12.0737	PPARGC1A
Orphan GPCRs_Mus musculus_WP1398	1/17	0.375462	0.672397	12.3995	-12.1465	GPR137B
Homologous recombination_Mus musculus_WP1258	2/13	0.0475585	0.256262	4.08183	-12.4324	RAD52;RAD51
Metastatic brain tumor_Homo sapiens_WP2249	1/14	0.321345	0.643599	11.0395	-12.5325	PIK3R1
Pentose Phosphate Pathway_Mus musculus_WP63	2/7	0.014263	0.186099	3.09774	-13.1657	RPE;TALDO1
Osteoclast_Mus musculus_WP454	1/13	0.302285	0.637123	11.1161	-13.2991	SPP1
Cori Cycle_Homo sapiens_WP1946	1/16	0.357919	0.659791	13.5634	-13.9356	TALDO1
Glutathione metabolism_Mus musculus_WP164	1/17	0.375462	0.672397	14.3113	-14.0193	GSS
Deregulation of Rab and Rab Effector Genes in Bladder Cancer_Homo sapiens_WP2291	1/16	0.357919	0.659791	13.8637	-14.2443	UNC13D
BMP Signalling and Regulation_Homo sapiens_WP1425	1/12	0.28269	0.634747	11.2783	-14.249	NOG
Steroid Biosynthesis_Homo sapiens_WP496	1/10	0.241839	0.613553	11.4903	-16.3103	HSD17B7
Steroid Biosynthesis_Mus musculus_WP55	1/9	0.22055	0.604307	11.0945	-16.7708	HSD17B7
Macrophage markers_Mus musculus_WP2271	1/9	0.22055	0.604307	11.3058	-17.0902	RAC2
ACE Inhibitor Pathway_Mus musculus_WP396	1/8	0.198665	0.572991	10.9452	-17.689	KNG1
Serotonin Transporter Activity_Homo sapiens_WP1455	1/11	0.262547	0.633285	13.3697	-17.8797	IL1B
Vitamin D Metabolism_Homo sapiens_WP1531	1/10	0.241839	0.613553	14.0014	-19.8748	DHCR7
Glial Cell Differentiation_Homo sapiens_WP2276	1/7	0.176166	0.554822	11.5718	-20.0924	MSN
miR-517 relationship with ARCN1 and USP1_Homo sapiens_WP3596	1/5	0.12926	0.502789	10.4708	-21.4226	CDKN1A
Composition of Lipid Particles_Homo sapiens_WP3601	1/9	0.22055	0.604307	16.2814	-24.6114	LDLR
FTO Obesity Variant Mechanism_Homo sapiens_WP3407	1/8	0.198665	0.572991	21.132	-34.1522	PPARGC1A

## Sheet: 8.5vs10.5
Term	Overlap	P-value	Adjusted P-value	Z-score	Combined Score	Genes
XPodNet - protein-protein interactions in the podocyte expanded by STRING_Mus musculus_WP2309	54/808	6.9574e-07	0.000208722	-2.22952	31.6108	RET;NRP1;COL18A1;CSF1;CLDN1;CALB2;PPP3CA;EDNRA;RPS6KA5;SGCA;CDH1;MCF2L;BLNK;ITGAV;PGM5;EPHB2;SNTA1;CXADR;ACTN2;KRT8;F3;CLDN3;PAX8;PALLD;TRIB3;GRB7;DIABLO;NEDD9;PIK3R1;LTBP3;LTBP1;FYB;DRP2;EFNB1;SPP1;PLCG2;TCEB1;BID;WASF1;MYH10;NTRK2;TGFB2;ANGPT1;VDR;PARVA;NR2F2;IGF1;INADL;NFATC4;BMP4;CXCL12;CCNG1;TCF3;BCL2L1
PodNet: protein-protein interactions in the podocyte_Mus musculus_WP2310	21/305	0.00125633	0.176168	-2.13648	14.2708	COL18A1;NRP1;TGFB2;CXADR;ANGPT1;VDR;PARVA;NR2F2;IGF1;PIK3R1;F3;INADL;BMP4;PPP3CA;EFNB1;CXCL12;PALLD;SPP1;ITGAV;TCF3;MYH10
SIDS Susceptibility Pathways_Homo sapiens_WP706	13/160	0.00251029	0.188272	-2.01235	12.0487	KCNH2;RET;NTRK2;IL1RN;KCNJ8;MAZ;CHAT;HTR2A;GATA2;AR;PLP1;TCF3;SNTA1
Insulin Signaling_Homo sapiens_WP481	11/160	0.017103	0.641361	-1.83907	7.48226	RPS6KA5;STXBP4;STXBP2;CBLC;SGK3;TRIB3;PIK3R1;SGK1;MAPK6;PFKM;MAP3K12
Prostaglandin Synthesis and Regulation_Mus musculus_WP374	4/30	0.0162136	0.641361	-1.70297	7.01949	HSD11B1;EDNRA;ANXA1;PTGER3
Prostaglandin Synthesis and Regulation_Homo sapiens_WP98	4/30	0.0162136	0.641361	-1.65796	6.83396	HSD11B1;EDNRA;ANXA1;PTGER3
ApoE and miR-146 in inflammation and atherosclerosis_Mus musculus_WP3592	3/8	0.00176168	0.176168	-1.03751	6.57938	TRAF4;APOE;TLR4
ID signaling pathway_Homo sapiens_WP53	3/16	0.0144753	0.641361	-1.50737	6.38417	PAX8;ID1;ID3
Insulin Signaling_Mus musculus_WP65	10/154	0.0315484	0.64985	-1.73661	6.00211	RPS6KA5;STXBP4;STXBP2;CBLC;TRIB3;PIK3R1;SGK1;MAPK6;PFKM;MAP3K12
Id Signaling Pathway_Mus musculus_WP512	5/51	0.025831	0.64985	-1.6191	5.91974	PAX8;ID1;ID3;IGF1;TCF3
Primary Focal Segmental Glomerulosclerosis FSGS_Homo sapiens_WP2572	6/72	0.0312222	0.64985	-1.66068	5.75697	SCARB2;KRT8;PARVA;ITGAV;TLR4;CLDN1
Nuclear Receptors_Mus musculus_WP509	4/37	0.0326551	0.64985	-1.50575	5.15231	AR;VDR;RORC;NR2F2
IL-3 Signaling Pathway_Mus musculus_WP373	7/97	0.0411572	0.64985	-1.60102	5.10782	TEC;MMP2;KCNIP3;ID1;PIK3R1;GATA2;BCL2L1
Nuclear Receptors_Homo sapiens_WP170	4/38	0.035578	0.64985	-1.45051	4.83893	AR;VDR;RORC;NR2F2
Retinol metabolism_Mus musculus_WP1259	4/38	0.035578	0.64985	-1.38533	4.62151	SULT2B1;RDH12;LRAT;BCMO1
MicroRNAs in Cardiomyocyte Hypertrophy_Mus musculus_WP1560	6/79	0.045969	0.6567	-1.48585	4.5761	HDAC4;PPP3CA;WNT5A;IGF1;PIK3R1;NFATC4
Arrhythmogenic Right Ventricular Cardiomyopathy_Homo sapiens_WP2118	6/75	0.0370986	0.64985	-1.33279	4.39044	CACNB3;SGCA;ACTN2;ITGAV;DSC2;SLC8A1
SIDS Susceptibility Pathways_Mus musculus_WP1266	5/59	0.0445645	0.6567	-1.40145	4.35965	RET;KCNH2;AR;HTR2A;GATA2
Striated Muscle Contraction_Homo sapiens_WP383	4/38	0.035578	0.64985	-1.20992	4.03634	TMOD1;MYOM1;ACTN2;TPM2
Wnt Signaling Pathway NetPath_Mus musculus_WP539	7/106	0.0610049	0.697423	-1.38167	3.86425	SFRP1;CDH1;DLG4;FZD7;WNT5A;TCF3;MAPK8IP1
Metapathway biotransformation_Mus musculus_WP1251	8/132	0.0706975	0.697423	-1.31976	3.49649	CHST8;SULT2B1;TPMT;CHST1;FMO1;CYP4B1;CYP7B1;HS2ST1
Primary Focal Segmental Glomerulosclerosis FSGS_Mus musculus_WP2573	5/68	0.0733179	0.697423	-1.05692	2.76167	SCARB2;KRT8;ITGAV;TLR4;CLDN1
Differentiation Pathway_Homo sapiens_WP2848	4/48	0.0728198	0.697423	-1.00069	2.62156	BMP4;CSF1;WNT5A;IGF1
GPCRs, Other_Homo sapiens_WP117	6/93	0.0866452	0.697423	-0.983818	2.40635	EDNRA;SMO;ADRB2;HTR2A;GPR84;GPR135
Ectoderm Differentiation_Homo sapiens_WP2858	8/139	0.0891046	0.697423	-0.952123	2.30218	BMP4;GRAMD1B;SIX6;PPFIBP2;KCNK10;ELOVL2;NR2F2;TCF3
NRF2 pathway_Homo sapiens_WP2884	8/146	0.110033	0.697423	-0.929612	2.05163	TGFB2;SLC5A8;SLC39A11;SLC39A8;SLC5A1;GCLM;CES3;SLC2A6
GPCRs, Other_Mus musculus_WP41	5/76	0.105613	0.697423	-0.886133	1.99201	EDNRA;SMO;FZD7;ADRB2;GPR84
MicroRNAs in cardiomyocyte hypertrophy_Homo sapiens_WP1544	6/101	0.116542	0.697423	-0.898524	1.93138	HDAC4;PPP3CA;WNT5A;IGF1;PIK3R1;NFATC4
Calcium Regulation in the Cardiac Cell_Homo sapiens_WP536	8/149	0.119758	0.697423	-0.776527	1.64801	CACNB3;GJB2;GNG7;GNG8;ATP1B2;ADRB2;ATP1B1;SLC8A1
Metapathway biotransformation_Homo sapiens_WP702	9/178	0.134652	0.697423	-0.819184	1.64252	CHST8;SULT2B1;TPMT;NAT2;CHST1;FMO1;CYP4B1;CYP7B1;HS2ST1
Calcium Regulation in the Cardiac Cell_Mus musculus_WP553	8/150	0.123098	0.697423	-0.782067	1.63825	CACNB3;GJB2;GNG7;GNG8;ATP1B2;ADRB2;ATP1B1;SLC8A1
Apoptosis_Mus musculus_WP1254	5/79	0.119262	0.697423	-0.727608	1.54721	DIABLO;IGF1;PIK3R1;BID;BCL2L1
Pathogenic Escherichia coli infection_Homo sapiens_WP2272	4/55	0.107155	0.697423	-0.617652	1.37952	KRT18;CDH1;TLR4;CLDN1
Adipogenesis genes_Mus musculus_WP447	7/128	0.13042	0.697423	-0.565353	1.15162	BMP4;TWIST1;ID3;TRIB3;IGF1;GATA2;PCK1
Bladder Cancer_Homo sapiens_WP2828	3/31	0.0810203	0.697423	-0.455261	1.1441	RPS6KA5;CDH1;PIK3R1
Adipogenesis_Homo sapiens_WP236	7/130	0.138145	0.697423	-0.528666	1.04647	BMP4;TWIST1;ID3;TRIB3;IGF1;GATA2;PCK1
Apoptosis_Homo sapiens_WP254	5/86	0.154077	0.697423	-0.482059	0.901598	DIABLO;IGF1;PIK3R1;BID;BCL2L1
Nuclear receptors in lipid metabolism and toxicity_Mus musculus_WP431	3/30	0.0749354	0.697423	-0.296654	0.768668	VDR;NR1H4;CYP4B1
Endochondral Ossification_Mus musculus_WP1270	4/59	0.129502	0.697423	-0.327936	0.670322	HDAC4;TGFB2;SPP1;IGF1
Integrated Pancreatic Cancer Pathway_Homo sapiens_WP2377	9/192	0.184062	0.697423	-0.367688	0.622305	AR;WRN;ANXA1;SMO;CHEK2;IGF1;BRCA2;BID;LTBP1
Initiation of transcription and translation elongation at the HIV-1 LTR_Homo sapiens_WP3414	3/32	0.0873113	0.697423	-0.209032	0.509679	HDAC4;PPP3CA;NFATC4
EGFR1 Signaling Pathway_Mus musculus_WP572	8/171	0.203677	0.697423	-0.154202	0.245368	GRB7;KRT18;RPS6KA5;TNIP1;KRT8;PLCG2;CBLC;PIK3R1
Spinal Cord Injury_Homo sapiens_WP2431	6/119	0.199339	0.697423	-0.0429338	0.0692414	PPP3CA;ANXA1;CCNG1;CXCL1;TLR4;TNFSF13B
Endochondral Ossification_Homo sapiens_WP474	4/64	0.159865	0.697423	-0.0311379	0.057089	HDAC4;TGFB2;SPP1;IGF1
p53 signaling_Mus musculus_WP2902	4/64	0.159865	0.697423	-0.0166784	0.0305785	CHEK2;CCNG1;IGF1;BID
Rac1/Pak1/p38/MMP-2 pathway_Homo sapiens_WP3303	4/67	0.179218	0.697423	0.0218804	-0.0376157	GRB7;ANGPT1;TNIP1;PIK3R1
Steroid Biosynthesis_Mus musculus_WP55	2/9	0.0334672	0.64985	0.0275716	-0.0936661	HSD17B1;HSD17B2
Nuclear Receptors in Lipid Metabolism and Toxicity_Homo sapiens_WP299	3/36	0.114391	0.697423	0.0518856	-0.112495	VDR;NR1H4;CYP4B1
Kit Receptor Signaling Pathway_Mus musculus_WP407	4/67	0.179218	0.697423	0.0930158	-0.159908	PTPRU;GRB7;TEC;PIK3R1
Amyotrophic lateral sclerosis (ALS)_Homo sapiens_WP2447	3/38	0.128977	0.697423	0.119697	-0.245153	PPP3CA;BID;BCL2L1
PluriNetWork_Mus musculus_WP1763	12/284	0.228859	0.697423	0.193051	-0.284682	BMP4;HDAC4;TLE2;SMO;CDH1;ID1;WNT5A;FAM129A;SPP1;TWIST1;NR2F2;SGK1
Selenium Micronutrient Network_Homo sapiens_WP15	1/90	0.951311	0.951311	6.47342	-0.323116	F7
Cytoplasmic Ribosomal Proteins_Homo sapiens_WP477	1/89	0.949644	0.951311	6.67543	-0.344905	RPL22
TGF-beta Signaling Pathway_Homo sapiens_WP366	2/132	0.934623	0.940896	5.96492	-0.403298	NEDD9;PIK3R1
B Cell Receptor Signaling Pathway_Homo sapiens_WP23	5/97	0.215902	0.697423	0.283927	-0.435241	TEC;SH3BP2;PLCG2;BLNK;PIK3R1
Osteopontin Signaling_Homo sapiens_WP1434	2/13	0.0665074	0.697423	0.170793	-0.462926	SPP1;ITGAV
Allograft Rejection_Homo sapiens_WP2328	1/78	0.92709	0.936454	6.68273	-0.505916	CXCL12
Myometrial Relaxation and Contraction Pathways_Mus musculus_WP385	7/151	0.231114	0.697423	0.349747	-0.512326	CACNB3;IGFBP4;GNG7;PLCG2;GNG8;GUCA2B;SLC8A1
Mesodermal Commitment Pathway_Homo sapiens_WP2857	1/76	0.922016	0.934476	6.40682	-0.520186	BMP4
Estrogen signalling_Mus musculus_WP1244	1/75	0.919349	0.934476	6.31407	-0.530949	HDAC4
Spinal Cord Injury_Mus musculus_WP2432	5/96	0.209979	0.697423	0.345796	-0.5397	PPP3CA;ANXA1;CCNG1;TLR4;TNFSF13B
SREBP signalling_Homo sapiens_WP1982	1/71	0.907736	0.926262	6.69135	-0.647732	ACSS1
Integrin-mediated Cell Adhesion_Mus musculus_WP6	5/99	0.227899	0.697423	0.443772	-0.656273	CAPN6;CAPN5;RAC3;ITGAV;MAPK6
AMPK Signaling_Homo sapiens_WP1403	1/69	0.901318	0.926012	6.6615	-0.692108	PIK3R1
IL-5 Signaling Pathway_Mus musculus_WP151	1/68	0.897944	0.925716	6.59117	-0.709522	PIK3R1
Cytoplasmic Ribosomal Proteins_Mus musculus_WP163	1/70	0.904581	0.926192	7.13882	-0.715903	RPL22
Leptin signaling pathway_Homo sapiens_WP2034	4/75	0.234147	0.697423	0.494508	-0.717928	IL1RN;PLCG2;PIK3R1;BCL2L1
G1 to S cell cycle control_Homo sapiens_WP45	1/68	0.897944	0.925716	6.79737	-0.731719	POLA2
AGE/RAGE pathway_Homo sapiens_WP2324	1/66	0.890846	0.924754	6.78845	-0.784632	MMP2
Integrated Breast Cancer Pathway_Homo sapiens_WP1984	7/155	0.250851	0.697423	0.58069	-0.803033	AR;PIGR;ANXA1;CDH1;CHEK2;BRCA2;BID
Oncostatin M Signaling Pathway_Homo sapiens_WP2374	1/65	0.887115	0.924078	6.7344	-0.806655	PIK3R1
Myometrial Relaxation and Contraction Pathways_Homo sapiens_WP289	7/156	0.255865	0.697423	0.606016	-0.826065	CACNB3;IGFBP4;GNG7;PLCG2;GNG8;GUCA2B;SLC8A1
Striated Muscle Contraction_Mus musculus_WP216	3/41	0.15199	0.697423	0.458012	-0.862866	TMOD1;MYOM1;ACTN2
Notch Signaling Pathway_Homo sapiens_WP61	1/62	0.875138	0.914778	6.77813	-0.904027	PIK3R1
Integrin-mediated Cell Adhesion_Homo sapiens_WP185	5/101	0.240086	0.697423	0.637736	-0.909895	CAPN6;CAPN5;RAC3;ITGAV;MAPK6
Regulation of toll-like receptor signaling pathway_Homo sapiens_WP1449	3/141	0.847704	0.89232	5.50895	-0.910212	SPP1;PIK3R1;TLR4
Neural Crest Differentiation_Homo sapiens_WP2064	5/101	0.240086	0.697423	0.638179	-0.910526	BMP4;HDAC4;CDH1;ID1;TWIST1
G1 to S cell cycle control_Mus musculus_WP413	1/60	0.866456	0.90887	7.41298	-1.0626	POLA2
Chemokine signaling pathway_Mus musculus_WP2292	4/165	0.796941	0.86939	5.05934	-1.14834	CXCL12;GNG7;GNG8;PIK3R1
EGF/EGFR Signaling Pathway_Homo sapiens_WP437	4/163	0.789141	0.868598	4.92436	-1.16614	RPS6KA5;CBLC;TWIST1;PIK3R1
Corticotropin-releasing hormone_Homo sapiens_WP2355	2/92	0.811118	0.877825	5.60348	-1.17305	PLCG2;TLR4
Purine metabolism_Mus musculus_WP2185	4/158	0.768597	0.866756	4.63607	-1.22016	DGUOK;POLA2;NME5;PAPSS2
IL-1 signaling pathway_Homo sapiens_WP195	1/55	0.842024	0.889462	7.09857	-1.22057	PIK3R1
Steroid Biosynthesis_Homo sapiens_WP496	2/10	0.0409357	0.64985	0.386822	-1.23619	HSD17B1;HSD17B2
GPCRs, Class A Rhodopsin-like_Homo sapiens_WP455	7/259	0.753646	0.865116	4.3788	-1.23847	GPR27;EDNRA;GALR2;PTGER3;NPY1R;ADRB2;HTR2A
Hair Follicle Development: Induction (Part 1 of 3)_Homo sapiens_WP2804	3/42	0.159933	0.697423	0.687699	-1.26055	BMP4;SMO;TCF3
Odorant GPCRs_Mus musculus_WP1397	3/122	0.770581	0.866756	4.94334	-1.28829	GPR27;GPR84;GPR135
ErbB Signaling Pathway_Homo sapiens_WP673	1/55	0.842024	0.889462	7.5648	-1.30074	CBLC
Alzheimers Disease_Homo sapiens_WP2059	3/120	0.760847	0.866756	4.92985	-1.34744	PPP3CA;APOE;BID
IL-4 Signaling Pathway_Homo sapiens_WP395	1/54	0.836627	0.889462	7.74699	-1.38189	PIK3R1
Vitamin A and Carotenoid Metabolism_Homo sapiens_WP716	3/43	0.167999	0.697423	0.807577	-1.44056	SULT2B1;RDH12;LRAT
Apoptosis-related network due to altered Notch3 in ovarian cancer_Homo sapiens_WP2864	1/53	0.831045	0.887236	7.83189	-1.44946	APOE
Wnt Signaling Pathway Netpath_Homo sapiens_WP363	1/51	0.819303	0.877825	7.87754	-1.57	TCF3
Splicing factor NOVA regulated synpatic proteins_Mus musculus_WP1983	3/42	0.159933	0.697423	0.864014	-1.58374	NTNG1;STXBP2;EFNA5
BDNF signaling pathway_Homo sapiens_WP2380	6/144	0.338406	0.748061	1.47447	-1.5976	NTRK2;RPS6KA5;SPP1;NCAM1;PIK3R1;NFATC4
ESC Pluripotency Pathways_Mus musculus_WP339	5/117	0.34229	0.748061	1.49881	-1.60687	BMP4;WNT6;FZD7;WNT5A;MAPK6
Hematopoietic Stem Cell Differentiation_Homo sapiens_WP2849	3/47	0.20134	0.697423	1.03406	-1.65735	KCNH2;CSF1;GATA2
IL-3 Signaling Pathway_Homo sapiens_WP286	3/49	0.218555	0.697423	1.09065	-1.65857	CD69;PIK3R1;BCL2L1
Synaptic Vesicle Pathway_Homo sapiens_WP2267	1/51	0.819303	0.877825	8.4013	-1.67439	SLC18A3
mRNA processing_Mus musculus_WP310	12/398	0.663969	0.806395	4.08964	-1.67479	RDM1;RBM47;PCBP3;RNASET2;RPL22;DND1;RBM4B;MSI2;CSAD;BICC1;TTC39A;RBMS3
Circadian rythm related genes_Homo sapiens_WP3594	6/200	0.648833	0.806395	3.91624	-1.69408	F7;MAGED1;RORC;ID3;RBM4B;HNF1B
Translation Factors_Homo sapiens_WP107	1/51	0.819303	0.877825	8.61996	-1.71797	EIF5
Non-odorant GPCRs_Mus musculus_WP1396	9/256	0.469333	0.775411	2.31604	-1.75195	EDNRA;LPHN1;SMO;GALR2;FZD7;PTGER3;NPY1R;ADRB2;HTR2A
TNF-alpha NF-kB Signaling Pathway_Mus musculus_WP246	7/179	0.376935	0.748061	1.79767	-1.75396	SMARCE1;RPS6KA5;TRAF4;TNIP1;USP11;NFKBIZ;IQGAP2
Senescence and Autophagy in Cancer_Homo sapiens_WP615	3/105	0.67696	0.812352	4.64299	-1.81143	ING2;CXCL1;IGF1
Cell Cycle_Homo sapiens_WP179	3/103	0.664277	0.806395	4.48979	-1.83657	HDAC4;CDH1;CHEK2
TSLP Signaling Pathway_Homo sapiens_WP2203	1/47	0.79332	0.868598	7.96957	-1.84518	TEC
Wnt Signaling Pathway and Pluripotency_Homo sapiens_WP399	3/102	0.657801	0.806395	4.42973	-1.8554	WNT6;FZD7;WNT5A
Focal Adhesion_Homo sapiens_WP306	6/191	0.60447	0.806395	3.69541	-1.86028	SPP1;RAC3;ITGAV;IGF1;PIK3R1;MAPK6
GPCRs, Class A Rhodopsin-like_Mus musculus_WP189	6/171	0.496215	0.783498	2.65877	-1.86312	GPR27;GALR2;PTGER3;NPY1R;ADRB2;HTR2A
Toll-like Receptor Signaling Pathway_Homo sapiens_WP75	3/102	0.657801	0.806395	4.47377	-1.87385	SPP1;PIK3R1;TLR4
One carbon metabolism and related pathways_Mus musculus_WP1770	3/48	0.209908	0.697423	1.20692	-1.8841	GCLM;CDO1;CSAD
Integrated Cancer Pathway_Homo sapiens_WP1971	1/48	0.800146	0.869724	8.47714	-1.89007	CHEK2
Focal Adhesion_Mus musculus_WP85	6/185	0.573274	0.795573	3.43824	-1.913	SPP1;RAC3;ITGAV;IGF1;PIK3R1;MAPK6
MAPK Signaling Pathway_Homo sapiens_WP382	6/168	0.479072	0.775411	2.60221	-1.91498	PPP3CA;TGFB2;RPS6KA5;IL1R2;MAPK6;MAP3K12
MAPK signaling pathway_Mus musculus_WP493	5/155	0.582037	0.795573	3.5972	-1.94688	PPP3CA;TGFB2;IL1R2;MAPK6;MAP3K12
Structural Pathway of Interleukin 1 (IL-1)_Homo sapiens_WP2637	1/47	0.79332	0.868598	8.4103	-1.94723	RPS6KA5
Aryl Hydrocarbon Receptor_Homo sapiens_WP2586	1/46	0.786261	0.868598	8.10756	-1.9496	RET
Glycolysis and Gluconeogenesis_Mus musculus_WP157	3/48	0.209908	0.697423	1.25822	-1.96419	TPI1;PCK1;PFKM
Regulation of Actin Cytoskeleton_Mus musculus_WP523	5/148	0.540808	0.795573	3.22343	-1.98141	RAC3;PIK3R1;WASF1;MAPK6;MYH10
Apoptosis Modulation and Signaling_Homo sapiens_WP1772	4/93	0.367421	0.748061	1.9793	-1.98177	DIABLO;IL1R2;BID;BCL2L1
Amino Acid metabolism_Mus musculus_WP662	4/92	0.3599	0.748061	1.94832	-1.99105	HMGCL;ACSS1;PCK1;GCLM
Regulation of Actin Cytoskeleton_Homo sapiens_WP51	5/150	0.552784	0.795573	3.36429	-1.99431	RAC3;PIK3R1;WASF1;MAPK6;MYH10
Glycolysis and Gluconeogenesis_Homo sapiens_WP534	3/49	0.218555	0.697423	1.31175	-1.99481	TPI1;PCK1;PFKM
Focal Adhesion-PI3K-Akt-mTOR-signaling pathway_Mus musculus_WP2841	10/303	0.543044	0.795573	3.3082	-2.01987	TBC1D1;CSF1;ANGPT1;GNG7;SPP1;GNG8;ITGAV;IGF1;PIK3R1;EFNA5
G Protein Signaling Pathways_Homo sapiens_WP35	3/95	0.609976	0.806395	4.09438	-2.024	PPP3CA;GNG7;GNG8
IL-6 signaling Pathway_Mus musculus_WP387	4/97	0.397431	0.754616	2.19687	-2.02712	AR;TEC;PIK3R1;SGK1
ErbB signaling pathway_Mus musculus_WP1261	1/46	0.786261	0.868598	8.46482	-2.03551	CBLC
Wnt Signaling Pathway and Pluripotency_Mus musculus_WP723	4/94	0.374938	0.748061	2.08573	-2.04609	WNT6;FZD7;WNT5A;HNF1B
TNF alpha Signaling Pathway_Homo sapiens_WP231	3/92	0.588161	0.798408	3.95671	-2.10004	DIABLO;BID;BCL2L1
TCR Signaling Pathway_Homo sapiens_WP69	3/90	0.57319	0.795573	3.81376	-2.1225	PSTPIP1;PIK3R1;FYB
Endoderm Differentiation_Homo sapiens_WP2853	2/71	0.683725	0.817201	5.59107	-2.12572	SFRP1;HNF1B
DNA Damage Response (only ATM dependent)_Homo sapiens_WP710	4/111	0.499619	0.78411	3.08814	-2.14288	WNT6;WNT5A;RAC3;PIK3R1
miRNA Regulation of DNA Damage Response_Homo sapiens_WP1530	3/87	0.55011	0.795573	3.58767	-2.14412	CHEK2;CCNG1;BID
TGF Beta Signaling Pathway_Mus musculus_WP113	3/52	0.244896	0.697423	1.52799	-2.14976	BMP4;SPP1;LTBP1
Cardiac Hypertrophic Response_Homo sapiens_WP2795	3/55	0.2717	0.704037	1.65704	-2.15921	HDAC4;PPP3CA;IGF1
Androgen receptor signaling pathway_Homo sapiens_WP138	3/89	0.565578	0.795573	3.79511	-2.16286	SMARCE1;AR;PIK3R1
DNA Damage Response_Homo sapiens_WP707	2/68	0.660665	0.806395	5.23663	-2.17063	CHEK2;BID
RANKL/RANK Signaling Pathway_Homo sapiens_WP2018	3/55	0.2717	0.704037	1.67276	-2.1797	CTSK;PIK3R1;PAPSS2
Aryl Hydrocarbon Receptor Pathway_Homo sapiens_WP2873	1/46	0.786261	0.868598	9.19142	-2.21023	CES3
Cardiac Progenitor Differentiation_Homo sapiens_WP2406	3/53	0.253788	0.697423	1.62714	-2.23123	BMP4;NCAM1;IGF1
Translation Factors_Mus musculus_WP307	1/46	0.786261	0.868598	9.31488	-2.23992	EIF5
G Protein Signaling Pathways_Mus musculus_WP232	3/88	0.557885	0.795573	3.86164	-2.25367	PPP3CA;GNG7;GNG8
Delta-Notch Signaling Pathway_Mus musculus_WP265	3/81	0.501831	0.78411	3.28106	-2.26226	CNTN1;PIK3R1;TCF3
Osteoclast_Mus musculus_WP454	2/13	0.0665074	0.697423	0.845317	-2.29118	CTSK;SPP1
IL-7 Signaling Pathway_Mus musculus_WP297	1/43	0.763607	0.866756	8.5746	-2.31259	PIK3R1
Interleukin-11 Signaling Pathway_Homo sapiens_WP2332	1/44	0.771413	0.866756	8.94294	-2.32098	PIK3R1
Signaling Pathways in Glioblastoma_Homo sapiens_WP2261	3/83	0.518224	0.794459	3.55665	-2.33796	PLCG2;PIK3R1;BRCA2
TGF-beta Receptor Signaling_Homo sapiens_WP560	3/56	0.280708	0.705999	1.86328	-2.36718	BMP4;SPP1;LTBP1
TSH signaling pathway_Homo sapiens_WP2032	3/66	0.371328	0.748061	2.41153	-2.38903	PAX8;KCNIP3;PIK3R1
Kit receptor signaling pathway_Homo sapiens_WP304	3/59	0.307866	0.713391	2.02974	-2.39122	GRB7;TEC;PIK3R1
Peptide GPCRs_Homo sapiens_WP24	3/74	0.442363	0.775411	2.9669	-2.41988	EDNRA;GALR2;NPY1R
Alzheimers Disease_Mus musculus_WP2075	3/73	0.433635	0.766538	2.92443	-2.44351	PPP3CA;APOE;BID
Alpha6-Beta4 Integrin Signaling Pathway_Mus musculus_WP488	2/64	0.627844	0.806395	5.26083	-2.44872	AR;PIK3R1
PPAR signaling pathway_Mus musculus_WP2316	3/68	0.38931	0.753504	2.61812	-2.46987	OLR1;PCK1;SLC27A2
miRNA regulation of DNA Damage Response_Mus musculus_WP2087	3/64	0.35325	0.748061	2.3883	-2.48521	CHEK2;CCNG1;BID
Histone Modifications_Homo sapiens_WP2369	2/66	0.644554	0.806395	5.66151	-2.48652	SUV420H2;SUV420H1
Folate Metabolism_Homo sapiens_WP176	3/68	0.38931	0.753504	2.67601	-2.52449	F7;CSF1;FOLR1
IL-2 Signaling Pathway_Homo sapiens_WP49	1/42	0.755535	0.865116	9.01467	-2.52708	PIK3R1
Complement and Coagulation Cascades_Mus musculus_WP449	3/55	0.2717	0.704037	1.95485	-2.54728	F7;PROS1;F3
Wnt Signaling Pathway_Mus musculus_WP403	3/58	0.298796	0.713391	2.11614	-2.55628	WNT6;FZD7;WNT5A
Peptide GPCRs_Mus musculus_WP234	3/66	0.371328	0.748061	2.59371	-2.56951	EDNRA;GALR2;NPY1R
Serotonin and anxiety-related events_Mus musculus_WP2140	2/13	0.0665074	0.697423	0.952219	-2.58094	PPP3CA;HTR2A
Wnt Signaling Pathway_Homo sapiens_WP428	3/67	0.380334	0.748061	2.67373	-2.58471	WNT6;FZD7;WNT5A
Oxidation by Cytochrome P450_Homo sapiens_WP43	2/62	0.61053	0.806395	5.32682	-2.6284	CYP4B1;CYP7B1
Complement and Coagulation Cascades_Homo sapiens_WP558	3/59	0.307866	0.713391	2.23675	-2.63509	F7;PROS1;F3
IL-5 Signaling Pathway_Homo sapiens_WP127	1/40	0.738556	0.858786	8.86517	-2.68667	PIK3R1
Osteoclast Signaling_Homo sapiens_WP12	2/16	0.0959608	0.697423	1.17932	-2.7641	CTSK;SPP1
PDGF Pathway_Homo sapiens_WP2526	1/39	0.72963	0.858388	8.88733	-2.80145	PIK3R1
G13 Signaling Pathway_Homo sapiens_WP524	1/40	0.738556	0.858786	9.30683	-2.82052	IQGAP2
miRNA targets in ECM and membrane receptors_Homo sapiens_WP2911	1/41	0.747187	0.865116	9.87196	-2.87708	SDC2
DNA Replication_Homo sapiens_WP466	1/42	0.755535	0.865116	10.3713	-2.90739	POLA2
Interferon type I signaling pathways_Homo sapiens_WP585	2/54	0.535206	0.795573	4.86706	-3.04242	RPS6KA5;PIK3R1
Preimplantation Embryo_Homo sapiens_WP3527	2/59	0.58342	0.795573	5.70971	-3.07666	CDH1;GATA2
Transcriptional activation by NRF2_Homo sapiens_WP3	2/15	0.0857751	0.697423	1.26941	-3.1177	GCLM;EPHB2
Drug Induction of Bile Acid Pathway_Homo sapiens_WP2289	2/17	0.106468	0.697423	1.42256	-3.18639	VDR;NR1H4
Vitamin B12 Metabolism_Homo sapiens_WP1533	2/53	0.525114	0.795573	4.98504	-3.21106	F7;APOE
DNA Replication_Mus musculus_WP150	1/40	0.738556	0.858786	10.6496	-3.22747	POLA2
IL-7 Signaling Pathway_Homo sapiens_WP205	2/25	0.198604	0.697423	2.06487	-3.33775	PIK3R1;BCL2L1
Keap1-Nrf2_Mus musculus_WP1245	2/14	0.0759453	0.697423	1.3012	-3.35415	GCLM;EPHB2
Heart Development_Homo sapiens_WP1591	2/47	0.46155	0.775411	4.69095	-3.62688	BMP4;NFATC4
Glycogen Metabolism_Homo sapiens_WP500	1/36	0.700984	0.827934	10.2762	-3.65081	PYGM
Serotonin and anxiety_Mus musculus_WP2141	2/17	0.106468	0.697423	1.64385	-3.68207	PPP3CA;HTR2A
TOR Signaling_Homo sapiens_WP1471	1/36	0.700984	0.827934	10.4194	-3.70169	DDIT4L
G13 Signaling Pathway_Mus musculus_WP298	1/35	0.690777	0.822354	10.4346	-3.86017	IQGAP2
Heart Development_Mus musculus_WP2067	2/44	0.427952	0.766538	4.62176	-3.92269	BMP4;NFATC4
IL-6 signaling pathway_Homo sapiens_WP364	2/43	0.416507	0.757286	4.49255	-3.93481	PIK3R1;BCL2L1
Tryptophan metabolism_Homo sapiens_WP465	2/46	0.450477	0.775411	4.99136	-3.98035	ALDH2;CYP7B1
Alpha 6 Beta 4 signaling pathway_Homo sapiens_WP244	1/33	0.669308	0.806395	10.119	-4.06288	PIK3R1
Type II interferon signaling (IFNG)_Mus musculus_WP1253	1/32	0.658022	0.806395	9.81481	-4.10767	GBP3
IL-1 Signaling Pathway_Mus musculus_WP37	2/36	0.33354	0.748061	3.82139	-4.19585	IL1RN;IL1R2
Ovarian Infertility Genes_Homo sapiens_WP34	1/32	0.658022	0.806395	10.0428	-4.20309	VDR
Physiological and Pathological Hypertrophy of the Heart_Homo sapiens_WP1528	2/25	0.198604	0.697423	2.60176	-4.20559	PPP3CA;NFATC4
TarBasePathway_Homo sapiens_WP1992	2/18	0.117265	0.697423	2.00472	-4.29675	HDAC4;IGF1
Monoamine Transport_Homo sapiens_WP727	1/32	0.658022	0.806395	10.6271	-4.44764	FBXO32
Extracellular vesicle-mediated signaling in recipient cells_Homo sapiens_WP2870	2/30	0.259892	0.697423	3.32756	-4.48385	TGFB2;WNT5A
Fluoropyrimidine Activity_Homo sapiens_WP1601	1/33	0.669308	0.806395	11.2814	-4.52959	UPP2
Ovarian Infertility Genes_Mus musculus_WP273	1/31	0.646351	0.806395	10.3971	-4.53741	VDR
Tryptophan metabolism_Mus musculus_WP79	2/43	0.416507	0.757286	5.19319	-4.54846	ALDH2;CYP7B1
Oxidative Stress_Homo sapiens_WP408	1/31	0.646351	0.806395	10.4631	-4.56624	NFIX
p38 MAPK Signaling Pathway_Mus musculus_WP350	2/32	0.284555	0.705999	3.68246	-4.62821	TGFB2;RPS6KA5
MAPK Cascade_Mus musculus_WP251	1/29	0.621803	0.806395	9.8291	-4.67012	MAP3K12
p38 MAPK Signaling Pathway_Homo sapiens_WP400	2/34	0.309136	0.713391	3.97844	-4.67059	TGFB2;RPS6KA5
Oxidation by Cytochrome P450_Mus musculus_WP1274	2/39	0.369644	0.748061	4.70484	-4.68232	CYP4B1;CYP7B1
MAPK Cascade_Homo sapiens_WP422	1/29	0.621803	0.806395	9.96743	-4.73585	MAP3K12
Trans-sulfuration pathway_Homo sapiens_WP2333	2/11	0.0489613	0.667655	1.59271	-4.80475	GCLM;CSAD
T-Cell Receptor and Co-stimulatory Signaling_Homo sapiens_WP2583	1/29	0.621803	0.806395	10.3105	-4.89887	PPP3CA
Toll Like Receptor signaling_Mus musculus_WP88	2/33	0.296862	0.713391	4.04653	-4.91446	MAL;TLR4
Zinc homeostasis_Homo sapiens_WP3529	2/37	0.345651	0.748061	4.64958	-4.93936	SLC39A11;SLC39A8
FSH signaling pathway_Homo sapiens_WP2035	1/27	0.595553	0.804802	9.57204	-4.96085	SGK1
ATM Signaling Pathway_Homo sapiens_WP2516	2/40	0.381511	0.748061	5.17868	-4.99026	CHEK2;BID
Dopaminergic Neurogenesis_Homo sapiens_WP2855	1/30	0.634283	0.806395	10.9682	-4.99339	RET
Endothelin Pathways_Homo sapiens_WP2197	2/34	0.309136	0.713391	4.2873	-5.03317	EDNRA;NPY1R
Sulfation Biotransformation Reaction_Homo sapiens_WP692	2/18	0.117265	0.697423	2.35906	-5.0562	SULT2B1;PAPSS2
Trans-sulfuration and one carbon metabolism_Homo sapiens_WP2525	1/32	0.658022	0.806395	12.183	-5.0988	GCLM
Matrix Metalloproteinases_Homo sapiens_WP129	2/30	0.259892	0.697423	3.87374	-5.21983	MMP2;MMP10
Glycogen Metabolism_Mus musculus_WP317	1/30	0.634283	0.806395	11.5118	-5.24088	PYGM
Fatty Acid Beta Oxidation_Homo sapiens_WP143	2/34	0.309136	0.713391	4.47607	-5.25479	TPI1;GPD2
Blood Clotting Cascade_Homo sapiens_WP272	2/22	0.162767	0.697423	2.89717	-5.25962	F7;KLK1
Fatty Acid Beta Oxidation_Mus musculus_WP1269	2/33	0.296862	0.713391	4.33744	-5.26777	TPI1;GPD2
Melatonin metabolism and effects_Homo sapiens_WP3298	1/28	0.608898	0.806395	10.6529	-5.28496	APOE
Dopaminergic Neurogenesis_Mus musculus_WP1498	1/29	0.621803	0.806395	11.204	-5.32338	RET
Statin Pathway_Homo sapiens_WP430	2/31	0.272228	0.704037	4.15057	-5.40037	APOE;ACSS1
Matrix Metalloproteinases_Mus musculus_WP441	2/29	0.247561	0.697423	3.91794	-5.46983	MMP2;MMP10
Hedgehog Signaling Pathway_Mus musculus_WP116	2/22	0.162767	0.697423	3.03571	-5.51113	SMO;GAS1
Glutathione and one carbon metabolism_Mus musculus_WP730	1/30	0.634283	0.806395	12.2149	-5.56098	GCLM
EPO Receptor Signaling_Homo sapiens_WP581	1/26	0.581754	0.795573	10.3555	-5.60963	PTPRU
Monoamine GPCRs_Homo sapiens_WP58	2/33	0.296862	0.713391	4.64521	-5.64155	ADRB2;HTR2A
Cytokines and Inflammatory Response_Homo sapiens_WP530	2/26	0.210755	0.697423	3.64523	-5.67584	CSF1;CXCL1
EPO Receptor Signaling_Mus musculus_WP1249	1/26	0.581754	0.795573	10.4832	-5.67884	PTPRU
Signal Transduction of S1P Receptor_Homo sapiens_WP26	1/25	0.567485	0.795573	10.1117	-5.72869	MAPK6
Oxidative Stress_Mus musculus_WP412	1/26	0.581754	0.795573	10.5983	-5.74115	NFIX
IL-9 Signaling Pathway_Mus musculus_WP10	1/24	0.55273	0.795573	9.68689	-5.74322	PIK3R1
Monoamine GPCRs_Mus musculus_WP570	2/32	0.284555	0.705999	4.70109	-5.90846	ADRB2;HTR2A
Angiogenesis_Homo sapiens_WP1539	1/24	0.55273	0.795573	10.6435	-6.31038	ANGPT1
Signal Transduction of S1P Receptor_Mus musculus_WP57	1/22	0.521694	0.794459	10.6108	-6.90419	MAPK6
Cytokines and Inflammatory Response (BioCarta)_Mus musculus_WP222	1/25	0.567485	0.795573	12.6405	-7.16134	CSF1
Glucuronidation_Homo sapiens_WP698	1/26	0.581754	0.795573	13.9292	-7.54552	PGM5
Differentiation of white and brown adipocyte _Homo sapiens_WP2895	1/25	0.567485	0.795573	13.8013	-7.81902	BMP4
Serotonin Receptor 2 and ELK-SRF/GATA4 signaling_Homo sapiens_WP732	1/20	0.488509	0.775411	11.2418	-8.05358	HTR2A
GPCRs, Class B Secretin-like_Homo sapiens_WP334	1/23	0.537472	0.795573	13.1696	-8.17675	LPHN1
Serotonin Receptor 4/6/7 and NR3C Signaling_Homo sapiens_WP734	1/19	0.471064	0.775411	11.0469	-8.31571	RPS6KA5
Hypertrophy Model_Homo sapiens_WP516	1/20	0.488509	0.775411	11.6271	-8.3296	DUSP14
Hypertrophy Model_Mus musculus_WP202	1/20	0.488509	0.775411	11.6525	-8.34782	DUSP14
IL-9 Signaling Pathway_Homo sapiens_WP22	1/17	0.434372	0.766538	10.3015	-8.58998	PIK3R1
GPCRs, Class B Secretin-like_Mus musculus_WP456	1/22	0.521694	0.794459	13.55	-8.81665	LPHN1
Tamoxifen metabolism_Homo sapiens_WP691	1/21	0.50538	0.785564	13.2433	-9.0378	FMO1
Glutathione metabolism_Homo sapiens_WP100	1/23	0.537472	0.795573	14.7382	-9.15062	GCLM
Apoptosis Modulation by HSP70_Homo sapiens_WP384	1/19	0.471064	0.775411	12.1864	-9.17346	BID
Sphingolipid Metabolism_Homo sapiens_WP1422	1/20	0.488509	0.775411	12.8287	-9.19047	SGMS2
Small Ligand GPCRs_Homo sapiens_WP247	1/19	0.471064	0.775411	12.5656	-9.4589	PTGER3
Urea cycle and metabolism of amino groups_Homo sapiens_WP497	1/20	0.488509	0.775411	13.386	-9.5897	GATM
RalA downstream regulated genes_Homo sapiens_WP2290	1/12	0.331135	0.748061	8.70151	-9.61716	RAC3
Transcription factor regulation in adipogenesis_Homo sapiens_WP3599	1/22	0.521694	0.794459	14.8307	-9.64996	TWIST1
TP53 Network_Homo sapiens_WP1742	1/19	0.471064	0.775411	13.0236	-9.80367	BID
Small Ligand GPCRs_Mus musculus_WP353	1/18	0.453025	0.775411	12.773	-10.1138	PTGER3
Blood Clotting Cascade_Mus musculus_WP460	1/19	0.471064	0.775411	13.5115	-10.171	F7
Mitochondrial Gene Expression_Homo sapiens_WP391	1/20	0.488509	0.775411	14.4698	-10.3662	PPP3CA
Apoptosis Modulation by HSP70_Mus musculus_WP166	1/16	0.415083	0.757286	12.8908	-11.3346	BID
Statin Pathway_Mus musculus_WP1	1/17	0.434372	0.766538	13.5976	-11.3385	APOE
Farnesoid X Receptor Pathway_Homo sapiens_WP2879	1/19	0.471064	0.775411	15.063	-11.3389	NR1H4
Mitochondrial Gene Expression_Mus musculus_WP1263	1/18	0.453025	0.775411	14.3298	-11.3464	PPP3CA
Estrogen Receptor Pathway_Homo sapiens_WP2881	1/13	0.353188	0.748061	11.4621	-11.9293	PCK1
Metastatic brain tumor_Homo sapiens_WP2249	1/14	0.374514	0.748061	12.2762	-12.0568	PIK3R1
Ganglio Sphingolipid Metabolism_Homo sapiens_WP1423	1/13	0.353188	0.748061	11.7722	-12.252	B3GALT4
Fatty Acid Omega Oxidation_Homo sapiens_WP206	1/16	0.415083	0.757286	14.7839	-12.9991	ALDH2
Biogenic Amine Synthesis_Homo sapiens_WP550	1/15	0.395138	0.754616	14.1475	-13.1363	CHAT
TCA Cycle and PDHc_Homo sapiens_WP2453	1/16	0.415083	0.757286	15.0076	-13.1959	PCK1
Cori Cycle_Homo sapiens_WP1946	1/16	0.415083	0.757286	15.2148	-13.378	TPI1
Biogenic Amine Synthesis_Mus musculus_WP522	1/14	0.374514	0.748061	13.6974	-13.4525	CHAT
MFAP5-mediated ovarian cancer cell motility and invasiveness_Homo sapiens_WP3301	1/12	0.331135	0.748061	12.3923	-13.6963	ITGAV
Glutathione metabolism_Mus musculus_WP164	1/17	0.434372	0.766538	16.43	-13.7002	GCLM
Osteoblast Signaling_Homo sapiens_WP322	1/14	0.374514	0.748061	14.5292	-14.2695	ITGAV
Hedgehog Signaling Pathway_Homo sapiens_WP47	1/16	0.415083	0.757286	16.3504	-14.3765	SMO
NLR Proteins_Homo sapiens_WP288	1/9	0.260371	0.697423	11.0357	-14.8502	EPHB2
Glucuronidation_Mus musculus_WP1241	1/15	0.395138	0.754616	16.0468	-14.8998	PGM5
EV release from cardiac cells and their functional effects_Homo sapiens_WP3297	1/9	0.260371	0.697423	11.4518	-15.4101	CXCL12
NLR Proteins_Mus musculus_WP1256	1/8	0.23516	0.697423	10.7109	-15.5039	EPHB2
Fatty acid oxidation_Mus musculus_WP2318	1/10	0.284753	0.705999	12.9578	-16.2767	SLC25A29
miR-517 relationship with ARCN1 and USP1_Homo sapiens_WP3596	1/5	0.154259	0.697423	8.76441	-16.3817	ID1
Homologous recombination_Mus musculus_WP1258	1/13	0.353188	0.748061	15.929	-16.5782	BRCA2
Macrophage markers_Mus musculus_WP2271	1/9	0.260371	0.697423	12.3419	-16.6078	F3
Glucocorticoid & Mineralcorticoid Metabolism_Homo sapiens_WP237	1/8	0.23516	0.697423	11.5159	-16.6691	HSD11B1
Homologous recombination_Homo sapiens_WP186	1/13	0.353188	0.748061	16.1666	-16.8255	BRCA2
Glial Cell Differentiation_Homo sapiens_WP2276	1/7	0.20909	0.697423	10.8265	-16.9433	PLP1
Acetylcholine Synthesis_Homo sapiens_WP528	1/7	0.20909	0.697423	11.4436	-17.9092	CHAT
Glucocorticoid & Mineralcorticoid Metabolism_Mus musculus_WP495	1/8	0.23516	0.697423	12.3842	-17.926	HSD11B1
Dual hijack model of Vif in HIV infection_Homo sapiens_WP3300	1/8	0.23516	0.697423	12.6842	-18.3602	TCEB1
Vitamin D Metabolism_Homo sapiens_WP1531	1/10	0.284753	0.705999	16.0737	-20.1907	VDR
Methylation Pathways_Homo sapiens_WP704	1/9	0.260371	0.697423	15.0445	-20.2446	TPMT
Methylation_Mus musculus_WP1247	1/9	0.260371	0.697423	15.6706	-21.0871	TPMT
Composition of Lipid Particles_Homo sapiens_WP3601	1/9	0.260371	0.697423	17.7507	-23.8862	APOE
Acetylcholine Synthesis_Mus musculus_WP175	1/6	0.182133	0.697423	14.1182	-24.0436	CHAT
Catalytic cycle of mammalian Flavin-containing MonoOxygenases (FMOs)_Homo sapiens_WP688	1/5	0.154259	0.697423	13.6686	-25.5482	FMO1
Arylamine metabolism_Homo sapiens_WP694	1/6	0.182133	0.697423	16.0902	-27.4019	NAT2
Pentose Phosphate Pathway_Homo sapiens_WP134	1/7	0.20909	0.697423	17.7104	-27.7166	RPIA
Pentose Phosphate Pathway_Mus musculus_WP63	1/7	0.20909	0.697423	18.6524	-29.1907	RPIA
Fatty Acid Omega Oxidation_Mus musculus_WP33	1/7	0.20909	0.697423	19.374	-30.3201	ALDH2
Synthesis and Degradation of Ketone Bodies_Mus musculus_WP543	1/5	0.154259	0.697423	19.7957	-37.0006	HMGCL
Synthesis and Degradation of Ketone Bodies_Homo sapiens_WP311	1/5	0.154259	0.697423	20.8791	-39.0255	HMGCL

## Sheet: 10.5vs12.5
Term	Overlap	P-value	Adjusted P-value	Z-score	Combined Score	Genes
DNA Replication_Mus musculus_WP150	7/40	8.62449e-08	9.58049e-06	-2.17029	35.3021	RFC5;CDT1;DBF4;MCM4;MCM5;MCM10;MCM2
DNA Replication_Homo sapiens_WP466	7/42	1.22827e-07	9.58049e-06	-2.13759	34.0143	RFC5;CDT1;DBF4;MCM4;MCM5;MCM10;MCM2
Cell Cycle_Homo sapiens_WP179	7/103	5.55426e-05	0.00288822	-1.84199	18.0485	CCNB1;DBF4;PLK1;MCM4;MCM5;MCM10;MCM2
Retinoblastoma (RB) in Cancer_Homo sapiens_WP2446	6/90	0.000212101	0.00827195	-1.86934	15.8117	RFC5;CDT1;DNMT1;CCNB1;HMGB2;MCM4
Gastric Cancer Network 1_Homo sapiens_WP2361	3/29	0.00253273	0.0790212	-1.76205	10.5343	MCM4;AURKA;KIF15
G1 to S cell cycle control_Homo sapiens_WP45	4/68	0.00392789	0.102125	-1.90143	10.5333	CCNB1;MCM4;MCM5;MCM2
G1 to S cell cycle control_Mus musculus_WP413	3/60	0.0191681	0.427176	-1.84051	7.27831	MCM4;MCM5;MCM2
Endoderm Differentiation_Homo sapiens_WP2853	3/71	0.0297067	0.460827	-1.69796	5.97068	SFRP1;PTHLH;EZH2
One Carbon Metabolism_Homo sapiens_WP241	2/28	0.0285845	0.460827	-1.64242	5.83862	DNMT1;DNMT3B
One Carbon Metabolism_Mus musculus_WP435	2/28	0.0285845	0.460827	-1.55061	5.51224	DNMT1;DNMT3B
Glutathione and one carbon metabolism_Mus musculus_WP730	2/30	0.0324942	0.460827	-1.52504	5.22584	DNMT1;DNMT3B
Trans-sulfuration and one carbon metabolism_Homo sapiens_WP2525	2/32	0.0366003	0.475804	-1.55183	5.13297	DNMT1;DNMT3B
IL-3 Signaling Pathway_Mus musculus_WP373	3/97	0.0643155	0.512282	-1.65634	4.54492	LCK;BIRC5;PIK3CD
G13 Signaling Pathway_Mus musculus_WP298	2/35	0.0431088	0.512282	-1.3514	4.24883	PIK3CD;APBB3
Diurnally Regulated Genes with Circadian Orthologs_Mus musculus_WP1268	2/48	0.0755287	0.512282	-1.28249	3.31298	UGP2;PPP1R3C
Exercise-induced Circadian Regulation_Mus musculus_WP544	2/48	0.0755287	0.512282	-1.23486	3.18995	UGP2;PPP1R3C
Mecp2 and Associated Rett Syndrome_Mus musculus_WP2910	2/46	0.0701436	0.512282	-1.19136	3.16569	BDNF;EZH2
IL-4 Signaling Pathway_Homo sapiens_WP395	2/54	0.0924187	0.533975	-1.29036	3.0729	BIRC5;PIK3CD
Diurnally Regulated Genes with Circadian Orthologs_Homo sapiens_WP410	2/48	0.0755287	0.512282	-1.16321	3.00485	UGP2;PPP1R3C
Interferon type I signaling pathways_Homo sapiens_WP585	2/54	0.0924187	0.533975	-1.24387	2.96218	LCK;PIK3CD
Mecp2 and Associated Rett Syndrome_Homo sapiens_WP3584	2/48	0.0755287	0.512282	-1.14425	2.95587	BDNF;EZH2
Endochondral Ossification_Mus musculus_WP1270	2/59	0.107241	0.576883	-1.04278	2.3282	GHR;PTHLH
Regulation of toll-like receptor signaling pathway_Homo sapiens_WP1449	3/141	0.149115	0.594742	-1.19332	2.27094	CXCL9;PLK1;PIK3CD
Endochondral Ossification_Homo sapiens_WP474	2/64	0.122644	0.594742	-1.00723	2.11364	GHR;PTHLH
AMPK Signaling_Homo sapiens_WP1403	2/69	0.138543	0.594742	-1.06077	2.0967	CCNB1;PIK3CD
p53 signaling_Mus musculus_WP2902	2/64	0.122644	0.594742	-0.989612	2.07667	CCNB1;GTSE1
SIDS Susceptibility Pathways_Homo sapiens_WP706	3/160	0.193076	0.594742	-0.956196	1.57263	IL1RN;KCNJ8;BDNF
Amino Acid metabolism_Mus musculus_WP662	2/92	0.215993	0.594742	-0.707994	1.08501	HAL;TDO2
Toll-like Receptor Signaling Pathway_Homo sapiens_WP75	2/102	0.250854	0.594742	-0.458378	0.633884	CXCL9;PIK3CD
Integrated Pancreatic Cancer Pathway_Homo sapiens_WP2377	3/192	0.272743	0.594742	-0.476616	0.619232	BDNF;PLK1;EZH2
PluriNetWork_Mus musculus_WP1763	4/284	0.281486	0.594742	-0.389649	0.493947	DNMT1;DNMT3B;PIK3CD;EZH2
DNA Damage Response (only ATM dependent)_Homo sapiens_WP710	2/111	0.282365	0.594742	-0.332772	0.420808	WNT10A;PIK3CD
Senescence and Autophagy in Cancer_Homo sapiens_WP615	2/105	0.261356	0.594742	-0.261976	0.351538	LAMP2;ULK1
Focal Adhesion-PI3K-Akt-mTOR-signaling pathway_Mus musculus_WP2841	4/303	0.321783	0.594742	-0.0975891	0.110654	GHR;PDGFC;PIK3CD;ULK1
ESC Pluripotency Pathways_Mus musculus_WP339	2/117	0.303323	0.594742	-0.0255833	0.0305197	WNT10A;PIK3CD
PodNet: protein-protein interactions in the podocyte_Mus musculus_WP2310	4/305	0.326056	0.594742	0.000392397	-0.000439754	OLFM1;LGALS1;BIRC5;PIK3CD
XPodNet - protein-protein interactions in the podocyte expanded by STRING_Mus musculus_WP2309	5/808	0.88375	0.88375	1.95323	-0.241381	OLFM1;LGALS1;LCK;BIRC5;PIK3CD
Circadian rythm related genes_Homo sapiens_WP3594	1/200	0.851704	0.857199	1.80581	-0.289862	EZH2
Metapathway biotransformation_Homo sapiens_WP702	1/178	0.816888	0.829266	1.80593	-0.365256	GAL3ST2
TNF-alpha NF-kB Signaling Pathway_Mus musculus_WP246	1/179	0.818634	0.829266	1.87928	-0.376079	MCM5
MAPK Signaling Pathway_Homo sapiens_WP382	1/168	0.798482	0.819495	1.79231	-0.403345	BDNF
Non-odorant GPCRs_Mus musculus_WP1396	3/256	0.436507	0.655561	0.499753	-0.414271	HTR2B;PTH2R;PTGDR
Chemokine signaling pathway_Mus musculus_WP2292	1/165	0.79261	0.818855	1.8049	-0.419501	PIK3CD
EGF/EGFR Signaling Pathway_Homo sapiens_WP437	1/163	0.788601	0.818855	1.77067	-0.420525	AURKA
Insulin Signaling_Homo sapiens_WP481	1/160	0.782442	0.818855	1.79322	-0.439941	PIK3CD
MAPK signaling pathway_Mus musculus_WP493	1/155	0.771778	0.815787	1.7198	-0.445527	BDNF
GPCRs, Class A Rhodopsin-like_Homo sapiens_WP455	3/259	0.443957	0.655561	0.55159	-0.447907	OPN1MW;HTR2B;PTGDR
Myometrial Relaxation and Contraction Pathways_Homo sapiens_WP289	1/156	0.773952	0.815787	1.75849	-0.450605	GUCY1A3
Regulation of Actin Cytoskeleton_Homo sapiens_WP51	1/150	0.760595	0.815787	1.67805	-0.459207	PIK3CD
NRF2 pathway_Homo sapiens_WP2884	2/146	0.402237	0.646897	0.508382	-0.46299	SLC5A3;SLC2A6
Regulation of Actin Cytoskeleton_Mus musculus_WP523	1/148	0.75597	0.815787	1.66924	-0.466974	PIK3CD
Insulin Signaling_Mus musculus_WP65	1/154	0.769584	0.815787	1.78952	-0.468685	PIK3CD
Myometrial Relaxation and Contraction Pathways_Mus musculus_WP385	1/151	0.762874	0.815787	1.75988	-0.476332	GUCY1A3
Purine metabolism_Mus musculus_WP2185	2/158	0.441294	0.655561	0.593285	-0.485333	GUCY1A3;ENTPD5
Integrated Breast Cancer Pathway_Homo sapiens_WP1984	2/155	0.431657	0.655561	0.58069	-0.487851	PLK1;AURKA
BDNF signaling pathway_Homo sapiens_WP2380	1/144	0.746453	0.815787	1.69703	-0.49625	BDNF
Ectoderm Differentiation_Homo sapiens_WP2858	1/139	0.734035	0.812124	1.73667	-0.536974	HMGB2
GPCRs, Class A Rhodopsin-like_Mus musculus_WP189	2/171	0.481985	0.659559	0.7661	-0.559132	HTR2B;PTGDR
Adipogenesis_Homo sapiens_WP236	1/130	0.71014	0.796992	1.65331	-0.565917	BMP3
Metapathway biotransformation_Mus musculus_WP1251	1/132	0.715629	0.797415	1.70395	-0.570131	GAL3ST2
Adipogenesis genes_Mus musculus_WP447	1/128	0.704547	0.796444	1.6725	-0.585708	BMP3
Focal Adhesion_Mus musculus_WP85	2/185	0.523721	0.686889	0.910683	-0.589027	PDGFC;PIK3CD
EGFR1 Signaling Pathway_Mus musculus_WP572	2/171	0.481985	0.659559	0.816052	-0.595588	HAT1;PIK3CD
Odorant GPCRs_Mus musculus_WP1397	1/122	0.687114	0.782407	1.59729	-0.599391	TAS1R2
Spinal Cord Injury_Homo sapiens_WP2431	1/119	0.678018	0.777727	1.55434	-0.603989	BDNF
Focal Adhesion_Homo sapiens_WP306	2/191	0.540908	0.691653	1.02436	-0.629476	PDGFC;PIK3CD
Wnt Signaling Pathway NetPath_Mus musculus_WP539	1/106	0.635463	0.734313	1.52979	-0.693609	SFRP1
Integrin-mediated Cell Adhesion_Homo sapiens_WP185	1/101	0.617645	0.723277	1.49777	-0.721689	CAPN6
MicroRNAs in cardiomyocyte hypertrophy_Homo sapiens_WP1544	1/101	0.617645	0.723277	1.51853	-0.73169	PIK3CD
B Cell Receptor Signaling Pathway_Homo sapiens_WP23	1/97	0.602769	0.723277	1.46047	-0.739322	LCK
Wnt Signaling Pathway and Pluripotency_Homo sapiens_WP399	1/102	0.621276	0.723277	1.55512	-0.740206	WNT10A
Integrin-mediated Cell Adhesion_Mus musculus_WP6	1/99	0.610277	0.723277	1.51191	-0.746643	CAPN6
TNF alpha Signaling Pathway_Homo sapiens_WP231	1/92	0.583362	0.720568	1.4047	-0.75706	PLK1
Leptin signaling pathway_Homo sapiens_WP2034	1/75	0.510048	0.686889	1.12532	-0.757623	IL1RN
Spinal Cord Injury_Mus musculus_WP2432	1/96	0.598961	0.723277	1.51001	-0.773968	BDNF
Wnt Signaling Pathway and Pluripotency_Mus musculus_WP723	1/94	0.591235	0.720568	1.47966	-0.777623	WNT10A
Apoptosis Modulation and Signaling_Homo sapiens_WP1772	1/93	0.587317	0.720568	1.52112	-0.809525	BIRC5
miRNA Regulation of DNA Damage Response_Homo sapiens_WP1530	1/87	0.563012	0.702639	1.41779	-0.814455	CCNB1
Apoptosis_Homo sapiens_WP254	1/86	0.558825	0.702639	1.41389	-0.822768	BIRC5
Delta-Notch Signaling Pathway_Mus musculus_WP265	1/81	0.537283	0.691653	1.32635	-0.823969	LCK
Apoptosis_Mus musculus_WP1254	1/79	0.528376	0.686889	1.30765	-0.834211	BIRC5
MicroRNAs in Cardiomyocyte Hypertrophy_Mus musculus_WP1560	1/79	0.528376	0.686889	1.30809	-0.834493	PIK3CD
Signaling Pathways in Glioblastoma_Homo sapiens_WP2261	1/83	0.546022	0.692516	1.41396	-0.855578	PIK3CD
GPCRs, Other_Mus musculus_WP41	1/76	0.514695	0.686889	1.37502	-0.913265	PTH2R
Allograft Rejection_Homo sapiens_WP2328	1/78	0.523859	0.686889	1.41526	-0.91501	CXCL9
DNA Damage Response_Homo sapiens_WP707	1/68	0.476252	0.659559	1.26494	-0.938344	CCNB1
Rac1/Pak1/p38/MMP-2 pathway_Homo sapiens_WP3303	1/67	0.471238	0.659559	1.28248	-0.964928	BIRC5
Notch Signaling Pathway_Homo sapiens_WP61	1/62	0.445445	0.655561	1.21927	-0.985996	LCK
Nanoparticle-mediated activation of receptor signaling_Homo sapiens_WP2643	1/28	0.23359	0.594742	0.72301	-1.05139	PIK3CD
Wnt Signaling Pathway_Homo sapiens_WP428	1/67	0.471238	0.659559	1.40181	-1.05471	WNT10A
miRNA regulation of DNA Damage Response_Mus musculus_WP2087	1/64	0.455909	0.658536	1.35704	-1.0659	CCNB1
Alpha6-Beta4 Integrin Signaling Pathway_Mus musculus_WP488	1/64	0.455909	0.658536	1.38409	-1.08715	PIK3CD
Wnt Signaling Pathway_Mus musculus_WP403	1/58	0.423913	0.655561	1.2785	-1.09724	WNT10A
Histone Modifications_Homo sapiens_WP2369	1/66	0.466177	0.659559	1.52312	-1.16243	EZH2
Complement and Coagulation Cascades_Homo sapiens_WP558	1/59	0.429373	0.655561	1.37559	-1.16297	PROC
FSH signaling pathway_Homo sapiens_WP2035	1/27	0.226269	0.594742	0.792449	-1.1776	BDNF
Apoptosis-related network due to altered Notch3 in ovarian cancer_Homo sapiens_WP2864	1/53	0.395824	0.643214	1.30927	-1.21341	BIRC5
Proteasome Degradation_Mus musculus_WP519	1/56	0.412837	0.650531	1.3879	-1.22788	HIST1H2AD
IL-3 Signaling Pathway_Homo sapiens_WP286	1/49	0.372376	0.62463	1.24574	-1.2306	PIK3CD
TSLP Signaling Pathway_Homo sapiens_WP2203	1/47	0.360314	0.617682	1.22342	-1.24884	LCK
T-Cell Receptor and Co-stimulatory Signaling_Homo sapiens_WP2583	1/29	0.240843	0.594742	0.883924	-1.25836	LCK
Complement and Coagulation Cascades_Mus musculus_WP449	1/55	0.407219	0.648227	1.40746	-1.26447	PROC
IL-1 Signaling Pathway_Mus musculus_WP37	1/36	0.289736	0.594742	1.03078	-1.27692	IL1RN
Imatinib Resistance in Chronic Myeloid Leukemia_Homo sapiens_WP2946	1/50	0.378321	0.627853	1.39436	-1.35534	HMGB2
Id Signaling Pathway_Mus musculus_WP512	1/51	0.384211	0.630915	1.44734	-1.38447	LCK
Integrated Cancer Pathway_Homo sapiens_WP1971	1/48	0.366374	0.621242	1.46063	-1.46662	PLK1
Inflammatory Response Pathway_Homo sapiens_WP453	1/30	0.248028	0.594742	1.09404	-1.52532	LCK
Serotonin Receptor 2 and ELK-SRF/GATA4 signaling_Homo sapiens_WP732	1/20	0.173032	0.594742	0.875049	-1.53508	HTR2B
IL-2 Signaling Pathway_Homo sapiens_WP49	1/42	0.329142	0.594742	1.42299	-1.58132	LCK
Interleukin-11 Signaling Pathway_Homo sapiens_WP2332	1/44	0.341789	0.59909	1.48738	-1.59679	BIRC5
Cytokines and Inflammatory Response_Homo sapiens_WP530	1/26	0.218878	0.594742	1.08141	-1.64293	IL15
Tryptophan metabolism_Homo sapiens_WP465	1/46	0.354197	0.613942	1.59634	-1.65684	TDO2
FAS pathway and Stress induction of HSP regulation_Homo sapiens_WP314	1/42	0.329142	0.594742	1.52009	-1.68922	LMNB1
Type II interferon signaling (IFNG)_Homo sapiens_WP619	1/37	0.29646	0.594742	1.45894	-1.77384	CXCL9
Cytokines and Inflammatory Response (BioCarta)_Mus musculus_WP222	1/25	0.211416	0.594742	1.14348	-1.77688	IL15
Matrix Metalloproteinases_Mus musculus_WP441	1/29	0.240843	0.594742	1.25191	-1.78224	MMP10
G13 Signaling Pathway_Homo sapiens_WP524	1/40	0.316255	0.594742	1.55049	-1.78494	PIK3CD
miRs in Muscle Cell Differentiation_Homo sapiens_WP2012	1/38	0.303121	0.594742	1.5153	-1.8087	EZH2
Prostaglandin Synthesis and Regulation_Homo sapiens_WP98	1/30	0.248028	0.594742	1.29861	-1.81055	PTGDR
Hair Follicle Development: Induction (Part 1 of 3)_Homo sapiens_WP2804	1/42	0.329142	0.594742	1.64102	-1.82361	WNT10A
Glycogen Metabolism_Mus musculus_WP317	1/30	0.248028	0.594742	1.33282	-1.85824	UGP2
TOR Signaling_Homo sapiens_WP1471	1/36	0.289736	0.594742	1.50139	-1.8599	ULK1
Nuclear receptors in lipid metabolism and toxicity_Mus musculus_WP431	1/30	0.248028	0.594742	1.33695	-1.86399	NR1H4
Tryptophan metabolism_Mus musculus_WP79	1/43	0.335495	0.594742	1.72352	-1.88234	TDO2
Matrix Metalloproteinases_Homo sapiens_WP129	1/30	0.248028	0.594742	1.35065	-1.88309	MMP10
Vitamin A and Carotenoid Metabolism_Homo sapiens_WP716	1/43	0.335495	0.594742	1.73567	-1.89561	RDH12
Glycogen Metabolism_Homo sapiens_WP500	1/36	0.289736	0.594742	1.54142	-1.90949	UGP2
Hedgehog Signaling Pathway_Mus musculus_WP116	1/22	0.188604	0.594742	1.15655	-1.92924	CCNB1
Monoamine Transport_Homo sapiens_WP727	1/32	0.262194	0.594742	1.44865	-1.93927	TDO2
ATM Signaling Pathway_Homo sapiens_WP2516	1/40	0.316255	0.594742	1.68622	-1.94118	CCNB1
Inflammatory Response Pathway_Mus musculus_WP458	1/30	0.248028	0.594742	1.40584	-1.96004	LCK
Nuclear Receptors in Lipid Metabolism and Toxicity_Homo sapiens_WP299	1/36	0.289736	0.594742	1.59767	-1.97917	NR1H4
Small Ligand GPCRs_Homo sapiens_WP247	1/19	0.165135	0.594742	1.10254	-1.98567	PTGDR
FAS pathway and Stress induction of HSP regulation_Mus musculus_WP571	1/36	0.289736	0.594742	1.63071	-2.02009	LMNB1
Monoamine GPCRs_Homo sapiens_WP58	1/33	0.269178	0.594742	1.54508	-2.02773	HTR2B
Globo Sphingolipid Metabolism_Homo sapiens_WP1424	1/22	0.188604	0.594742	1.25324	-2.09053	FUT2
GPCRs, Class B Secretin-like_Homo sapiens_WP334	1/23	0.19628	0.594742	1.28954	-2.09965	PTH2R
Monoamine GPCRs_Mus musculus_WP570	1/32	0.262194	0.594742	1.58635	-2.1236	HTR2B
GPCRs, Class B Secretin-like_Mus musculus_WP456	1/22	0.188604	0.594742	1.27998	-2.13514	PTH2R
Glucuronidation_Homo sapiens_WP698	1/26	0.218878	0.594742	1.41111	-2.14382	UGP2
Retinol metabolism_Mus musculus_WP1259	1/38	0.303121	0.594742	1.80913	-2.15942	RDH12
Small Ligand GPCRs_Mus musculus_WP353	1/18	0.157163	0.594742	1.1801	-2.18375	PTGDR
Overview of nanoparticle effects_Homo sapiens_WP3287	1/19	0.165135	0.594742	1.22632	-2.20859	PIK3CD
Drug Induction of Bile Acid Pathway_Homo sapiens_WP2289	1/17	0.149115	0.594742	1.16654	-2.21996	NR1H4
Prostaglandin Synthesis and Regulation_Mus musculus_WP374	1/30	0.248028	0.594742	1.59375	-2.22203	PTGDR
Gastric Cancer Network 2_Homo sapiens_WP2363	1/31	0.255144	0.594742	1.67006	-2.28117	LBR
Farnesoid X Receptor Pathway_Homo sapiens_WP2879	1/19	0.165135	0.594742	1.42444	-2.56541	NR1H4
Steroid Biosynthesis_Homo sapiens_WP496	1/10	0.0906005	0.533975	1.25042	-3.00264	CPN1
Interactome of polycomb repressive complex 2 (PRC2) _Homo sapiens_WP2916	1/16	0.140991	0.594742	1.60192	-3.13826	EZH2
Glucuronidation_Mus musculus_WP1241	1/15	0.13279	0.594742	1.62271	-3.27624	UGP2
NAD Biosynthesis II (from tryptophan)_Homo sapiens_WP2485	1/8	0.0731586	0.512282	1.31992	-3.45175	TDO2
Pentose Phosphate Pathway_Homo sapiens_WP134	1/7	0.0643133	0.512282	1.42498	-3.91012	RPIA
Cytosine methylation_Homo sapiens_WP3585	1/9	0.0819208	0.532485	1.8723	-4.6845	DNMT1
Pentose Phosphate Pathway_Mus musculus_WP63	1/7	0.0643133	0.512282	1.77955	-4.88308	RPIA
Histone modifications_Mus musculus_WP300	1/5	0.0463699	0.512282	1.97876	-6.07699	HAT1
Trans-sulfuration pathway_Homo sapiens_WP2333	1/11	0.0991987	0.552678	2.686	-6.20636	DNMT1

## Sheet: 12.5vs15.5
Term	Overlap	P-value	Adjusted P-value	Z-score	Combined Score	Genes
Metapathway biotransformation_Mus musculus_WP1251	6/132	0.0023067	0.185961	-2.01548	12.2378	NAT6;CYP27B1;GSTO2;CYP2S1;CYP4B1;GAL3ST2
Type II interferon signaling (IFNG)_Mus musculus_WP1253	3/32	0.00411434	0.185961	-1.81263	9.95725	SOCS3;JAK2;GBP3
Metapathway biotransformation_Homo sapiens_WP702	6/178	0.00976634	0.185961	-2.05299	9.5029	CYP27B1;GSTO2;CYP2S1;GSTT2;CYP4B1;GAL3ST2
Oxidation by Cytochrome P450_Mus musculus_WP1274	3/39	0.00719747	0.185961	-1.89246	9.33743	CYP27B1;CYP2S1;CYP4B1
SREBP signalling_Homo sapiens_WP1982	4/71	0.00589333	0.185961	-1.71669	8.81337	RBP4;LPL;MVD;LSS
Interleukin-11 Signaling Pathway_Homo sapiens_WP2332	3/44	0.010052	0.185961	-1.82155	8.37913	SOCS3;BIRC5;JAK2
Kennedy pathway_Mus musculus_WP1771	2/14	0.00860932	0.185961	-1.63289	7.76425	PCYT2;CHPT1
TCR Signaling Pathway_Homo sapiens_WP69	4/90	0.0133635	0.190173	-1.71302	7.39205	ITK;CD247;CD3D;CARD11
Selenium Micronutrient Network_Homo sapiens_WP15	4/90	0.0133635	0.190173	-1.7098	7.37817	PRDX2;MPO;NFKB2;PTGS1
IL-3 Signaling Pathway_Mus musculus_WP373	4/97	0.0171625	0.215704	-1.73932	7.0704	SOCS3;RAC2;BIRC5;JAK2
IL-4 Signaling Pathway_Homo sapiens_WP395	3/54	0.0174895	0.215704	-1.71565	6.94177	SOCS3;BIRC5;JAK2
One carbon metabolism and related pathways_Mus musculus_WP1770	3/48	0.0127458	0.190173	-1.54669	6.74752	BHMT;PCYT2;CHPT1
Chemokine signaling pathway_Mus musculus_WP2292	5/165	0.0267289	0.240526	-1.63327	5.91571	ITK;TIAM1;RAC2;JAK2;CXCL14
Cholesterol Biosynthesis_Homo sapiens_WP197	2/15	0.00986792	0.185961	-1.21757	5.6233	MVD;LSS
Senescence and Autophagy in Cancer_Homo sapiens_WP615	4/105	0.022256	0.228742	-1.47503	5.61271	SMAD3;IL24;CXCL1;CXCL14
Leptin Insulin Overlap_Mus musculus_WP578	2/15	0.00986792	0.185961	-1.14789	5.30148	SOCS3;JAK2
Cholesterol Biosynthesis_Mus musculus_WP103	2/15	0.00986792	0.185961	-1.09559	5.05994	MVD;LSS
Oxidation by Cytochrome P450_Homo sapiens_WP43	3/62	0.0251488	0.240526	-1.3541	4.98707	CYP27B1;CYP2S1;CYP4B1
Alpha6-Beta4 Integrin Signaling Pathway_Mus musculus_WP488	3/64	0.0273029	0.240526	-1.30461	4.69758	DSP;SMAD3;RTKN
Delta-Notch Signaling Pathway_Mus musculus_WP265	3/81	0.0494106	0.345375	-1.2891	3.87709	SMAD3;JAG1;JAK2
Ectoderm Differentiation_Homo sapiens_WP2858	4/139	0.053399	0.345375	-1.15698	3.38992	ELOVL2;HMGB2;JAKMIP1;CELSR2
Glycerophospholipid Biosynthetic Pathway_Homo sapiens_WP2533	2/21	0.0189652	0.219286	-0.810957	3.21556	PCYT2;CHPT1
Globo Sphingolipid Metabolism_Homo sapiens_WP1424	2/22	0.0207242	0.225528	-0.757328	2.93575	B3GALNT1;ST6GALNAC2
EGFR1 Signaling Pathway_Mus musculus_WP572	4/171	0.0967607	0.455637	-1.20531	2.81502	SOCS3;SMAD3;KRT7;JAK2
DNA Damage Response (only ATM dependent)_Homo sapiens_WP710	3/111	0.103582	0.456253	-1.12439	2.54943	SMAD3;RAC2;NFKB2
IL-6 signaling pathway_Homo sapiens_WP364	2/43	0.0705923	0.395745	-0.899036	2.3832	SOCS3;JAK2
Gastric Cancer Network 1_Homo sapiens_WP2361	2/29	0.0347807	0.273955	-0.709221	2.38206	TOP2A;AURKA
Prostaglandin Synthesis and Regulation_Homo sapiens_WP98	2/30	0.0370209	0.273955	-0.69255	2.28283	PTGS1;PTGDR
Nuclear Receptors in Lipid Metabolism and Toxicity_Homo sapiens_WP299	2/36	0.0515491	0.345375	-0.74594	2.21188	CYP27B1;CYP4B1
Nuclear receptors in lipid metabolism and toxicity_Mus musculus_WP431	2/30	0.0370209	0.273955	-0.646711	2.13174	CYP27B1;CYP4B1
TSLP Signaling Pathway_Homo sapiens_WP2203	2/47	0.0823437	0.435245	-0.840973	2.09979	JAK2;NFKB2
Non-odorant GPCRs_Mus musculus_WP1396	5/256	0.12005	0.504754	-0.968207	2.05245	BAI2;PTH2R;CELSR2;TSHR;PTGDR
Vitamin A and Carotenoid Metabolism_Homo sapiens_WP716	2/43	0.0705923	0.395745	-0.739245	1.95961	RBP4;LPL
Type II interferon signaling (IFNG)_Homo sapiens_WP619	2/37	0.0541399	0.345375	-0.650639	1.89738	SOCS3;JAK2
Prostaglandin Synthesis and Regulation_Mus musculus_WP374	2/30	0.0370209	0.273955	-0.564105	1.85944	PTGS1;PTGDR
Retinol metabolism_Mus musculus_WP1259	2/38	0.0567758	0.350117	-0.624745	1.79217	RBP4;LPL
Apoptosis-related network due to altered Notch3 in ovarian cancer_Homo sapiens_WP2864	2/53	0.100979	0.455637	-0.665145	1.52507	SOCS3;BIRC5
Adipogenesis genes_Mus musculus_WP447	3/128	0.141348	0.534525	-0.69546	1.36069	SOCS3;SMAD3;LPL
Vitamin B12 Metabolism_Homo sapiens_WP1533	2/53	0.100979	0.455637	-0.587292	1.34657	MPO;NFKB2
Notch Signaling Pathway_Homo sapiens_WP61	2/62	0.130801	0.534525	-0.654165	1.33062	JAG1;JAK2
Oncostatin M Signaling Pathway_Homo sapiens_WP2374	2/65	0.141148	0.534525	-0.665592	1.30319	SOCS3;JAK2
Adipogenesis_Homo sapiens_WP236	3/130	0.146063	0.534525	-0.631348	1.21453	SOCS3;SMAD3;LPL
TSH signaling pathway_Homo sapiens_WP2032	2/66	0.144635	0.534525	-0.572735	1.10741	JAK2;TSHR
AGE/RAGE pathway_Homo sapiens_WP2324	2/66	0.144635	0.534525	-0.570098	1.10231	SMAD3;JAK2
BDNF signaling pathway_Homo sapiens_WP2380	3/144	0.180399	0.534525	-0.528583	0.905245	GRIP1;TIAM1;JAK2
Leptin signaling pathway_Homo sapiens_WP2034	2/75	0.176746	0.534525	-0.480385	0.832528	SOCS3;JAK2
Folate Metabolism_Homo sapiens_WP176	2/68	0.151663	0.534525	-0.369247	0.696435	MPO;NFKB2
Alzheimers Disease_Mus musculus_WP2075	2/73	0.16951	0.534525	-0.36516	0.648101	LPL;CALML3
GPCRs, Other_Mus musculus_WP41	2/76	0.180382	0.534525	-0.219382	0.37573	PTH2R;CELSR2
Mesodermal Commitment Pathway_Homo sapiens_WP2857	2/76	0.180382	0.534525	-0.196504	0.336548	SMAD3;JAK2
GPCRs, Class A Rhodopsin-like_Mus musculus_WP189	3/171	0.251538	0.534525	-0.105523	0.145639	GPR12;TSHR;PTGDR
Retinoblastoma (RB) in Cancer_Homo sapiens_WP2446	2/90	0.232214	0.534525	0.0543562	-0.0793652	TOP2A;HMGB2
PluriNetWork_Mus musculus_WP1763	1/284	0.945965	0.945965	2.68277	-0.149026	SMAD3
B Cell Receptor Signaling Pathway_Homo sapiens_WP23	2/97	0.258502	0.534525	0.147119	-0.199031	RAC2;CARD11
IL-6 signaling Pathway_Mus musculus_WP387	2/97	0.258502	0.534525	0.15396	-0.208286	SOCS3;JAK2
mRNA processing_Mus musculus_WP310	2/398	0.914527	0.919498	2.51414	-0.224633	RPS24;DIS3L2
TNF-alpha NF-kB Signaling Pathway_Mus musculus_WP246	3/179	0.273405	0.534525	0.192551	-0.2497	BCL7A;FANCD2;NFKB2
Circadian rythm related genes_Homo sapiens_WP3594	1/200	0.871348	0.880871	2.51776	-0.34673	TOP2A
Focal Adhesion_Homo sapiens_WP306	1/191	0.858848	0.874475	2.58468	-0.393293	RAC2
Integrated Pancreatic Cancer Pathway_Homo sapiens_WP2377	1/192	0.860295	0.874475	2.62783	-0.395436	TOP2A
Focal Adhesion_Mus musculus_WP85	1/185	0.849851	0.873458	2.55229	-0.415244	RAC2
MAPK Signaling Pathway_Homo sapiens_WP382	1/168	0.821139	0.848663	2.49771	-0.492206	RAC2
SIDS Susceptibility Pathways_Homo sapiens_WP706	1/160	0.805798	0.842218	2.4441	-0.527737	NFKB2
Purine metabolism_Mus musculus_WP2185	1/158	0.801762	0.842218	2.40124	-0.530538	ENTPD5
Focal Adhesion-PI3K-Akt-mTOR-signaling pathway_Mus musculus_WP2841	2/303	0.815577	0.84765	2.60453	-0.530958	CAB39L;JAK2
MAPK signaling pathway_Mus musculus_WP493	1/155	0.795552	0.842218	2.42382	-0.554376	RAC2
Myometrial Relaxation and Contraction Pathways_Homo sapiens_WP289	1/156	0.797643	0.842218	2.46569	-0.557477	GUCA2A
Myometrial Relaxation and Contraction Pathways_Mus musculus_WP385	1/151	0.786969	0.841556	2.50485	-0.600079	GUCA2A
Neural Crest Differentiation_Homo sapiens_WP2064	2/101	0.27355	0.534525	0.506156	-0.656116	SOX9;NFKB2
Regulation of toll-like receptor signaling pathway_Homo sapiens_WP1449	1/141	0.763911	0.821649	2.47952	-0.667745	NFKB2
Cell Cycle_Homo sapiens_WP179	2/103	0.281071	0.534525	0.571351	-0.725129	CDC20;SMAD3
Wnt Signaling Pathway NetPath_Mus musculus_WP539	2/106	0.292341	0.537236	0.619958	-0.762447	SMAD3;SOX9
TGF-beta Signaling Pathway_Homo sapiens_WP366	1/132	0.741044	0.801715	2.5531	-0.765151	SMAD3
PodNet: protein-protein interactions in the podocyte_Mus musculus_WP2310	4/305	0.374461	0.582802	0.84459	-0.829613	SMAD3;WWC1;KRT7;BIRC5
Odorant GPCRs_Mus musculus_WP1397	1/122	0.713044	0.77596	2.45326	-0.829721	GPR12
Spinal Cord Injury_Homo sapiens_WP2431	2/119	0.340803	0.576123	0.821167	-0.883947	CXCL1;SOX9
Alzheimers Disease_Homo sapiens_WP2059	2/120	0.344494	0.576123	0.888943	-0.947328	LPL;CALML3
XPodNet - protein-protein interactions in the podocyte expanded by STRING_Mus musculus_WP2309	9/808	0.436194	0.617745	1.22462	-1.01603	GRIP1;TIAM1;RTKN;SMAD3;WWC1;BIRC5;KRT7;CD247;JAK2
GPCRs, Class A Rhodopsin-like_Homo sapiens_WP455	3/259	0.490599	0.617745	1.48987	-1.06098	GPR12;OPN1MW;PTGDR
Integrin-mediated Cell Adhesion_Homo sapiens_WP185	1/101	0.644057	0.709008	2.43599	-1.07176	RAC2
Regulation of Actin Cytoskeleton_Homo sapiens_WP51	2/150	0.451206	0.617745	1.35687	-1.07984	RAC2;ARHGEF4
Toll-like Receptor Signaling Pathway_Homo sapiens_WP75	1/102	0.647689	0.709008	2.50645	-1.08867	NFKB2
Regulation of Actin Cytoskeleton_Mus musculus_WP523	2/148	0.444382	0.617745	1.35313	-1.09748	RAC2;ARHGEF4
Integrin-mediated Cell Adhesion_Mus musculus_WP6	1/99	0.636683	0.705308	2.44979	-1.10604	RAC2
NRF2 pathway_Homo sapiens_WP2884	2/146	0.437511	0.617745	1.37118	-1.13349	GSTT2;SLC2A6
EGF/EGFR Signaling Pathway_Homo sapiens_WP437	2/163	0.494371	0.617745	1.61557	-1.13812	JAK2;AURKA
Insulin Signaling_Homo sapiens_WP481	2/160	0.484599	0.617745	1.58714	-1.14977	SOCS3;RAC2
Integrated Breast Cancer Pathway_Homo sapiens_WP1984	2/155	0.468057	0.617745	1.53807	-1.16765	JAKMIP1;AURKA
Spinal Cord Injury_Mus musculus_WP2432	1/96	0.625335	0.69691	2.489	-1.1685	SOX9
Insulin Signaling_Mus musculus_WP65	2/154	0.464711	0.617745	1.52833	-1.17122	SOCS3;RAC2
TNF alpha Signaling Pathway_Homo sapiens_WP231	1/92	0.609655	0.688015	2.37178	-1.1737	NFKB2
GPCRs, Other_Homo sapiens_WP117	1/93	0.613635	0.688015	2.42256	-1.18307	CELSR2
miRNA Regulation of DNA Damage Response_Homo sapiens_WP1530	1/87	0.589133	0.685469	2.35166	-1.24427	FANCD2
Amino Acid metabolism_Mus musculus_WP662	1/92	0.609655	0.688015	2.54175	-1.25782	BHMT
Androgen receptor signaling pathway_Homo sapiens_WP138	1/89	0.597468	0.686531	2.45187	-1.26285	SMAD3
Apoptosis_Homo sapiens_WP254	1/86	0.584902	0.684853	2.36186	-1.26669	BIRC5
Apoptosis Modulation and Signaling_Homo sapiens_WP1772	1/93	0.613635	0.688015	2.6093	-1.27426	BIRC5
Cytoplasmic Ribosomal Proteins_Homo sapiens_WP477	1/89	0.597468	0.686531	2.65268	-1.36628	RPS24
Apoptosis_Mus musculus_WP1254	1/79	0.554042	0.652852	2.33922	-1.38134	BIRC5
Estrogen signalling_Mus musculus_WP1244	1/75	0.535394	0.634923	2.37689	-1.48497	GTF2F2
Peptide GPCRs_Homo sapiens_WP24	1/74	0.530612	0.634923	2.47776	-1.57022	TSHR
Primary Focal Segmental Glomerulosclerosis FSGS_Homo sapiens_WP2572	1/72	0.520901	0.629847	2.41007	-1.57183	JAG1
Arrhythmogenic Right Ventricular Cardiomyopathy_Homo sapiens_WP2118	1/75	0.535394	0.634923	2.51859	-1.5735	DSP
IL-5 Signaling Pathway_Mus musculus_WP151	1/68	0.500874	0.617745	2.35723	-1.62979	JAK2
Rac1/Pak1/p38/MMP-2 pathway_Homo sapiens_WP3303	1/67	0.495739	0.617745	2.33298	-1.63707	BIRC5
Primary Focal Segmental Glomerulosclerosis FSGS_Mus musculus_WP2573	1/68	0.500874	0.617745	2.39732	-1.65751	JAG1
DNA Damage Response_Homo sapiens_WP707	1/68	0.500874	0.617745	2.39971	-1.65916	FANCD2
Kit Receptor Signaling Pathway_Mus musculus_WP407	1/67	0.495739	0.617745	2.40378	-1.68675	JAK2
PPAR signaling pathway_Mus musculus_WP2316	1/68	0.500874	0.617745	2.44061	-1.68744	LPL
Endoderm Differentiation_Homo sapiens_WP2853	1/71	0.51597	0.62799	2.59682	-1.71833	SMAD3
RANKL/RANK Signaling Pathway_Homo sapiens_WP2018	1/55	0.429855	0.617745	2.04463	-1.72629	NFKB2
miRNA regulation of DNA Damage Response_Mus musculus_WP2087	1/64	0.480015	0.617745	2.35704	-1.72993	FANCD2
Endochondral Ossification_Homo sapiens_WP474	1/64	0.480015	0.617745	2.39335	-1.75657	SOX9
Peptide GPCRs_Mus musculus_WP234	1/66	0.490551	0.617745	2.47048	-1.75954	TSHR
p53 signaling_Mus musculus_WP2902	1/64	0.480015	0.617745	2.39996	-1.76142	GTSE1
Kit receptor signaling pathway_Homo sapiens_WP304	1/59	0.452717	0.617745	2.26294	-1.79335	JAK2
Cytoplasmic Ribosomal Proteins_Mus musculus_WP163	1/70	0.51099	0.626047	2.67772	-1.79784	RPS24
TGF-beta Receptor Signaling_Homo sapiens_WP560	1/56	0.435658	0.617745	2.24824	-1.86806	SMAD3
Endochondral Ossification_Mus musculus_WP1270	1/59	0.452717	0.617745	2.36899	-1.8774	SOX9
Interferon type I signaling pathways_Homo sapiens_WP585	1/54	0.423993	0.617745	2.25314	-1.93328	SOCS3
Complement and Coagulation Cascades_Homo sapiens_WP558	1/59	0.452717	0.617745	2.50172	-1.98258	PROC
Complement and Coagulation Cascades_Mus musculus_WP449	1/55	0.429855	0.617745	2.3996	-2.026	PROC
TGF Beta Signaling Pathway_Mus musculus_WP113	1/52	0.412088	0.614809	2.42677	-2.15138	SMAD3
Imatinib Resistance in Chronic Myeloid Leukemia_Homo sapiens_WP2946	1/50	0.399938	0.606463	2.35217	-2.15563	HMGB2
IL-3 Signaling Pathway_Homo sapiens_WP286	1/49	0.39377	0.602044	2.33134	-2.17279	JAK2
Id Signaling Pathway_Mus musculus_WP512	1/51	0.406044	0.610716	2.44572	-2.20431	SMAD3
Integrated Cancer Pathway_Homo sapiens_WP1971	1/48	0.387538	0.597455	2.52836	-2.39673	SMAD3
TWEAK Signaling Pathway_Homo sapiens_WP2036	1/42	0.348788	0.576123	2.29311	-2.41531	NFKB2
Aryl Hydrocarbon Receptor_Homo sapiens_WP2586	1/46	0.374883	0.582802	2.4838	-2.43696	LPL
PDGF Pathway_Homo sapiens_WP2526	1/39	0.328508	0.576123	2.29522	-2.55502	TIAM1
IL-5 Signaling Pathway_Homo sapiens_WP127	1/40	0.335337	0.576123	2.3897	-2.61103	JAK2
Tryptophan metabolism_Homo sapiens_WP465	1/46	0.374883	0.582802	2.71421	-2.66303	DHCR24
IL-2 Signaling Pathway_Homo sapiens_WP49	1/42	0.348788	0.576123	2.5509	-2.68684	SOCS3
IL17 signaling pathway_Homo sapiens_WP2112	1/31	0.271302	0.534525	2.08527	-2.72028	JAK2
Notch Signaling Pathway_Mus musculus_WP29	1/46	0.374883	0.582802	2.85614	-2.80227	JAG1
Eukaryotic Transcription Initiation_Homo sapiens_WP405	1/44	0.361969	0.582802	2.77421	-2.81915	GTF2F2
Notch Signaling Pathway_Homo sapiens_WP268	1/46	0.374883	0.582802	2.909	-2.85414	JAG1
G13 Signaling Pathway_Homo sapiens_WP524	1/40	0.335337	0.576123	2.61422	-2.85634	RTKN
Tryptophan metabolism_Mus musculus_WP79	1/43	0.355412	0.581869	2.8951	-2.99491	DHCR24
IL-9 Signaling Pathway_Mus musculus_WP10	1/24	0.217285	0.534525	1.98781	-3.03449	SOCS3
EBV LMP1 signaling_Homo sapiens_WP262	1/23	0.209249	0.534525	1.95116	-3.05205	NFKB2
Extracellular vesicle-mediated signaling in recipient cells_Homo sapiens_WP2870	1/30	0.263819	0.534525	2.33855	-3.1161	SMAD3
Eukaryotic Transcription Initiation_Mus musculus_WP567	1/41	0.342097	0.576123	2.9176	-3.1296	GTF2F2
T-Cell Receptor and Co-stimulatory Signaling_Homo sapiens_WP2583	1/29	0.256259	0.534525	2.32188	-3.1614	ITK
EPO Receptor Signaling_Mus musculus_WP1249	1/26	0.233113	0.534525	2.19146	-3.19127	JAK2
ATM Signaling Pathway_Homo sapiens_WP2516	1/40	0.335337	0.576123	2.93011	-3.20149	FANCD2
Oxidative Stress_Homo sapiens_WP408	1/31	0.271302	0.534525	2.49024	-3.24857	GSTT2
EPO Receptor Signaling_Homo sapiens_WP581	1/26	0.233113	0.534525	2.32546	-3.38642	JAK2
Ovarian Infertility Genes_Homo sapiens_WP34	1/32	0.27871	0.534525	2.70867	-3.46055	SMAD3
Toll Like Receptor signaling_Mus musculus_WP88	1/33	0.286043	0.534525	2.77757	-3.47645	NFKB2
TOR Signaling_Homo sapiens_WP1471	1/36	0.307599	0.552484	2.98772	-3.52239	RRAGD
Matrix Metalloproteinases_Homo sapiens_WP129	1/30	0.263819	0.534525	2.69272	-3.58803	MMP11
Fatty Acid Beta Oxidation_Mus musculus_WP1269	1/33	0.286043	0.534525	2.91055	-3.64288	LPL
G13 Signaling Pathway_Mus musculus_WP298	1/35	0.300487	0.545001	3.03755	-3.6522	RTKN
Statin Pathway_Homo sapiens_WP430	1/31	0.271302	0.534525	2.80207	-3.65536	LPL
Fatty Acid Beta Oxidation_Homo sapiens_WP143	1/34	0.293302	0.537236	3.00499	-3.68579	LPL
Ovarian Infertility Genes_Mus musculus_WP273	1/31	0.271302	0.534525	2.84579	-3.71239	SMAD3
Matrix Metalloproteinases_Mus musculus_WP441	1/29	0.256259	0.534525	2.78346	-3.78987	MMP11
EBV LMP1 signaling_Mus musculus_WP1243	1/20	0.184647	0.534525	2.29636	-3.87926	NFKB2
One Carbon Metabolism_Homo sapiens_WP241	1/28	0.248622	0.534525	2.84995	-3.96663	BHMT
One Carbon Metabolism_Mus musculus_WP435	1/28	0.248622	0.534525	2.85782	-3.97758	BHMT
Fluoropyrimidine Activity_Homo sapiens_WP1601	1/33	0.286043	0.534525	3.23632	-4.05062	UCK2
RalA downstream regulated genes_Homo sapiens_WP2290	1/12	0.115255	0.495866	1.88285	-4.0681	RAC2
Glutathione and one carbon metabolism_Mus musculus_WP730	1/30	0.263819	0.534525	3.09603	-4.12544	BHMT
Gastric Cancer Network 2_Homo sapiens_WP2363	1/31	0.271302	0.534525	3.2135	-4.19208	TOP2A
Cytokines and Inflammatory Response_Homo sapiens_WP530	1/26	0.233113	0.534525	2.88302	-4.19834	CXCL1
Trans-sulfuration and one carbon metabolism_Homo sapiens_WP2525	1/32	0.27871	0.534525	3.36193	-4.29515	BHMT
Small Ligand GPCRs_Homo sapiens_WP247	1/19	0.176279	0.534525	2.55561	-4.43574	PTGDR
Triacylglyceride Synthesis_Homo sapiens_WP325	1/24	0.217285	0.534525	2.97978	-4.54877	LPL
GPCRs, Class B Secretin-like_Homo sapiens_WP334	1/23	0.209249	0.534525	2.9867	-4.67188	PTH2R
Differentiation of white and brown adipocyte _Homo sapiens_WP2895	1/25	0.225239	0.534525	3.22355	-4.80501	CIDEA
Small Ligand GPCRs_Mus musculus_WP353	1/18	0.167825	0.534525	2.70326	-4.82488	PTGDR
GPCRs, Class B Secretin-like_Mus musculus_WP456	1/22	0.201132	0.534525	3.0443	-4.88243	PTH2R
Glutathione metabolism_Homo sapiens_WP100	1/23	0.209249	0.534525	3.17842	-4.97177	GSTT2
Eicosanoid Synthesis_Homo sapiens_WP167	1/24	0.217285	0.534525	3.39135	-5.17705	PTGS1
Statin Pathway_Mus musculus_WP1	1/17	0.159284	0.534525	2.8486	-5.23306	LPL
Triacylglyceride Synthesis_Mus musculus_WP386	1/21	0.192932	0.534525	3.19502	-5.25715	LPL
Overview of nanoparticle effects_Homo sapiens_WP3287	1/19	0.176279	0.534525	3.16185	-5.48798	PTGS1
NOTCH1 regulation of human endothelial cell calcification_Homo sapiens_WP3413	1/17	0.159284	0.534525	3.08265	-5.66303	JAG1
Eicosanoid Synthesis_Mus musculus_WP318	1/18	0.167825	0.534525	3.52209	-6.28635	PTGS1
Macrophage markers_Mus musculus_WP2271	1/9	0.0877445	0.438723	3.27603	-7.97165	RAC2
Vitamin D Metabolism_Homo sapiens_WP1531	1/10	0.0970081	0.455637	3.9358	-9.18207	CYP27B1
ApoE and miR-146 in inflammation and atherosclerosis_Mus musculus_WP3592	1/8	0.0783864	0.426514	4.03164	-10.265	NFKB2
Composition of Lipid Particles_Homo sapiens_WP3601	1/9	0.0877445	0.438723	4.52669	-11.0149	LPL
Thyroxine (Thyroid Hormone) Production_Homo sapiens_WP1981	1/6	0.0593827	0.35438	4.50851	-12.7309	TSHR

## Sheet: 15.5vs17.5
Term	Overlap	P-value	Adjusted P-value	Z-score	Combined Score	Genes
Statin Pathway_Homo sapiens_WP430	3/31	0.000103354	0.00475429	-1.81394	16.6472	APOC1;APOA1;APOA4
Statin Pathway_Mus musculus_WP1	2/17	0.00113086	0.0260097	-1.78461	12.1082	APOA1;APOA4
Composition of Lipid Particles_Homo sapiens_WP3601	1/9	0.026244	0.278371	-1.53433	5.58544	APOA1
Metapathway biotransformation_Mus musculus_WP1251	2/132	0.0579564	0.278371	-1.88168	5.35916	CYP27B1;GSTO1
ACE Inhibitor Pathway_Homo sapiens_WP554	1/17	0.0490029	0.278371	-1.54782	4.66802	CTSG
PPAR Alpha Pathway_Homo sapiens_WP2878	1/26	0.0739819	0.278371	-1.776	4.62458	APOA1
Vitamin D Metabolism_Homo sapiens_WP1531	1/10	0.0291179	0.278371	-1.24502	4.40289	CYP27B1
Metapathway biotransformation_Homo sapiens_WP702	2/178	0.0970224	0.278371	-1.86923	4.36057	CYP27B1;GSTO1
Dopaminergic Neurogenesis_Mus musculus_WP1498	1/29	0.082164	0.278371	-1.4013	3.50191	NR4A2
Dopaminergic Neurogenesis_Homo sapiens_WP2855	1/30	0.0848755	0.278371	-1.40571	3.46727	NR4A2
Matrix Metalloproteinases_Mus musculus_WP441	1/29	0.082164	0.278371	-1.35739	3.39217	MMP7
Nuclear receptors in lipid metabolism and toxicity_Mus musculus_WP431	1/30	0.0848755	0.278371	-1.34683	3.32204	CYP27B1
Nuclear Receptors in Lipid Metabolism and Toxicity_Homo sapiens_WP299	1/36	0.10098	0.278371	-1.39417	3.1966	CYP27B1
IL-3 Signaling Pathway_Homo sapiens_WP286	1/49	0.134924	0.299459	-1.5846	3.17402	CD69
Nuclear Receptors_Mus musculus_WP509	1/37	0.103637	0.278371	-1.36151	3.08636	NR4A2
Matrix Metalloproteinases_Homo sapiens_WP129	1/30	0.0848755	0.278371	-1.22613	3.02432	MMP7
Retinol metabolism_Mus musculus_WP1259	1/38	0.106286	0.278371	-1.33463	2.99172	RBP2
Nuclear Receptors_Homo sapiens_WP170	1/38	0.106286	0.278371	-1.30819	2.93247	NR4A2
Vitamin A and Carotenoid Metabolism_Homo sapiens_WP716	1/43	0.119417	0.289115	-1.31378	2.79195	RBP2
RANKL/RANK Signaling Pathway_Homo sapiens_WP2018	1/55	0.150162	0.299459	-1.47124	2.78952	VCAM1
Oxidation by Cytochrome P450_Mus musculus_WP1274	1/39	0.108928	0.278371	-1.23273	2.73304	CYP27B1
Vitamin B12 Metabolism_Homo sapiens_WP1533	1/53	0.145112	0.299459	-1.29714	2.50381	APOA1
AGE/RAGE pathway_Homo sapiens_WP2324	1/66	0.177417	0.299459	-1.27529	2.2053	MMP7
Oxidation by Cytochrome P450_Homo sapiens_WP43	1/62	0.167607	0.299459	-1.225	2.18801	CYP27B1
Alpha6-Beta4 Integrin Signaling Pathway_Mus musculus_WP488	1/64	0.172526	0.299459	-1.21082	2.12765	MMP7
p53 signaling_Mus musculus_WP2902	1/64	0.172526	0.299459	-1.14654	2.0147	PPM1D
Allograft Rejection_Homo sapiens_WP2328	1/78	0.20617	0.319732	-1.20377	1.90081	PRF1
PPAR signaling pathway_Mus musculus_WP2316	1/68	0.182279	0.299459	-1.10953	1.88866	APOA1
Apoptosis_Mus musculus_WP1254	1/79	0.208521	0.319732	-1.20157	1.88372	PRF1
Folate Metabolism_Homo sapiens_WP176	1/68	0.182279	0.299459	-1.072	1.82477	APOA1
Apoptosis_Homo sapiens_WP254	1/86	0.224787	0.32873	-1.1791	1.75992	PRF1
Selenium Micronutrient Network_Homo sapiens_WP15	1/90	0.233934	0.32873	-1.14152	1.6583	APOA1
Wnt Signaling Pathway and Pluripotency_Mus musculus_WP723	1/94	0.242975	0.32873	-1.10991	1.5703	MMP7
Wnt Signaling Pathway and Pluripotency_Homo sapiens_WP399	1/102	0.260743	0.34269	-1.15522	1.55287	MMP7
Corticotropin-releasing hormone_Homo sapiens_WP2355	1/92	0.238467	0.32873	-1.0166	1.45732	NR4A2
Odorant GPCRs_Mus musculus_WP1397	1/122	0.303389	0.387664	-1.02249	1.21956	GPR87
Calcium Regulation in the Cardiac Cell_Homo sapiens_WP536	1/149	0.357147	0.425751	-1.06573	1.09729	ATP2B2
Calcium Regulation in the Cardiac Cell_Mus musculus_WP553	1/150	0.359057	0.425751	-1.07068	1.09667	ATP2B2
Myometrial Relaxation and Contraction Pathways_Mus musculus_WP385	1/151	0.360963	0.425751	-1.06038	1.08051	GSTO1
Myometrial Relaxation and Contraction Pathways_Homo sapiens_WP289	1/156	0.370405	0.425965	-1.07031	1.06298	GSTO1
GPCRs, Class A Rhodopsin-like_Mus musculus_WP189	1/171	0.397916	0.446442	-1.05186	0.969301	GPR87
Circadian rythm related genes_Homo sapiens_WP3594	1/200	0.447795	0.490442	-1.06743	0.857597	PRF1
GPCRs, Class A Rhodopsin-like_Homo sapiens_WP455	1/259	0.537063	0.574533	-0.979295	0.608769	GPR87
Focal Adhesion-PI3K-Akt-mTOR-signaling pathway_Mus musculus_WP2841	1/303	0.594246	0.609933	-1.16718	0.60747	EFNA4
PodNet: protein-protein interactions in the podocyte_Mus musculus_WP2310	1/305	0.596673	0.609933	-1.00209	0.517466	SCEL
XPodNet - protein-protein interactions in the podocyte expanded by STRING_Mus musculus_WP2309	1/808	0.912551	0.912551	-1.01518	0.0929005	SCEL
