# Supplementary material for: In silico analysis of the Mus musculus uterine gene expression landscape during pregnancy identifies putative upstream regulators for labour
Source: PLoS One. 2018 Sep 20;13(9):e0204236. doi: 10.1371/journal.pone.0204236 (PMC6147639; doi:10.1371/journal.pone.0204236)
Supplement: S5 Table — Upstream regulators corresponding to the differentially expressed genes defined for each consecutive time point comparison are listed. For each upstream regulator, the functional role and functional direction (either activating or inhibiting their downstream targets) as well as their downstream reported (human) genes are indicated. (XLSX) [file pone.0204236.s005.xlsx]

## Sheet: E6.5-E8.5
Upstream Regulator	Molecule Type	Predicted Activation State	Activation z-score	p-value of overlap	Target molecules in dataset
IL2	cytokine	Activated	4.156	1.33E-07	CAMK2N1,CASP1,CCNG1,CCR5,CD160,CDKN1A,CSF1,CYTIP,DAPK1,DUSP7,FASLG,FCGR3A/FCGR3B,Gzmb,Gzmc,HAVCR2,IDI1,IL12RB1,IL1B,KLRG1,LDLR,Ly6a (includes others),MMD,MMP2,MMP9,NCR1,NME1,PLK1,PRF1,PTHLH,SATB1,SELPLG,SOCS3,SPP1,TIMP1,TNFRSF9
IL12 (complex)	complex	Activated	3.663	1.42E-08	CASP1,CCR5,CSF1,CYTIP,FASLG,Gzmb,Gzmc,HAVCR2,IL12RB1,IL1B,ISG15,KLRG1,Ly6a (includes others),MMP2,MMP9,NCR1,PRF1,SELPLG,SOCS3,TGFBR2,TIMP1,TNFRSF9
Interferon alpha	group	Activated	3.538	2.27E-06	CASP1,CASP8,CCR5,CDKN1A,EIF2AK2,FASLG,Gzmb,IFI35,IL12RB1,IL15RA,IL1B,ISG15,KLRG1,NCR1,OAS1,OAS2,PARVG,PRF1,PSMB9,PTHLH,S100A9,SOCS3,TRIL,USP18
TNF	cytokine	Activated	3.430	4.73E-08	ARHGDIB,ARL6IP5,BCL2L11,BDNF,BIRC5,BTBD3,CASP1,CASP8,CCR5,CDKN1A,CPT1B,CSF1,CTGF,CYTIP,EIF2AK2,FASLG,FDPS,FPR2,GPD2,HSD17B7,IL13RA2,IL15RA,IL1B,IRAK2,IRAK3,ISG15,ITPR2,KLF5,LAMC1,LBP,LDLR,LGALS3,LSS,MAEA,MARCKSL1,MMD,MMP2,MMP7,MMP9,MST1R,Mt1,Mt2,NGF,NME1,NNMT,NOTCH4,NPPA,NUAK2,OAS1,OAS2,PER2,PKMYT1,PPARGC1A,PPIF,PSMB10,PSMB9,PSME1,PTHLH,RNASE1,RNASE4,ROBO1,RRM2,S100A9,Saa3,SELPLG,SIRT1,SLC27A1,SL…
SREBF1	transcription regulator	Activated	3.347	1.01E-05	AACS,ACSL5,CAMK1D,CDKN1A,CYP51A1,DHCR7,FDPS,G6PD,IDI1,IL1B,LDLR,LGALS3,LSS,MSMO1,MVD,NSDHL,SQLE,SV2A
IRF1	transcription regulator	Activated	3.310	2.80E-06	CASP1,CASP8,CDKN1A,EIF2AK2,FASLG,FPR2,IFI35,IL12RB1,IL1B,ISG15,MMP9,OAS1,OAS2,PSMB10,PSMB9,PSME1
EIF2AK2	kinase	Activated	3.278	1.08E-06	BDNF,CDKN1A,EIF2AK2,IFI35,IL1B,ISG15,LGALS3BP,NNMT,OAS1,PSMB10,SOCS3,USP18
IFNG	cytokine	Activated	3.232	5.09E-10	ARL6IP5,ASNS,BCL2L11,BDNF,BMF,CASP1,CASP8,CCR5,CDKN1A,CORO1A,CSF1,CTGF,DAPK1,DBP,E2F2,EIF2AK2,ETS2,FASLG,FCGR3A/FCGR3B,FPR2,GBP4,GPR83,HOXD4,IDI1,IFI30,IFI35,IL12RB1,IL15RA,IL1B,IRAK2,ISG15,KCTD12,LAMC1,LAT2,LGALS3,LGALS3BP,Ly6a (includes others),MARCKSL1,MERTK,MMP11,MMP2,MMP9,MST1R,Mt1,NDRG4,NGF,OAS1,OAS2,PARVG,PPARGC1A,PSD2,PSMB10,PSMB9,PSME1,PTHLH,RAC2,RRAGD,S100A9,Saa3,SCGB3A1,SLC8A1,SOCS3,SP…
IRF7	transcription regulator	Activated	3.229	2.79E-03	GBP4,IFI35,IL15RA,ISG15,NRAP,OAS1,OAS2,PSMB10,PSMB9,PSME1,USP18
IFNA2	cytokine	Activated	3.217	5.84E-05	BIRC5,CDKN1A,EIF2AK2,Gzmb,IFI35,IL1B,ISG15,LGALS3BP,MAL,MMP9,OAS1,OAS2,PSME1,SAMSN1,SOCS3,USP18
SREBF2	transcription regulator	Activated	3.196	9.65E-10	AACS,CAMK1D,CDKN1A,CYP51A1,DHCR7,EBP,FDPS,G6PD,IDI1,LDLR,LSS,MSMO1,MVD,NSDHL,SQLE
IL1B	cytokine	Activated	3.098	4.66E-09	ARL6IP5,BMF,CCR5,CDKN1A,CSF1,CTGF,CYTIP,DBP,E2F2,ETS2,FAM129A,FASLG,FPR2,G6PD,Gzmb,IL15RA,IL1B,IRAK2,IRAK3,ISG15,LBP,LCP1,LDLR,MARCKSL1,MFAP2,MMP11,MMP2,MMP7,MMP9,Mt1,Mt2,NFAT5,NGF,NPPA,NPY,OAS2,PPARGC1A,PSMB10,PSMB9,PTHLH,RAC2,RNASE1,S100A9,Saa3,SIRT1,SOCS3,SOX9,SPP1,STMN2,TGFBR2,TIMP1,TNFAIP2,TNFRSF9,USP18
STAT1	transcription regulator	Activated	3.092	6.86E-07	BCL2L11,BIRC5,CASP1,CASP8,CDKN1A,EIF2AK2,FASLG,Gzmb,IFI35,IL15RA,IL1B,ISG15,KCTD12,MMP9,NPPA,OAS2,PRF1,PSMB10,PSMB9,PSME1,SOCS3,TAPBPL,USP18
SPI1	transcription regulator	Activated	3.077	1.13E-03	CDKN1A,CSF1,ETS2,GFI1,IL1B,IMP4,IRAK3,ISG15,MMP2,NCF4,PSMB10,PSMB9,SPP1,VAV1
PRL	cytokine	Activated	3.021	1.02E-06	ANXA2,ANXA3,CAMK2N1,CDKN1A,EIF2AK2,HSD17B7,IFI35,ISG15,LAMC1,MLKL,MSN,NPY,OAS1,OAS2,PSME1,RNASE4,SOCS3,SPINK1,SPP1,TIMP1,Tmsb4x (includes others),TPM3,USP18
INSR	kinase	Activated	2.829	2.77E-08	ACSL5,BIRC5,CDKN1A,CORO1A,CPT1B,CTGF,CYP51A1,DHCR7,DIO3,FDPS,IDI1,IGF2R,LAT2,LCP1,LSS,MARCKSL1,MMP11,MMP2,MMP9,MSMO1,MVD,NGF,NPPA,NSDHL,PPARGC1A,RAD51,RRM2,RTN2,SATB1,SIRT1,SOCS3,SQLE
IFNL1	cytokine	Activated	2.813	1.12E-04	EIF2AK2,IFI35,ISG15,LGALS3BP,OAS1,OAS2,PSMB9,USP18
IL3	cytokine	Activated	2.804	2.70E-02	ARHGDIB,BCL2L11,CCNG1,CDKN1A,CSF1,DOK2,EIF2AK2,Gzmb,HBA1/HBA2,HSPA2,IL1B,Mt1,PSME1,PTPN22,SOCS3,TNFRSF9
IL12A	cytokine	Activated	2.712	1.56E-05	FASLG,IL12RB1,IL1B,MMP2,MMP7,MMP9,PRF1,SELPLG,SOCS3
IL15	cytokine	Activated	2.680	1.40E-11	ARHGDIB,BCL2L11,CD160,CDKN1A,CKS2,CORO1A,CSF1,CTGF,DPYSL5,EBP,FASLG,FCGR3A/FCGR3B,G6PD,Gzmb,Gzmc,HAVCR2,HNRNPF,IFI35,IL12RB1,IL15RA,KLRG1,NCR1,NME1,PKMYT1,PPARGC1A,PRF1,PSMB10,PSMB9,RAC2,SELPLG,SIRT1,TGFBR2,TIMP1,TNFRSF9,TYROBP
IL6	cytokine	Activated	2.571	1.41E-05	BCL2L11,BDNF,BIRC5,CASP1,CCR5,CDKN1A,CSF1,CTGF,CYTIP,E2F2,ETS2,FASLG,FPR2,Gzmb,HPX,LBP,LDLR,MERTK,MMP2,MMP7,MMP9,Mt1,Mt2,NGF,NPY,PRF1,PSMB10,PSMB9,PSME1,RRM2,S100A9,Saa3,SMOX,SOCS3,SPP1,SV2B,TFR2,TIMP1
TLR4	transmembrane receptor	Activated	2.550	1.02E-02	CASP8,CCR5,FASLG,IL15RA,IL1B,IRAK3,ISG15,MERTK,MMP9,NAT6,NFKBID,PLA1A,SLC6A12,SLCO3A1,SOCS3,SPP1,TSPO
TLR3	transmembrane receptor	Activated	2.547	1.59E-02	EIF2AK2,GBP4,Gzmb,IL1B,ISG15,NPY,OAS1,PIK3R1,Saa3,SOCS3,TIMP1,USP18
HOXA10	transcription regulator	Activated	2.534	2.75E-03	B3GALNT1,BCL2L11,CDKN1A,CTSG,DBP,GFI1,INMT,MSN,NDRG2,PIK3R1,PTGER3,RNASE4,SLC27A1
IFN Beta	group	Activated	2.515	1.57E-04	CDKN1A,EIF2AK2,IFI35,IL15RA,IL1B,ISG15,MMP9,Mt2,OAS1,OAS2,USP18
SIRT2	transcription regulator	Activated	2.449	4.30E-07	AACS,DHCR7,IDI1,LSS,MVD,SQLE
Progesterone	chemical - endogenous mammalian	Activated	2.431	8.76E-05	ADAMDEC1,B3GALNT1,BDNF,CCNG1,CCR5,CDKN1A,CSF1,DBP,FASLG,G6PD,HSPA2,IL13RA2,INMT,KLF5,LGALS3,MMP2,MMP7,MMP9,NDRG2,NME2,NPY,PER2,PIK3R1,Prl8a2,PTGER3,RNASE4,RRM2,SLC27A1,SPINK1,SPP1,TGFBI,TIMP1,WNT5B,ZNF354A
Homocysteine	chemical - endogenous mammalian	Activated	2.424	4.50E-05	ANXA2,CDKN1A,FDPS,IDI1,IL1B,MMP2,Saa3,SIRT1,SOCS3,TIMP1
NFkB (complex)	complex	Activated	2.420	2.11E-05	ABCG1,ATP6AP2,BDNF,BIRC5,CASP8,CDKN1A,CSF1,CTGF,DBP,FASLG,FPR2,IL13RA2,IL15RA,IL1B,ISG15,LAMP2,MMP2,MMP9,NFKBID,NGF,NPPA,NUAK2,PLK1,PPIF,PSMB9,Saa3,SELPLG,SLC2A6,SOCS3,SPP1,TIMP1,TNFAIP2,TNFRSF9
EZH2	transcription regulator	Activated	2.418	8.79E-03	BCL2L11,C15orf48,CCR5,CDKN1A,EPC1,FBN1,HOXD3,MMP7,MMP9,PER1,PER2,PKMYT1,SATB1,SIAH1,SIRT1
inosine	chemical - endogenous mammalian	Activated	2.412	2.37E-03	ANXA2,LCP1,LGALS3BP,Mt1,TIMP1,TSPO
STAT	group	Activated	2.395	2.86E-05	CASP1,CDKN1A,EIF2AK2,LBP,NPPA,SOCS3,TIMP1
Ifn	group	Activated	2.374	1.94E-02	CASP8,EIF2AK2,IL15RA,ISG15,MMP9,OAS2,SPP1
OSM	cytokine	Activated	2.359	1.83E-04	ABCG1,ACSL5,ANXA2,ANXA3,ASNS,CDKN1A,DAPK1,DHCR24,ETS2,GAS7,HSPA2,IFI35,IL13RA1,IL15RA,IL1B,LBP,LDLR,LSM4,MMP2,MMP9,NMB,OAS1,PSMB9,RNASE4,S100A9,SOCS3,TIMP1,TNFAIP2,TPBG
CSF2	cytokine	Activated	2.348	4.12E-05	ABCG1,BCL2L11,BIRC5,CASP1,CCR5,CDKN1A,CHAF1B,CSF1,DOK2,FPR2,IL1B,IRAK3,LAMP2,LCP1,MAEA,MMD,MMP2,MMP9,NUAK2,PLK1,PPIF,RAD51,RRM2,Saa3,SGOL1,SOCS3,SPP1,TNFRSF9
SP1	transcription regulator	Activated	2.254	2.75E-03	ADD3,Akr1b7,ASNS,BDNF,BIRC5,CDKN1A,CTGF,CYP51A1,DHCR24,EIF2AK2,FASLG,FPR2,GSS,HSD17B7,IL1B,LDLR,MMP11,MMP2,MMP9,Mt1,NPPA,RECK,SOX9,SPP1,TGFBR2,TIMP1,TSPO
IL5	cytokine	Activated	2.252	2.34E-02	ANXA2,ASNS,CCR5,CDKN1A,EBP,GBP4,IDI1,IFI30,IL13RA1,KCNAB2,MMD,MMP9,PPIF,TNFRSF9
GSK3B	kinase	Activated	2.249	6.38E-02	BIRC5,CDKN1A,IL1B,MMP9,NPPA,SPP1
IFNAR2	transmembrane receptor	Activated	2.236	5.28E-05	ISG15,NCR1,PSMB10,PSMB9,USP18
HIC1	transcription regulator	Activated	2.236	8.90E-03	CDKN1A,SIRT1,SOX9,SPP1,TMEM62,WDR6
EIF4E	translation regulator	Activated	2.236	2.19E-01	BIRC5,CDKN1A,CKS2,IL15RA,LSM4,NHP2
IKBKG	kinase	Activated	2.230	8.19E-04	CSF1,IL1B,ISG15,KLF5,Mt1,Mt2,NGF,NPPA,Saa3,SOCS3,TNFAIP2
JAK2	kinase	Activated	2.219	2.09E-02	CASP1,CDKN1A,IL1B,LAT2,NKG7,PSMB9,Saa3,SOCS3
ITK	kinase	Activated	2.219	8.16E-02	FASLG,Gzmb,LAT2,Ly6a (includes others),NCR1
CD40	transmembrane receptor	Activated	2.218	1.77E-04	BCL2L11,BIRC5,CDKN1A,CSF1,FASLG,IL13RA1,IL15RA,IL1B,LGALS3,Ly6a (includes others),MMP9,PSMB10,PSMB9,SAMSN1,TNFRSF9
TLR9	transmembrane receptor	Activated	2.201	1.56E-02	CSF1,IFI35,IL1B,ISG15,LAMP2,NPY,OAS2,Saa3,SOCS3,TIMP1,USP18
Vegf	group	Activated	2.183	2.53E-03	ANGPT4,ASNS,BCL2L11,BIRC5,BTBD3,CASP1,CASP8,DTYMK,EBP,IL15RA,LDLR,LRAT,MMP2,MMP9,Mt2,NOTCH4,PEX5,PKMYT1,PLK1,PTHLH,RECK,SOCS3,TGFBR2,TIMP1,TNFRSF9
LCN2	transporter	Activated	2.177	3.35E-02	DIAPH1,IL1B,LDLR,MMP2,MSN
SMARCB1	transcription regulator	Activated	2.151	9.58E-03	ADD3,BCL2L11,CDKN1A,CSF1,DAPK1,EIF2AK2,ETS2,IL15RA,LBP,OAS1,TCF21
TLR2	transmembrane receptor	Activated	2.097	9.49E-03	CCR5,FASLG,FPR2,Gzmb,IL15RA,IL1B,IRAK3,MMP9,SOCS3
CD40LG	cytokine	Activated	2.081	6.39E-05	CASP1,CCNG1,CCR5,CDKN1A,CSF1,CTGF,CYTIP,E2F2,EIF2AK2,FASLG,IL12RB1,IL13RA1,IL1B,ISG15,MARCKSL1,MMP11,PKMYT1,PSMB10,PSMB9,PSME1,SAMSN1,SELPLG,TNFAIP2,ZAP70
Sphingosine-1-phosphate	chemical - endogenous mammalian	Activated	2.070	6.39E-02	ANXA2,CTGF,KLF5,MMP9,TIMP1
TNFSF10	cytokine	Activated	2.044	3.87E-04	BIRC5,CASP8,EIF2AK2,FASLG,ISG15,MMP2,MMP9,TIMP1,TNFAIP2
TCR	complex	Activated	2.037	6.35E-04	BCL2L11,CCR5,CYTIP,FASLG,GBP4,GFI1,IL12RB1,ISG15,NHP2,NME1,OAS1,PIK3R1,PRF1,PRMT1,SOCS3,SPP1,UNC13D,VAV1,ZAP70
RELA	transcription regulator	Activated	2.023	4.87E-04	ARHGDIB,ATP6AP2,BCL2L11,BIRC5,CASP8,CDKN1A,CTGF,FASLG,IL15RA,IL1B,ISG15,MMP9,MST1R,NFKBID,OAS2,PLK1,PSMB10,PSMB9,Saa3,SOX9,TNFAIP2
ISL1	transcription regulator	Activated	2.000	2.14E-01	AVIL,DAB1,IL1B,NPY
MAPK1	kinase	Inhibited	-2.078	4.62E-09	BDNF,BIRC5,CDKN1A,COX17,CTGF,EIF2AK2,FASLG,GDPD3,GPR83,HBA1/HBA2,IFI35,IL12RB1,IL1B,ISG15,ITPR2,LGALS3,LGALS3BP,MMP2,MMP9,NKG7,NPPA,OAS1,OAS2,OSBPL3,PSMB9,SIRT1,SPP1,SUN2,TNFRSF9,USP18,ZNF318
NR3C1	ligand-dependent nuclear receptor	Inhibited	-2.091	2.45E-02	ARHGEF3,ARRB2,BCL2L11,BDNF,BMF,CDKN1A,FASLG,GPR83,IL15RA,IL1B,ISG15,MAEA,MAL,MMP9,Mt1,NOTCH4,NPPA,NPY,PER1,PIK3R1,RBMS3,SIAH1,SPP1,TNFAIP2,TNFRSF9,USP54,WDR6,ZNF704
HDAC2	transcription regulator	Inhibited	-2.159	2.79E-02	CDKN1A,MMP9,Mt2,S100A9,SATB1,SLC8A1,SOX9,STMN2
GABA	chemical - endogenous mammalian	Inhibited	-2.183	1.51E-04	BDNF,IL1B,MMP2,MMP7,MMP9
E2F6	transcription regulator	Inhibited	-2.236	6.21E-03	E2F2,GRIK1,RAD51,RRM2,UXT,VKORC1L1
ID2	transcription regulator	Inhibited	-2.236	2.81E-02	BCL2L11,CCNG1,CDKN1A,CSF1,E2F2,ETS2,NFAT5,PIK3R1,PTPN22,SOCS3
MKL2	transcription regulator	Inhibited	-2.236	3.93E-02	CTSG,DHCR24,DMKN,GFI1,S100A9,Saa3
BCL6	transcription regulator	Inhibited	-2.236	1.84E-01	CDKN1A,Gzmb,IL13RA1,Ly6a (includes others),SOCS3,SOX9
IgG	complex	Inhibited	-2.378	1.71E-02	CDKN1A,CSF1,DHCR7,IL1B,ISG15,LDLR,LGALS3,MMP9,NGF,PPIF
CD3	complex	Inhibited	-2.392	2.58E-05	ARHGDIB,BCL2L11,BIRC5,CASP8,CCR5,CKS2,CLK1,CORO1A,DPYSL5,EBP,ETS2,FASLG,FDPS,G6PD,GFI1,Gzmb,HNRNPF,HPX,IFI35,IL12RB1,IL15RA,IL1B,LCP1,Ly6a (includes others),MMP2,NFAT5,NME1,PKMYT1,PRF1,PTPN22,RAC2,SELPLG,SH2D2A,SOCS3,TNFRSF9
HMGA1	transcription regulator	Inhibited	-2.400	2.35E-01	DHCR7,DPYSL4,IDI1,Ly6a (includes others),MMP9,MVD
ACKR2	g-protein coupled receptor	Inhibited	-2.449	6.68E-04	EIF2AK2,IL1B,ISG15,OAS1,OAS2,USP18
ADRB	group	Inhibited	-2.490	7.63E-06	AACS,ARHGEF3,BDNF,CDKN1A,CYP51A1,FDPS,HSD17B7,LSS,MMP9,MSMO1,MVD,NPPA,NSDHL,PPARGC1A,RAD51,SLC8A1
SRF	transcription regulator	Inhibited	-2.554	9.24E-02	BCL2L11,CDKN1A,CTGF,CTSG,DMKN,GFI1,LDLR,MMP9,NPPA,S100A9,Saa3,SLC8A1,SNX2
MKL1	transcription regulator	Inhibited	-2.571	1.60E-02	CTSG,DHCR24,DMKN,GFI1,MMP9,NPPA,S100A9,Saa3
PPARA	ligand-dependent nuclear receptor	Inhibited	-2.618	7.70E-06	Acaa1b,ACSL5,Akr1b7,ANXA2,ASNS,CDKN1A,CFI,CHAF1B,CPT1B,CYP51A1,DHCR7,FDPS,G6PD,GPD2,HPX,IDI1,LSS,MMD,MMP9,MSMO1,MVD,NPPA,NSDHL,PLK1,PPARGC1A,SLC27A1,SQLE,TALDO1,TSPO
TRIM24	transcription regulator	Inhibited	-3.359	2.94E-07	FBN1,GBP4,IFI35,ISG15,LGALS3,LGALS3BP,LOC102637129/S100a11,Ly6a (includes others),OAS1,PSMB10,PSMB9,PTHLH,SPP1,TGFBI,USP18

## Sheet: E8.5-E10.5
Upstream Regulator	Molecule Type	Predicted Activation State	Activation z-score	p-value of overlap	Target molecules in dataset
IL5	cytokine	Activated	3.347	4.96E-02	ATP1B1,BCL2L1,CA4,CD69,CTSC,ELL2,GBP4,GCLM,IL1R2,ITGAV,MAPK6,PCP4,SGK1,SLC39A8,TPI1
CD40LG	cytokine	Activated	2.757	3.21E-01	BCL2L1,CCNG1,CD69,CSF1,CTSC,CXCL2,F3,HRSP12,ID3,IDO1,MMP10,TNIP1,TRAF4,WNT5A
IL1B	cytokine	Activated	2.715	3.40E-04	ACKR2,ADRB2,ANGPT1,ANXA1,APOE,BCL2L1,BMP4,CD69,CSF1,CXCL12,CXCL2,F3,FAM129A,GDF15,GRB7,H1FX,HNF1B,HSD11B1,ID3,IDO1,IGF1,IGFBP4,IL1R2,IL1RN,ISG20,ITGAV,KCNH2,MAPK8IP1,MFAP2,MMP10,MMP2,NFKBIZ,NR1H4,NRP1,OLR1,PDCD1LG2,PIGR,REN,RNASE1,RORC,SCNN1B,SPP1,STMN2,TLR4,TNFSF13B,TWIST1,VDR
CSF2	cytokine	Activated	2.709	4.27E-02	ANXA1,BCL2L1,BID,CD69,CDH1,CSF1,CTSC,CXCL2,F3,GCLM,GDF15,ID3,IDO1,IGF1,IL1RN,MFSD2A,MMP2,NRP1,SGK1,SPP1,TLR4,VDR
PGR	ligand-dependent nuclear receptor	Activated	2.688	4.62E-03	AK4,AKR1C3,AR,ATP1B1,BCL2L1,EDNRA,ELL2,F3,HSD17B1,ID1,KCNK1,KRT18,MVP,NEDD9,PAPSS2,SLC39A8,SRSF7,VDR
IL12 (complex)	complex	Activated	2.560	1.09E-01	BCL2L1,CD69,CDH1,CSF1,FAAH,IDO1,ISG20,Ly6a (includes others),MMP2,TLR4
LHX1	transcription regulator	Activated	2.530	6.40E-04	ATP1B1,Defb1,GATM,Ly6a (includes others),MSI2,NAPSA,PCP4,RBM47,SLC5A8,UMOD
DKK1	growth factor	Activated	2.423	1.27E-02	BMP4,DLG4,EPHB2,KRT18,TWIST1,WNT5A
TLR7	transmembrane receptor	Activated	2.415	1.78E-01	CD69,CXCL2,GPR84,IDO1,ISG20,NR1H4
SPI1	transcription regulator	Activated	2.393	6.72E-02	BLNK,CSF1,CTSK,GATA2,ID3,IL1R2,IL1RN,KLK3,MMP2,SPP1,TLR4
TNF	cytokine	Activated	2.378	3.14E-06	Abcb1b,ACKR2,ADRB2,ALDH2,ANGPT1,ANXA1,APOE,AQP5,AR,BCL2L1,BID,BMP4,CD69,CDH1,CDO1,CH25H,CSF1,CTSC,CXCL12,CXCL2,CYP7B1,DSC2,DUSP14,EPHB2,F3,FAM132A,FAM198B,FBXO32,FMO1,GATA2,GCLM,GDF15,GPD2,GPR84,Gstt1,HOXA9,HSD11B1,ID1,ID3,IDO1,IGF1,IGFBP4,IL1R2,IL1RN,ITGAV,KCNH2,KLK3,LAD1,LRG1,LRRC8D,MFSD2A,MMP10,MMP2,MVP,MYH10,NCAM1,NEDD9,NFKBIZ,NR1H4,NRP1,OLR1,PCK1,PCP4,PIGR,PLP1,RASD1,RNASE1,SCNN1B,SDC2,SERPI…
FOS	transcription regulator	Activated	2.345	2.72E-01	AKR1C3,CCNG1,CDH1,COL18A1,COL8A2,Defb1,F3,GAS1,KRT8,LTBP1,LTBP3,LYPD6,MAPK6,MMP10,MMP2,SLPI,SPP1,SULT2B1,TPD52,WNT5A,WNT6
CD44	enzyme	Activated	2.330	1.61E-04	ADRB2,BCL2L1,CD69,CDH1,COL18A1,CTSK,CXADR,EMILIN1,IL1R2,IL1RN,ITGAV,LTBP1,Ly6a (includes others),MMP2,SPP1,Tpm2,WNT5A
NFkB (complex)	complex	Activated	2.330	9.72E-03	APOE,AQP5,BCL2L1,BID,CD69,CDH1,COL18A1,CSF1,CXCL12,CXCL2,ELL2,F3,GDF15,IDO1,IL1RN,ITGAV,MMP2,NCAM1,NFKBIZ,OLR1,SLC2A6,SLPI,SPP1,TLR4,TNIP1,TPMT,TRIB3,TWIST1,WNT5A
HOXA10	transcription regulator	Activated	2.324	7.91E-04	APOE,Egfbp2,Gstt1,ID1,KRT18,Meis1,MEIS2,NCAM1,NUDT3,PCP4,PIGR,PIK3R1,PROS1,PTGER3,TCEB1,TNFSF13B
VDR	transcription regulator	Activated	2.245	4.53E-03	CDH1,F3,IL1RN,NR1H4,REN,SLC34A2,SPP1,TGFB2,TRPV6,VDR
PPIF	enzyme	Activated	2.236	2.11E-04	CHST1,CXCL12,CXCL2,LRRC8D,MEIS2,MMP2,PDZRN3,PTN,SFRP1,SLCO4A1,STMN2,WNT5A
Nfat (family)	group	Activated	2.236	1.75E-01	CTSK,ELL2,NUS1,PDCD1LG2,TGFB2
HNF1A	transcription regulator	Activated	2.218	3.79E-03	AKR1C3,BCL2L1,CDO1,COL27A1,CYHR1,ELOVL2,FGL1,FMO1,FOLR1,FUT10,GATM,GRHPR,HNF1B,HSD11B1,HSD17B2,IGF1,INADL,MID1IP1,NR1H4,PAMR1,PCK1,PIGR,SLC5A1,SLPI,TMPRSS4,TPI1
Ursodeoxycholic acid	chemical - endogenous mammalian	Activated	2.213	7.08E-02	BCL2L1,GCLM,SPP1,TGFB2,VDR
IGF2	growth factor	Activated	2.213	3.69E-01	Anp32a,GAS1,IGF1,IGFBP4,MMP10,PIK3R1,SPP1
HRAS	enzyme	Activated	2.201	4.97E-03	BCL2L1,BMP4,BTBD11,CCNG1,CD69,CDH1,COL18A1,CSF1,CSRP2,CTSC,CXCL12,CXCL2,FGFBP1,GJB2,IGFBP4,IQGAP2,ITGAV,KRT18,MMP2,MMP23B,MYH10,NRP1,PCK1,RECK,SPIN1,SPP1,TENM3,TGFB2,Tpm2,TWIST1,UBASH3B
ARNT	transcription regulator	Activated	2.195	1.90E-01	CLDN1,DEGS2,GAS1,GZMH,ITGAV,TPI1
Progesterone	chemical - endogenous mammalian	Activated	2.194	7.21E-12	ACRBP,ADRB2,AKR1C3,APOE,AR,ATP1B1,ATP6V1B2,BCL2L1,CCNG1,CDH1,CES1,CHAT,CKMT1A/CKMT1B,CLDN3,CNDP2,CSF1,CXCL12,EDNRA,Egfbp2,ELL2,ELOVL2,F3,FAAH,GATA2,GJB2,Gstt1,HSD11B1,HSD17B2,ID1,ID3,IGF1,ISG20,KCNH2,KCNK1,KLK3,Meis1,MMP2,NCAM1,NEDD9,NPY1R,NRP1,NUDT3,PCK1,PCP4,PIGR,PIK3R1,PROS1,PTGER3,SCNN1B,SGK1,SPP1,SPSB1,SRD5A1,SRSF7,TGFB2,VDR
WISP2	growth factor	Activated	2.186	2.52E-02	CDH1,CLDN1,KRT18,KRT8,TWIST1
IGF1R	transmembrane receptor	Activated	2.178	3.50E-01	BCL2L1,CDH1,COL18A1,IGF1,IGFBP4,Tpm2,TWIST1
TLR3	transmembrane receptor	Activated	2.177	1.32E-02	CD69,CTSK,CXCL2,GBP4,ID1,IL1R2,IL1RN,ISG20,NFKBIZ,PIK3R1,SLPI,TLR4,TNFSF13B,Urah
PRKCA	kinase	Activated	2.165	2.14E-02	BCL2L1,CXCL2,GDF15,HS2ST1,ID1,ID3,RHOBTB3,TGFB2
Palmitic acid	chemical - endogenous mammalian	Activated	2.133	9.10E-02	CXCL2,FAM132A,FBXO32,GDF15,OLR1,PCK1,PFKM,TLR4,TRIB3
PPARGC1A	transcription regulator	Activated	2.126	2.84E-02	CCBL1,CKMT2,FBXO32,FNDC5,HMGCL,IL1RN,KCNK1,MAL,NCEH1,NR1H4,OLR1,PCK1,TRIB3
TREM1	transmembrane receptor	Activated	2.091	5.56E-03	ADRB2,ATP1B1,CSF1,CXCL2,DUSP14,F3,GCLM,IDO1,MMP10,RHOBTB3,SLCO4A1,SPP1,TLR4,WNT5A
Ca2+	chemical - endogenous mammalian	Activated	2.024	7.29E-03	AQP5,AR,BCL2L1,CDH1,FAAH,ID1,ID3,KRT8,NAPSA,NTRK2,SGK1,SPP1,SYT4,TLR4,TRPV6,VDR
NR3C1	ligand-dependent nuclear receptor	Activated	2.011	8.56E-04	ABHD2,ACTN2,ANXA1,APOE,AQP5,ATP1B1,BCL2L1,CD69,CXCL2,DEDD2,DIABLO,F3,GAS1,H6PD,HSD11B1,IFT122,IGF1,ING2,KLK3,LAD1,MAL,MFSD2A,NME5,OLR1,PCK1,PDCD1LG2,PIGR,PIK3R1,PPP3CA,RASD1,RBMS3,SGK1,SPP1,TRAF4,TRIB3,TRIM45,VDR,WDR6,WNT5A
NAMPT	cytokine	Activated	2.000	5.57E-03	CXCL2,NAT1,NPY1R,TGFB2
HDAC2	transcription regulator	Activated	2.000	3.10E-02	CDH1,F3,IGF1,PAX8,RORC,SFRP1,SLC8A1,STMN2,TPD52
Dinoprost	chemical - endogenous mammalian	Activated	2.000	3.00E-01	ID1,ID3,MAPK6,SPP1
ZBTB20	transcription regulator	Inhibited	-2.000	8.57E-02	Akr1b7,IGF1,NEDD9,PCK1
ANXA7	ion channel	Inhibited	-2.000	2.39E-01	BRCA2,EPHB2,Gstt1,IGF1
FGF8	growth factor	Inhibited	-2.030	2.11E-04	AIF1L,B3GALT4,BMP4,COL18A1,ELL2,MDK,Meis1,RASD1,SLPI,SPP1,VDR
ADRB	group	Inhibited	-2.125	1.62E-01	ACSS1,BRCA2,CXCL2,GCLM,GDF15,LTBP1,SLC8A1,SLCO4A1
TFAP2A	transcription regulator	Inhibited	-2.195	3.85E-02	ANXA1,APOE,BCL2L1,CDH1,CXCL2,Ly6a (includes others),MMP2
VEGFA	growth factor	Inhibited	-2.203	3.74E-02	AK4,ALDH2,ANGPT1,BMP4,CSTB,CXCL12,F3,HSD17B1,ID1,ID3,IGFBP4,MMP2,MVP,UNC5B
ZEB1	transcription regulator	Inhibited	-2.208	1.40E-05	CDH1,CXADR,ESRP1,ESRP2,GRHL2,KRT18,RAB25,ST14
CCR2	g-protein coupled receptor	Inhibited	-2.213	6.26E-02	CXCL12,CXCL2,IGF1,MMP2,SLPI
WNT5A	cytokine	Inhibited	-2.359	6.76E-03	CDH1,CXCL12,CXCL2,ID3,Ly6a (includes others),MMP10,RET,SPP1,TLR4
IL1RN	cytokine	Inhibited	-2.383	1.19E-01	H6PD,HSD11B1,IGF1,IGFBP4,ISG20,SPP1
FOXM1	transcription regulator	Inhibited	-2.391	7.11E-02	ANXA1,AR,CDH1,CXCL12,IGF1,MMP2,TWIST1
NCOA4	transcription regulator	Inhibited	-2.412	6.22E-04	AR,CDH1,CLDN3,HOXA9,KLK3,ST14
SRF	transcription regulator	Inhibited	-2.412	3.54E-01	BCL2L1,BICC1,CCDC174,CSRP2,IGF1,Kat6b,MCF2L,MYOM1,SLC8A1,SLPI,SPTBN2,Tpm2
GDF2	growth factor	Inhibited	-2.456	2.96E-04	BID,CHAT,CXCL12,GATA2,ID1,ID3,IGF1,NRP1,SERPINF1,SLC18A3,SPP1
TWIST1	transcription regulator	Inhibited	-2.514	9.72E-05	AR,CBX2,CDH1,CXCL12,EMILIN1,HOXD10,IGFBP4,LRG1,MMP2,NCAM1,PAMR1,PTPRU,SEMA5A,SPP1,UNC5B
SNAI1	transcription regulator	Inhibited	-2.577	5.95E-05	BCL2L1,CDH1,CLDN1,CLDN3,ID1,KRT18,RAB25,SLC27A2,TMOD1,TWIST1,VDR,WASF1
IL10RA	transmembrane receptor	Inhibited	-2.846	3.79E-02	ALDH2,BMP4,CD69,COL14A1,CSRP2,HMCN1,IL1RN,KLK3,LRG1,LRIG3,Ly6a (includes others),OLR1,P3H2,PCK1,PDCD1LG2,SAMHD1,SLC2A6,TMEM30B
PTGER4	g-protein coupled receptor	Inhibited	-3.000	6.56E-02	CD69,CH25H,GBP4,IGF2BP2,ISG20,MMP2,OLR1,PTGER3,STXBP4

## Sheet: E10.5-E12.5
Upstream Regulator	Molecule Type	Predicted Activation State	Activation z-score	p-value of overlap	Target molecules in dataset
NUPR1	transcription regulator	Activated	3.771	2.68E-07	ACAD10,AURKA,C1orf112,CDCA2,CDCA3,DNMT3B,GTSE1,HIST1H2AB,HIST1H2AH,HIST1H2AJ,HIST1H2AM,HJURP,LBR,LMNB1,MCM10,MMP10,PLK1,PPP1R15A,SPAG5
TP53	transcription regulator	Activated	3.301	4.20E-05	ALDH4A1,AURKA,BIRC5,CCNB1,CDT1,CEP55,CTSB,DBF4,DNMT1,EZH2,GTSE1,HJURP,HMGB2,KIAA0101,KLK3,LBR,LTB4R,Ly6a (includes others),MCM2,MCM4,MCM5,MIS18A,NR6A1,PLK1,PPP1R15A,SFRP1,SLC5A3,TDO2,ULK1,WNT10A
SMARCB1	transcription regulator	Activated	2.917	5.34E-05	AURKA,CDT1,CENPA,MCM10,MCM2,MCM4,MCM5,PPP1R3C,RFC5
RB1	transcription regulator	Activated	2.613	1.92E-07	BIRC5,CCNB1,CDT1,CENPK,DNMT1,EZH2,HMGB2,KIAA0101,LCK,MCM10,MCM2,MCM4,MCM5,PLK1
HDAC1	transcription regulator	Activated	2.236	7.10E-04	BDNF,CCNB1,CDT1,HBE1,KLK3,MCM10,MCM5,PLK1,SFRP1
HDAC2	transcription regulator	Activated	2.000	3.86E-02	CDT1,MCM10,MCM5,SFRP1
TNF	cytokine	Inhibited	-2.021	3.10E-02	BDNF,BIRC5,CTSB,Cxcl9,DNMT1,ENTPD5,GHR,IL15,IL1RN,KLK3,KRT6B,LTB4R,MMP10,NPM3,NR1H4,NR6A1,PLD3,PPP1R15A,PPP1R3C,PTHLH,SFRP1,SMPDL3A,WNT10A
IL6	cytokine	Inhibited	-2.166	7.01E-04	BDNF,BIRC5,CCNB1,CENPA,Cxcl9,DNMT1,EZH2,IL15,IL1RN,KIAA0101,KIF22,KLK3,LGALS1,MMP10,NR1H4,PPP1R15A
Interferon alpha IFNA	group	Inhibited	-2.195	1.61E-01	Cxcl9,IL15,IL1RN,NPM3,PTHLH
FOXM1	transcription regulator	Inhibited	-2.195	4.12E-03	BIRC5,CCNB1,CENPA,GTSE1,PLK1
ESR1	ligand-dependent nuclear receptor	Inhibited	-2.197	9.84E-02	AURKA,BIRC5,CCNB1,CCPG1,CENPA,CENPK,CENPN,CTSB,GHR,GUCY1A3,KLK3,LCK,LGALS1,LTB4R,NDC1,PPP1R3C,TDO2
E2f	group	Inhibited	-2.216	1.79E-05	CCNB1,DBF4,HIST1H2AB,HIST1H2AG,MCM10,MCM2,MCM4,MCM5
E2F1	transcription regulator	Inhibited	-2.375	3.26E-06	AURKA,BIRC5,CCNB1,CTSB,DBF4,DNMT1,EZH2,HIST1H2AB,HMGB2,KIAA0101,LCK,MCM10,MCM2,MCM4,MCM5,RFC5
CCND1	transcription regulator	Inhibited	-2.414	2.83E-07	AURKA,BIRC5,CDCA2,CENPK,CENPN,CEP55,DNMT1,HJURP,KIAA0101,KLK3,MCM10,MCM4,PLK1,RFC5
RABL6	other	Inhibited	-2.449	4.85E-05	CCNB1,EZH2,MCM10,MCM2,MCM5,PLK1
MITF	transcription regulator	Inhibited	-2.496	6.86E-07	CCNB1,CDCA3,CDT1,CEP55,KAZN,MCM2,MCM4,MCM5,MGAT4B,NPM3,PLK1,RFC5,SPAG5
E2F3	transcription regulator	Inhibited	-2.630	1.98E-08	BIRC5,CCNB1,CDCA3,EZH2,HMGB2,KIAA0101,LBR,MCM10,MCM2,MCM4,MCM5,PLK1
Vegf	group	Inhibited	-2.704	1.07E-03	AURKA,BIRC5,DBF4,HBE1,KIF15,KIF22,MCM2,MCM5,MMP10,PLK1,PTHLH,RCC1,SFRP1
CSF2	cytokine	Inhibited	-2.819	6.96E-06	AURKA,BIRC5,CCNB1,CDCA2,CDCA3,CHAF1B,Cxcl9,HJURP,IL15,IL1RN,LAMP2,MCM5,PLK1,PPP1R15A,SGOL1,SPAG5
PTGER2	g-protein coupled receptor	Inhibited	-3.000	6.70E-07	AURKA,CEP55,CKS2,HIST1H2AB,KIF15,KIF18B,KIF22,PLK1,SPAG5
HGF	growth factor	Inhibited	-3.267	7.42E-03	AURKA,BIRC5,DBF4,KIF15,KIF22,MCM2,MCM5,PLK1,PTHLH,RCC1,SFRP1
TBX2	transcription regulator	Inhibited	-3.450	2.23E-11	AURKA,CCNB1,CDCA3,CDT1,CHAF1B,DNMT1,EZH2,MCM2,MCM4,MCM5,PLK1,SGOL1

## Sheet: E12.5-E15.5
Upstream Regulator	Molecule Type	Predicted Activation State	Activation z-score	p-value of overlap	Target molecules in dataset
PPARG	ligand-dependent nuclear receptor	Activated	2.506	1.98E-02	BIRC5,CIDEA,CXCL14,CXCL2,CYP4B1,KRT20,LPL,MPO,RBP4,SOCS3
D-glucose	chemical - endogenous mammalian	Activated	2.412	3.02E-01	CDK1,CXCL2,ERO1B,JAG1,LPL,MID1IP1,SOX9
ADRB	group	Activated	2.236	2.43E-02	CXCL2,CYP51A1,LSS,MVD,PCYT2
Aldosterone	chemical - endogenous mammalian	Activated	2.207	4.82E-03	FXYD4,LPL,PTGS1,PTH2R,SLC12A3
CDKN1A	kinase	Activated	2.168	1.63E-03	AURKA,BIRC5,CDC20,CDK1,HMGB2,JAG1,SOX9,TOP2A
Nitric oxide	chemical - endogenous mammalian	Activated	2.000	7.84E-02	BIRC5,HPGDS,IDO1,PTGS1
SOX11	transcription regulator	Activated	2.000	5.85E-03	BCL7A,FCMR,NREP,TIAM1
PI3K (complex)	complex	Inhibited	-2.000	1.50E-01	BIRC5,NFKB2,PRDX2,SOCS3,SOX9
CSF1	cytokine	Inhibited	-2.000	3.09E-02	BIRC5,CXCL2,IL10RA,MPO,NFKB2
IL3	cytokine	Inhibited	-2.000	1.41E-01	CD247,CD3D,MPO,SOCS3,TPSAB1/TPSB2,Wfdc18
E2F1	transcription regulator	Inhibited	-2.169	4.10E-03	AURKA,BIRC5,CDC20,CDC45,CDK1,CYP27B1,FANCD2,HIST1H2AB,HMGB2,TOP2A,UCK2
MED1	transcription regulator	Inhibited	-2.177	5.84E-03	AURKA,BCL7A,BIRC5,CDC20,CDK1,CIDEA
IL2	cytokine	Inhibited	-2.183	3.92E-03	CD247,CD3D,CTSW,FCMR,IDO1,IL10RA,IL24,ITK,JAK2,Ly6a (includes others),SOCS3,UCK2
INSR	kinase	Inhibited	-2.219	2.21E-03	BIRC5,CDC45,CDK1,CORO1A,CYP51A1,LCP1,LSS,MMP11,MVD,NFKB2,SOCS3
TBX2	transcription regulator	Inhibited	-2.236	1.63E-03	ASF1B,AURKA,CDCA3,CDK1,NCAPD2
IFNG	cytokine	Inhibited	-2.317	7.37E-04	Cd24a,CELSR2,CFTR,CORO1A,CXCL2,GBP4,GPR12,IDO1,IL10RA,JAG1,JAK2,KARS,LPL,Ly6a (includes others),MLANA,MMP11,NFKB2,PRDX2,RAC2,RRAGD,SLC14A2,SMAD3,SOCS3,TSHR,Wfdc18
HGF	growth factor	Inhibited	-2.402	6.15E-02	AURKA,BIRC5,CDC20,CDC45,CDK1,CXCL2,FAIM2,PTGS1,SOCS3
Progesterone	chemical - endogenous mammalian	Inhibited	-2.547	2.51E-02	ACPP,AURKA,B3GALNT1,CFTR,ELOVL2,KRT7,LPL,MPO,PTGS1,RBP4,SRD5A1,TIAM1
CSF2	cytokine	Inhibited	-2.926	7.93E-07	AURKA,BIRC5,CARD11,CDC20,CDCA2,CDCA3,CDK1,CXCL2,IDO1,IL24,JAK2,LCP1,MPO,NCAPD2,NFKB2,PPIF,SOCS3,TOP2A

## Sheet: E15.5-E17.5
Upstream Regulator	Molecule Type	Predicted Activation State	Activation z-score	p-value of overlap	Target molecules in dataset
HNF4A	transcription regulator	Activated	2.208	2.13E-02	AFP,APOA1,APOA4,Elf5,GSTO1,PPM1D,RBP2,SERPINA1,TF,TTR,USH1C
